# Supplementary material for: BRCA mutational status shapes the stromal microenvironment of pancreatic cancer linking clusterin expression in cancer associated fibroblasts with HSF1 signaling
Source: Nat Commun. 2022 Oct 31;13:6513. doi: 10.1038/s41467-022-34081-3 (PMC9622893; doi:10.1038/s41467-022-34081-3)
Supplement: Supplementary file 5 — Supplementary Data 2 [file 41467_2022_34081_MOESM5_ESM.xlsx]

## Sheet: Read me
Supplementary Table 2. Single cell analysis and pathway analysis of CAF subtypes in PDAC tumors from patients (Peng et al., 2019). This file contains six sheets- one for all genes in each of the 7 identified clusters, one for the top DE genes in each cluster, and four for pathways upregulated in each of ACTA+, CLU+(high and low), and HLA-DR+ clusters analyzed by Metascape.

## Sheet: Gene list per cluster
	p_val	avg_log2FC	pct.1	pct.2	p_val_adj	cluster	gene
MMP11	0	2.7101	0.93	0.464	0	0	MMP11
COL11A1	0	2.48332	0.915	0.272	0	0	COL11A1
C1QTNF3	0	2.08778	0.737	0.232	0	0	C1QTNF3
COL12A1	0	1.88441	0.917	0.46	0	0	COL12A1
GJB2	0	1.79084	0.791	0.246	0	0	GJB2
CTHRC1	0	1.73239	0.995	0.794	0	0	CTHRC1
COL10A1	0	1.68855	0.966	0.511	0	0	COL10A1
FN1	0	1.68261	0.997	0.904	0	0	FN1
SDC1	0	1.62243	0.819	0.208	0	0	SDC1
COL1A1	0	1.41265	0.998	0.958	0	0	COL1A1
COL5A2	0	1.33933	0.972	0.759	0	0	COL5A2
THBS2	0	1.32431	0.98	0.662	0	0	THBS2
COL1A2	0	1.31393	0.998	0.979	0	0	COL1A2
AEBP1	0	1.25928	0.992	0.871	0	0	AEBP1
CD55	0	1.20207	0.861	0.525	0	0	CD55
INHBA	0	1.19002	0.926	0.545	0	0	INHBA
HTRA1	0	1.1669	0.948	0.746	0	0	HTRA1
GREM1	0	1.10647	0.729	0.246	0	0	GREM1
NBL1	0	1.05446	0.973	0.845	0	0	NBL1
CD99	0	1.03875	0.986	0.921	0	0	CD99
LGALS1	0	1.03707	1	0.998	0	0	LGALS1
LRRC15	0	0.834016	0.467	0.064	0	0	LRRC15
TMSB10	0	0.641789	1	1	0	0	TMSB10
CTSK	1.99213e-295	1.10124	0.96	0.766	4.78211e-291	0	CTSK
MMP14	4.27062e-287	1.25123	0.953	0.718	1.02516e-282	0	MMP14
PPAPDC1A	1.81079e-286	0.809817	0.595	0.166	4.3468e-282	0	PPAPDC1A
MFAP2	4.23956e-283	0.971983	0.857	0.49	1.01771e-278	0	MFAP2
ANTXR1	3.01945e-282	1.02582	0.882	0.556	7.24818e-278	0	ANTXR1
MFAP5	1.32071e-281	0.99018	0.78	0.32	3.17037e-277	0	MFAP5
COL8A1	3.71606e-276	1.09981	0.88	0.532	8.92041e-272	0	COL8A1
IGFL2	2.17993e-268	1.38364	0.529	0.134	5.23293e-264	0	IGFL2
TPM1	3.13638e-265	1.04176	0.977	0.878	7.52889e-261	0	TPM1
PLAU	7.13996e-264	1.16063	0.761	0.374	1.71395e-259	0	PLAU
PRSS23	3.5942e-242	1.09045	0.905	0.636	8.62787e-238	0	PRSS23
RUNX2	1.55224e-235	0.79662	0.596	0.208	3.72615e-231	0	RUNX2
MXRA5	2.31984e-224	0.9055	0.817	0.472	5.56877e-220	0	MXRA5
GJA1	4.26525e-222	0.903087	0.694	0.327	1.02387e-217	0	GJA1
COL3A1	6.35576e-222	0.906293	0.998	0.971	1.5257e-217	0	COL3A1
RARRES2	9.04955e-221	0.909342	0.982	0.915	2.17235e-216	0	RARRES2
SPARC	3.31577e-220	0.828549	0.998	0.98	7.9595e-216	0	SPARC
ITGA11	2.10425e-218	0.655871	0.442	0.105	5.05124e-214	0	ITGA11
ARL4C	1.066e-217	0.81708	0.653	0.271	2.55894e-213	0	ARL4C
COL5A1	1.36043e-217	1.01482	0.916	0.664	3.2657e-213	0	COL5A1
LOXL2	4.96744e-217	0.887828	0.595	0.227	1.19244e-212	0	LOXL2
MARCKS	7.46682e-213	0.785857	0.921	0.69	1.79241e-208	0	MARCKS
C5orf46	4.81056e-211	0.828881	0.418	0.095	1.15478e-206	0	C5orf46
CMTM3	1.37165e-207	0.783117	0.763	0.431	3.29266e-203	0	CMTM3
MMP2	4.25088e-207	0.7741	0.987	0.84	1.02042e-202	0	MMP2
ACTB	4.28802e-206	0.709604	1	1	1.02934e-201	0	ACTB
CALU	1.64005e-203	0.746914	0.905	0.722	3.93693e-199	0	CALU
F13A1	7.54571e-203	0.677745	0.403	0.089	1.81135e-198	0	F13A1
SERPINH1	9.3226e-202	0.79059	0.96	0.817	2.23789e-197	0	SERPINH1
SUGCT	3.06756e-201	0.965183	0.536	0.185	7.36367e-197	0	SUGCT
FNDC1	1.27269e-197	0.81636	0.656	0.285	3.05508e-193	0	FNDC1
PTK7	7.94789e-194	0.811281	0.739	0.401	1.90789e-189	0	PTK7
ITGB5	2.96354e-192	0.762014	0.785	0.455	7.11397e-188	0	ITGB5
CAPZB	1.56067e-189	0.612949	0.952	0.848	3.74638e-185	0	CAPZB
COL8A2	7.66767e-189	0.680061	0.49	0.158	1.84062e-184	0	COL8A2
POSTN	2.72819e-186	0.984504	0.872	0.541	6.54902e-182	0	POSTN
EDIL3	8.43195e-186	0.767825	0.648	0.298	2.02409e-181	0	EDIL3
CDH11	4.96606e-180	0.711667	0.848	0.548	1.1921e-175	0	CDH11
HCFC1R1	1.35309e-171	0.691943	0.912	0.714	3.2481e-167	0	HCFC1R1
MYL9	1.04454e-169	0.685368	0.986	0.929	2.50742e-165	0	MYL9
SULF1	5.25894e-169	0.868188	0.812	0.52	1.26241e-164	0	SULF1
FZD1	3.74492e-167	0.763678	0.585	0.259	8.98969e-163	0	FZD1
ANXA2	3.8101e-162	0.570191	0.988	0.931	9.14613e-158	0	ANXA2
RGS16	1.41784e-161	1.52182	0.546	0.239	3.40352e-157	0	RGS16
PALLD	2.69403e-161	0.693731	0.923	0.734	6.46701e-157	0	PALLD
CALM2	1.24248e-160	0.499978	0.998	0.988	2.98258e-156	0	CALM2
LOXL1	2.64034e-157	0.762924	0.774	0.498	6.33813e-153	0	LOXL1
TMEM158	1.48727e-156	0.720061	0.562	0.235	3.57019e-152	0	TMEM158
GAS1	4.67764e-156	0.81172	0.671	0.347	1.12287e-151	0	GAS1
SPATS2L	7.26256e-156	0.621967	0.922	0.744	1.74338e-151	0	SPATS2L
ATP5E	4.74336e-155	0.476413	0.992	0.978	1.13864e-150	0	ATP5E
NUAK1	1.05944e-154	0.642381	0.467	0.17	2.54319e-150	0	NUAK1
S100A16	1.69629e-154	0.649864	0.803	0.546	4.07194e-150	0	S100A16
RP11-417E7.2	1.64139e-153	0.606355	0.296	0.059	3.94017e-149	0	RP11-417E7.2
CADM1	5.19179e-153	0.568612	0.398	0.121	1.24629e-148	0	CADM1
ADAM12	1.01651e-150	0.675301	0.493	0.192	2.44014e-146	0	ADAM12
SCT	5.05625e-147	0.498806	0.262	0.044	1.21375e-142	0	SCT
IGFBP3	8.61249e-147	0.888052	0.836	0.564	2.06743e-142	0	IGFBP3
NTM	1.61415e-145	0.664167	0.644	0.324	3.87476e-141	0	NTM
TPM4	2.59763e-140	0.560988	0.964	0.872	6.23561e-136	0	TPM4
TRIM59	5.14658e-140	0.383257	0.263	0.048	1.23544e-135	0	TRIM59
CNN2	2.04297e-139	0.639949	0.808	0.548	4.90416e-135	0	CNN2
COL6A3	3.2843e-138	0.687036	0.991	0.901	7.88396e-134	0	COL6A3
EPYC	6.43795e-136	1.08521	0.215	0.028	1.54543e-131	0	EPYC
KIAA1217	2.67401e-129	0.574104	0.617	0.319	6.41895e-125	0	KIAA1217
RAB31	6.9024e-129	0.6283	0.836	0.634	1.65692e-124	0	RAB31
CYP26A1	1.79559e-128	0.632432	0.192	0.021	4.31032e-124	0	CYP26A1
P4HB	4.29244e-128	0.522705	0.93	0.8	1.0304e-123	0	P4HB
PDGFC	2.51991e-127	0.503127	0.597	0.29	6.04904e-123	0	PDGFC
SLC44A1	5.59949e-127	0.599354	0.777	0.524	1.34416e-122	0	SLC44A1
TIMP2	4.37158e-126	0.560789	0.958	0.838	1.0494e-121	0	TIMP2
FSCN1	6.27672e-126	0.53335	0.482	0.21	1.50673e-121	0	FSCN1
MYL6	4.55661e-125	0.478118	0.999	0.994	1.09381e-120	0	MYL6
KIF26B	1.34836e-124	0.454944	0.346	0.107	3.23674e-120	0	KIF26B
HSD17B6	3.06539e-124	0.388044	0.282	0.068	7.35846e-120	0	HSD17B6
MXRA8	6.91549e-124	0.586595	0.91	0.731	1.66006e-119	0	MXRA8
TPM2	2.15686e-123	0.637564	0.979	0.931	5.17754e-119	0	TPM2
ID3	3.12635e-123	0.780686	0.864	0.676	7.50481e-119	0	ID3
VCAN	6.71501e-123	0.650857	0.965	0.796	1.61194e-118	0	VCAN
PKM	7.11842e-123	0.49814	0.959	0.848	1.70878e-118	0	PKM
MYL12A	3.53932e-122	0.514251	0.983	0.952	8.49613e-118	0	MYL12A
PRKCDBP	6.65333e-121	0.542302	0.901	0.742	1.59713e-116	0	PRKCDBP
TMED9	1.56409e-120	0.520868	0.873	0.711	3.75461e-116	0	TMED9
FIBIN	3.64524e-118	0.534973	0.686	0.393	8.75041e-114	0	FIBIN
ENAH	5.11493e-118	0.54661	0.599	0.319	1.22784e-113	0	ENAH
OSTC	6.53833e-116	0.527299	0.921	0.814	1.56953e-111	0	OSTC
TGFBI	7.00275e-116	0.722678	0.703	0.42	1.68101e-111	0	TGFBI
RCN3	7.70531e-116	0.53612	0.831	0.609	1.84966e-111	0	RCN3
SOX4	5.95317e-115	0.684042	0.781	0.537	1.42906e-110	0	SOX4
BCAT1	7.55829e-115	0.476815	0.421	0.166	1.81437e-110	0	BCAT1
LRRC17	1.24275e-114	0.53652	0.414	0.163	2.98322e-110	0	LRRC17
CHPF	7.71831e-114	0.565705	0.773	0.532	1.85278e-109	0	CHPF
DPYSL3	1.06668e-111	0.546925	0.727	0.45	2.56056e-107	0	DPYSL3
PXDN	1.51115e-109	0.556123	0.554	0.288	3.6275e-105	0	PXDN
CTSB	3.24582e-106	0.468555	0.932	0.825	7.79159e-102	0	CTSB
PERP	4.84797e-105	0.584489	0.697	0.46	1.16376e-100	0	PERP
PDLIM5	5.09716e-105	0.541261	0.778	0.545	1.22357e-100	0	PDLIM5
DIO2	1.82453e-104	0.690462	0.459	0.209	4.37978e-100	0	DIO2
OST4	2.52674e-104	0.409449	0.981	0.955	6.06544e-100	0	OST4
GRP	1.1902e-103	0.478422	0.235	0.053	2.85708e-99	0	GRP
VGLL4	1.80762e-103	0.54079	0.714	0.489	4.33918e-99	0	VGLL4
SYTL2	4.80186e-103	0.49526	0.52	0.267	1.15269e-98	0	SYTL2
ADAMTS12	6.41809e-103	0.430712	0.452	0.202	1.54066e-98	0	ADAMTS12
SLC16A3	1.39721e-102	0.526752	0.56	0.298	3.35401e-98	0	SLC16A3
RAI14	5.31675e-102	0.488769	0.505	0.254	1.27629e-97	0	RAI14
SGIP1	5.28364e-101	0.525307	0.473	0.224	1.26834e-96	0	SGIP1
SCUBE3	6.03014e-101	0.29262	0.154	0.017	1.44754e-96	0	SCUBE3
CALD1	3.54852e-100	0.469227	0.998	0.989	8.51822e-96	0	CALD1
GALNT1	2.10944e-99	0.598453	0.558	0.326	5.0637e-95	0	GALNT1
PDLIM2	1.05409e-98	0.505439	0.816	0.625	2.53033e-94	0	PDLIM2
PPFIBP1	5.57976e-98	0.496339	0.627	0.374	1.33942e-93	0	PPFIBP1
ACTG2	1.53382e-97	0.895036	0.292	0.094	3.68193e-93	0	ACTG2
TGFB1I1	1.00027e-96	0.494806	0.739	0.517	2.40116e-92	0	TGFB1I1
SYNDIG1	1.29093e-95	0.289823	0.222	0.052	3.09888e-91	0	SYNDIG1
PRRX1	1.35287e-95	0.541925	0.767	0.552	3.24758e-91	0	PRRX1
WNT2	1.62922e-95	0.410259	0.335	0.122	3.91093e-91	0	WNT2
DSG2	3.82132e-95	0.404462	0.391	0.164	9.17308e-91	0	DSG2
NOX4	1.46035e-94	0.402558	0.423	0.188	3.50558e-90	0	NOX4
MYH9	4.41909e-94	0.541331	0.913	0.772	1.0608e-89	0	MYH9
CARHSP1	6.18983e-94	0.507928	0.688	0.453	1.48587e-89	0	CARHSP1
DERL3	1.03252e-93	0.577323	0.275	0.087	2.47857e-89	0	DERL3
FLNA	1.24565e-93	0.516046	0.907	0.773	2.99018e-89	0	FLNA
GOLM1	2.08393e-93	0.461421	0.518	0.28	5.00247e-89	0	GOLM1
ARF4	2.21657e-93	0.461275	0.916	0.796	5.32088e-89	0	ARF4
MIAT	5.53815e-93	0.373522	0.261	0.075	1.32943e-88	0	MIAT
TAGLN	1.98602e-92	0.667898	0.981	0.927	4.76743e-88	0	TAGLN
TIMP3	3.9959e-92	0.8869	0.939	0.853	9.59215e-88	0	TIMP3
PTTG1IP	6.60408e-92	0.49985	0.784	0.606	1.58531e-87	0	PTTG1IP
PODNL1	1.41013e-91	0.40674	0.428	0.197	3.38501e-87	0	PODNL1
IGF2	1.43495e-91	0.634695	0.367	0.149	3.4446e-87	0	IGF2
RIN2	2.1219e-91	0.603844	0.485	0.25	5.09363e-87	0	RIN2
CERCAM	5.45089e-91	0.483438	0.712	0.475	1.30849e-86	0	CERCAM
MATN3	1.92023e-90	0.480485	0.562	0.297	4.60952e-86	0	MATN3
S100A6	3.5957e-87	0.35955	1	0.999	8.63148e-83	0	S100A6
PDPN	1.65391e-86	0.47414	0.634	0.39	3.97021e-82	0	PDPN
GPC1	4.36331e-86	0.508716	0.489	0.266	1.04741e-81	0	GPC1
PCDH7	8.0374e-85	0.432759	0.493	0.259	1.92938e-80	0	PCDH7
TUBA1A	2.99819e-84	0.565312	0.861	0.71	7.19716e-80	0	TUBA1A
SLC38A5	5.74433e-83	0.333699	0.327	0.126	1.37893e-78	0	SLC38A5
ACTN1	1.1051e-82	0.475141	0.864	0.708	2.6528e-78	0	ACTN1
ALDH1B1	2.16615e-82	0.421357	0.344	0.148	5.19985e-78	0	ALDH1B1
ACTA2	4.38989e-82	0.680555	0.943	0.87	1.05379e-77	0	ACTA2
CFL1	5.33079e-81	0.353284	0.99	0.967	1.27966e-76	0	CFL1
CXCL14	7.02889e-81	0.401361	0.666	0.42	1.68728e-76	0	CXCL14
TWIST1	7.4809e-81	0.399887	0.41	0.19	1.79579e-76	0	TWIST1
DUSP10	1.19238e-80	0.311286	0.235	0.071	2.8623e-76	0	DUSP10
LEPREL4	1.65285e-80	0.387571	0.465	0.242	3.96767e-76	0	LEPREL4
CNTN1	5.59916e-80	0.398218	0.316	0.124	1.34408e-75	0	CNTN1
FBLN2	3.84621e-79	0.432474	0.76	0.504	9.23283e-75	0	FBLN2
CHN1	1.55233e-78	0.421615	0.446	0.221	3.72637e-74	0	CHN1
LUM	1.84833e-78	0.526696	1	0.94	4.43691e-74	0	LUM
KCNQ1OT1	3.46811e-78	0.587085	0.566	0.346	8.3252e-74	0	KCNQ1OT1
NKD2	4.54134e-77	0.372784	0.379	0.173	1.09015e-72	0	NKD2
NDUFC2	6.7823e-77	0.426884	0.902	0.808	1.62809e-72	0	NDUFC2
FAM63B	2.06437e-76	0.421474	0.533	0.312	4.95551e-72	0	FAM63B
TCF12	2.44528e-74	0.371184	0.452	0.238	5.86988e-70	0	TCF12
CKAP4	2.62795e-74	0.438272	0.698	0.487	6.30839e-70	0	CKAP4
FAP	2.70868e-74	0.433072	0.783	0.591	6.50219e-70	0	FAP
MIF	3.04754e-74	0.442168	0.962	0.913	7.31562e-70	0	MIF
NRP2	9.83814e-74	0.388141	0.444	0.231	2.36165e-69	0	NRP2
IL32	1.64635e-73	0.397357	0.928	0.82	3.95207e-69	0	IL32
ISLR	5.8336e-73	0.466363	0.871	0.671	1.40036e-68	0	ISLR
KLK4	1.83747e-72	0.300489	0.139	0.024	4.41085e-68	0	KLK4
SDC2	1.70564e-71	0.465414	0.803	0.641	4.09438e-67	0	SDC2
MAGED1	2.25657e-71	0.425371	0.63	0.414	5.4169e-67	0	MAGED1
DLX5	5.22057e-71	0.314056	0.171	0.04	1.2532e-66	0	DLX5
FRMD6	6.63077e-71	0.401982	0.51	0.295	1.59172e-66	0	FRMD6
PDLIM3	1.28647e-70	0.404778	0.764	0.547	3.08817e-66	0	PDLIM3
ZBED1	1.33966e-69	0.335518	0.38	0.184	3.21585e-65	0	ZBED1
SHISA2	3.29901e-69	0.276332	0.257	0.09	7.91927e-65	0	SHISA2
PTRF	3.40688e-69	0.442076	0.897	0.786	8.17822e-65	0	PTRF
CLIC4	7.23592e-69	0.426113	0.719	0.525	1.73698e-64	0	CLIC4
ACTG1	1.07741e-68	0.312553	1	0.992	2.58632e-64	0	ACTG1
FBN1	2.09313e-68	0.392239	0.843	0.65	5.02457e-64	0	FBN1
BRI3	2.50941e-68	0.39812	0.751	0.559	6.02385e-64	0	BRI3
ITGB1	4.64503e-68	0.360472	0.983	0.94	1.11504e-63	0	ITGB1
TUBB	1.3975e-67	0.379374	0.937	0.857	3.35471e-63	0	TUBB
BASP1	2.72037e-67	0.391494	0.634	0.424	6.53025e-63	0	BASP1
ADRA2A	5.28693e-67	0.451525	0.283	0.119	1.26913e-62	0	ADRA2A
TSPO	7.35178e-67	0.358317	0.862	0.734	1.7648e-62	0	TSPO
SERF2	7.47225e-67	0.263116	1	0.999	1.79371e-62	0	SERF2
MYOF	9.86176e-67	0.402293	0.524	0.319	2.36732e-62	0	MYOF
PAM	1.0066e-66	0.414564	0.76	0.583	2.41635e-62	0	PAM
ENPP1	2.49903e-66	0.348611	0.279	0.112	5.99892e-62	0	ENPP1
LPP	2.96311e-66	0.460322	0.766	0.588	7.11294e-62	0	LPP
TNFRSF19	4.8264e-66	0.259474	0.2	0.061	1.15858e-61	0	TNFRSF19
SCUBE2	6.32438e-66	0.288689	0.286	0.115	1.51817e-61	0	SCUBE2
PDGFRL	7.56038e-66	0.478168	0.583	0.383	1.81487e-61	0	PDGFRL
LMO7	1.38827e-65	0.356776	0.493	0.285	3.33254e-61	0	LMO7
COMP	2.31558e-65	0.601815	0.577	0.368	5.55856e-61	0	COMP
FBXO32	2.47907e-65	0.440207	0.723	0.515	5.951e-61	0	FBXO32
MAF	2.67755e-65	0.434531	0.434	0.238	6.42745e-61	0	MAF
SELM	2.93891e-65	0.309233	0.971	0.943	7.05485e-61	0	SELM
GAPDH	4.30343e-65	0.271155	0.996	0.988	1.03304e-60	0	GAPDH
C4orf48	4.69891e-65	0.373719	0.797	0.623	1.12797e-60	0	C4orf48
KDELR2	8.54109e-65	0.35745	0.912	0.799	2.05029e-60	0	KDELR2
S100A11	4.36541e-64	0.268527	0.998	0.989	1.04792e-59	0	S100A11
ACKR3	1.33886e-63	0.334868	0.272	0.11	3.21394e-59	0	ACKR3
VSNL1	2.04705e-63	0.266044	0.244	0.089	4.91394e-59	0	VSNL1
THY1	2.9797e-63	0.342882	0.926	0.806	7.15277e-59	0	THY1
ADAMTS6	1.07578e-61	0.34973	0.244	0.093	2.58241e-57	0	ADAMTS6
FAM3C	1.72371e-61	0.387403	0.788	0.637	4.13776e-57	0	FAM3C
SSR3	1.86897e-61	0.363606	0.856	0.725	4.48646e-57	0	SSR3
ANGPTL2	2.23941e-61	0.415369	0.497	0.299	5.37571e-57	0	ANGPTL2
PTS	4.02356e-61	0.376885	0.575	0.381	9.65855e-57	0	PTS
RPS4Y1	6.56948e-61	0.3927	0.744	0.477	1.577e-56	0	RPS4Y1
MRPS6	4.0946e-60	0.484536	0.523	0.339	9.82908e-56	0	MRPS6
MARVELD1	4.47499e-60	0.365239	0.54	0.34	1.07422e-55	0	MARVELD1
PAWR	1.21372e-59	0.372738	0.494	0.302	2.91353e-55	0	PAWR
SMCO4	1.22021e-59	0.339652	0.477	0.288	2.92912e-55	0	SMCO4
DSTN	2.7608e-59	0.295541	0.972	0.948	6.6273e-55	0	DSTN
UNC5B	3.99731e-59	0.362654	0.448	0.255	9.59554e-55	0	UNC5B
NREP	4.39091e-59	0.344398	0.609	0.392	1.05404e-54	0	NREP
KIAA1199	5.43887e-59	0.276422	0.141	0.033	1.3056e-54	0	KIAA1199
SERTAD4-AS1	6.28368e-59	0.276155	0.263	0.108	1.5084e-54	0	SERTAD4-AS1
PPIB	1.91315e-58	0.284885	0.974	0.95	4.59252e-54	0	PPIB
ZFP36L1	4.99355e-58	0.393261	0.965	0.898	1.1987e-53	0	ZFP36L1
MDK	5.10456e-58	0.416336	0.894	0.782	1.22535e-53	0	MDK
C1QTNF6	1.90708e-57	0.297334	0.322	0.155	4.57794e-53	0	C1QTNF6
FKBP9	2.60708e-57	0.374802	0.563	0.373	6.2583e-53	0	FKBP9
ID2	7.93782e-57	0.499472	0.631	0.446	1.90547e-52	0	ID2
SULF2	1.19067e-56	0.397445	0.554	0.354	2.85819e-52	0	SULF2
LEPRE1	2.29414e-56	0.359728	0.499	0.318	5.50708e-52	0	LEPRE1
C9orf3	2.72618e-56	0.344367	0.638	0.454	6.54421e-52	0	C9orf3
MORF4L1	4.33164e-56	0.289494	0.955	0.912	1.03981e-51	0	MORF4L1
CD9	6.72998e-56	0.384282	0.868	0.758	1.61553e-51	0	CD9
RP11-400N13.3	7.27281e-56	0.343793	0.252	0.099	1.74584e-51	0	RP11-400N13.3
PLS3	8.00824e-56	0.368628	0.734	0.563	1.92238e-51	0	PLS3
GPX8	1.04301e-55	0.353524	0.717	0.537	2.50375e-51	0	GPX8
MITF	3.27422e-55	0.366358	0.451	0.26	7.85976e-51	0	MITF
PTPN14	3.70311e-55	0.305139	0.347	0.179	8.88933e-51	0	PTPN14
GLT8D2	3.97e-55	0.36655	0.597	0.411	9.52999e-51	0	GLT8D2
SMARCB1	1.74807e-54	0.319952	0.537	0.348	4.19625e-50	0	SMARCB1
COPZ2	1.76964e-54	0.312425	0.461	0.276	4.24802e-50	0	COPZ2
MICU1	5.21932e-53	0.315322	0.454	0.273	1.2529e-48	0	MICU1
PLOD1	5.53604e-53	0.331727	0.523	0.337	1.32893e-48	0	PLOD1
LINC00152	8.08363e-53	0.267557	0.79	0.614	1.94048e-48	0	LINC00152
PTHLH	1.31333e-52	0.26474	0.206	0.076	3.15264e-48	0	PTHLH
FAM114A1	1.52704e-52	0.331442	0.636	0.455	3.66566e-48	0	FAM114A1
NDUFA4	2.07327e-52	0.343073	0.954	0.926	4.97689e-48	0	NDUFA4
NUPR1	2.27565e-52	0.292259	0.959	0.874	5.4627e-48	0	NUPR1
PLOD2	2.48561e-52	0.326022	0.647	0.446	5.9667e-48	0	PLOD2
P4HA1	1.39191e-51	0.358486	0.569	0.384	3.34128e-47	0	P4HA1
DCBLD1	3.56507e-51	0.297605	0.376	0.205	8.55794e-47	0	DCBLD1
PLAT	6.12763e-51	0.325983	0.708	0.522	1.47094e-46	0	PLAT
VKORC1	1.12934e-50	0.320595	0.887	0.777	2.71098e-46	0	VKORC1
CDC42EP3	2.37817e-50	0.33695	0.501	0.313	5.7088e-46	0	CDC42EP3
CAV1	2.99811e-50	0.273937	0.771	0.575	7.19697e-46	0	CAV1
PDLIM7	6.35192e-50	0.401031	0.753	0.616	1.52478e-45	0	PDLIM7
DAP	1.35146e-49	0.351098	0.57	0.4	3.24419e-45	0	DAP
HSPA1A	1.54066e-49	0.595955	0.699	0.551	3.69835e-45	0	HSPA1A
FST	3.18025e-49	0.360832	0.272	0.127	7.63419e-45	0	FST
AHNAK2	5.97223e-49	0.259242	0.309	0.153	1.43363e-44	0	AHNAK2
KDELR3	6.20058e-49	0.320394	0.534	0.358	1.48845e-44	0	KDELR3
CTSZ	6.71709e-49	0.316332	0.635	0.452	1.61244e-44	0	CTSZ
PYCR1	9.03571e-49	0.314808	0.367	0.208	2.16902e-44	0	PYCR1
RABAC1	1.22357e-48	0.279481	0.928	0.869	2.93717e-44	0	RABAC1
TCEB2	3.21416e-48	0.250021	0.972	0.945	7.71559e-44	0	TCEB2
MYH10	5.37065e-48	0.325382	0.45	0.276	1.28922e-43	0	MYH10
MYLK	1.11675e-47	0.406217	0.669	0.476	2.68077e-43	0	MYLK
PLEC	1.44319e-47	0.368445	0.641	0.467	3.46437e-43	0	PLEC
VCAM1	1.91325e-47	0.429466	0.431	0.264	4.59277e-43	0	VCAM1
PARVA	3.80622e-47	0.347423	0.612	0.449	9.13684e-43	0	PARVA
RCAN1	3.8986e-47	0.397942	0.439	0.266	9.35859e-43	0	RCAN1
ISM1	5.21143e-47	0.327337	0.282	0.139	1.251e-42	0	ISM1
NDUFA12	4.65212e-46	0.313341	0.758	0.617	1.11674e-41	0	NDUFA12
FKBP10	7.8122e-46	0.333403	0.744	0.581	1.87532e-41	0	FKBP10
ETV1	1.28971e-45	0.28309	0.39	0.223	3.09595e-41	0	ETV1
LINC00657	4.87956e-45	0.321449	0.781	0.621	1.17134e-40	0	LINC00657
MGST3	1.65524e-44	0.263594	0.93	0.869	3.9734e-40	0	MGST3
UBE2E2	3.47985e-44	0.303219	0.595	0.431	8.35338e-40	0	UBE2E2
ATXN1	4.42593e-44	0.264287	0.439	0.27	1.06245e-39	0	ATXN1
TPST2	6.87217e-44	0.251136	0.292	0.151	1.64966e-39	0	TPST2
CALB2	1.62572e-43	0.408165	0.144	0.046	3.90255e-39	0	CALB2
CCND1	3.59406e-43	0.304281	0.424	0.261	8.62754e-39	0	CCND1
RTN4	4.26345e-43	0.267378	0.945	0.881	1.02344e-38	0	RTN4
SEC31A	1.79516e-42	0.332144	0.739	0.59	4.30927e-38	0	SEC31A
SH3PXD2A	1.98409e-42	0.324595	0.566	0.398	4.76281e-38	0	SH3PXD2A
RALA	2.57288e-42	0.27954	0.466	0.301	6.1762e-38	0	RALA
DCXR	3.06709e-42	0.334668	0.524	0.367	7.36256e-38	0	DCXR
C1orf198	3.25441e-42	0.298665	0.39	0.236	7.81221e-38	0	C1orf198
ITM2C	4.79226e-42	0.268039	0.671	0.506	1.15038e-37	0	ITM2C
CNN3	5.64718e-42	0.289169	0.94	0.868	1.35561e-37	0	CNN3
GOPC	1.03844e-41	0.3038	0.458	0.303	2.49279e-37	0	GOPC
ILK	1.09557e-41	0.318391	0.678	0.543	2.62991e-37	0	ILK
NEAT1	1.65258e-41	0.307991	0.999	0.989	3.96701e-37	0	NEAT1
FAM198B	1.92017e-41	0.32614	0.566	0.402	4.60936e-37	0	FAM198B
FOXP1	2.23017e-41	0.300963	0.737	0.574	5.35353e-37	0	FOXP1
EFEMP2	7.09734e-41	0.295897	0.809	0.677	1.70372e-36	0	EFEMP2
COL6A2	5.28518e-40	0.339675	0.987	0.947	1.26871e-35	0	COL6A2
VOPP1	9.60792e-40	0.272206	0.428	0.275	2.30638e-35	0	VOPP1
FLNB	1.11801e-39	0.263986	0.357	0.21	2.68378e-35	0	FLNB
PPIC	1.2029e-39	0.253908	0.891	0.764	2.88757e-35	0	PPIC
CREB3L1	1.32043e-39	0.28615	0.481	0.318	3.16969e-35	0	CREB3L1
FOSL2	2.37736e-39	0.329085	0.621	0.464	5.70685e-35	0	FOSL2
RAB2A	5.90135e-39	0.279242	0.855	0.765	1.41662e-34	0	RAB2A
MICAL2	9.56387e-39	0.265645	0.347	0.205	2.29581e-34	0	MICAL2
SCARF2	7.7766e-38	0.258482	0.362	0.217	1.86677e-33	0	SCARF2
TSPAN4	1.88951e-37	0.291705	0.736	0.606	4.53578e-33	0	TSPAN4
VCL	2.84446e-37	0.302258	0.595	0.448	6.82813e-33	0	VCL
ATOX1	3.20211e-37	0.282649	0.792	0.674	7.68666e-33	0	ATOX1
SEC23A	5.23917e-37	0.272287	0.597	0.445	1.25766e-32	0	SEC23A
ZNF503	6.94973e-37	0.307816	0.34	0.201	1.66828e-32	0	ZNF503
PLIN3	9.15746e-37	0.265088	0.518	0.364	2.19825e-32	0	PLIN3
FKBP7	3.40976e-36	0.288853	0.647	0.496	8.18512e-32	0	FKBP7
C19orf10	8.87923e-36	0.264736	0.829	0.724	2.13146e-31	0	C19orf10
FNDC3B	2.06137e-35	0.289077	0.562	0.41	4.94832e-31	0	FNDC3B
PFN2	3.87224e-35	0.274102	0.599	0.448	9.29532e-31	0	PFN2
SPOCK1	6.37447e-35	0.262338	0.444	0.287	1.53019e-30	0	SPOCK1
ANKH	2.49102e-34	0.285556	0.559	0.408	5.97969e-30	0	ANKH
SLC6A6	3.2341e-34	0.394354	0.474	0.331	7.76345e-30	0	SLC6A6
TCF4	4.48147e-34	0.355589	0.84	0.751	1.07578e-29	0	TCF4
MSRB3	4.76998e-34	0.262218	0.562	0.413	1.14503e-29	0	MSRB3
COL6A1	5.60041e-34	0.387339	0.953	0.874	1.34438e-29	0	COL6A1
SEC24D	1.1427e-33	0.268481	0.521	0.379	2.74305e-29	0	SEC24D
OMD	1.25133e-33	0.345606	0.514	0.361	3.00382e-29	0	OMD
MINOS1	1.53191e-33	0.252068	0.903	0.834	3.67734e-29	0	MINOS1
TRAPPC1	2.53154e-33	0.252864	0.744	0.619	6.07697e-29	0	TRAPPC1
RRBP1	2.56631e-33	0.279719	0.785	0.667	6.16043e-29	0	RRBP1
WDR1	3.38854e-33	0.266578	0.663	0.521	8.1342e-29	0	WDR1
TMEM160	3.40403e-33	0.273207	0.586	0.445	8.17137e-29	0	TMEM160
WIPF1	4.1631e-33	0.259528	0.464	0.318	9.99353e-29	0	WIPF1
IFI27	9.76433e-33	0.44042	0.866	0.788	2.34393e-28	0	IFI27
CDK2AP1	3.56342e-32	0.271247	0.514	0.374	8.55399e-28	0	CDK2AP1
BMP1	6.98781e-32	0.267846	0.428	0.291	1.67742e-27	0	BMP1
CTNNB1	1.13276e-31	0.274551	0.749	0.615	2.71918e-27	0	CTNNB1
GNAI2	5.97693e-31	0.271029	0.63	0.484	1.43476e-26	0	GNAI2
EDNRA	3.46864e-30	0.278686	0.497	0.355	8.32647e-26	0	EDNRA
ADM	4.15861e-30	0.251909	0.364	0.229	9.98273e-26	0	ADM
HSPA5	4.84916e-30	0.326669	0.867	0.779	1.16404e-25	0	HSPA5
HSPA1B	1.08588e-29	0.412427	0.416	0.284	2.60665e-25	0	HSPA1B
SPHK1	2.01431e-29	0.268235	0.428	0.296	4.83536e-25	0	SPHK1
SIK1	1.39102e-28	0.263649	0.467	0.325	3.33913e-24	0	SIK1
HERPUD1	2.4707e-27	0.320193	0.806	0.718	5.93091e-23	0	HERPUD1
WNK1	5.73935e-27	0.268986	0.443	0.32	1.37773e-22	0	WNK1
TPI1	2.62407e-26	0.259727	0.928	0.879	6.29908e-22	0	TPI1
PDZK1IP1	5.09051e-25	0.267042	0.28	0.176	1.22198e-20	0	PDZK1IP1
MMP7	4.37502e-22	0.39999	0.523	0.434	1.05022e-17	0	MMP7
ID1	1.19533e-21	0.355602	0.381	0.278	2.86938e-17	0	ID1
ISG15	4.66506e-21	0.334461	0.756	0.631	1.11985e-16	0	ISG15
S100A4	4.21476e-19	0.276189	0.922	0.874	1.01175e-14	0	S100A4
STMN2	1.43519e-15	0.278615	0.191	0.117	3.44517e-11	0	STMN2
IER2	5.3679e-15	0.546508	0.654	0.587	1.28856e-10	0	IER2
ASPN	2.98378e-13	0.356022	0.804	0.751	7.16256e-09	0	ASPN
SERPINA1	4.85234e-11	0.374464	0.417	0.358	1.1648e-06	0	SERPINA1
HILPDA	6.20638e-11	0.404196	0.349	0.277	1.48984e-06	0	HILPDA
APOD	0	3.00675	0.955	0.758	0	1	APOD
C7	0	2.08333	0.785	0.334	0	1	C7
MGP	0	1.66734	0.99	0.946	0	1	MGP
TSHZ2	0	1.25572	0.874	0.533	0	1	TSHZ2
IGFBP7	0	1.23775	1	0.999	0	1	IGFBP7
TIMP1	8.24833e-253	1.19891	0.998	0.995	1.98001e-248	1	TIMP1
CST3	2.87413e-250	0.850861	0.998	0.984	6.89935e-246	1	CST3
GSN	1.0591e-245	1.18976	0.969	0.889	2.54237e-241	1	GSN
F2R	5.53612e-232	1.21853	0.731	0.399	1.32895e-227	1	F2R
C1S	9.8178e-230	0.887104	0.992	0.936	2.35676e-225	1	C1S
ENG	5.3669e-219	1.10706	0.706	0.401	1.28832e-214	1	ENG
MFAP4	3.9065e-206	1.3051	0.857	0.629	9.37755e-202	1	MFAP4
C1R	7.05605e-202	0.884422	0.985	0.926	1.69381e-197	1	C1R
ITM2B	1.47041e-197	0.606307	0.998	0.992	3.52973e-193	1	ITM2B
SPARCL1	2.34498e-195	0.854598	0.958	0.777	5.62911e-191	1	SPARCL1
RARRES1	1.69144e-185	1.26	0.708	0.392	4.06031e-181	1	RARRES1
GGT5	1.10517e-184	0.894455	0.756	0.482	2.65296e-180	1	GGT5
SEPP1	7.46981e-176	1.02949	0.817	0.554	1.79313e-171	1	SEPP1
FRZB	1.41129e-175	1.02128	0.728	0.449	3.3878e-171	1	FRZB
A2M	1.4715e-174	1.22736	0.813	0.58	3.53233e-170	1	A2M
SOD3	7.63835e-168	1.12458	0.785	0.521	1.83359e-163	1	SOD3
CYGB	1.83112e-166	0.899616	0.59	0.287	4.39561e-162	1	CYGB
SCN7A	1.69843e-163	0.632433	0.345	0.08	4.07707e-159	1	SCN7A
COLEC11	3.81913e-162	1.14398	0.4	0.123	9.16782e-158	1	COLEC11
CST2	1.4378e-157	0.950672	0.341	0.084	3.45143e-153	1	CST2
SERPINF1	3.56713e-156	0.845274	0.976	0.896	8.5629e-152	1	SERPINF1
SFRP4	6.06572e-148	1.55472	0.81	0.62	1.45608e-143	1	SFRP4
KCNMB1	7.95555e-147	0.88399	0.363	0.108	1.90973e-142	1	KCNMB1
GPC3	1.60944e-145	0.999521	0.444	0.169	3.86346e-141	1	GPC3
TGM2	1.08519e-140	0.989238	0.552	0.284	2.60501e-136	1	TGM2
MOXD1	1.46975e-134	0.733357	0.568	0.301	3.52814e-130	1	MOXD1
RBP1	2.84703e-133	0.845029	0.693	0.468	6.8343e-129	1	RBP1
COL14A1	1.51015e-130	0.725647	0.664	0.366	3.62512e-126	1	COL14A1
TMEM204	4.36018e-130	0.748897	0.671	0.432	1.04666e-125	1	TMEM204
ALDH1A1	1.7534e-126	0.77166	0.69	0.431	4.20905e-122	1	ALDH1A1
SERPING1	7.74661e-124	0.620966	0.977	0.945	1.85957e-119	1	SERPING1
ABCA8	8.1602e-122	0.821989	0.415	0.166	1.95886e-117	1	ABCA8
TXNIP	3.94557e-121	0.697099	0.932	0.834	9.47135e-117	1	TXNIP
CTSC	6.98936e-118	0.78954	0.796	0.604	1.6778e-113	1	CTSC
LTBP4	3.2624e-116	0.725758	0.655	0.431	7.83139e-112	1	LTBP4
FXYD1	3.81173e-114	0.728042	0.554	0.305	9.15006e-110	1	FXYD1
NFIA	1.5819e-113	0.641333	0.564	0.304	3.79735e-109	1	NFIA
PTGDS	1.62538e-113	1.74791	0.698	0.507	3.90172e-109	1	PTGDS
PRELP	4.32559e-113	0.83635	0.738	0.518	1.03836e-108	1	PRELP
FBLN1	7.676e-113	0.897433	0.943	0.834	1.84262e-108	1	FBLN1
IGFBP4	1.72955e-107	0.780968	0.968	0.911	4.15179e-103	1	IGFBP4
F2RL2	3.76328e-107	0.388419	0.185	0.028	9.03375e-103	1	F2RL2
CYP1B1	1.50522e-104	0.898016	0.649	0.408	3.61328e-100	1	CYP1B1
GADD45A	1.47278e-99	0.727157	0.644	0.433	3.5354e-95	1	GADD45A
FBLN5	3.74859e-99	0.70966	0.58	0.36	8.99849e-95	1	FBLN5
DCN	9.73581e-96	0.495504	0.999	0.957	2.33708e-91	1	DCN
OAF	1.33356e-95	0.584227	0.499	0.275	3.20121e-91	1	OAF
HSD11B1	2.4982e-94	0.635633	0.381	0.161	5.99693e-90	1	HSD11B1
TSC22D1	4.03744e-94	0.662384	0.896	0.78	9.69188e-90	1	TSC22D1
GPBAR1	1.27187e-93	0.482618	0.227	0.057	3.05313e-89	1	GPBAR1
HAND2-AS1	6.43878e-93	0.542111	0.346	0.139	1.54563e-88	1	HAND2-AS1
LAMA2	1.71704e-92	0.572945	0.426	0.21	4.12176e-88	1	LAMA2
TMEM100	1.01526e-91	0.483196	0.238	0.066	2.43713e-87	1	TMEM100
NR2F2	1.40734e-90	0.615864	0.693	0.511	3.37831e-86	1	NR2F2
THBS4	7.21777e-90	1.13073	0.38	0.169	1.73263e-85	1	THBS4
SCPEP1	3.30276e-89	0.563534	0.712	0.547	7.92827e-85	1	SCPEP1
EPHA3	5.30266e-87	0.498216	0.296	0.109	1.2729e-82	1	EPHA3
NRXN2	3.07816e-85	0.412833	0.245	0.075	7.38912e-81	1	NRXN2
NDRG2	1.08216e-81	0.566184	0.47	0.259	2.59772e-77	1	NDRG2
LAMP5	3.7396e-81	0.775975	0.44	0.241	8.97692e-77	1	LAMP5
PODN	4.50072e-81	0.547947	0.564	0.368	1.0804e-76	1	PODN
HEYL	1.0752e-80	0.558369	0.335	0.144	2.58102e-76	1	HEYL
FOXS1	1.92112e-79	0.528479	0.256	0.088	4.61166e-75	1	FOXS1
C3	2.19782e-79	0.920678	0.804	0.678	5.27588e-75	1	C3
C1orf21	6.65706e-79	0.526791	0.523	0.321	1.59803e-74	1	C1orf21
BGN	4.8944e-77	0.495898	0.982	0.972	1.1749e-72	1	BGN
OGN	1.16972e-76	0.617736	0.481	0.263	2.80792e-72	1	OGN
NR2F1	1.55113e-76	0.615572	0.49	0.289	3.72349e-72	1	NR2F1
SPTBN1	1.79654e-76	0.53971	0.673	0.5	4.31259e-72	1	SPTBN1
CYBRD1	1.14308e-75	0.474912	0.805	0.686	2.74397e-71	1	CYBRD1
ZFP36L2	3.79399e-75	0.508105	0.89	0.802	9.10748e-71	1	ZFP36L2
BOC	1.88338e-74	0.515485	0.455	0.255	4.52106e-70	1	BOC
LTBP1	9.34267e-74	0.602004	0.668	0.51	2.24271e-69	1	LTBP1
SRPX	1.9382e-73	0.7352	0.601	0.431	4.65266e-69	1	SRPX
LXN	1.64182e-72	0.81996	0.543	0.364	3.94118e-68	1	LXN
IGFBP5	2.71811e-72	1.22762	0.844	0.8	6.52483e-68	1	IGFBP5
GSTM5	8.33772e-72	0.426122	0.327	0.149	2.00147e-67	1	GSTM5
TCF21	1.14037e-71	0.572962	0.478	0.293	2.73745e-67	1	TCF21
INMT	2.43138e-71	0.47468	0.329	0.148	5.83654e-67	1	INMT
HSPB6	4.09676e-70	0.544153	0.466	0.272	9.83428e-66	1	HSPB6
COL4A2	1.88816e-69	0.54928	0.76	0.629	4.53252e-65	1	COL4A2
ASPN1	9.89434e-69	0.474821	0.876	0.719	2.37514e-64	1	ASPN
PDGFRA	5.12855e-68	0.633225	0.656	0.483	1.23111e-63	1	PDGFRA
METTL7A	7.87409e-67	0.504121	0.522	0.333	1.89018e-62	1	METTL7A
GNG11	1.24045e-66	0.434659	0.816	0.716	2.97771e-62	1	GNG11
ABCA6	1.33629e-66	0.444309	0.305	0.136	3.20776e-62	1	ABCA6
FXYD6	9.31729e-66	0.548378	0.521	0.349	2.23661e-61	1	FXYD6
AGT	2.76092e-65	1.08155	0.231	0.086	6.62758e-61	1	AGT
PHLDB1	4.72283e-65	0.530246	0.574	0.409	1.13372e-60	1	PHLDB1
PLXDC1	6.32052e-65	0.523475	0.387	0.208	1.51724e-60	1	PLXDC1
CD302	5.06179e-64	0.469583	0.447	0.273	1.21508e-59	1	CD302
CPED1	1.11487e-62	0.412091	0.279	0.122	2.67625e-58	1	CPED1
ZBTB20	5.20259e-62	0.46439	0.55	0.381	1.24888e-57	1	ZBTB20
MAP1B	7.28969e-62	0.396551	0.684	0.482	1.74989e-57	1	MAP1B
PLBD1	8.5067e-61	0.4182	0.388	0.217	2.04203e-56	1	PLBD1
PROS1	1.39046e-60	0.467658	0.465	0.295	3.3378e-56	1	PROS1
TFPI	3.08273e-60	0.455049	0.651	0.484	7.4001e-56	1	TFPI
PSAP	2.14311e-59	0.315976	0.979	0.97	5.14453e-55	1	PSAP
CFH	2.89805e-59	0.745685	0.748	0.648	6.95677e-55	1	CFH
LUM1	2.95794e-59	0.324552	0.998	0.942	7.10054e-55	1	LUM
RUNX1T1	5.92458e-59	0.502342	0.464	0.297	1.4222e-54	1	RUNX1T1
C16orf89	9.48818e-59	0.333836	0.214	0.076	2.27764e-54	1	C16orf89
SLC29A1	1.04452e-58	0.404809	0.26	0.113	2.50738e-54	1	SLC29A1
LGALS3BP	2.00317e-58	0.381796	0.909	0.846	4.80861e-54	1	LGALS3BP
PEBP1	2.93812e-58	0.327402	0.926	0.885	7.05295e-54	1	PEBP1
EPB41L2	4.37703e-58	0.447663	0.6	0.439	1.05071e-53	1	EPB41L2
COL4A1	5.40338e-58	0.384043	0.729	0.589	1.29708e-53	1	COL4A1
ART4	8.31175e-58	0.266735	0.169	0.049	1.99524e-53	1	ART4
SGCE	9.22033e-58	0.446652	0.577	0.424	2.21334e-53	1	SGCE
CD81	9.45153e-58	0.420989	0.856	0.798	2.26884e-53	1	CD81
GPR124	4.57785e-57	0.468224	0.444	0.274	1.09891e-52	1	GPR124
LMO4	4.85672e-56	0.485768	0.661	0.538	1.16586e-51	1	LMO4
MATN2	3.39053e-55	0.369422	0.191	0.067	8.13897e-51	1	MATN2
F10	1.30524e-54	0.357752	0.24	0.101	3.13323e-50	1	F10
IQGAP2	2.70431e-54	0.395802	0.23	0.093	6.49169e-50	1	IQGAP2
ZCCHC24	4.028e-54	0.46024	0.462	0.304	9.66921e-50	1	ZCCHC24
GAS6	3.10845e-53	0.4504	0.757	0.675	7.46183e-49	1	GAS6
HTRA3	3.52007e-53	0.552001	0.634	0.47	8.44992e-49	1	HTRA3
FOXO3	6.94191e-53	0.435835	0.65	0.5	1.66641e-48	1	FOXO3
SAMD11	2.33598e-52	0.312711	0.245	0.106	5.60751e-48	1	SAMD11
PLTP	2.39722e-51	0.557942	0.606	0.476	5.75453e-47	1	PLTP
EID1	3.0488e-51	0.283677	0.957	0.944	7.31865e-47	1	EID1
SSPN	4.50062e-51	0.433868	0.635	0.504	1.08037e-46	1	SSPN
DKK3	5.29239e-51	0.495208	0.688	0.581	1.27044e-46	1	DKK3
ALDH2	5.77581e-50	0.473019	0.54	0.394	1.38648e-45	1	ALDH2
MT-CYB	7.21858e-50	0.307634	0.998	0.988	1.73282e-45	1	MT-CYB
ZBTB16	9.97379e-50	0.382663	0.383	0.223	2.39421e-45	1	ZBTB16
IGFBP6	1.21594e-49	0.663013	0.73	0.623	2.91887e-45	1	IGFBP6
ANO1	7.23862e-49	0.426405	0.292	0.149	1.73763e-44	1	ANO1
HOPX	1.26406e-48	0.961932	0.678	0.605	3.03437e-44	1	HOPX
TMEM98	2.5598e-48	0.377139	0.695	0.577	6.14479e-44	1	TMEM98
AKAP12	3.46061e-48	0.37292	0.665	0.521	8.30719e-44	1	AKAP12
PNISR	3.51326e-48	0.339968	0.86	0.798	8.43358e-44	1	PNISR
LAMB1	5.04087e-48	0.500369	0.628	0.502	1.21006e-43	1	LAMB1
NFIB	9.26322e-48	0.424259	0.56	0.402	2.22364e-43	1	NFIB
DIO3OS	2.3905e-47	0.39433	0.339	0.193	5.7384e-43	1	DIO3OS
SPRY1	2.40517e-47	0.555656	0.608	0.483	5.7736e-43	1	SPRY1
FMO2	3.87734e-47	0.443181	0.27	0.131	9.30757e-43	1	FMO2
ABI3BP	3.93256e-47	0.391882	0.313	0.167	9.44011e-43	1	ABI3BP
HAND2	4.42047e-47	0.422181	0.387	0.239	1.06113e-42	1	HAND2
SLIT2	4.59479e-47	0.420442	0.385	0.233	1.10298e-42	1	SLIT2
ADH1B	4.78349e-47	0.724333	0.26	0.124	1.14828e-42	1	ADH1B
RBMS3	5.65327e-47	0.455286	0.504	0.363	1.35707e-42	1	RBMS3
PRKAG2-AS1	6.38471e-47	0.292504	0.219	0.095	1.53265e-42	1	PRKAG2-AS1
SOCS2	7.01551e-47	0.358974	0.25	0.12	1.68407e-42	1	SOCS2
EFEMP1	1.27997e-45	0.350007	0.682	0.526	3.07257e-41	1	EFEMP1
ABCA10	1.53599e-45	0.262146	0.134	0.039	3.68715e-41	1	ABCA10
S100A13	3.61267e-45	0.403734	0.835	0.777	8.67222e-41	1	S100A13
LSAMP	3.82747e-45	0.376273	0.389	0.239	9.18785e-41	1	LSAMP
COL15A1	6.89982e-45	0.694998	0.491	0.363	1.6563e-40	1	COL15A1
F3	7.30076e-45	0.571993	0.515	0.37	1.75255e-40	1	F3
PPP1R14A	1.89182e-44	0.524832	0.506	0.363	4.54131e-40	1	PPP1R14A
ANKRD35	4.82948e-44	0.319386	0.301	0.165	1.15932e-39	1	ANKRD35
ADAMTSL2	1.45089e-43	0.352786	0.243	0.116	3.48286e-39	1	ADAMTSL2
PDK4	1.87035e-43	0.503655	0.42	0.259	4.48978e-39	1	PDK4
PTN	2.38207e-43	0.538504	0.399	0.256	5.71816e-39	1	PTN
ELN	3.54174e-43	0.405972	0.591	0.438	8.50194e-39	1	ELN
LTBP2	1.93756e-42	0.456944	0.507	0.364	4.65111e-38	1	LTBP2
MT-ND3	5.32888e-42	0.309609	0.994	0.97	1.2792e-37	1	MT-ND3
ITM2A	6.83183e-42	0.465865	0.369	0.226	1.63998e-37	1	ITM2A
PLD3	2.6944e-41	0.341336	0.731	0.662	6.4679e-37	1	PLD3
CRISPLD2	2.46812e-40	0.400618	0.739	0.62	5.92473e-36	1	CRISPLD2
NPC2	2.5629e-40	0.287246	0.931	0.897	6.15223e-36	1	NPC2
CHD9	7.57539e-40	0.384951	0.61	0.499	1.81847e-35	1	CHD9
CIRBP	8.83139e-40	0.250271	0.942	0.925	2.11998e-35	1	CIRBP
LITAF	1.37138e-39	0.384452	0.645	0.542	3.29199e-35	1	LITAF
CTSF	2.29541e-39	0.382579	0.549	0.428	5.51012e-35	1	CTSF
ENC1	3.70522e-39	0.395974	0.385	0.25	8.89437e-35	1	ENC1
PTEN	4.15723e-39	0.432173	0.644	0.551	9.97944e-35	1	PTEN
GUCY1A3	7.71562e-39	0.345007	0.388	0.249	1.85214e-34	1	GUCY1A3
GPNMB	7.74961e-39	0.389024	0.81	0.732	1.86029e-34	1	GPNMB
FMO3	1.36508e-38	0.325059	0.192	0.083	3.27687e-34	1	FMO3
CFI	2.14214e-38	0.409171	0.531	0.411	5.14221e-34	1	CFI
NGFRAP1	7.46323e-38	0.30882	0.874	0.827	1.79155e-33	1	NGFRAP1
RASL11B	1.05566e-37	0.282637	0.205	0.094	2.53411e-33	1	RASL11B
C6orf48	1.15709e-37	0.311784	0.854	0.819	2.7776e-33	1	C6orf48
ZNF704	1.39267e-37	0.286241	0.259	0.137	3.3431e-33	1	ZNF704
SOX6	5.39942e-37	0.25533	0.163	0.066	1.29613e-32	1	SOX6
C2orf40	6.43562e-37	0.34439	0.218	0.106	1.54487e-32	1	C2orf40
WASF2	9.74485e-37	0.327211	0.703	0.626	2.33925e-32	1	WASF2
PGF	1.54878e-36	0.393216	0.25	0.129	3.71785e-32	1	PGF
GSTM3	2.92501e-36	0.386871	0.562	0.461	7.02149e-32	1	GSTM3
DPEP1	5.10033e-36	0.551542	0.295	0.171	1.22433e-31	1	DPEP1
PLAC9	7.02416e-36	0.348639	0.61	0.469	1.68615e-31	1	PLAC9
PDE1A	2.49244e-35	0.313838	0.293	0.173	5.98311e-31	1	PDE1A
SUSD2	2.51315e-35	0.299426	0.231	0.117	6.03283e-31	1	SUSD2
EMILIN1	4.12811e-35	0.371028	0.782	0.689	9.90954e-31	1	EMILIN1
CPQ	7.82426e-35	0.335736	0.54	0.435	1.87821e-30	1	CPQ
ITGA1	8.66544e-35	0.349466	0.5	0.371	2.08014e-30	1	ITGA1
RAMP1	1.66611e-34	0.614884	0.462	0.358	3.99949e-30	1	RAMP1
LINC00478	1.95433e-34	0.298503	0.308	0.186	4.69138e-30	1	LINC00478
PRR24	2.16119e-34	0.37541	0.586	0.487	5.18794e-30	1	PRR24
NPDC1	4.63516e-34	0.340896	0.501	0.39	1.11267e-29	1	NPDC1
ADD3	5.618e-34	0.355149	0.588	0.477	1.3486e-29	1	ADD3
STRA6	7.67323e-34	0.292395	0.173	0.077	1.84196e-29	1	STRA6
FMO1	8.33666e-34	0.272234	0.257	0.139	2.00122e-29	1	FMO1
TMEM119	9.93148e-34	0.444161	0.475	0.357	2.38405e-29	1	TMEM119
APP	1.01074e-33	0.278675	0.856	0.8	2.42629e-29	1	APP
PTCH1	1.17747e-33	0.288421	0.153	0.063	2.82651e-29	1	PTCH1
GPX3	1.75276e-33	0.587137	0.432	0.303	4.20751e-29	1	GPX3
NENF	1.1607e-32	0.284855	0.815	0.773	2.78627e-28	1	NENF
PTGIR	2.24639e-32	0.31	0.278	0.163	5.39246e-28	1	PTGIR
TGFB3	3.37235e-32	0.455603	0.415	0.304	8.09534e-28	1	TGFB3
ISCU	5.13348e-32	0.27803	0.779	0.733	1.23229e-27	1	ISCU
SEPW1	5.59432e-32	0.263131	0.881	0.845	1.34292e-27	1	SEPW1
QPCT	1.04497e-31	0.275626	0.281	0.166	2.50844e-27	1	QPCT
TSC22D3	1.31412e-31	0.344491	0.928	0.9	3.15454e-27	1	TSC22D3
SPON2	4.43772e-31	0.362992	0.803	0.728	1.06528e-26	1	SPON2
NEGR1	4.5496e-31	0.341401	0.289	0.176	1.09213e-26	1	NEGR1
CLEC11A	1.1508e-30	0.279151	0.852	0.78	2.76249e-26	1	CLEC11A
CDO1	3.34995e-30	0.265008	0.207	0.107	8.04155e-26	1	CDO1
SFRP2	4.019e-30	0.432064	0.922	0.879	9.6476e-26	1	SFRP2
LHFP	7.05165e-30	0.360471	0.731	0.655	1.69275e-25	1	LHFP
NTRK2	7.21522e-30	0.279707	0.264	0.149	1.73201e-25	1	NTRK2
FAM213A	9.80683e-30	0.253122	0.282	0.169	2.35413e-25	1	FAM213A
OLFML3	1.5452e-29	0.381045	0.692	0.61	3.70926e-25	1	OLFML3
NFIX	1.9854e-29	0.344656	0.403	0.29	4.76596e-25	1	NFIX
PCOLCE	3.41833e-29	0.28284	0.921	0.863	8.20569e-25	1	PCOLCE
MEST	3.42546e-29	0.449297	0.346	0.233	8.22281e-25	1	MEST
PLSCR4	3.71965e-29	0.295526	0.436	0.323	8.92903e-25	1	PLSCR4
ZEB1	8.64948e-29	0.351703	0.52	0.422	2.07631e-24	1	ZEB1
CLDN11	1.97243e-28	0.293386	0.222	0.119	4.73481e-24	1	CLDN11
RERG	4.92878e-28	0.280886	0.342	0.228	1.18315e-23	1	RERG
MPHOSPH8	6.14031e-28	0.307682	0.662	0.603	1.47398e-23	1	MPHOSPH8
CBX6	8.20562e-28	0.34408	0.433	0.325	1.96976e-23	1	CBX6
CEBPD	1.51352e-27	0.384145	0.783	0.722	3.6332e-23	1	CEBPD
LTBP3	1.7266e-27	0.336389	0.553	0.462	4.1447e-23	1	LTBP3
PID1	1.86948e-27	0.304088	0.249	0.152	4.48769e-23	1	PID1
ISLR1	1.93583e-27	0.321615	0.804	0.708	4.64697e-23	1	ISLR
IL6ST	3.6579e-27	0.330821	0.597	0.509	8.7808e-23	1	IL6ST
NFIC	6.33915e-27	0.303929	0.7	0.654	1.52171e-22	1	NFIC
SMIM4	1.10399e-26	0.37715	0.441	0.352	2.65014e-22	1	SMIM4
SMARCA2	1.31602e-26	0.315834	0.432	0.336	3.15911e-22	1	SMARCA2
MTUS1	2.35463e-26	0.325774	0.369	0.267	5.65228e-22	1	MTUS1
CCDC80	2.6099e-25	0.357665	0.893	0.841	6.26507e-21	1	CCDC80
LRP1	4.64962e-25	0.296728	0.769	0.698	1.11614e-20	1	LRP1
TENC1	5.07086e-25	0.296062	0.346	0.244	1.21726e-20	1	TENC1
SESN3	7.91533e-25	0.308301	0.313	0.214	1.90007e-20	1	SESN3
PRSS1	1.15185e-24	0.424648	0.328	0.226	2.76502e-20	1	PRSS1
RP11-553L6.5	2.04786e-24	0.319207	0.38	0.283	4.9159e-20	1	RP11-553L6.5
RARRES3	5.07396e-24	0.323156	0.538	0.451	1.218e-19	1	RARRES3
PLXDC2	6.48037e-24	0.289024	0.675	0.594	1.55561e-19	1	PLXDC2
NDN	8.65333e-24	0.261353	0.598	0.533	2.07723e-19	1	NDN
CTRB2	5.66215e-23	0.617783	0.422	0.32	1.3592e-18	1	CTRB2
ACVRL1	8.35832e-23	0.255784	0.252	0.163	2.00642e-18	1	ACVRL1
PSIP1	1.15797e-22	0.28067	0.471	0.38	2.7797e-18	1	PSIP1
PLEKHH2	1.73964e-22	0.285088	0.269	0.176	4.176e-18	1	PLEKHH2
ECHDC2	3.13392e-22	0.268839	0.324	0.23	7.52298e-18	1	ECHDC2
SVEP1	3.34812e-22	0.31196	0.301	0.207	8.03715e-18	1	SVEP1
N4BP2L2	3.76776e-22	0.256015	0.802	0.775	9.0445e-18	1	N4BP2L2
XIST	2.64815e-21	0.290498	0.417	0.295	6.35688e-17	1	XIST
ARL6IP5	3.06935e-21	0.257044	0.786	0.774	7.36797e-17	1	ARL6IP5
PKDCC	3.12166e-21	0.254647	0.208	0.124	7.49355e-17	1	PKDCC
PLEKHA5	3.43704e-21	0.311339	0.354	0.271	8.25061e-17	1	PLEKHA5
HSPG2	3.6908e-21	0.299337	0.697	0.635	8.85976e-17	1	HSPG2
GOLIM4	1.89498e-20	0.320759	0.6	0.531	4.54891e-16	1	GOLIM4
TCEAL4	2.81747e-20	0.255585	0.77	0.747	6.76333e-16	1	TCEAL4
POR	2.90679e-20	0.260268	0.391	0.304	6.97775e-16	1	POR
DPP7	2.92158e-20	0.263873	0.614	0.564	7.01325e-16	1	DPP7
GLUL	4.4625e-20	0.42964	0.754	0.726	1.07122e-15	1	GLUL
CTRC	4.53965e-20	0.286604	0.224	0.142	1.08974e-15	1	CTRC
TMEM176B	5.72205e-20	0.296466	0.661	0.597	1.37358e-15	1	TMEM176B
PRNP	1.35094e-19	0.269298	0.589	0.53	3.24294e-15	1	PRNP
APOL1	1.96867e-19	0.293404	0.481	0.406	4.7258e-15	1	APOL1
TNFSF13B	2.47347e-19	0.308756	0.291	0.204	5.93757e-15	1	TNFSF13B
ADH5	2.66283e-19	0.267241	0.592	0.541	6.39213e-15	1	ADH5
EPHX1	2.70333e-19	0.303357	0.476	0.397	6.48934e-15	1	EPHX1
TCEAL1	3.19511e-19	0.257433	0.413	0.334	7.66987e-15	1	TCEAL1
CTRB1	3.86959e-19	0.326803	0.24	0.157	9.28895e-15	1	CTRB1
DPT	1.10107e-18	0.779033	0.388	0.32	2.64313e-14	1	DPT
PDGFRB	3.36098e-18	0.267522	0.74	0.686	8.06804e-14	1	PDGFRB
PIK3R1	3.76775e-18	0.26733	0.424	0.338	9.04448e-14	1	PIK3R1
CLSTN3	6.46075e-18	0.256892	0.209	0.133	1.5509e-13	1	CLSTN3
CST1	1.94162e-17	1.37743	0.314	0.237	4.66085e-13	1	CST1
CXCL12	3.29211e-17	0.437072	0.469	0.391	7.9027e-13	1	CXCL12
NT5DC2	2.46943e-16	0.261138	0.303	0.229	5.92787e-12	1	NT5DC2
PHLDA3	7.6775e-16	0.284462	0.492	0.438	1.84298e-11	1	PHLDA3
PPP1CC	7.75328e-16	0.272932	0.64	0.615	1.86117e-11	1	PPP1CC
KLF9	8.39296e-16	0.259784	0.581	0.517	2.01473e-11	1	KLF9
CELA3A	1.11592e-15	0.281756	0.21	0.139	2.67876e-11	1	CELA3A
QSOX1	1.20505e-15	0.268529	0.503	0.442	2.89273e-11	1	QSOX1
CLU	2.38619e-15	0.348887	0.671	0.629	5.72806e-11	1	CLU
LRRC32	3.58374e-15	0.320092	0.364	0.298	8.60277e-11	1	LRRC32
SNAI2	4.08621e-15	0.31611	0.493	0.431	9.80894e-11	1	SNAI2
APOE	6.41988e-15	0.458963	0.715	0.716	1.54109e-10	1	APOE
ITGBL1	1.01543e-12	0.357684	0.508	0.453	2.43754e-08	1	ITGBL1
IFITM1	1.63789e-12	0.283371	0.679	0.644	3.93175e-08	1	IFITM1
EMP2	2.53944e-12	0.251881	0.578	0.543	6.09593e-08	1	EMP2
FHL2	1.36267e-11	0.271902	0.618	0.595	3.2711e-07	1	FHL2
SEMA3C	4.02699e-11	0.29514	0.417	0.365	9.66678e-07	1	SEMA3C
FXYD2	2.51227e-10	0.296489	0.356	0.307	6.03071e-06	1	FXYD2
MT1X	1.31239e-09	0.570411	0.797	0.818	3.15039e-05	1	MT1X
REG1B	3.83732e-07	0.262346	0.187	0.147	0.00921148	1	REG1B
C10orf10	1.66584e-06	0.272333	0.535	0.519	0.0399885	1	C10orf10
PCSK1N	3.22982e-06	0.449993	0.288	0.252	0.0775318	1	PCSK1N
BTG2	6.06852e-06	0.27852	0.407	0.368	0.145675	1	BTG2
IGFBP31	3.43532e-05	0.264482	0.592	0.685	0.824648	1	IGFBP3
CCL19	9.32786e-05	0.884009	0.217	0.187	1	1	CCL19
PLA2G2A	2.06165e-282	3.30481	0.545	0.099	4.949e-278	2	PLA2G2A
CCL2	1.15723e-127	2.62413	0.67	0.34	2.77792e-123	2	CCL2
CFD	7.34105e-102	2.09745	0.614	0.327	1.76222e-97	2	CFD
IGF1	1.24727e-280	2.05865	0.733	0.227	2.99406e-276	2	IGF1
CXCL2	1.68158e-58	2.03612	0.404	0.2	4.03664e-54	2	CXCL2
FOSB	9.73625e-292	1.99639	0.876	0.411	2.33719e-287	2	FOSB
EMP1	6.71105e-221	1.82883	0.926	0.655	1.61099e-216	2	EMP1
HAS1	8.47957e-292	1.81667	0.423	0.046	2.03552e-287	2	HAS1
SERPINE2	6.96788e-134	1.75692	0.702	0.361	1.67264e-129	2	SERPINE2
SERPINE1	7.1752e-191	1.73613	0.852	0.485	1.72241e-186	2	SERPINE1
TFPI2	2.76028e-138	1.70302	0.389	0.098	6.62605e-134	2	TFPI2
IL6	2.90927e-90	1.65095	0.267	0.066	6.9837e-86	2	IL6
CXCL3	1.62594e-31	1.46716	0.263	0.128	3.90306e-27	2	CXCL3
NR4A1	2.36753e-244	1.46447	0.885	0.45	5.68325e-240	2	NR4A1
EFEMP11	4.48746e-198	1.44107	0.884	0.521	1.07721e-193	2	EFEMP1
KLF4	8.3868e-213	1.41958	0.578	0.16	2.01325e-208	2	KLF4
MEDAG	2.82378e-283	1.41929	0.599	0.127	6.7785e-279	2	MEDAG
C11orf96	9.90124e-145	1.37993	0.828	0.503	2.37679e-140	2	C11orf96
GPRC5A	2.14038e-295	1.36993	0.656	0.156	5.13799e-291	2	GPRC5A
ABL2	4.28513e-255	1.36689	0.783	0.288	1.02865e-250	2	ABL2
PI16	3.05231e-124	1.317	0.209	0.025	7.32708e-120	2	PI16
SGK1	3.56926e-136	1.29587	0.613	0.256	8.56802e-132	2	SGK1
MYC	7.41478e-175	1.29528	0.706	0.288	1.77992e-170	2	MYC
C31	9.09219e-179	1.28055	0.956	0.676	2.18258e-174	2	C3
RGCC	1.64618e-81	1.27163	0.705	0.445	3.95166e-77	2	RGCC
THBS1	2.79375e-163	1.25804	0.92	0.651	6.7064e-159	2	THBS1
MCL1	1.1948e-214	1.23424	0.957	0.726	2.86811e-210	2	MCL1
CYR61	3.05743e-110	1.23263	0.941	0.772	7.33935e-106	2	CYR61
UAP1	9.63327e-185	1.21544	0.736	0.315	2.31247e-180	2	UAP1
CCDC801	3.09524e-121	1.19383	0.969	0.838	7.43012e-117	2	CCDC80
LMNA	9.89667e-142	1.19161	0.974	0.874	2.3757e-137	2	LMNA
ATF3	4.52844e-184	1.18361	0.678	0.255	1.08705e-179	2	ATF3
KLF6	3.83881e-121	1.17704	0.924	0.754	9.21507e-117	2	KLF6
CTGF	5.7824e-74	1.16797	0.947	0.844	1.38807e-69	2	CTGF
HAS2	1.36325e-172	1.16667	0.396	0.081	3.27248e-168	2	HAS2
MMP19	2.50843e-206	1.13936	0.685	0.237	6.02148e-202	2	MMP19
DUSP1	2.11278e-189	1.12133	0.99	0.858	5.07173e-185	2	DUSP1
CLU1	8.52414e-83	1.11699	0.811	0.612	2.04622e-78	2	CLU
MT2A	1.83988e-103	1.10661	0.997	0.991	4.41662e-99	2	MT2A
SAT1	1.58969e-75	1.10412	0.957	0.903	3.81605e-71	2	SAT1
FOSL1	8.36975e-136	0.495991	0.302	0.054	2.00916e-131	2	FOSL1
ZFP36	3.13111e-136	1.08998	0.974	0.839	7.51622e-132	2	ZFP36
SOD2	2.49334e-57	1.08497	0.79	0.598	5.98527e-53	2	SOD2
ARID5B	3.69266e-130	1.05517	0.936	0.737	8.86423e-126	2	ARID5B
SFRP1	2.19085e-221	1.05516	0.371	0.047	5.25914e-217	2	SFRP1
GEM	2.87531e-128	1.04761	0.84	0.524	6.90218e-124	2	GEM
ERRFI1	2.02478e-87	1.03968	0.735	0.441	4.86049e-83	2	ERRFI1
COL14A11	6.70888e-127	1.01314	0.773	0.406	1.61047e-122	2	COL14A1
KDM6B	1.61819e-213	1.00947	0.579	0.153	3.88447e-209	2	KDM6B
SLC19A2	3.34947e-240	0.974856	0.6	0.145	8.04041e-236	2	SLC19A2
NR4A2	6.29405e-122	0.974241	0.443	0.14	1.51089e-117	2	NR4A2
CTSC1	6.05108e-62	0.966377	0.815	0.639	1.45256e-57	2	CTSC
CLCF1	1.84134e-123	0.364469	0.23	0.032	4.42014e-119	2	CLCF1
SOCS3	3.52742e-123	0.954304	0.744	0.394	8.46758e-119	2	SOCS3
JUND	2.57324e-135	0.951538	0.922	0.648	6.17707e-131	2	JUND
MGP1	5.76042e-98	0.947079	0.994	0.954	1.38279e-93	2	MGP
UGDH	5.5535e-86	0.941833	0.69	0.388	1.33312e-81	2	UGDH
NGFR	3.81432e-119	0.438743	0.327	0.07	9.15627e-115	2	NGFR
TNFRSF12A	2.93179e-101	0.933267	0.817	0.543	7.03775e-97	2	TNFRSF12A
CREB5	1.69461e-116	0.43791	0.285	0.056	4.06791e-112	2	CREB5
NAMPT	1.27729e-116	0.922098	0.644	0.291	3.06613e-112	2	NAMPT
BTG21	5.77954e-77	0.917011	0.619	0.337	1.38738e-72	2	BTG2
RARRES11	1.62948e-112	0.897259	0.814	0.436	3.91156e-108	2	RARRES1
FGF7	3.16609e-67	0.895211	0.739	0.48	7.60021e-63	2	FGF7
PTX3	1.28937e-102	0.891273	0.226	0.039	3.09514e-98	2	PTX3
EGR3	1.03307e-226	0.885826	0.493	0.094	2.47989e-222	2	EGR3
ANK2	1.97722e-110	0.497424	0.308	0.07	4.74633e-106	2	ANK2
NR4A3	1.39938e-252	0.875121	0.457	0.068	3.3592e-248	2	NR4A3
DKK1	2.66211e-42	0.873752	0.114	0.024	6.3904e-38	2	DKK1
HSPB8	2.27212e-106	0.46139	0.312	0.075	5.45423e-102	2	HSPB8
ABI3BP1	5.87326e-105	0.488436	0.484	0.165	1.40988e-100	2	ABI3BP
IGFBP61	1.04034e-33	0.873087	0.787	0.634	2.49733e-29	2	IGFBP6
BDKRB1	9.17061e-103	0.467393	0.164	0.018	2.2014e-98	2	BDKRB1
OGN1	2.86604e-143	0.871526	0.675	0.272	6.87994e-139	2	OGN
PIM1	1.54301e-114	0.871437	0.587	0.253	3.704e-110	2	PIM1
ANXA1	4.54691e-68	0.86336	0.953	0.89	1.09149e-63	2	ANXA1
TIMP11	2.56544e-111	0.848576	0.998	0.995	6.15833e-107	2	TIMP1
TUBB2A	7.32389e-75	0.846845	0.44	0.193	1.7581e-70	2	TUBB2A
ALDH1A3	6.52445e-80	0.838588	0.508	0.229	1.56619e-75	2	ALDH1A3
SEMA6A	7.72243e-101	0.402848	0.181	0.024	1.85377e-96	2	SEMA6A
CXCL1	1.54118e-12	0.819611	0.167	0.092	3.69961e-08	2	CXCL1
CCL11	3.19649e-16	0.817189	0.275	0.166	7.67317e-12	2	CCL11
DDX21	6.96662e-102	0.814276	0.766	0.463	1.67234e-97	2	DDX21
IL33	7.33437e-100	0.436469	0.267	0.055	1.76061e-95	2	IL33
CXCL121	1.57419e-86	0.811655	0.694	0.366	3.77885e-82	2	CXCL12
FOS	2.21989e-64	0.803537	0.943	0.845	5.32884e-60	2	FOS
ADH1B1	8.12733e-96	0.798911	0.401	0.126	1.95096e-91	2	ADH1B
EIF4A3	4.01203e-47	0.79692	0.633	0.411	9.63088e-43	2	EIF4A3
CDC42EP2	5.50615e-92	0.359467	0.297	0.075	1.32175e-87	2	CDC42EP2
LHFPL2	1.48026e-90	0.385149	0.401	0.132	3.55336e-86	2	LHFPL2
FBLN11	6.40394e-100	0.796337	0.975	0.85	1.53726e-95	2	FBLN1
NFKBIA	1.76581e-61	0.793487	0.891	0.755	4.23882e-57	2	NFKBIA
ATP1B3	4.2471e-40	0.789919	0.742	0.542	1.01952e-35	2	ATP1B3
RP11-572C15.6	1.41845e-88	0.789533	0.704	0.393	3.405e-84	2	RP11-572C15.6
CCDC71L	1.99675e-102	0.782937	0.46	0.163	4.7932e-98	2	CCDC71L
CRABP2	1.79811e-48	0.781222	0.549	0.328	4.31636e-44	2	CRABP2
TRIB1	1.89003e-179	0.774705	0.461	0.105	4.53701e-175	2	TRIB1
MGST1	3.29053e-100	0.77255	0.496	0.192	7.89893e-96	2	MGST1
SCRG1	3.51139e-116	0.772224	0.492	0.171	8.42908e-112	2	SCRG1
HOMER1	1.67872e-83	0.397034	0.291	0.079	4.02977e-79	2	HOMER1
MAFF	6.73618e-150	0.760867	0.559	0.182	1.61702e-145	2	MAFF
CHI3L1	6.42687e-47	0.752742	0.17	0.047	1.54277e-42	2	CHI3L1
CREM	4.56735e-49	0.749946	0.535	0.307	1.09639e-44	2	CREM
ANKRD28	2.15675e-70	0.749633	0.579	0.31	5.17727e-66	2	ANKRD28
ELL2	2.75148e-130	0.749244	0.54	0.191	6.60494e-126	2	ELL2
NTRK21	1.04107e-81	0.499154	0.41	0.146	2.49909e-77	2	NTRK2
ID4	3.94517e-62	0.748858	0.46	0.215	9.47038e-58	2	ID4
PXDC1	1.31799e-80	0.444904	0.43	0.165	3.16383e-76	2	PXDC1
MYADM	8.69088e-85	0.745731	0.855	0.621	2.08625e-80	2	MYADM
NFATC2	2.24791e-167	0.745068	0.338	0.056	5.3961e-163	2	NFATC2
CD34	3.84829e-79	0.301624	0.254	0.062	9.23781e-75	2	CD34
GSN1	7.54238e-29	0.737954	0.962	0.906	1.81055e-24	2	GSN
SCARA5	9.48583e-79	0.346954	0.168	0.027	2.27707e-74	2	SCARA5
NFIB1	1.04885e-115	0.734163	0.766	0.396	2.51775e-111	2	NFIB
EGR1	3.68512e-83	0.733204	0.907	0.673	8.84614e-79	2	EGR1
CSRNP1	4.12509e-133	0.730649	0.553	0.202	9.90227e-129	2	CSRNP1
NNMT	1.3023e-100	0.730292	0.986	0.934	3.12617e-96	2	NNMT
ANGPTL1	4.94614e-75	0.278402	0.302	0.087	1.18732e-70	2	ANGPTL1
JUNB	1.62802e-80	0.729824	0.954	0.871	3.90806e-76	2	JUNB
ZFAND5	9.85323e-69	0.726918	0.862	0.645	2.36527e-64	2	ZFAND5
SAMD4A	1.3522e-74	0.423398	0.425	0.164	3.24595e-70	2	SAMD4A
CILP	2.15743e-56	0.719619	0.373	0.162	5.17891e-52	2	CILP
NFATC1	2.02518e-198	0.717091	0.425	0.079	4.86143e-194	2	NFATC1
SLIT3	3.63343e-107	0.716969	0.553	0.223	8.72205e-103	2	SLIT3
TSC22D2	1.15133e-71	0.473612	0.45	0.191	2.76378e-67	2	TSC22D2
PTGIS	7.37106e-135	0.716564	0.576	0.205	1.76942e-130	2	PTGIS
NAF1	3.54458e-70	0.31534	0.271	0.078	8.50877e-66	2	NAF1
C2	2.84885e-69	0.370179	0.36	0.129	6.83866e-65	2	C2
CRISPLD21	5.04075e-101	0.710848	0.907	0.614	1.21003e-96	2	CRISPLD2
RP11-536O18.1	6.29939e-69	0.314637	0.126	0.016	1.51217e-64	2	RP11-536O18.1
SCG2	8.78272e-74	0.697846	0.271	0.079	2.10829e-69	2	SCG2
ANGPTL4	3.34539e-44	0.691956	0.389	0.197	8.03062e-40	2	ANGPTL4
NOP16	7.13367e-68	0.386492	0.387	0.15	1.71244e-63	2	NOP16
PLAUR	6.65147e-18	0.690383	0.682	0.54	1.59669e-13	2	PLAUR
FBLN51	7.49886e-77	0.689399	0.678	0.386	1.8001e-72	2	FBLN5
MFAP51	1.31654e-12	0.683837	0.558	0.46	3.16035e-08	2	MFAP5
LIF	1.5832e-141	0.680819	0.284	0.045	3.80048e-137	2	LIF
RFX2	5.90519e-66	0.25562	0.216	0.054	1.41754e-61	2	RFX2
KPNA2	7.53259e-66	0.403289	0.322	0.112	1.8082e-61	2	KPNA2
IL6ST1	1.49513e-65	0.476727	0.775	0.495	3.58906e-61	2	IL6ST
DDX5	5.49187e-65	0.459532	0.989	0.953	1.31832e-60	2	DDX5
AREG	3.08968e-54	0.679105	0.132	0.025	7.41677e-50	2	AREG
GADD45B	2.90734e-34	0.67572	0.805	0.69	6.97908e-30	2	GADD45B
S100A10	5.38964e-79	0.67506	0.99	0.932	1.29378e-74	2	S100A10
CYP1B11	9.6558e-53	0.672927	0.704	0.447	2.31787e-48	2	CYP1B1
SLC20A1	9.45197e-83	0.670933	0.563	0.276	2.26895e-78	2	SLC20A1
PLK3	3.79127e-64	0.446387	0.561	0.285	9.10094e-60	2	PLK3
PENK	1.36337e-64	0.669032	0.122	0.017	3.27277e-60	2	PENK
PLAC91	2.16812e-55	0.668699	0.703	0.48	5.20456e-51	2	PLAC9
PHLDA1	5.41302e-32	0.66114	0.742	0.571	1.2994e-27	2	PHLDA1
EIF4A1	1.52854e-82	0.659234	0.98	0.944	3.66926e-78	2	EIF4A1
NFIA1	5.32505e-62	0.399418	0.653	0.339	1.27828e-57	2	NFIA
RND3	2.69857e-64	0.658362	0.636	0.362	6.47793e-60	2	RND3
LDLR	1.21947e-61	0.27958	0.288	0.094	2.92734e-57	2	LDLR
SERPINF11	6.13738e-67	0.657976	0.977	0.911	1.47328e-62	2	SERPINF1
PNRC1	1.62011e-56	0.651759	0.892	0.78	3.88906e-52	2	PNRC1
C16orf891	9.05096e-61	0.348508	0.282	0.091	2.17268e-56	2	C16orf89
C71	1.102e-111	0.633891	0.826	0.417	2.64536e-107	2	C7
ADAMTS1	6.52832e-73	0.628895	0.577	0.278	1.56712e-68	2	ADAMTS1
PROCR	9.13405e-60	0.392215	0.399	0.165	2.19263e-55	2	PROCR
SRPX1	1.21143e-62	0.624491	0.695	0.448	2.90804e-58	2	SRPX
NOLC1	3.06768e-59	0.369203	0.428	0.187	7.36395e-55	2	NOLC1
SLIT21	3.35185e-59	0.398107	0.509	0.241	8.04611e-55	2	SLIT2
DCUN1D3	9.35488e-59	0.28794	0.288	0.098	2.24564e-54	2	DCUN1D3
NEXN	2.39017e-43	0.622751	0.724	0.536	5.73761e-39	2	NEXN
MIR22HG	1.39857e-58	0.341262	0.394	0.166	3.35728e-54	2	MIR22HG
BAIAP2	1.60453e-58	0.267651	0.299	0.104	3.85166e-54	2	BAIAP2
IER3	8.32599e-19	0.614369	0.536	0.4	1.99865e-14	2	IER3
FSTL3	1.43477e-57	0.461453	0.534	0.276	3.44416e-53	2	FSTL3
ITM2A1	1.04975e-75	0.613145	0.512	0.229	2.51992e-71	2	ITM2A
MLF1	2.14833e-57	0.460495	0.386	0.166	5.15706e-53	2	MLF1
KLF2	1.34357e-60	0.611615	0.572	0.324	3.22523e-56	2	KLF2
DIRAS3	1.70212e-46	0.604733	0.188	0.057	4.08593e-42	2	DIRAS3
GPX31	2.94839e-33	0.602715	0.517	0.313	7.07762e-29	2	GPX3
APOE1	2.1846e-26	0.599402	0.816	0.698	5.24413e-22	2	APOE
CFH1	4.28232e-56	0.457527	0.851	0.65	1.02797e-51	2	CFH
PAPPA	7.37913e-56	0.332334	0.341	0.131	1.77136e-51	2	PAPPA
KLF91	7.75573e-56	0.451169	0.76	0.498	1.86176e-51	2	KLF9
LOX	1.47933e-38	0.588625	0.656	0.472	3.55113e-34	2	LOX
VEGFA	1.05854e-54	0.473307	0.557	0.292	2.54102e-50	2	VEGFA
CHD1	1.99388e-54	0.369093	0.439	0.202	4.78632e-50	2	CHD1
IGFBP41	1.68507e-57	0.588518	0.98	0.92	4.04501e-53	2	IGFBP4
HSD11B11	1.16375e-53	0.448306	0.428	0.196	2.79357e-49	2	HSD11B1
FKBP11	2.30632e-53	0.454546	0.679	0.445	5.53632e-49	2	FKBP11
MAT2A	1.25128e-64	0.585692	0.633	0.346	3.00369e-60	2	MAT2A
ABCA81	4.70486e-53	0.288597	0.461	0.207	1.1294e-48	2	ABCA8
PPAP2A	1.85512e-66	0.582192	0.653	0.387	4.45322e-62	2	PPAP2A
C1S1	9.9363e-53	0.410507	0.997	0.946	2.38521e-48	2	C1S
RHOB	5.70478e-52	0.458873	0.744	0.488	1.36943e-47	2	RHOB
PPP1R15B	1.41086e-51	0.279936	0.328	0.13	3.38677e-47	2	PPP1R15B
LIMA1	5.77671e-75	0.57954	0.783	0.518	1.3867e-70	2	LIMA1
MIDN	7.38714e-50	0.415854	0.559	0.313	1.77328e-45	2	MIDN
PER2	9.3654e-50	0.291196	0.275	0.1	2.24816e-45	2	PER2
TNFAIP3	4.55335e-21	0.578722	0.334	0.205	1.09303e-16	2	TNFAIP3
ADAMTS4	8.21739e-49	0.578531	0.409	0.195	1.97259e-44	2	ADAMTS4
ETF1	1.03683e-48	0.36322	0.484	0.249	2.4889e-44	2	ETF1
HBEGF	1.71859e-48	0.296037	0.189	0.054	4.12547e-44	2	HBEGF
CYCS	3.71945e-43	0.572844	0.79	0.624	8.92854e-39	2	CYCS
IL1R1	8.98908e-48	0.462537	0.714	0.482	2.15783e-43	2	IL1R1
SEPP11	1.50194e-47	0.43115	0.826	0.605	3.60542e-43	2	SEPP1
PGAP1	3.08669e-47	0.328398	0.242	0.084	7.40961e-43	2	PGAP1
CHRDL1	2.17225e-160	0.567441	0.363	0.066	5.21448e-156	2	CHRDL1
OSR1	3.69247e-145	0.566423	0.249	0.031	8.86377e-141	2	OSR1
PTGS2	6.05849e-47	0.563594	0.198	0.061	1.45434e-42	2	PTGS2
CCNL1	9.20799e-61	0.562181	0.786	0.52	2.21038e-56	2	CCNL1
LEPR	8.09914e-47	0.358346	0.294	0.117	1.9442e-42	2	LEPR
TUBB4B	4.53131e-63	0.561852	0.68	0.421	1.08774e-58	2	TUBB4B
RSPO3	3.18758e-46	0.318032	0.235	0.081	7.65179e-42	2	RSPO3
AMOTL2	6.83892e-46	0.331446	0.325	0.137	1.64168e-41	2	AMOTL2
OAF1	1.3003e-45	0.348471	0.564	0.307	3.12137e-41	2	OAF
YBX3	3.20524e-45	0.41651	0.906	0.745	7.69418e-41	2	YBX3
TNXB	3.00943e-130	0.561772	0.387	0.092	7.22414e-126	2	TNXB
ELN1	2.7738e-39	0.55981	0.675	0.454	6.65851e-35	2	ELN
NFKBIZ	1.18984e-44	0.439763	0.476	0.254	2.85621e-40	2	NFKBIZ
EGR2	1.77739e-44	0.37373	0.42	0.202	4.26663e-40	2	EGR2
BOC1	2.3756e-44	0.371173	0.516	0.284	5.70262e-40	2	BOC
STEAP1	3.39328e-53	0.557663	0.648	0.395	8.14557e-49	2	STEAP1
PDGFRA1	1.82119e-43	0.392846	0.735	0.504	4.37176e-39	2	PDGFRA
MEG3	1.99499e-43	0.467267	0.892	0.698	4.78897e-39	2	MEG3
CBLB	2.14116e-43	0.308246	0.473	0.244	5.13985e-39	2	CBLB
CNN1	1.10486e-50	0.557484	0.432	0.212	2.65221e-46	2	CNN1
GLIPR1	3.38486e-43	0.450843	0.687	0.468	8.12535e-39	2	GLIPR1
UGP2	1.10112e-25	0.556451	0.741	0.633	2.64324e-21	2	UGP2
NFKB1	5.17036e-43	0.317204	0.388	0.184	1.24115e-38	2	NFKB1
ADAM17	1.2513e-42	0.352327	0.489	0.261	3.00374e-38	2	ADAM17
AMD1	1.83475e-42	0.417628	0.461	0.241	4.40431e-38	2	AMD1
CFB	2.93166e-85	0.5519	0.426	0.153	7.03744e-81	2	CFB
AKIRIN1	3.00757e-42	0.294727	0.462	0.238	7.21968e-38	2	AKIRIN1
CD63	3.34149e-42	0.296643	1	0.994	8.02124e-38	2	CD63
SPARCL11	3.59625e-42	0.338394	0.955	0.814	8.6328e-38	2	SPARCL1
CPXM1	1.22779e-41	0.355579	0.504	0.281	2.9473e-37	2	CPXM1
TIPARP	1.64386e-41	0.335275	0.336	0.15	3.9461e-37	2	TIPARP
HSPH1	2.98419e-41	0.339637	0.486	0.269	7.16355e-37	2	HSPH1
CLDN111	4.74729e-41	0.352679	0.297	0.126	1.13959e-36	2	CLDN11
ACSL4	6.22814e-41	0.351746	0.341	0.158	1.49507e-36	2	ACSL4
C1R1	1.02078e-62	0.547928	0.985	0.938	2.45038e-58	2	C1R
SLC2A3	7.19453e-41	0.420724	0.641	0.402	1.72705e-36	2	SLC2A3
TUBB6	8.05289e-41	0.453734	0.702	0.479	1.9331e-36	2	TUBB6
DNAJB1	1.46222e-40	0.446272	0.62	0.392	3.51006e-36	2	DNAJB1
ERF	2.02902e-40	0.250566	0.35	0.16	4.87065e-36	2	ERF
RP6-99M1.2	7.22068e-136	0.546266	0.336	0.069	1.73332e-131	2	RP6-99M1.2
HSPB61	1.21576e-67	0.545018	0.572	0.291	2.91844e-63	2	HSPB6
THAP2	1.17057e-39	0.39091	0.203	0.071	2.80995e-35	2	THAP2
VIMP	2.35247e-39	0.385347	0.873	0.718	5.6471e-35	2	VIMP
TMEM176B1	1.00502e-58	0.543871	0.827	0.58	2.41255e-54	2	TMEM176B
JUN	3.94235e-39	0.453455	0.914	0.787	9.46362e-35	2	JUN
UGCG	4.28747e-39	0.379068	0.523	0.299	1.02921e-34	2	UGCG
MLLT11	5.92071e-40	0.539892	0.396	0.208	1.42127e-35	2	MLLT11
DDX3X	2.53313e-38	0.325489	0.617	0.381	6.08077e-34	2	DDX3X
WDR43	2.7822e-38	0.292733	0.391	0.197	6.67867e-34	2	WDR43
SVEP11	1.29358e-37	0.327669	0.403	0.207	3.10523e-33	2	SVEP1
BAG3	1.81405e-37	0.307631	0.433	0.233	4.35464e-33	2	BAG3
RANBP2	3.04383e-37	0.404177	0.418	0.221	7.30672e-33	2	RANBP2
DDAH1	3.8099e-37	0.476636	0.503	0.305	9.14567e-33	2	DDAH1
STAT3	4.06927e-37	0.340081	0.79	0.572	9.76829e-33	2	STAT3
FXYD11	5.24725e-37	0.270472	0.599	0.347	1.2596e-32	2	FXYD1
DNAJA1	5.36474e-45	0.538742	0.807	0.61	1.28781e-40	2	DNAJA1
LRRFIP1	2.80088e-36	0.470427	0.668	0.465	6.72351e-32	2	LRRFIP1
AKAP121	3.15892e-36	0.488294	0.73	0.538	7.58298e-32	2	AKAP12
INMT1	9.69322e-36	0.321284	0.363	0.178	2.32686e-31	2	INMT
REL	1.13371e-35	0.412933	0.4	0.215	2.72146e-31	2	REL
SFPQ	1.62341e-35	0.353813	0.722	0.5	3.89699e-31	2	SFPQ
HSPA8	1.85881e-35	0.484504	0.859	0.736	4.46207e-31	2	HSPA8
CFI1	2.65304e-35	0.35025	0.628	0.417	6.36863e-31	2	CFI
BAG2	3.77968e-35	0.392744	0.492	0.292	9.07311e-31	2	BAG2
BTG3	5.52293e-35	0.400893	0.654	0.44	1.32578e-30	2	BTG3
NUCB2	5.62107e-35	0.384194	0.695	0.507	1.34934e-30	2	NUCB2
METTL7A1	7.86517e-35	0.354052	0.585	0.359	1.88803e-30	2	METTL7A
SKIL	8.12191e-35	0.454696	0.715	0.509	1.94966e-30	2	SKIL
XBP1	1.98358e-34	0.368997	0.773	0.584	4.76159e-30	2	XBP1
FOXO31	2.25041e-34	0.389852	0.727	0.516	5.40211e-30	2	FOXO3
IFI271	6.61709e-37	0.531282	0.903	0.798	1.58843e-32	2	IFI27
NFE2L2	3.2328e-34	0.357341	0.786	0.597	7.76034e-30	2	NFE2L2
VGLL3	3.43943e-34	0.321593	0.426	0.233	8.25636e-30	2	VGLL3
CCNH	5.80998e-34	0.267245	0.426	0.228	1.39469e-29	2	CCNH
CEBPB	7.48597e-34	0.448135	0.945	0.878	1.79701e-29	2	CEBPB
SH3D19	9.52301e-34	0.305947	0.49	0.287	2.286e-29	2	SH3D19
WEE1	1.99368e-97	0.530104	0.467	0.169	4.78584e-93	2	WEE1
SERTAD1	1.57649e-82	0.529816	0.562	0.263	3.78436e-78	2	SERTAD1
LRRC59	5.459e-33	0.342667	0.586	0.394	1.31043e-28	2	LRRC59
COL6A11	6.3864e-33	0.354194	0.954	0.891	1.53306e-28	2	COL6A1
SEMA3C1	1.171e-32	0.372975	0.564	0.349	2.811e-28	2	SEMA3C
OAT	1.86335e-32	0.33029	0.752	0.563	4.47296e-28	2	OAT
MT-CO2	3.34818e-32	0.256777	1	0.999	8.03732e-28	2	MT-CO2
SERPING11	3.93707e-32	0.318112	0.984	0.95	9.45093e-28	2	SERPING1
DUSP5	1.53532e-89	0.528766	0.407	0.141	3.68554e-85	2	DUSP5
B4GALT1	6.79043e-41	0.5262	0.676	0.446	1.63004e-36	2	B4GALT1
TOP1	3.04971e-31	0.320437	0.658	0.441	7.32082e-27	2	TOP1
PODN1	5.00963e-31	0.370192	0.614	0.398	1.20256e-26	2	PODN
UBC	9.41509e-31	0.35891	0.999	0.989	2.26009e-26	2	UBC
DHRS3	1.1584e-30	0.255895	0.388	0.206	2.78074e-26	2	DHRS3
OLFML2B	1.44132e-30	0.352001	0.55	0.352	3.45988e-26	2	OLFML2B
MAP1B1	2.36173e-30	0.313839	0.722	0.515	5.66934e-26	2	MAP1B
ITGA5	2.54515e-30	0.419968	0.496	0.306	6.10963e-26	2	ITGA5
HIF1A	2.55063e-30	0.452129	0.658	0.489	6.1228e-26	2	HIF1A
CTNNAL1	3.02904e-30	0.283906	0.328	0.167	7.27122e-26	2	CTNNAL1
CTC-444N24.11	6.14364e-30	0.307257	0.363	0.192	1.47478e-25	2	CTC-444N24.11
ATP1A1	7.26596e-30	0.328756	0.793	0.601	1.74419e-25	2	ATP1A1
FAM46A	7.27513e-30	0.462655	0.453	0.273	1.7464e-25	2	FAM46A
F31	7.62994e-30	0.433729	0.582	0.387	1.83157e-25	2	F3
PDLIM1	1.04554e-29	0.307369	0.728	0.558	2.50982e-25	2	PDLIM1
CDKN1A	1.47537e-29	0.343337	0.636	0.425	3.54164e-25	2	CDKN1A
SYAP1	1.9967e-29	0.381369	0.584	0.387	4.79308e-25	2	SYAP1
STEAP2	3.02558e-29	0.283937	0.477	0.284	7.2629e-25	2	STEAP2
LTBP21	3.69257e-29	0.299392	0.591	0.377	8.86403e-25	2	LTBP2
PPP1R15A	6.00783e-29	0.407748	0.686	0.491	1.44218e-24	2	PPP1R15A
UCHL1	6.0403e-29	0.293239	0.41	0.233	1.44997e-24	2	UCHL1
LRP11	6.72513e-29	0.349211	0.864	0.695	1.61437e-24	2	LRP1
MFAP41	4.16727e-69	0.52148	0.901	0.667	1.00035e-64	2	MFAP4
ELMSAN1	8.08806e-29	0.254087	0.388	0.215	1.94154e-24	2	ELMSAN1
NME1	8.59567e-29	0.319557	0.654	0.468	2.06339e-24	2	NME1
MIR24-2	1.14599e-28	0.352295	0.533	0.336	2.75096e-24	2	MIR24-2
EIF1AX	1.19395e-28	0.345683	0.796	0.639	2.86608e-24	2	EIF1AX
PRSS11	1.64087e-28	0.3749	0.41	0.232	3.93891e-24	2	PRSS1
PLSCR1	2.32168e-28	0.303828	0.666	0.469	5.5732e-24	2	PLSCR1
DNAJB4	2.73405e-28	0.306218	0.485	0.302	6.56309e-24	2	DNAJB4
TMEM165	1.341e-27	0.346241	0.721	0.55	3.21906e-23	2	TMEM165
SRM	2.01989e-27	0.28132	0.623	0.429	4.84875e-23	2	SRM
HNRNPAB	2.29447e-27	0.267636	0.609	0.406	5.50787e-23	2	HNRNPAB
PPA1	2.42168e-27	0.293509	0.706	0.519	5.81324e-23	2	PPA1
COLEC12	2.73696e-27	0.270292	0.38	0.211	6.57008e-23	2	COLEC12
USP53	2.88291e-27	0.282996	0.31	0.16	6.92042e-23	2	USP53
CHMP1B	6.01426e-27	0.467801	0.531	0.365	1.44372e-22	2	CHMP1B
TNC	1.64663e-26	0.301827	0.155	0.059	3.95273e-22	2	TNC
ITM2B1	1.99422e-26	0.286634	0.999	0.992	4.78712e-22	2	ITM2B
TMEM176A	8.31982e-45	0.521052	0.751	0.54	1.99717e-40	2	TMEM176A
RBM39	3.58764e-26	0.294433	0.877	0.756	8.61214e-22	2	RBM39
PCOLCE1	7.28997e-26	0.351091	0.956	0.868	1.74996e-21	2	PCOLCE
LXN1	5.96422e-65	0.514268	0.668	0.377	1.43171e-60	2	LXN
STK38L	1.30888e-25	0.271709	0.391	0.227	3.14196e-21	2	STK38L
NCOA7	1.65086e-25	0.269549	0.44	0.26	3.96289e-21	2	NCOA7
MT1M	2.38515e-25	0.397302	0.532	0.344	5.72556e-21	2	MT1M
EIF3A	2.45898e-25	0.303178	0.621	0.422	5.90279e-21	2	EIF3A
SLC38A2	3.69206e-25	0.352213	0.702	0.525	8.86279e-21	2	SLC38A2
GBP1	3.77178e-25	0.356557	0.452	0.285	9.05417e-21	2	GBP1
PVRL2	3.80124e-25	0.282932	0.633	0.435	9.12489e-21	2	PVRL2
FKBP1A	3.82506e-25	0.320907	0.906	0.825	9.18206e-21	2	FKBP1A
MAPRE1	1.29202e-24	0.260058	0.574	0.378	3.1015e-20	2	MAPRE1
QSOX11	1.50189e-24	0.275799	0.622	0.433	3.60529e-20	2	QSOX1
PDK41	1.55632e-24	0.375843	0.461	0.284	3.73595e-20	2	PDK4
ICAM1	2.96626e-24	0.48801	0.353	0.206	7.1205e-20	2	ICAM1
KLF10	4.33621e-24	0.291372	0.499	0.316	1.04091e-19	2	KLF10
PTPN1	5.19621e-24	0.299036	0.395	0.236	1.24735e-19	2	PTPN1
RHOQ	9.1382e-24	0.301576	0.425	0.255	2.19362e-19	2	RHOQ
S100A131	9.49796e-24	0.29275	0.887	0.779	2.27999e-19	2	S100A13
CDC42SE1	1.26869e-23	0.253744	0.475	0.293	3.04549e-19	2	CDC42SE1
CLEC11A1	1.63696e-23	0.263166	0.9	0.785	3.92952e-19	2	CLEC11A
COL16A1	2.47106e-23	0.290783	0.633	0.437	5.93177e-19	2	COL16A1
MORF4L2	2.52756e-23	0.283544	0.906	0.811	6.06742e-19	2	MORF4L2
GABARAPL1	2.8764e-23	0.264626	0.496	0.315	6.9048e-19	2	GABARAPL1
EIF5A	4.60144e-23	0.442714	0.736	0.601	1.10457e-18	2	EIF5A
DCN1	1.08192e-22	0.293456	1	0.965	2.59715e-18	2	DCN
CCT2	1.14798e-22	0.282438	0.626	0.451	2.75572e-18	2	CCT2
SFRP41	1.24467e-22	0.432996	0.789	0.662	2.98783e-18	2	SFRP4
SULF21	2.17365e-22	0.262193	0.574	0.394	5.21784e-18	2	SULF2
C8orf4	3.61604e-22	0.430279	0.561	0.395	8.6803e-18	2	C8orf4
WTAP	8.36611e-22	0.290818	0.594	0.413	2.00828e-17	2	WTAP
DPT1	1.00847e-21	0.381415	0.476	0.318	2.42082e-17	2	DPT
LGALS3BP1	1.16885e-21	0.265291	0.938	0.854	2.80582e-17	2	LGALS3BP
REXO2	1.22595e-21	0.27123	0.773	0.646	2.94288e-17	2	REXO2
TACC1	1.42564e-21	0.271843	0.688	0.511	3.42225e-17	2	TACC1
FAM133B	1.87694e-21	0.287123	0.637	0.458	4.50558e-17	2	FAM133B
PHLDB11	2.59018e-21	0.250935	0.626	0.433	6.21773e-17	2	PHLDB1
CTRB21	2.75824e-21	0.353602	0.471	0.331	6.62116e-17	2	CTRB2
RASD1	3.12455e-21	0.331493	0.269	0.143	7.50047e-17	2	RASD1
STOM	3.63109e-21	0.298003	0.658	0.478	8.71644e-17	2	STOM
MMP23B	1.69889e-61	0.513159	0.59	0.33	4.07819e-57	2	MMP23B
ZFP36L11	6.67242e-21	0.349336	0.96	0.913	1.60171e-16	2	ZFP36L1
STRAP	1.04599e-20	0.27106	0.638	0.465	2.51089e-16	2	STRAP
RGS4	1.32249e-20	0.43662	0.211	0.106	3.17463e-16	2	RGS4
SF1	1.76876e-20	0.268806	0.749	0.569	4.24591e-16	2	SF1
HSPE1	1.96163e-20	0.293703	0.865	0.763	4.70888e-16	2	HSPE1
PTPRS	7.48764e-20	0.269474	0.325	0.191	1.79741e-15	2	PTPRS
SPTSSA	1.11072e-19	0.381195	0.691	0.541	2.66629e-15	2	SPTSSA
HNRNPU	1.32428e-19	0.323817	0.802	0.646	3.17893e-15	2	HNRNPU
GADD45A1	1.90328e-19	0.329898	0.638	0.476	4.56882e-15	2	GADD45A
OLFML31	4.39632e-19	0.25331	0.767	0.613	1.05534e-14	2	OLFML3
PPIC1	5.44856e-19	0.285471	0.904	0.789	1.30793e-14	2	PPIC
HSP90B1	5.92635e-19	0.256097	0.959	0.909	1.42262e-14	2	HSP90B1
FSTL1	4.30425e-47	0.512305	0.936	0.839	1.03323e-42	2	FSTL1
LMCD1	8.39309e-19	0.462577	0.644	0.498	2.01476e-14	2	LMCD1
SAR1A	1.16325e-18	0.25168	0.673	0.521	2.79239e-14	2	SAR1A
G0S2	1.47164e-18	0.385267	0.256	0.139	3.53268e-14	2	G0S2
EIF3J	1.49874e-18	0.280399	0.675	0.509	3.59772e-14	2	EIF3J
FILIP1L	2.02989e-18	0.36716	0.652	0.511	4.87275e-14	2	FILIP1L
PTP4A1	2.04077e-18	0.291465	0.542	0.383	4.89886e-14	2	PTP4A1
PRDX6	5.51939e-18	0.275582	0.868	0.785	1.32493e-13	2	PRDX6
ANXA21	5.74075e-18	0.271297	0.975	0.946	1.37807e-13	2	ANXA2
MT1A	1.49838e-56	0.510149	0.387	0.161	3.59686e-52	2	MT1A
CD248	1.87668e-17	0.276861	0.538	0.391	4.50496e-13	2	CD248
FBN11	2.03913e-17	0.351533	0.803	0.699	4.89493e-13	2	FBN1
C1orf56	2.14892e-17	0.256273	0.397	0.254	5.15849e-13	2	C1orf56
TNFAIP6	3.3963e-17	0.461999	0.515	0.38	8.15282e-13	2	TNFAIP6
PTGDS1	7.83698e-17	0.464928	0.691	0.546	1.88127e-12	2	PTGDS
MT1X1	1.78256e-16	0.401041	0.876	0.8	4.27903e-12	2	MT1X
CST31	1.16705e-59	0.505289	0.999	0.987	2.80151e-55	2	CST3
RPL22L1	9.03014e-16	0.299696	0.635	0.509	2.16768e-11	2	RPL22L1
NCL	1.68396e-15	0.264786	0.816	0.696	4.04234e-11	2	NCL
PRDX4	8.31897e-15	0.252674	0.744	0.629	1.99697e-10	2	PRDX4
CITED2	2.00606e-14	0.378904	0.513	0.388	4.81554e-10	2	CITED2
SDCBP	3.54412e-14	0.276156	0.881	0.785	8.50767e-10	2	SDCBP
TGIF1	6.34011e-14	0.283201	0.645	0.513	1.52194e-09	2	TGIF1
CEBPD1	7.7502e-14	0.27143	0.821	0.727	1.86044e-09	2	CEBPD
FBLN21	9.16203e-14	0.25163	0.71	0.569	2.19934e-09	2	FBLN2
GNG111	1.95565e-13	0.320569	0.822	0.735	4.69454e-09	2	GNG11
RGS2	6.77058e-13	0.310828	0.575	0.437	1.62528e-08	2	RGS2
GFPT2	1.14985e-89	0.503878	0.544	0.23	2.76022e-85	2	GFPT2
RDH10	1.79785e-92	0.503779	0.299	0.078	4.31574e-88	2	RDH10
SELK	2.61626e-12	0.38902	0.811	0.722	6.28034e-08	2	SELK
HSPA51	5.7786e-12	0.271299	0.876	0.797	1.38715e-07	2	HSPA5
SPARC1	1.2566e-11	0.27746	0.997	0.984	3.01647e-07	2	SPARC
THBS41	2.44391e-11	0.454174	0.317	0.222	5.86661e-07	2	THBS4
FST1	3.15934e-10	0.351642	0.248	0.163	7.584e-06	2	FST
COL3A11	8.05082e-09	0.29141	0.993	0.978	0.00019326	2	COL3A1
GAS11	5.69326e-08	0.293965	0.533	0.442	0.00136667	2	GAS1
IGF21	1.38815e-07	0.298942	0.286	0.211	0.00333225	2	IGF2
IFI6	2.22249e-07	0.30804	0.758	0.667	0.00533509	2	IFI6
PDLIM31	4.82753e-07	0.337032	0.667	0.612	0.0115885	2	PDLIM3
SFRP21	2.12158e-06	0.443955	0.919	0.888	0.0509286	2	SFRP2
SLPI	2.30818e-06	0.56515	0.427	0.325	0.0554079	2	SLPI
INS	3.13631e-06	0.280415	0.94	0.906	0.0752872	2	INS
IL8	5.32946e-06	1.28123	0.239	0.18	0.127934	2	IL8
STC1	0.000450169	0.545226	0.107	0.073	1	2	STC1
TM4SF1	0.00118246	0.860313	0.677	0.614	1	2	TM4SF1
IGFBP2	0.00291529	0.26723	0.493	0.43	1	2	IGFBP2
RGS5	1.32575e-160	3.05294	0.717	0.324	3.18247e-156	3	RGS5
HLA-DRA	3.51119e-120	2.71773	0.862	0.721	8.42861e-116	3	HLA-DRA
CD74	3.5853e-161	2.49783	0.982	0.908	8.6065e-157	3	CD74
S100A8	6.09967e-20	2.4213	0.353	0.231	1.46423e-15	3	S100A8
SRGN	6.33505e-234	2.40943	0.915	0.5	1.52073e-229	3	SRGN
HLA-DPB1	1.11574e-168	2.31116	0.806	0.436	2.67834e-164	3	HLA-DPB1
ADIRF	6.86101e-132	2.30226	0.87	0.61	1.64699e-127	3	ADIRF
S100A9	8.40024e-21	2.28718	0.429	0.315	2.01648e-16	3	S100A9
HLA-DRB1	5.11742e-123	2.27957	0.825	0.599	1.22844e-118	3	HLA-DRB1
LYZ	3.10302e-60	2.2219	0.655	0.465	7.44881e-56	3	LYZ
HLA-DPA1	5.54298e-137	2.22131	0.78	0.457	1.33059e-132	3	HLA-DPA1
TYROBP	3.62692e-89	2.19685	0.608	0.348	8.70643e-85	3	TYROBP
IGLL5	7.13176e-11	2.07256	0.568	0.455	1.71198e-06	3	IGLL5
FABP4	5.49448e-116	1.92757	0.454	0.134	1.31895e-111	3	FABP4
CXCR4	2.79207e-235	1.91855	0.881	0.406	6.70235e-231	3	CXCR4
NDUFA4L2	1.12033e-126	1.86944	0.647	0.288	2.68934e-122	3	NDUFA4L2
CRIP1	4.95105e-185	1.83753	0.759	0.287	1.1885e-180	3	CRIP1
CCL5	2.67925e-81	1.83752	0.555	0.267	6.43155e-77	3	CCL5
RGS1	9.30756e-93	1.81009	0.698	0.425	2.23428e-88	3	RGS1
FCER1G	5.43069e-68	1.79552	0.571	0.336	1.30364e-63	3	FCER1G
ARHGDIB	2.42033e-250	1.73772	0.913	0.457	5.81e-246	3	ARHGDIB
AIF1	3.55963e-103	1.71363	0.459	0.159	8.5449e-99	3	AIF1
HLA-DQA1	4.09326e-115	1.65063	0.51	0.177	9.82586e-111	3	HLA-DQA1
C1QA	2.25897e-37	1.63373	0.376	0.2	5.42265e-33	3	C1QA
C1QB	9.43115e-24	1.62501	0.318	0.184	2.26395e-19	3	C1QB
LAPTM5	7.1594e-256	1.62255	0.812	0.279	1.71861e-251	3	LAPTM5
BTG1	3.64107e-208	1.61283	0.974	0.76	8.74039e-204	3	BTG1
HLA-DQB1	5.1126e-98	1.60112	0.594	0.285	1.22728e-93	3	HLA-DQB1
CD52	2.31385e-170	1.60058	0.825	0.415	5.55439e-166	3	CD52
C1QC	9.61196e-53	1.49337	0.273	0.09	2.30735e-48	3	C1QC
APOC1	1.0806e-09	1.48001	0.514	0.464	2.59397e-05	3	APOC1
CCL21	7.88281e-27	1.46445	0.207	0.082	1.89227e-22	3	CCL21
CD36	1.46653e-184	1.44627	0.36	0.047	3.5204e-180	3	CD36
CCL4	9.31805e-51	1.44476	0.528	0.308	2.2368e-46	3	CCL4
CTSS	3.0664e-102	1.40278	0.605	0.286	7.36089e-98	3	CTSS
APOE2	4.0689e-43	1.36543	0.819	0.704	9.7674e-39	3	APOE
HCST	1.17182e-219	1.33762	0.673	0.184	2.81295e-215	3	HCST
MS4A6A	3.32123e-118	1.33275	0.374	0.087	7.97262e-114	3	MS4A6A
HIGD1B	1.82199e-156	1.32357	0.419	0.081	4.3737e-152	3	HIGD1B
GNLY	9.26259e-10	1.3169	0.21	0.132	2.22348e-05	3	GNLY
NOTCH3	5.41586e-118	1.2582	0.743	0.394	1.30008e-113	3	NOTCH3
ADAP2	1.86683e-141	0.446051	0.234	0.021	4.48132e-137	3	ADAP2
STEAP4	9.23532e-145	1.25263	0.392	0.075	2.21694e-140	3	STEAP4
TINAGL1	2.79208e-151	1.24853	0.573	0.179	6.70239e-147	3	TINAGL1
ADAMTS11	3.99012e-86	1.22871	0.61	0.293	9.57828e-82	3	ADAMTS1
ALOX5AP	1.23505e-120	1.22621	0.531	0.182	2.96475e-116	3	ALOX5AP
PTPRCAP	8.6652e-147	1.22098	0.594	0.192	2.08008e-142	3	PTPRCAP
CORO1A	4.72807e-209	1.21996	0.669	0.187	1.13497e-204	3	CORO1A
PTPRC	0	1.21938	0.66	0.088	0	3	PTPRC
GMFG	1.09919e-209	1.20515	0.724	0.222	2.63861e-205	3	GMFG
APOLD1	1.72428e-163	1.1988	0.464	0.099	4.13914e-159	3	APOLD1
CD37	9.8235e-239	1.18964	0.632	0.134	2.35813e-234	3	CD37
GJA4	5.71749e-194	1.17283	0.427	0.065	1.37248e-189	3	GJA4
NKG7	7.29979e-47	1.16815	0.384	0.178	1.75231e-42	3	NKG7
MCAM	3.93615e-206	1.15825	0.464	0.073	9.44872e-202	3	MCAM
IGSF6	1.13902e-126	0.412261	0.172	0.011	2.73421e-122	3	IGSF6
CPM	5.17618e-196	1.14953	0.445	0.072	1.24254e-191	3	CPM
LST1	7.14185e-100	1.12963	0.421	0.129	1.7144e-95	3	LST1
CSRP2	6.83089e-53	1.11989	0.51	0.273	1.63975e-48	3	CSRP2
HLA-DMA	2.03866e-103	1.11544	0.51	0.19	4.8938e-99	3	HLA-DMA
PDK42	8.68799e-75	1.10852	0.596	0.28	2.08555e-70	3	PDK4
COX4I2	4.64394e-181	1.10746	0.43	0.071	1.11478e-176	3	COX4I2
CD53	1.73011e-246	1.0963	0.607	0.119	4.15314e-242	3	CD53
CD2	1.76401e-138	1.09504	0.388	0.08	4.23451e-134	3	CD2
CYBA	3.352e-119	1.0878	0.953	0.853	8.04647e-115	3	CYBA
PTP4A3	1.0945e-108	1.07139	0.457	0.142	2.62734e-104	3	PTP4A3
CD14	7.09774e-69	1.06798	0.377	0.137	1.70381e-64	3	CD14
VAMP8	2.67832e-102	1.06237	0.636	0.31	6.42931e-98	3	VAMP8
WAS	2.40309e-115	0.435396	0.274	0.042	5.76862e-111	3	WAS
FCGR1A	3.29424e-115	0.439868	0.197	0.019	7.90782e-111	3	FCGR1A
LTB	5.6658e-81	1.06024	0.445	0.162	1.36008e-76	3	LTB
MT1M1	2.07639e-34	1.05067	0.535	0.355	4.98437e-30	3	MT1M
IFI30	1.71441e-114	0.493906	0.193	0.018	4.11543e-110	3	IFI30
RASD11	1.67837e-47	1.04624	0.348	0.142	4.02893e-43	3	RASD1
COTL1	7.18503e-98	1.0367	0.647	0.323	1.72477e-93	3	COTL1
CD84	1.6037e-113	0.437053	0.246	0.033	3.84968e-109	3	CD84
ADAMTS41	3.93012e-69	1.02958	0.469	0.201	9.43424e-65	3	ADAMTS4
HAVCR2	9.68204e-112	0.430514	0.222	0.026	2.32417e-107	3	HAVCR2
ITGA7	1.2851e-110	0.486146	0.266	0.042	3.08489e-106	3	ITGA7
CD3D	1.0966e-80	1.02826	0.474	0.19	2.63238e-76	3	CD3D
CCL3	1.8649e-13	1.02514	0.315	0.212	4.4767e-09	3	CCL3
CD7	9.40017e-90	1.02426	0.35	0.095	2.25651e-85	3	CD7
ITGB2	1.51897e-142	1.01929	0.559	0.172	3.64629e-138	3	ITGB2
GPR183	2.33956e-121	1.01479	0.441	0.119	5.61611e-117	3	GPR183
CLEC7A	2.24465e-108	0.498443	0.255	0.039	5.38829e-104	3	CLEC7A
GPR171	5.33343e-107	0.497032	0.201	0.022	1.28029e-102	3	GPR171
GPR4	9.17323e-107	0.443067	0.225	0.029	2.20203e-102	3	GPR4
LY86	2.38247e-106	0.463875	0.246	0.036	5.71913e-102	3	LY86
NCF2	4.92007e-106	0.344752	0.183	0.018	1.18106e-101	3	NCF2
C1orf162	2.08055e-114	1.00542	0.409	0.108	4.99437e-110	3	C1orf162
BIN2	5.38969e-105	0.329451	0.199	0.022	1.29379e-100	3	BIN2
EPAS1	5.74593e-94	0.99883	0.642	0.319	1.37931e-89	3	EPAS1
GZMA	7.10901e-68	0.974809	0.348	0.117	1.70652e-63	3	GZMA
FABP5	2.94963e-47	0.967145	0.682	0.481	7.08059e-43	3	FABP5
MT1A1	3.59738e-27	0.956065	0.337	0.18	8.63552e-23	3	MT1A
FYB	1.18024e-262	0.950077	0.465	0.053	2.83317e-258	3	FYB
PDGFRB1	1.65124e-70	0.946659	0.86	0.686	3.9638e-66	3	PDGFRB
KLRB1	2.6349e-39	0.945798	0.236	0.084	6.32508e-35	3	KLRB1
CD3G	1.33131e-101	0.481373	0.225	0.031	3.1958e-97	3	CD3G
MYH11	2.70866e-40	0.935841	0.276	0.104	6.50213e-36	3	MYH11
CD163	2.4191e-141	0.921736	0.36	0.064	5.80705e-137	3	CD163
FKBP5	2.13096e-80	0.919523	0.74	0.447	5.11537e-76	3	FKBP5
RHOB1	1.30931e-39	0.91747	0.673	0.511	3.143e-35	3	RHOB
LCP2	1.49962e-97	0.478607	0.3	0.061	3.59984e-93	3	LCP2
LGI4	2.92047e-97	0.485549	0.213	0.029	7.01059e-93	3	LGI4
GZMK	7.11508e-29	0.906542	0.278	0.13	1.70798e-24	3	GZMK
SLC38A11	4.6207e-96	0.430326	0.197	0.025	1.1092e-91	3	SLC38A11
TRAF3IP3	9.60857e-95	0.433697	0.249	0.042	2.30654e-90	3	TRAF3IP3
AMICA1	3.57925e-94	0.480453	0.286	0.057	8.59199e-90	3	AMICA1
IL7R	1.90944e-49	0.906398	0.343	0.137	4.58361e-45	3	IL7R
IKZF1	1.47437e-93	0.361071	0.212	0.03	3.53922e-89	3	IKZF1
GPX1	7.13423e-25	0.904248	0.873	0.861	1.71257e-20	3	GPX1
MTHFD2	4.67947e-77	0.882521	0.576	0.28	1.12331e-72	3	MTHFD2
SYTL3	2.14455e-90	0.391661	0.188	0.024	5.148e-86	3	SYTL3
ARHGAP30	5.37914e-90	0.287874	0.188	0.024	1.29126e-85	3	ARHGAP30
MEF2C	1.10375e-79	0.87497	0.562	0.258	2.64954e-75	3	MEF2C
CD86	1.43606e-89	0.373838	0.186	0.024	3.44725e-85	3	CD86
LILRB4	1.44889e-89	0.254772	0.154	0.015	3.47807e-85	3	LILRB4
FCGR3A	2.24531e-133	0.873462	0.326	0.054	5.38987e-129	3	FCGR3A
CSF2RA	2.53418e-89	0.336384	0.172	0.019	6.0833e-85	3	CSF2RA
TMSB4X	5.42555e-185	0.86879	1	1	1.3024e-180	3	TMSB4X
HLA-DQA2	3.65074e-89	0.467087	0.132	0.01	8.76361e-85	3	HLA-DQA2
ARRB2	1.12792e-88	0.488191	0.327	0.079	2.70756e-84	3	ARRB2
PPP1R14A1	1.00526e-56	0.84682	0.658	0.382	2.41313e-52	3	PPP1R14A
PLEK	9.11761e-88	0.334012	0.175	0.021	2.18868e-83	3	PLEK
CLEC4E	1.57984e-87	0.290182	0.138	0.011	3.79239e-83	3	CLEC4E
RNASE6	8.24881e-114	0.846209	0.358	0.079	1.98013e-109	3	RNASE6
LCP1	3.15649e-204	0.842584	0.499	0.089	7.57716e-200	3	LCP1
CYTIP	6.73492e-170	0.840474	0.454	0.089	1.61672e-165	3	CYTIP
CD3E	1.95648e-136	0.83889	0.36	0.066	4.69653e-132	3	CD3E
2021-03-01	1.16933e-84	0.350579	0.193	0.027	2.80698e-80	3	2021-03-01
IL10RA	1.69736e-84	0.356382	0.201	0.03	4.07452e-80	3	IL10RA
HLA-DMB	1.17823e-119	0.838447	0.392	0.092	2.82835e-115	3	HLA-DMB
GPRIN3	1.42229e-83	0.305685	0.186	0.025	3.41422e-79	3	GPRIN3
KLHL23	1.02215e-82	0.449304	0.22	0.038	2.45366e-78	3	KLHL23
RHOH	3.06063e-82	0.427488	0.247	0.048	7.34703e-78	3	RHOH
CD69	1.58074e-75	0.829877	0.38	0.128	3.79457e-71	3	CD69
FCN1	2.37781e-86	0.8298	0.197	0.029	5.70793e-82	3	FCN1
CD48	9.01654e-222	0.818063	0.43	0.055	2.16442e-217	3	CD48
PARM1	8.83819e-81	0.462024	0.283	0.064	2.12161e-76	3	PARM1
INPP4B	1.05697e-80	0.478402	0.276	0.061	2.53727e-76	3	INPP4B
MNDA	9.124e-115	0.814692	0.323	0.061	2.19022e-110	3	MNDA
S100A41	6.67562e-59	0.813239	0.958	0.883	1.60248e-54	3	S100A4
SPARCL12	2.86632e-41	0.810325	0.925	0.825	6.8806e-37	3	SPARCL1
NCF1	1.47918e-79	0.437206	0.292	0.069	3.55078e-75	3	NCF1
MS4A7	2.30953e-139	0.806963	0.302	0.043	5.54404e-135	3	MS4A7
PRKCB	5.75046e-78	0.288589	0.161	0.02	1.3804e-73	3	PRKCB
APBB1IP	7.30723e-78	0.320989	0.197	0.032	1.7541e-73	3	APBB1IP
TPPP3	1.36054e-56	0.806409	0.427	0.187	3.26597e-52	3	TPPP3
CD4	5.81688e-77	0.466736	0.3	0.075	1.39634e-72	3	CD4
CSF1R	1.95027e-76	0.460083	0.242	0.05	4.68163e-72	3	CSF1R
CSF3R	4.99231e-76	0.286624	0.169	0.023	1.1984e-71	3	CSF3R
EFHD1	9.17285e-76	0.483409	0.3	0.076	2.20194e-71	3	EFHD1
C3AR1	9.33852e-76	0.303247	0.177	0.025	2.24171e-71	3	C3AR1
ARHGAP15	3.03689e-143	0.801239	0.469	0.109	7.29004e-139	3	ARHGAP15
MPEG1	1.67163e-75	0.268863	0.148	0.017	4.01274e-71	3	MPEG1
TBXAS1	1.73099e-75	0.294627	0.169	0.023	4.15525e-71	3	TBXAS1
GPSM3	2.99573e-145	0.799321	0.486	0.121	7.19126e-141	3	GPSM3
MAP1B2	3.85064e-53	0.795218	0.756	0.524	9.24345e-49	3	MAP1B
PHACTR1	5.12397e-71	0.327694	0.156	0.021	1.23001e-66	3	PHACTR1
ISG20	3.33561e-84	0.776716	0.512	0.203	8.00714e-80	3	ISG20
PREX1	2.02769e-70	0.267064	0.191	0.032	4.86748e-66	3	PREX1
MALAT1	3.6954e-112	0.776615	1	1	8.87081e-108	3	MALAT1
CYTH4	3.36847e-70	0.252653	0.154	0.021	8.08602e-66	3	CYTH4
PTPN7	1.29851e-69	0.346344	0.189	0.033	3.11708e-65	3	PTPN7
DOK2	2.56161e-69	0.293796	0.165	0.025	6.14915e-65	3	DOK2
RAC2	4.89281e-138	0.774476	0.435	0.098	1.17452e-133	3	RAC2
MYO1G	6.62047e-69	0.297961	0.161	0.023	1.58924e-64	3	MYO1G
SAMSN1	2.20685e-162	0.771968	0.4	0.068	5.29755e-158	3	SAMSN1
OLR1	8.39527e-69	0.491144	0.196	0.036	2.01529e-64	3	OLR1
ABI3	1.30669e-68	0.341444	0.218	0.044	3.1367e-64	3	ABI3
SELL	3.67002e-68	0.479846	0.218	0.045	8.80988e-64	3	SELL
SAT11	6.17253e-22	0.768757	0.902	0.912	1.48172e-17	3	SAT1
HLA-E	1.761e-86	0.755938	0.942	0.828	4.22729e-82	3	HLA-E
ADAMTS9	5.38744e-109	0.751743	0.347	0.075	1.29325e-104	3	ADAMTS9
EVI2B	1.65783e-174	0.749076	0.404	0.064	3.97961e-170	3	EVI2B
DENND3	7.3331e-67	0.373898	0.247	0.058	1.76031e-62	3	DENND3
MSR1	1.54663e-66	0.392937	0.191	0.035	3.71268e-62	3	MSR1
FPR3	4.36761e-66	0.285367	0.151	0.021	1.04844e-61	3	FPR3
CD44	9.77616e-64	0.738997	0.721	0.465	2.34677e-59	3	CD44
LSP1	1.67959e-86	0.732408	0.565	0.241	4.03185e-82	3	LSP1
SLA	3.18501e-207	0.728057	0.422	0.057	7.64562e-203	3	SLA
B2M	4.7283e-157	0.721999	1	1	1.13503e-152	3	B2M
SORL1	3.04951e-64	0.428835	0.265	0.069	7.32034e-60	3	SORL1
UCP2	1.54679e-135	0.718692	0.411	0.087	3.71308e-131	3	UCP2
NLRP3	1.06976e-63	0.256418	0.122	0.014	2.56795e-59	3	NLRP3
PHLDA11	4.02845e-33	0.712846	0.726	0.583	9.67028e-29	3	PHLDA1
CECR1	2.24473e-63	0.300744	0.209	0.044	5.38848e-59	3	CECR1
COL4A11	5.1145e-28	0.707706	0.743	0.622	1.22774e-23	3	COL4A1
CD27	7.86655e-61	0.432508	0.209	0.046	1.88837e-56	3	CD27
GPR34	1.03743e-60	0.254199	0.119	0.014	2.49036e-56	3	GPR34
PTMA	2.21172e-60	0.456571	1	0.999	5.30923e-56	3	PTMA
SPI1	1.6045e-136	0.702921	0.327	0.053	3.8516e-132	3	SPI1
COL18A1	3.85366e-40	0.701279	0.769	0.609	9.25072e-36	3	COL18A1
GZMB	6.2493e-22	0.700601	0.204	0.091	1.50014e-17	3	GZMB
STK4	1.94393e-64	0.685198	0.506	0.233	4.66641e-60	3	STK4
TLR2	1.94618e-58	0.324039	0.169	0.031	4.6718e-54	3	TLR2
GUCY1A2	2.41627e-58	0.464305	0.291	0.088	5.80025e-54	3	GUCY1A2
HCK	2.57013e-58	0.257059	0.152	0.025	6.1696e-54	3	HCK
ARHGAP9	3.85598e-58	0.269594	0.169	0.031	9.25627e-54	3	ARHGAP9
PARVG	3.90962e-58	0.297661	0.215	0.05	9.38504e-54	3	PARVG
FAM13C	7.85457e-58	0.447657	0.276	0.08	1.88549e-53	3	FAM13C
HRH2	1.00636e-57	0.273517	0.128	0.017	2.41576e-53	3	HRH2
MAP3K7CL	1.38368e-96	0.683876	0.331	0.076	3.32152e-92	3	MAP3K7CL
GIMAP7	6.73787e-159	0.67791	0.319	0.041	1.61743e-154	3	GIMAP7
NRARP	3.26321e-57	0.291352	0.146	0.023	7.83333e-53	3	NRARP
BCL2A1	5.73168e-57	0.460746	0.202	0.046	1.37589e-52	3	BCL2A1
GPX32	1.25859e-50	0.675467	0.584	0.318	3.02125e-46	3	GPX3
GPR116	4.9511e-120	0.670788	0.327	0.06	1.18851e-115	3	GPR116
GIMAP1	4.0841e-56	0.286715	0.161	0.029	9.80388e-52	3	GIMAP1
LAIR1	9.61637e-56	0.334886	0.217	0.052	2.30841e-51	3	LAIR1
C15orf48	9.30823e-10	0.667909	0.348	0.266	2.23444e-05	3	C15orf48
CD8A	6.42546e-55	0.499965	0.21	0.052	1.54243e-50	3	CD8A
CLEC10A	7.20699e-55	0.374394	0.119	0.016	1.73004e-50	3	CLEC10A
RERGL	7.70053e-55	0.382638	0.112	0.014	1.84851e-50	3	RERGL
WDR74	1.78637e-31	0.664529	0.515	0.331	4.28818e-27	3	WDR74
CDH6	7.7113e-54	0.39662	0.262	0.076	1.8511e-49	3	CDH6
FGR	1.4894e-53	0.282984	0.178	0.037	3.5753e-49	3	FGR
IL2RG	1.01429e-103	0.662928	0.356	0.084	2.4348e-99	3	IL2RG
GIMAP4	2.60462e-127	0.662875	0.358	0.068	6.2524e-123	3	GIMAP4
SLC11A1	3.51242e-65	0.66172	0.319	0.101	8.43156e-61	3	SLC11A1
MT-CO1	3.52953e-88	0.649209	1	0.997	8.47264e-84	3	MT-CO1
GJC1	1.08865e-125	0.648561	0.321	0.054	2.61331e-121	3	GJC1
RPS7	1.58733e-51	0.400603	1	0.993	3.81038e-47	3	RPS7
GPR65	2.74236e-51	0.279483	0.152	0.029	6.58303e-47	3	GPR65
FAIM3	2.98852e-51	0.340852	0.169	0.035	7.17395e-47	3	FAIM3
FAM26F	3.66867e-51	0.431304	0.205	0.052	8.80664e-47	3	FAM26F
LCK	8.27869e-51	0.448249	0.21	0.055	1.9873e-46	3	LCK
HLA-C	1.0424e-67	0.647077	0.994	0.968	2.50227e-63	3	HLA-C
TSPAN14	1.15333e-50	0.392335	0.324	0.117	2.76858e-46	3	TSPAN14
OAZ2	1.9107e-37	0.646128	0.62	0.449	4.58663e-33	3	OAZ2
MT-CO3	1.41537e-50	0.434255	0.998	0.998	3.39759e-46	3	MT-CO3
FCGR2B	1.60664e-49	0.389207	0.196	0.049	3.85673e-45	3	FCGR2B
FCGR2A	1.08045e-103	0.640228	0.318	0.066	2.59363e-99	3	FCGR2A
KCNK17	1.31925e-48	0.262819	0.135	0.023	3.16685e-44	3	KCNK17
HLA-B	1.03226e-73	0.63159	0.992	0.986	2.47795e-69	3	HLA-B
FGD4	1.79605e-48	0.383915	0.246	0.075	4.31143e-44	3	FGD4
OLFML2A	2.17078e-48	0.408571	0.241	0.071	5.21095e-44	3	OLFML2A
APOBEC3G	2.68147e-48	0.411567	0.268	0.088	6.43686e-44	3	APOBEC3G
TYMP	7.44582e-21	0.629221	0.758	0.713	1.78737e-16	3	TYMP
PTPN6	5.61997e-48	0.348193	0.246	0.075	1.34907e-43	3	PTPN6
SIT1	6.248e-48	0.272038	0.156	0.032	1.49983e-43	3	SIT1
PTGER1	9.36391e-48	0.297381	0.127	0.021	2.24781e-43	3	PTGER1
FMNL1	1.19506e-47	0.353788	0.292	0.101	2.86874e-43	3	FMNL1
HCLS1	6.68924e-109	0.628251	0.404	0.104	1.60575e-104	3	HCLS1
ANGPT2	2.44495e-89	0.621459	0.287	0.06	5.86911e-85	3	ANGPT2
NUDT4	1.12492e-31	0.621419	0.525	0.342	2.70037e-27	3	NUDT4
TXNIP1	1.58211e-42	0.62057	0.944	0.857	3.79786e-38	3	TXNIP
TBC1D10C	9.42405e-47	0.335485	0.21	0.058	2.26224e-42	3	TBC1D10C
RUNX3	1.0944e-46	0.25546	0.144	0.028	2.6271e-42	3	RUNX3
CLMN	1.73477e-46	0.459702	0.361	0.146	4.16432e-42	3	CLMN
PRKCH	1.86229e-46	0.262404	0.17	0.039	4.47042e-42	3	PRKCH
PRF1	2.27634e-46	0.440644	0.159	0.035	5.46435e-42	3	PRF1
AKNA	2.64236e-46	0.384461	0.27	0.091	6.34299e-42	3	AKNA
CTSW	3.44307e-46	0.477664	0.164	0.037	8.2651e-42	3	CTSW
ESAM	5.64617e-46	0.368958	0.234	0.071	1.35536e-41	3	ESAM
GZMM	1.95653e-45	0.270817	0.151	0.031	4.69664e-41	3	GZMM
ENPEP	3.48644e-92	0.620397	0.34	0.083	8.36919e-88	3	ENPEP
PGF1	2.80564e-48	0.617258	0.364	0.146	6.73495e-44	3	PGF
SPOCK2	3.56485e-45	0.401856	0.204	0.057	8.55742e-41	3	SPOCK2
FAM162B	2.46636e-109	0.616328	0.287	0.049	5.92049e-105	3	FAM162B
NEURL1B	8.34107e-45	0.4545	0.303	0.113	2.00227e-40	3	NEURL1B
CD247	4.48566e-44	0.320274	0.159	0.036	1.07678e-39	3	CD247
FAM129A	4.95934e-44	0.391386	0.281	0.099	1.19049e-39	3	FAM129A
SH3KBP1	2.2059e-43	0.492727	0.456	0.234	5.29527e-39	3	SH3KBP1
SLC7A2	1.47362e-98	0.609448	0.311	0.066	3.53744e-94	3	SLC7A2
AC092580.4	5.26894e-43	0.423527	0.183	0.048	1.26481e-38	3	AC092580.4
SAMHD1	5.97875e-55	0.609372	0.517	0.252	1.4352e-50	3	SAMHD1
DUSP2	1.60964e-52	0.609363	0.289	0.096	3.86395e-48	3	DUSP2
RCSD1	9.77368e-173	0.608048	0.356	0.047	2.34617e-168	3	RCSD1
GRK5	4.41812e-42	0.317363	0.213	0.064	1.06057e-37	3	GRK5
LIMD2	1.81658e-57	0.607017	0.448	0.199	4.3607e-53	3	LIMD2
HMHA1	7.38967e-42	0.272437	0.18	0.047	1.77389e-37	3	HMHA1
SLC7A5	7.56286e-42	0.2818	0.188	0.051	1.81547e-37	3	SLC7A5
EDNRB	1.05642e-41	0.457401	0.311	0.123	2.53593e-37	3	EDNRB
MIR142	1.27093e-41	0.258951	0.164	0.04	3.05087e-37	3	MIR142
RAB20	1.5228e-41	0.292136	0.197	0.056	3.65549e-37	3	RAB20
CELF2	2.02496e-41	0.483043	0.459	0.237	4.86091e-37	3	CELF2
RGS10	4.47989e-39	0.605365	0.477	0.278	1.0754e-34	3	RGS10
FAM49B	7.31205e-65	0.601767	0.432	0.177	1.75526e-60	3	FAM49B
CSPG4	3.86971e-41	0.396248	0.21	0.064	9.28923e-37	3	CSPG4
GZMH	1.45027e-32	0.599302	0.191	0.065	3.48137e-28	3	GZMH
LPXN	5.6549e-41	0.286671	0.185	0.05	1.35746e-36	3	LPXN
LPL	7.88652e-41	0.256773	0.132	0.026	1.89316e-36	3	LPL
CXCR6	1.48091e-40	0.272745	0.117	0.021	3.55493e-36	3	CXCR6
EVL	3.52389e-41	0.596117	0.6	0.39	8.45909e-37	3	EVL
ANKRD44	3.5426e-40	0.316642	0.218	0.069	8.50401e-36	3	ANKRD44
A2M1	1.17853e-54	0.591779	0.843	0.635	2.82906e-50	3	A2M
MT-ND1	5.93515e-40	0.456017	0.997	0.984	1.42473e-35	3	MT-ND1
SLCO2B1	7.52235e-40	0.285857	0.141	0.031	1.80574e-35	3	SLCO2B1
IRF8	8.10884e-40	0.286902	0.177	0.047	1.94653e-35	3	IRF8
CCDC102B	8.25817e-40	0.494946	0.345	0.147	1.98237e-35	3	CCDC102B
RP11-386I14.4	1.1957e-39	0.461385	0.247	0.087	2.87027e-35	3	RP11-386I14.4
TBX2	3.55805e-60	0.587831	0.352	0.121	8.54109e-56	3	TBX2
CD79B	1.38133e-39	0.435076	0.207	0.064	3.31589e-35	3	CD79B
EBF1	2.24753e-57	0.586717	0.462	0.203	5.3952e-53	3	EBF1
RNASET2	5.19791e-26	0.586697	0.535	0.387	1.24776e-21	3	RNASET2
TNFRSF1B	1.57283e-110	0.586208	0.335	0.068	3.77559e-106	3	TNFRSF1B
CD8B	1.39096e-38	0.443175	0.178	0.05	3.33899e-34	3	CD8B
LYSMD2	2.3011e-38	0.356751	0.247	0.088	5.52379e-34	3	LYSMD2
PAG1	3.27571e-38	0.405499	0.327	0.139	7.86335e-34	3	PAG1
XCL2	3.4888e-38	0.276893	0.103	0.017	8.37487e-34	3	XCL2
CST7	2.19491e-29	0.581618	0.334	0.171	5.26888e-25	3	CST7
RASSF4	7.97976e-38	0.349152	0.26	0.097	1.91554e-33	3	RASSF4
PFN1	9.83152e-38	0.439062	0.989	0.969	2.36006e-33	3	PFN1
GIMAP5	1.12977e-37	0.343954	0.181	0.053	2.71201e-33	3	GIMAP5
SYNGR2	1.22278e-37	0.471111	0.43	0.229	2.93529e-33	3	SYNGR2
PIK3IP1	5.98692e-47	0.580712	0.403	0.187	1.43716e-42	3	PIK3IP1
RCAN2	2.08703e-37	0.417585	0.287	0.116	5.00991e-33	3	RCAN2
CD79A	7.17955e-27	0.57997	0.193	0.073	1.72345e-22	3	CD79A
FHL5	2.28335e-37	0.265453	0.156	0.039	5.48118e-33	3	FHL5
RP11-290F20.3	2.37921e-37	0.270265	0.146	0.035	5.71129e-33	3	RP11-290F20.3
LRRFIP11	3.81485e-37	0.499317	0.684	0.475	9.15754e-33	3	LRRFIP1
CD97	5.26139e-37	0.391147	0.287	0.116	1.263e-32	3	CD97
SNORD3A	4.10566e-38	0.572146	0.493	0.282	9.85564e-34	3	SNORD3A
ASAH1	2.91099e-24	0.568173	0.655	0.546	6.98784e-20	3	ASAH1
TNFAIP8	2.3722e-36	0.391319	0.27	0.107	5.69446e-32	3	TNFAIP8
S1PR3	2.54326e-36	0.372645	0.273	0.105	6.1051e-32	3	S1PR3
REL1	1.09314e-35	0.436634	0.432	0.223	2.62407e-31	3	REL
PRPF38B	3.11775e-35	0.492625	0.639	0.441	7.48416e-31	3	PRPF38B
RPS19	4.90278e-35	0.25297	1	1	1.17691e-30	3	RPS19
MT-CO21	2.88037e-70	0.564831	1	0.999	6.91432e-66	3	MT-CO2
TIGIT	1.08217e-34	0.287659	0.128	0.03	2.59776e-30	3	TIGIT
CYBB	9.53447e-141	0.562959	0.278	0.034	2.28875e-136	3	CYBB
HIPK2	2.88085e-34	0.361793	0.287	0.12	6.91547e-30	3	HIPK2
PABPC1	3.19604e-34	0.413611	0.934	0.892	7.67209e-30	3	PABPC1
FAM65B	3.27024e-34	0.257139	0.159	0.044	7.8502e-30	3	FAM65B
CARD16	1.11709e-33	0.470936	0.472	0.275	2.68157e-29	3	CARD16
SLC1A3	1.25174e-33	0.320227	0.194	0.063	3.0048e-29	3	SLC1A3
GK	1.81767e-33	0.301243	0.172	0.051	4.36332e-29	3	GK
SELPLG	2.46628e-33	0.257929	0.164	0.047	5.9203e-29	3	SELPLG
NAMPT1	7.49573e-25	0.553326	0.496	0.329	1.79935e-20	3	NAMPT
HLA-F	2.8092e-42	0.553132	0.544	0.321	6.74349e-38	3	HLA-F
GPRC5C	1.65377e-32	0.279478	0.164	0.048	3.96987e-28	3	GPRC5C
BAZ1A	3.64698e-32	0.38611	0.456	0.256	8.75456e-28	3	BAZ1A
MT-ATP6	4.77332e-32	0.35567	1	0.99	1.14584e-27	3	MT-ATP6
SH2B3	5.41791e-32	0.255721	0.186	0.061	1.30057e-27	3	SH2B3
RHBDF2	5.70707e-32	0.255027	0.202	0.07	1.36998e-27	3	RHBDF2
HMGB2	6.76595e-42	0.552506	0.703	0.524	1.62417e-37	3	HMGB2
STXBP2	4.53437e-61	0.55134	0.295	0.09	1.08848e-56	3	STXBP2
ZBTB161	2.56764e-31	0.473947	0.453	0.255	6.16361e-27	3	ZBTB16
ARPC3	4.51831e-31	0.457961	0.902	0.86	1.08462e-26	3	ARPC3
STOM1	5.02145e-31	0.49262	0.653	0.489	1.2054e-26	3	STOM
CDKN1B	6.03067e-31	0.373187	0.368	0.19	1.44766e-26	3	CDKN1B
FERMT3	8.72084e-31	0.263102	0.204	0.072	2.09344e-26	3	FERMT3
H3F3B	1.47714e-30	0.359809	0.997	0.992	3.54588e-26	3	H3F3B
H3F3A	2.75437e-30	0.352506	0.99	0.985	6.61186e-26	3	H3F3A
NFASC	3.41843e-30	0.271328	0.196	0.067	8.20593e-26	3	NFASC
ATP5G2	4.06294e-30	0.361637	0.968	0.922	9.75308e-26	3	ATP5G2
MGAT4A	6.66359e-30	0.271219	0.193	0.067	1.5996e-25	3	MGAT4A
C10orf54	7.20938e-30	0.450456	0.424	0.248	1.73061e-25	3	C10orf54
AP1S2	9.12987e-30	0.482863	0.39	0.217	2.19162e-25	3	AP1S2
CD93	1.0031e-29	0.312978	0.222	0.085	2.40795e-25	3	CD93
COX4I1	1.34972e-29	0.360088	0.976	0.932	3.24e-25	3	COX4I1
CD96	1.60262e-29	0.290253	0.148	0.044	3.84709e-25	3	CD96
HLA-A	4.59199e-68	0.549804	0.998	0.993	1.10231e-63	3	HLA-A
SH3BGRL3	2.67833e-45	0.548471	0.966	0.904	6.42933e-41	3	SH3BGRL3
ADCY3	1.16969e-63	0.547341	0.385	0.139	2.80783e-59	3	ADCY3
ETS1	1.61708e-28	0.454964	0.451	0.27	3.8818e-24	3	ETS1
PIP4K2A	2.31715e-28	0.357215	0.291	0.136	5.56231e-24	3	PIP4K2A
VASP	2.46924e-28	0.450903	0.48	0.305	5.92741e-24	3	VASP
RNF152	2.65514e-28	0.383704	0.23	0.092	6.37365e-24	3	RNF152
ANGPT1	3.01342e-28	0.312733	0.204	0.076	7.2337e-24	3	ANGPT1
ISYNA1	4.88585e-28	0.434695	0.372	0.203	1.17285e-23	3	ISYNA1
EPS8	7.53321e-37	0.541894	0.604	0.414	1.80835e-32	3	EPS8
EEF1D	7.48524e-28	0.330743	0.99	0.975	1.79683e-23	3	EEF1D
OSTF1	8.35789e-28	0.417769	0.454	0.286	2.00631e-23	3	OSTF1
FXYD5	2.86108e-39	0.530736	0.787	0.61	6.86803e-35	3	FXYD5
MS4A4A	3.79485e-102	0.528463	0.228	0.032	9.10954e-98	3	MS4A4A
TAPSAR1	1.78938e-27	0.293086	0.247	0.106	4.29541e-23	3	TAPSAR1
2021-09-04	1.30154e-27	0.528169	0.472	0.302	3.12434e-23	3	2021-09-04
RETN	3.42868e-27	0.33811	0.114	0.029	8.23056e-23	3	RETN
TNFAIP31	7.23008e-35	0.528088	0.406	0.205	1.73558e-30	3	TNFAIP3
CLIC1	3.91172e-27	0.373953	0.926	0.878	9.39008e-23	3	CLIC1
GCA	4.40048e-27	0.359353	0.274	0.129	1.05634e-22	3	GCA
BATF	4.46007e-27	0.29335	0.161	0.053	1.07064e-22	3	BATF
SMAP2	2.8074e-65	0.527342	0.396	0.147	6.73916e-61	3	SMAP2
CPVL	6.20242e-27	0.369205	0.226	0.094	1.48889e-22	3	CPVL
C1QTNF1	7.0732e-27	0.456445	0.435	0.269	1.69792e-22	3	C1QTNF1
C5AR1	3.57281e-105	0.527296	0.223	0.03	8.57653e-101	3	C5AR1
DOCK8	1.68431e-143	0.525611	0.316	0.045	4.04319e-139	3	DOCK8
PTPRE	8.6082e-27	0.346289	0.284	0.134	2.0664e-22	3	PTPRE
GUCY1B3	1.15625e-26	0.368	0.315	0.157	2.77557e-22	3	GUCY1B3
SYNPO2	1.18039e-26	0.46791	0.461	0.288	2.83352e-22	3	SYNPO2
CXCL16	2.1649e-26	0.47046	0.329	0.174	5.19683e-22	3	CXCL16
LINC00936	2.58275e-26	0.316965	0.169	0.059	6.19989e-22	3	LINC00936
OAZ1	3.02923e-26	0.362002	0.976	0.959	7.27166e-22	3	OAZ1
RP11-347P5.1	5.07164e-26	0.386884	0.27	0.127	1.21745e-21	3	RP11-347P5.1
CAPG	7.46525e-17	0.523747	0.494	0.377	1.79203e-12	3	CAPG
BCL6	5.80237e-26	0.368784	0.356	0.192	1.39286e-21	3	BCL6
SLCO3A1	7.24143e-26	0.324389	0.3	0.148	1.73831e-21	3	SLCO3A1
MT-ND4	1.58953e-25	0.290713	1	0.996	3.81567e-21	3	MT-ND4
MYO1B	3.89075e-25	0.443924	0.448	0.283	9.33974e-21	3	MYO1B
MS4A1	5.62032e-25	0.468031	0.169	0.062	1.34916e-20	3	MS4A1
ACAP1	5.16747e-45	0.52297	0.331	0.135	1.24045e-40	3	ACAP1
VSIG4	7.66309e-79	0.520267	0.217	0.039	1.83952e-74	3	VSIG4
C20orf27	1.06444e-24	0.421052	0.372	0.225	2.55518e-20	3	C20orf27
EZR	1.10513e-24	0.389486	0.451	0.278	2.65287e-20	3	EZR
SORT1	1.35744e-24	0.306759	0.265	0.126	3.25853e-20	3	SORT1
PLCE1	1.64553e-24	0.306827	0.191	0.075	3.95009e-20	3	PLCE1
PDGFA	2.00753e-24	0.357425	0.247	0.112	4.81907e-20	3	PDGFA
TOB1	2.10458e-24	0.493867	0.425	0.268	5.05204e-20	3	TOB1
LAT	2.67888e-24	0.275329	0.167	0.061	6.43066e-20	3	LAT
SNCG	3.60378e-29	0.51683	0.222	0.088	8.65087e-25	3	SNCG
TUBA4A	4.06727e-24	0.295875	0.242	0.11	9.76348e-20	3	TUBA4A
CMTM7	4.09443e-24	0.285411	0.292	0.146	9.82867e-20	3	CMTM7
CHCHD10	5.81307e-24	0.364677	0.732	0.585	1.39543e-19	3	CHCHD10
PLAC8	3.49488e-45	0.51574	0.222	0.067	8.38946e-41	3	PLAC8
NDRG21	1.03298e-23	0.420291	0.48	0.31	2.47967e-19	3	NDRG2
SOCS1	1.39901e-23	0.389014	0.25	0.118	3.35833e-19	3	SOCS1
PLXND1	1.6346e-23	0.293649	0.319	0.166	3.92385e-19	3	PLXND1
PACSIN2	1.89661e-23	0.352055	0.332	0.183	4.5528e-19	3	PACSIN2
SOD31	2.07817e-23	0.37995	0.761	0.589	4.98865e-19	3	SOD3
PLAC92	2.5257e-23	0.464263	0.669	0.497	6.06295e-19	3	PLAC9
TNFRSF21	2.67122e-23	0.353686	0.274	0.134	6.41226e-19	3	TNFRSF21
EMB	3.81996e-23	0.310754	0.23	0.104	9.1698e-19	3	EMB
ATP5L	4.68663e-23	0.276976	0.971	0.95	1.12503e-18	3	ATP5L
ECE1	7.76144e-23	0.299082	0.361	0.201	1.86313e-18	3	ECE1
STAB1	1.04075e-22	0.309187	0.193	0.08	2.49831e-18	3	STAB1
HEYL1	1.05078e-22	0.329971	0.35	0.19	2.52239e-18	3	HEYL
TACC11	1.3484e-22	0.497296	0.652	0.525	3.23683e-18	3	TACC1
EVI2A	2.0738e-22	0.303155	0.337	0.181	4.97815e-18	3	EVI2A
LITAF1	2.51212e-22	0.417215	0.695	0.562	6.03034e-18	3	LITAF
RASGRP2	5.82147e-22	0.297161	0.239	0.114	1.39744e-17	3	RASGRP2
FAM213A1	5.82922e-22	0.436763	0.335	0.191	1.3993e-17	3	FAM213A
BCAM	4.02683e-53	0.515443	0.265	0.081	9.66641e-49	3	BCAM
CEBPD2	4.94377e-27	0.514049	0.835	0.731	1.18675e-22	3	CEBPD
ICAM3	6.36232e-22	0.34263	0.283	0.151	1.52728e-17	3	ICAM3
LHFP1	7.40421e-22	0.463294	0.764	0.671	1.77738e-17	3	LHFP
ITSN2	7.67111e-22	0.356269	0.307	0.166	1.84145e-17	3	ITSN2
CREM1	7.72019e-22	0.486126	0.474	0.327	1.85323e-17	3	CREM
GSTK1	1.00727e-21	0.388774	0.671	0.565	2.41795e-17	3	GSTK1
ETS2	1.38789e-21	0.393759	0.396	0.247	3.33162e-17	3	ETS2
SERPINB9	1.40485e-21	0.287393	0.212	0.095	3.37234e-17	3	SERPINB9
CRIP2	1.50927e-21	0.471424	0.682	0.571	3.623e-17	3	CRIP2
FGL2	1.51215e-21	0.397258	0.295	0.156	3.62991e-17	3	FGL2
PPP2R5C	1.52467e-21	0.38199	0.425	0.274	3.65998e-17	3	PPP2R5C
UQCRB	2.16752e-21	0.255468	0.982	0.976	5.20313e-17	3	UQCRB
CDC42EP4	2.39088e-21	0.269036	0.188	0.078	5.7393e-17	3	CDC42EP4
BLOC1S1	3.31778e-21	0.388333	0.737	0.641	7.96432e-17	3	BLOC1S1
UBA2	4.02769e-21	0.400353	0.478	0.339	9.66847e-17	3	UBA2
SLC25A5	3.20302e-27	0.512113	0.727	0.63	7.68885e-23	3	SLC25A5
NR2F21	7.48548e-21	0.460935	0.669	0.559	1.79689e-16	3	NR2F2
RNF213	8.00356e-21	0.367878	0.506	0.361	1.92126e-16	3	RNF213
KCNJ8	1.15884e-27	0.511744	0.342	0.181	2.78179e-23	3	KCNJ8
FILIP1	9.20667e-21	0.321791	0.25	0.124	2.21006e-16	3	FILIP1
NCK2	1.07724e-20	0.34865	0.323	0.181	2.58591e-16	3	NCK2
PTK2	1.45326e-20	0.386312	0.356	0.214	3.48855e-16	3	PTK2
ZNF331	2.15069e-20	0.445574	0.307	0.173	5.16273e-16	3	ZNF331
MSN	2.69272e-20	0.368927	0.64	0.524	6.46387e-16	3	MSN
YWHAB	4.39544e-20	0.35278	0.828	0.743	1.05513e-15	3	YWHAB
MAPRE2	4.97257e-20	0.342084	0.326	0.187	1.19367e-15	3	MAPRE2
FPR1	1.58479e-126	0.510645	0.231	0.025	3.80428e-122	3	FPR1
IFITM2	6.14921e-20	0.378125	0.973	0.937	1.47612e-15	3	IFITM2
JAG1	6.15239e-20	0.354872	0.425	0.274	1.47688e-15	3	JAG1
ARHGEF17	7.18165e-20	0.337304	0.299	0.167	1.72396e-15	3	ARHGEF17
APLP2	9.40566e-20	0.406501	0.604	0.477	2.25783e-15	3	APLP2
SYNE2	1.02834e-19	0.385689	0.384	0.24	2.46852e-15	3	SYNE2
KIAA1551	1.08358e-19	0.350416	0.297	0.166	2.60112e-15	3	KIAA1551
MIR143HG	1.95895e-19	0.328282	0.258	0.132	4.70246e-15	3	MIR143HG
THBD	2.37215e-19	0.25917	0.165	0.068	5.69434e-15	3	THBD
MLTK	2.74856e-19	0.422907	0.51	0.377	6.59792e-15	3	MLTK
SERPINI1	2.99826e-19	0.313518	0.185	0.081	7.19731e-15	3	SERPINI1
2021-09-06	6.81666e-19	0.320319	0.384	0.241	1.63634e-14	3	2021-09-06
TBC1D1	1.77995e-18	0.280261	0.276	0.152	4.27277e-14	3	TBC1D1
PSME2	1.90221e-18	0.405959	0.726	0.639	4.56626e-14	3	PSME2
CSTA	2.89616e-18	0.499405	0.307	0.183	6.95223e-14	3	CSTA
RILPL2	3.56201e-18	0.278939	0.295	0.167	8.55062e-14	3	RILPL2
PCSK7	3.61689e-18	0.411216	0.517	0.395	8.68235e-14	3	PCSK7
RHOG	4.15645e-18	0.335668	0.483	0.347	9.97756e-14	3	RHOG
B3GNT2	5.28231e-18	0.290659	0.291	0.165	1.26802e-13	3	B3GNT2
CTRB22	1.06863e-17	0.406732	0.501	0.336	2.56524e-13	3	CTRB2
LURAP1L	1.3807e-17	0.322769	0.302	0.175	3.31437e-13	3	LURAP1L
PPP1R12B	2.07256e-17	0.354069	0.283	0.161	4.97517e-13	3	PPP1R12B
FBP1	2.12148e-17	0.258197	0.161	0.069	5.09262e-13	3	FBP1
RPS29	2.59796e-17	0.261026	1	0.999	6.23641e-13	3	RPS29
ROCK1	3.09458e-17	0.35121	0.608	0.493	7.42855e-13	3	ROCK1
MAFB	4.19603e-17	0.449202	0.39	0.248	1.00726e-12	3	MAFB
BAZ2A	4.2066e-17	0.283957	0.352	0.218	1.0098e-12	3	BAZ2A
SELT	6.5309e-17	0.314228	0.578	0.446	1.56774e-12	3	SELT
PPP1CA	6.66951e-17	0.326547	0.587	0.471	1.60102e-12	3	PPP1CA
TREM2	2.73522e-59	0.509125	0.204	0.045	6.5659e-55	3	TREM2
NR4A21	8.31957e-17	0.294004	0.303	0.174	1.99711e-12	3	NR4A2
CDC42SE2	9.26616e-17	0.298351	0.278	0.157	2.22434e-12	3	CDC42SE2
ELF1	9.36363e-17	0.340661	0.462	0.33	2.24774e-12	3	ELF1
HMOX1	9.46819e-17	0.276206	0.173	0.078	2.27284e-12	3	HMOX1
ARHGEF1	1.56278e-16	0.295939	0.292	0.173	3.75145e-12	3	ARHGEF1
MT-ND2	3.45287e-16	0.250096	0.998	0.991	8.28861e-12	3	MT-ND2
HIF1A1	3.79247e-16	0.363968	0.624	0.503	9.10382e-12	3	HIF1A
ANP32A	4.32886e-16	0.314086	0.494	0.368	1.03914e-11	3	ANP32A
PPP1R18	4.72327e-16	0.341093	0.437	0.313	1.13382e-11	3	PPP1R18
ARPC5	5.88288e-16	0.340334	0.795	0.742	1.41219e-11	3	ARPC5
ABCC9	6.17191e-16	0.291068	0.284	0.163	1.48157e-11	3	ABCC9
GRB2	6.19585e-16	0.305661	0.358	0.237	1.48731e-11	3	GRB2
COL4A21	7.53208e-16	0.424349	0.745	0.663	1.80808e-11	3	COL4A2
TSC22D4	8.44761e-16	0.270622	0.334	0.208	2.02785e-11	3	TSC22D4
CHN11	1.09072e-15	0.42512	0.416	0.284	2.61827e-11	3	CHN1
PNRC11	1.58503e-15	0.292655	0.878	0.788	3.80485e-11	3	PNRC1
GGA1	1.59301e-15	0.257166	0.315	0.192	3.82402e-11	3	GGA1
ATP1B31	1.96136e-15	0.48127	0.65	0.563	4.70824e-11	3	ATP1B3
PFKFB3	2.73441e-15	0.277472	0.225	0.121	6.56396e-11	3	PFKFB3
XIST1	3.31628e-15	0.41466	0.464	0.32	7.96072e-11	3	XIST
RB1	3.34147e-15	0.255771	0.255	0.145	8.02119e-11	3	RB1
PPP1R12A	4.99599e-15	0.361924	0.608	0.508	1.19929e-10	3	PPP1R12A
ARID5A	5.99468e-15	0.325967	0.358	0.242	1.43902e-10	3	ARID5A
TFRC	6.95989e-15	0.3201	0.228	0.126	1.67072e-10	3	TFRC
COX7B	7.30238e-15	0.296008	0.846	0.823	1.75294e-10	3	COX7B
PNISR1	8.6084e-15	0.277896	0.867	0.813	2.06645e-10	3	PNISR
SP110	9.73088e-15	0.314563	0.36	0.242	2.3359e-10	3	SP110
PYCARD	1.14362e-14	0.356157	0.413	0.298	2.74525e-10	3	PYCARD
BIRC3	1.50279e-14	0.445749	0.271	0.164	3.60744e-10	3	BIRC3
CCND3	3.44244e-14	0.340929	0.435	0.324	8.26358e-10	3	CCND3
PSMB8	3.79452e-14	0.26211	0.61	0.489	9.10875e-10	3	PSMB8
ITGA12	4.9517e-14	0.335844	0.526	0.4	1.18866e-09	3	ITGA1
KMT2E	5.97736e-14	0.320647	0.64	0.548	1.43487e-09	3	KMT2E
ARHGEF7	7.42908e-14	0.281095	0.254	0.149	1.78335e-09	3	ARHGEF7
ZFP36L21	7.55341e-14	0.275611	0.902	0.822	1.81319e-09	3	ZFP36L2
LIPA	7.94237e-14	0.408262	0.366	0.256	1.90657e-09	3	LIPA
C1orf63	9.27551e-14	0.297376	0.652	0.542	2.22659e-09	3	C1orf63
PSMB9	1.19868e-36	0.508929	0.677	0.493	2.87742e-32	3	PSMB9
ENSA	1.94719e-13	0.299059	0.591	0.503	4.67423e-09	3	ENSA
IFITM11	2.23674e-13	0.406476	0.742	0.646	5.36929e-09	3	IFITM1
GLUL1	2.38749e-13	0.4073	0.778	0.73	5.73117e-09	3	GLUL
MOB1A	2.60136e-13	0.28932	0.544	0.435	6.24456e-09	3	MOB1A
RARRES31	3.47083e-13	0.293103	0.591	0.467	8.33174e-09	3	RARRES3
PSMB10	3.53212e-13	0.266148	0.366	0.258	8.47885e-09	3	PSMB10
KLRD1	3.75456e-13	0.30742	0.109	0.045	9.01282e-09	3	KLRD1
MGLL	4.76788e-13	0.265342	0.295	0.187	1.14453e-08	3	MGLL
CYCS1	5.45448e-13	0.289121	0.713	0.642	1.30935e-08	3	CYCS
TMEM66	5.48166e-13	0.335344	0.856	0.802	1.31587e-08	3	TMEM66
HOXB-AS1	5.7165e-13	0.293913	0.294	0.189	1.37225e-08	3	HOXB-AS1
CFLAR	6.77127e-13	0.290562	0.538	0.429	1.62544e-08	3	CFLAR
HMGN3	7.26431e-13	0.268934	0.682	0.608	1.7438e-08	3	HMGN3
SLC2A31	9.09297e-13	0.345917	0.539	0.428	2.18277e-08	3	SLC2A3
C11orf961	1.21442e-12	0.369576	0.653	0.542	2.91522e-08	3	C11orf96
STK17B	1.46966e-12	0.306525	0.488	0.376	3.52791e-08	3	STK17B
LEPROTL1	1.6772e-12	0.35264	0.483	0.384	4.02613e-08	3	LEPROTL1
MIDN1	2.17804e-12	0.288946	0.453	0.339	5.22838e-08	3	MIDN
PPP1CB	2.31276e-12	0.337248	0.746	0.671	5.55179e-08	3	PPP1CB
TNS1	4.00137e-12	0.311419	0.525	0.418	9.60528e-08	3	TNS1
ATP6V0B	4.1073e-12	0.272916	0.698	0.645	9.85959e-08	3	ATP6V0B
ANAPC16	4.30073e-12	0.275454	0.758	0.671	1.03239e-07	3	ANAPC16
TPM3	4.6599e-12	0.280299	0.596	0.503	1.11861e-07	3	TPM3
SMCHD1	4.6683e-12	0.262946	0.302	0.197	1.12063e-07	3	SMCHD1
ATM	5.16083e-12	0.275091	0.35	0.239	1.23886e-07	3	ATM
MAT2A1	5.4711e-12	0.321451	0.485	0.379	1.31334e-07	3	MAT2A
EIF3K	5.90032e-12	0.252849	0.838	0.803	1.41637e-07	3	EIF3K
ACP5	7.21009e-12	0.28065	0.236	0.14	1.73078e-07	3	ACP5
ISG151	7.59698e-12	0.339157	0.73	0.667	1.82366e-07	3	ISG15
DAZAP2	8.53754e-12	0.307907	0.674	0.617	2.04944e-07	3	DAZAP2
PTEN1	8.624e-12	0.290529	0.658	0.572	2.07019e-07	3	PTEN
GLRX	9.62593e-12	0.310255	0.499	0.401	2.3107e-07	3	GLRX
ANKRD12	1.65186e-11	0.288614	0.602	0.506	3.9653e-07	3	ANKRD12
UBXN1	1.92996e-11	0.253037	0.708	0.64	4.63286e-07	3	UBXN1
JAK1	2.1523e-11	0.251014	0.607	0.506	5.16659e-07	3	JAK1
TNFSF13B1	2.59381e-11	0.291126	0.331	0.222	6.22645e-07	3	TNFSF13B
ABRACL	3.17062e-11	0.268522	0.478	0.386	7.61108e-07	3	ABRACL
SRSF7	3.35046e-11	0.256836	0.701	0.613	8.04277e-07	3	SRSF7
MT1F	3.45994e-11	0.257944	0.318	0.214	8.3056e-07	3	MT1F
MZB1	4.09379e-11	0.367245	0.125	0.059	9.82715e-07	3	MZB1
JADE1	4.38228e-11	0.256061	0.345	0.239	1.05197e-06	3	JADE1
ANP32B	6.53048e-11	0.259029	0.668	0.57	1.56764e-06	3	ANP32B
PICALM	6.84881e-11	0.259424	0.504	0.402	1.64406e-06	3	PICALM
ARHGAP29	1.72624e-48	0.506993	0.334	0.127	4.14384e-44	3	ARHGAP29
CD68	8.36964e-11	0.487353	0.387	0.301	2.00913e-06	3	CD68
EGFL6	8.64882e-11	0.303551	0.164	0.087	2.07615e-06	3	EGFL6
ANKRD11	1.11735e-10	0.255696	0.514	0.412	2.6822e-06	3	ANKRD11
POMP	1.20342e-10	0.258286	0.892	0.863	2.88881e-06	3	POMP
SP100	2.30254e-10	0.254001	0.596	0.496	5.52725e-06	3	SP100
CMC1	2.8874e-10	0.468861	0.371	0.279	6.93121e-06	3	CMC1
LDHB	3.09123e-10	0.251777	0.822	0.776	7.42051e-06	3	LDHB
UTRN	3.826e-10	0.26828	0.419	0.323	9.18431e-06	3	UTRN
ZFHX3	3.857e-10	0.278664	0.435	0.337	9.25874e-06	3	ZFHX3
CKLF	6.00337e-10	0.337539	0.584	0.512	1.44111e-05	3	CKLF
TKT	7.54972e-10	0.285067	0.494	0.413	1.81231e-05	3	TKT
ID21	7.65348e-10	0.258558	0.594	0.499	1.83722e-05	3	ID2
PSME1	4.68911e-41	0.506064	0.88	0.751	1.12562e-36	3	PSME1
ZEB2	1.49065e-42	0.502998	0.586	0.352	3.57831e-38	3	ZEB2
MYO1F	9.82572e-82	0.500318	0.313	0.078	2.35866e-77	3	MYO1F
PRDM1	2.05648e-09	0.251609	0.273	0.183	4.93658e-05	3	PRDM1
TFPI1	2.20932e-09	0.321099	0.599	0.531	5.30348e-05	3	TFPI
TMEM107	2.26444e-09	0.289372	0.254	0.172	5.43578e-05	3	TMEM107
PRR13	3.69759e-09	0.263316	0.628	0.563	8.87607e-05	3	PRR13
HES4	4.89725e-09	0.292219	0.538	0.443	0.000117559	3	HES4
MDM4	6.00937e-09	0.254789	0.385	0.295	0.000144255	3	MDM4
IFNGR1	6.22884e-09	0.277006	0.547	0.489	0.000149523	3	IFNGR1
LMOD1	6.72056e-09	0.317865	0.291	0.208	0.000161327	3	LMOD1
SOCS31	1.03204e-08	0.339988	0.525	0.438	0.000247741	3	SOCS3
H2AFY	1.20016e-08	0.253808	0.607	0.554	0.000288098	3	H2AFY
FBLIM1	2.13431e-08	0.294489	0.448	0.368	0.000512341	3	FBLIM1
2021-09-09	3.25242e-08	0.253599	0.408	0.329	0.000780745	3	2021-09-09
PPY	4.15178e-08	0.284964	0.215	0.141	0.000996635	3	PPY
CRISPLD22	4.9923e-08	0.262844	0.729	0.651	0.0011984	3	CRISPLD2
HMOX2	5.00341e-08	0.254013	0.404	0.331	0.00120107	3	HMOX2
NKTR	1.12733e-07	0.260678	0.594	0.528	0.00270616	3	NKTR
CTSD	1.41497e-07	0.490379	0.758	0.774	0.00339663	3	CTSD
NID1	1.72089e-07	0.251561	0.482	0.41	0.004131	3	NID1
SNHG15	3.3237e-07	0.253148	0.299	0.229	0.00797854	3	SNHG15
CCL20	1.49226e-06	0.292478	0.136	0.083	0.0358217	3	CCL20
CDC42SE11	2.47323e-06	0.258949	0.382	0.314	0.0593698	3	CDC42SE1
RGS21	3.43057e-06	0.422155	0.517	0.452	0.0823509	3	RGS2
PRSS12	4.36864e-06	0.259788	0.334	0.251	0.104869	3	PRSS1
HBB	5.08289e-06	0.442961	0.135	0.082	0.122015	3	HBB
PMEPA1	7.5977e-06	0.256669	0.543	0.489	0.182383	3	PMEPA1
IGJ	8.87301e-06	0.911811	0.311	0.247	0.212997	3	IGJ
PLN	1.06687e-05	0.384891	0.25	0.187	0.256103	3	PLN
CHMP1B1	1.2988e-05	0.270532	0.443	0.385	0.311777	3	CHMP1B
CCL191	2.10582e-05	1.41941	0.254	0.19	0.505502	3	CCL19
TSC22D11	0.000201685	0.262724	0.823	0.817	1	3	TSC22D1
GRN	0.00027758	0.274529	0.697	0.715	1	3	GRN
ENTHD1	0	1.08142	0.405	0.007	0	4	ENTHD1
MME	1.90831e-227	1.01984	0.505	0.056	4.58091e-223	4	MME
ZFAS1	4.7748e-194	1.8439	0.993	0.872	1.14619e-189	4	ZFAS1
FTH1	2.44972e-191	1.70621	1	1	5.88056e-187	4	FTH1
ALDOA	2.79221e-191	1.51906	1	0.939	6.70271e-187	4	ALDOA
RPL11	1.31573e-190	0.929567	0.998	1	3.15841e-186	4	RPL11
RPS191	8.47102e-188	1.12442	1	1	2.03347e-183	4	RPS19
RPL8	8.64542e-188	1.08847	1	0.998	2.07533e-183	4	RPL8
FTL	1.01433e-187	1.5191	1	1	2.43489e-183	4	FTL
FAU	1.22116e-186	1.04356	1	0.996	2.93139e-182	4	FAU
RPL10	2.89955e-186	1.03409	1	1	6.96037e-182	4	RPL10
RPL36	3.12188e-186	1.0191	1	0.999	7.49407e-182	4	RPL36
RPL41	9.40296e-186	0.954475	1	1	2.25718e-181	4	RPL41
EIF1	2.83061e-183	1.25123	1	0.994	6.79489e-179	4	EIF1
BNIP3	5.21826e-182	1.37874	0.662	0.151	1.25264e-177	4	BNIP3
RPL37A	6.54866e-181	0.937034	1	1	1.57201e-176	4	RPL37A
RPS27	1.12657e-177	1.00304	1	1	2.70433e-173	4	RPS27
RPL35	3.41693e-177	0.97013	0.998	0.999	8.20235e-173	4	RPL35
RPL14	4.95291e-177	1.02393	1	0.998	1.18895e-172	4	RPL14
RPL35A	5.80907e-177	0.986617	1	0.999	1.39447e-172	4	RPL35A
RPL18	3.50994e-176	1.01675	1	0.997	8.4256e-172	4	RPL18
RPL13	2.23643e-175	0.833971	1	1	5.36856e-171	4	RPL13
ENO1	7.12569e-174	1.86729	0.99	0.844	1.71052e-169	4	ENO1
RPL26	4.25248e-172	0.976356	1	0.999	1.02081e-167	4	RPL26
ENO2	3.81543e-171	1.33909	0.684	0.172	9.15895e-167	4	ENO2
RP11-400N13.31	4.20626e-170	1.16639	0.609	0.12	1.00971e-165	4	RP11-400N13.3
RPS28	6.7167e-168	0.923144	1	1	1.61234e-163	4	RPS28
GS1-600G8.5	4.16026e-167	0.568052	0.194	0.006	9.98671e-163	4	GS1-600G8.5
RPS16	5.48574e-167	0.926114	1	0.997	1.31685e-162	4	RPS16
RPL32	3.11638e-165	0.766631	1	1	7.48088e-161	4	RPL32
RPS15	7.75167e-165	0.79607	1	1	1.86079e-160	4	RPS15
ERO1L	2.22558e-164	1.42011	0.791	0.272	5.3425e-160	4	ERO1L
GAPDH1	3.51176e-164	1.45336	1	0.99	8.42997e-160	4	GAPDH
RPS18	6.99763e-163	0.729873	1	1	1.67978e-158	4	RPS18
RPS15A	7.71131e-163	0.858916	1	1	1.8511e-158	4	RPS15A
RPS3	1.60175e-162	0.898287	1	0.998	3.84501e-158	4	RPS3
RPL18A	1.14034e-159	0.822394	1	1	2.73738e-155	4	RPL18A
MIF1	1.57554e-157	1.32148	0.995	0.925	3.78207e-153	4	MIF
RPL21	2.01028e-157	1.01109	1	0.999	4.82569e-153	4	RPL21
RPS25	2.96791e-157	0.852116	1	0.999	7.12447e-153	4	RPS25
RPL9	1.9696e-155	0.808729	1	0.999	4.72804e-151	4	RPL9
PGK1	4.00775e-154	1.69949	0.953	0.68	9.6206e-150	4	PGK1
RPS5	6.6063e-154	1.05222	0.998	0.991	1.58584e-149	4	RPS5
ADM1	1.0116e-152	2.16441	0.749	0.243	2.42836e-148	4	ADM
RPL24	1.29373e-152	0.888056	1	0.997	3.10559e-148	4	RPL24
NDRG1	2.99698e-151	1.68362	0.878	0.422	7.19426e-147	4	NDRG1
UPP1	3.16846e-150	1.24025	0.669	0.187	7.60588e-146	4	UPP1
RPL13A	7.89774e-149	0.740631	1	1	1.89585e-144	4	RPL13A
RPL39	6.26535e-147	0.868889	1	0.999	1.504e-142	4	RPL39
RPL31	1.50502e-146	0.823302	1	0.999	3.61279e-142	4	RPL31
RPL17	4.02674e-144	1.25231	0.985	0.923	9.66619e-140	4	RPL17
EPB41L4A-AS1	1.96497e-143	1.45409	0.843	0.397	4.7169e-139	4	EPB41L4A-AS1
RPL15	4.28852e-143	0.783923	0.998	1	1.02946e-138	4	RPL15
SFTA1P	2.25255e-141	0.832164	0.328	0.037	5.40725e-137	4	SFTA1P
RPL38	3.00091e-141	0.850779	1	0.998	7.20369e-137	4	RPL38
RPL22	7.4013e-141	0.847172	1	0.995	1.77668e-136	4	RPL22
RPS6	1.12198e-139	0.747847	1	1	2.6933e-135	4	RPS6
GNB2L1	6.69759e-139	0.885384	0.998	0.995	1.60776e-134	4	GNB2L1
RPL29	1.67851e-137	0.735088	1	0.998	4.02926e-133	4	RPL29
RPS291	1.99444e-136	0.734983	1	0.999	4.78766e-132	4	RPS29
RPS27A	9.24548e-135	0.785767	1	0.998	2.21938e-130	4	RPS27A
RPS13	9.16327e-134	0.755338	1	0.996	2.19964e-129	4	RPS13
RPS26	4.49686e-133	0.933665	1	0.968	1.07947e-128	4	RPS26
SLC2A1	7.98491e-132	1.17333	0.577	0.149	1.91678e-127	4	SLC2A1
RPL5	3.07974e-129	0.865901	0.998	0.997	7.39291e-125	4	RPL5
RPS20	4.36005e-127	0.797472	1	0.996	1.04663e-122	4	RPS20
RPLP2	5.41212e-127	0.640599	1	1	1.29918e-122	4	RPLP2
RPL23A	5.13134e-126	0.700966	1	0.997	1.23178e-121	4	RPL23A
RPS8	5.13309e-125	0.774175	1	1	1.2322e-120	4	RPS8
NPM1	1.82793e-124	0.992125	0.998	0.969	4.38794e-120	4	NPM1
RPL30	1.2455e-123	0.70219	1	0.997	2.98983e-119	4	RPL30
PTGES	8.66593e-123	1.05539	0.572	0.146	2.08026e-118	4	PTGES
LUCAT1	7.08566e-119	0.318841	0.157	0.007	1.70091e-114	4	LUCAT1
RPL3	1.05388e-118	0.693694	1	0.999	2.52985e-114	4	RPL3
LDHA	3.65662e-118	1.19839	1	0.923	8.77772e-114	4	LDHA
RPS2	1.13382e-115	0.702854	1	0.999	2.72173e-111	4	RPS2
PTGES3	1.21641e-115	1.14696	0.965	0.799	2.92e-111	4	PTGES3
RPL36A	3.26689e-115	0.900693	1	0.996	7.84217e-111	4	RPL36A
RPS27L	2.37937e-111	1.06978	0.995	0.961	5.71168e-107	4	RPS27L
EVI2A1	1.83327e-108	1.04356	0.58	0.171	4.40077e-104	4	EVI2A
TMEM91	1.96314e-108	0.977853	0.582	0.174	4.71251e-104	4	TMEM91
RPL19	2.6939e-108	0.587225	1	1	6.4667e-104	4	RPL19
PTMA1	3.93213e-108	0.74858	1	0.999	9.43907e-104	4	PTMA
RPL27A	7.1384e-108	0.553418	1	1	1.71357e-103	4	RPL27A
RPS71	8.2768e-106	0.681332	1	0.993	1.98685e-101	4	RPS7
CCDC85B	3.25768e-105	1.27094	0.908	0.671	7.82006e-101	4	CCDC85B
RPL34	3.30378e-105	0.59546	1	1	7.93073e-101	4	RPL34
CCNI	5.73551e-105	0.980837	0.98	0.904	1.37681e-100	4	CCNI
CA12	3.93227e-104	0.638317	0.363	0.064	9.43942e-100	4	CA12
RPL12	4.05826e-104	0.639819	1	1	9.74186e-100	4	RPL12
SMS	9.93634e-104	1.18372	0.756	0.363	2.38522e-99	4	SMS
TAF1D	3.18867e-102	1.25276	0.843	0.519	7.6544e-98	4	TAF1D
ATP5G21	1.74886e-98	0.855207	0.985	0.923	4.19813e-94	4	ATP5G2
CA9	2.0773e-98	0.649736	0.261	0.034	4.98656e-94	4	CA9
TRIB3	2.35732e-98	0.729235	0.276	0.038	5.65874e-94	4	TRIB3
RPS3A	7.21476e-98	0.617112	1	0.998	1.7319e-93	4	RPS3A
RSL24D1	6.84652e-96	1.00486	0.933	0.773	1.64351e-91	4	RSL24D1
RPS23	2.10623e-95	0.576774	1	1	5.05601e-91	4	RPS23
CDCP1	2.90952e-94	0.71922	0.371	0.076	6.98429e-90	4	CDCP1
PLP2	1.90825e-93	1.12634	0.876	0.616	4.58075e-89	4	PLP2
RPS12	4.84333e-93	0.597594	1	0.999	1.16264e-88	4	RPS12
SCG5	4.29713e-92	1.43458	0.677	0.314	1.03153e-87	4	SCG5
DIRC3	2.55358e-91	0.551769	0.219	0.025	6.12987e-87	4	DIRC3
PLIN2	5.32219e-90	1.59286	0.739	0.375	1.27759e-85	4	PLIN2
SH3BP5	1.55416e-89	1.16711	0.694	0.333	3.73076e-85	4	SH3BP5
RPL23	2.99216e-88	0.611955	1	0.992	7.18267e-84	4	RPL23
GBE1	5.47299e-88	0.890475	0.542	0.181	1.31379e-83	4	GBE1
RPL7	6.15297e-87	0.632858	1	0.999	1.47702e-82	4	RPL7
RPL10A	6.21219e-87	0.657507	1	0.992	1.49124e-82	4	RPL10A
CPE	1.54931e-86	1.31156	0.93	0.777	3.71911e-82	4	CPE
RPL6	2.16264e-84	0.627701	0.995	0.995	5.19143e-80	4	RPL6
RP11-815M8.1	5.26397e-84	0.293548	0.169	0.015	1.26362e-79	4	RP11-815M8.1
RPSA	7.46996e-83	0.718225	0.993	0.968	1.79316e-78	4	RPSA
SNHG12	1.05642e-81	0.838972	0.418	0.111	2.53593e-77	4	SNHG12
EIF4A2	2.03889e-81	0.934088	0.965	0.906	4.89436e-77	4	EIF4A2
ST13	3.99993e-81	0.936915	0.938	0.806	9.60183e-77	4	ST13
TMEM1581	7.27835e-81	1.21932	0.709	0.32	1.74717e-76	4	TMEM158
MT2A1	3.01952e-80	1.33178	1	0.991	7.24835e-76	4	MT2A
SEC61G	3.4071e-80	0.859	0.983	0.887	8.17875e-76	4	SEC61G
PFDN5	1.90371e-79	0.574793	1	0.993	4.56986e-75	4	PFDN5
EGLN3	5.03348e-79	0.901359	0.507	0.165	1.20829e-74	4	EGLN3
RPLP1	6.00014e-79	0.386956	1	1	1.44033e-74	4	RPLP1
RPL7A	9.38182e-79	0.540704	0.998	0.995	2.25211e-74	4	RPL7A
RPS21	1.04645e-78	0.618219	0.998	0.98	2.51201e-74	4	RPS21
IFFO1	3.00639e-77	0.747163	0.52	0.18	7.21683e-73	4	IFFO1
RPS4Y11	6.20612e-77	1.08411	0.871	0.546	1.48978e-72	4	RPS4Y1
NACA	7.2623e-76	0.553548	0.998	0.991	1.74331e-71	4	NACA
LGALS3	1.86191e-75	1.03659	0.965	0.855	4.46952e-71	4	LGALS3
BNIP3L	2.08592e-75	1.06297	0.871	0.682	5.00725e-71	4	BNIP3L
DARS	2.87477e-74	0.945446	0.771	0.474	6.90089e-70	4	DARS
CIRBP1	9.68749e-74	0.858707	0.975	0.928	2.32548e-69	4	CIRBP
COX7A2L	6.08296e-73	0.813808	0.91	0.696	1.46021e-68	4	COX7A2L
TGFBI1	1.97878e-72	0.991103	0.843	0.493	4.75007e-68	4	TGFBI
CD681	2.14429e-71	0.85066	0.632	0.288	5.14736e-67	4	CD68
VDAC1	3.59619e-71	0.886063	0.851	0.621	8.63265e-67	4	VDAC1
RPL28	6.9539e-71	0.474642	1	1	1.66928e-66	4	RPL28
VEGFA1	1.97389e-70	0.897208	0.667	0.31	4.73832e-66	4	VEGFA
GDNF	4.845e-69	0.270359	0.129	0.01	1.16304e-64	4	GDNF
PNCK	7.29124e-69	0.342065	0.124	0.009	1.75026e-64	4	PNCK
SLC16A31	2.11658e-67	0.853359	0.714	0.364	5.08085e-63	4	SLC16A3
GSTO1	2.98697e-66	0.921276	0.881	0.705	7.17021e-62	4	GSTO1
CLEC2B	7.18103e-66	1.27207	0.838	0.577	1.72381e-61	4	CLEC2B
RPS14	5.55837e-65	0.414807	1	1	1.33429e-60	4	RPS14
EIF3E	5.7205e-65	0.733291	0.968	0.914	1.37321e-60	4	EIF3E
TPI11	2.77788e-64	0.828698	0.978	0.89	6.6683e-60	4	TPI1
PERP1	1.73931e-63	0.837451	0.813	0.521	4.17522e-59	4	PERP
RPL36AL	2.29252e-63	0.673079	0.99	0.959	5.5032e-59	4	RPL36AL
PPP1R15A1	5.31927e-63	0.897763	0.789	0.502	1.27689e-58	4	PPP1R15A
TOMM20	1.3263e-62	0.785336	0.848	0.624	3.18378e-58	4	TOMM20
HMGA1	1.57945e-61	0.913827	0.458	0.168	3.79148e-57	4	HMGA1
BTF3	6.62949e-61	0.522844	1	0.981	1.59141e-56	4	BTF3
EMP3	8.90473e-61	0.803668	0.94	0.774	2.13758e-56	4	EMP3
COMMD6	8.90997e-61	0.643452	0.97	0.922	2.13884e-56	4	COMMD6
MIR210HG	1.91964e-59	0.476897	0.286	0.066	4.60809e-55	4	MIR210HG
RPL37	2.16537e-59	0.44963	1	0.999	5.19798e-55	4	RPL37
AK4	1.26926e-58	0.564938	0.358	0.104	3.04686e-54	4	AK4
VIM	5.35676e-58	0.66971	1	0.999	1.28589e-53	4	VIM
RPS10	1.89725e-57	0.529457	1	0.979	4.55434e-53	4	RPS10
CD441	5.70801e-57	0.980573	0.741	0.473	1.37021e-52	4	CD44
BTG11	5.91194e-57	0.775106	0.908	0.773	1.41916e-52	4	BTG1
PKM1	1.39792e-56	0.732966	0.978	0.879	3.35571e-52	4	PKM
SNHG8	2.42728e-56	0.803083	0.799	0.549	5.82669e-52	4	SNHG8
DDIT4	1.50132e-55	1.25822	0.918	0.771	3.60392e-51	4	DDIT4
CNBP	1.09976e-54	0.68458	0.933	0.845	2.63997e-50	4	CNBP
COX7C	2.70753e-54	0.532453	0.995	0.983	6.49943e-50	4	COX7C
RPS24	3.7392e-54	0.41399	1	0.999	8.97595e-50	4	RPS24
WFDC3	4.55123e-52	0.311721	0.144	0.019	1.09252e-47	4	WFDC3
MT1E	3.81455e-51	1.34891	0.938	0.887	9.15684e-47	4	MT1E
RPS9	8.49612e-51	0.422632	1	0.998	2.03949e-46	4	RPS9
CCL26	2.4028e-49	0.984114	0.353	0.114	5.76792e-45	4	CCL26
RPS11	7.40217e-49	0.390154	1	0.997	1.77689e-44	4	RPS11
RP11-841O20.2	1.82802e-48	0.348505	0.206	0.042	4.38816e-44	4	RP11-841O20.2
ALDOC	2.04678e-48	0.531633	0.361	0.119	4.91329e-44	4	ALDOC
CDH13	1.50488e-47	0.491938	0.299	0.085	3.61247e-43	4	CDH13
TCEA1	1.63149e-47	0.873482	0.736	0.55	3.9164e-43	4	TCEA1
SYF2	3.21377e-47	0.700847	0.846	0.667	7.71465e-43	4	SYF2
FXYD51	1.35692e-46	0.694146	0.821	0.614	3.25729e-42	4	FXYD5
SLC38A51	1.76512e-46	0.651471	0.438	0.177	4.23718e-42	4	SLC38A5
VDAC2	3.27084e-46	0.658615	0.846	0.687	7.85165e-42	4	VDAC2
PA2G4	3.81509e-46	0.715845	0.799	0.586	9.15813e-42	4	PA2G4
CCDC59	1.12163e-44	0.64959	0.642	0.372	2.69248e-40	4	CCDC59
TMEM45A	1.60809e-44	0.7593	0.816	0.597	3.86022e-40	4	TMEM45A
SPP1	2.91544e-44	0.37319	0.925	0.751	6.99851e-40	4	SPP1
DDIT3	5.08859e-44	0.820977	0.624	0.347	1.22152e-39	4	DDIT3
EIF3H	5.35936e-44	0.617686	0.92	0.809	1.28651e-39	4	EIF3H
STC11	1.51437e-43	0.448255	0.251	0.066	3.63526e-39	4	STC1
TREM1	8.27768e-43	0.388621	0.229	0.056	1.98706e-38	4	TREM1
PCNP	1.52448e-42	0.661433	0.848	0.675	3.65952e-38	4	PCNP
C16orf13	1.66669e-42	0.676463	0.786	0.575	4.0009e-38	4	C16orf13
STMN21	2.15122e-42	0.933905	0.361	0.127	5.16401e-38	4	STMN2
HSP90AB1	2.98036e-42	0.601349	0.99	0.934	7.15435e-38	4	HSP90AB1
TDRD3	5.85088e-42	0.627529	0.388	0.151	1.4045e-37	4	TDRD3
RP11-838N2.4	9.8238e-42	0.331797	0.221	0.054	2.3582e-37	4	RP11-838N2.4
PLAUR1	1.19733e-41	0.691796	0.784	0.546	2.87419e-37	4	PLAUR
CCT4	1.40259e-40	0.652942	0.731	0.51	3.36692e-36	4	CCT4
UBE2D3	2.12924e-40	0.566215	0.91	0.798	5.11124e-36	4	UBE2D3
GLTSCR2	6.63402e-40	0.548224	0.953	0.905	1.5925e-35	4	GLTSCR2
RP6-109B7.3	1.02836e-39	0.457407	0.256	0.074	2.46859e-35	4	RP6-109B7.3
NBEAL1	1.89404e-39	0.492169	0.97	0.927	4.54664e-35	4	NBEAL1
TRMT112	2.27413e-39	0.554446	0.96	0.893	5.45906e-35	4	TRMT112
RPL4	1.46142e-38	0.43998	0.995	0.988	3.50814e-34	4	RPL4
SPAG4	2.7495e-38	0.322081	0.211	0.053	6.60018e-34	4	SPAG4
UBA52	4.43831e-38	0.371316	0.998	0.992	1.06542e-33	4	UBA52
CCDC104	4.97563e-38	0.632692	0.627	0.383	1.1944e-33	4	CCDC104
UQCRH	5.68817e-38	0.526975	0.945	0.864	1.36544e-33	4	UQCRH
SPINK1	6.25664e-38	0.841832	0.851	0.647	1.50191e-33	4	SPINK1
EIF1B	6.50016e-38	0.615675	0.831	0.677	1.56036e-33	4	EIF1B
RNF187	8.45577e-38	0.692361	0.629	0.408	2.02981e-33	4	RNF187
FAM162A	9.94997e-38	0.764326	0.784	0.6	2.38849e-33	4	FAM162A
INSIG2	1.27655e-37	0.774786	0.48	0.25	3.06437e-33	4	INSIG2
TMEM38B	1.36345e-37	0.472242	0.356	0.136	3.27295e-33	4	TMEM38B
PFKP	1.99123e-37	0.551983	0.418	0.187	4.77994e-33	4	PFKP
ANGPTL41	2.70035e-37	1.22676	0.45	0.211	6.48219e-33	4	ANGPTL4
SLC3A2	2.75756e-37	0.913172	0.672	0.458	6.61953e-33	4	SLC3A2
MZT1	4.50651e-37	0.534645	0.443	0.208	1.08179e-32	4	MZT1
LINC00922	6.81174e-37	0.275149	0.104	0.014	1.63516e-32	4	LINC00922
RPLP0	1.27453e-36	0.372247	1	0.995	3.05951e-32	4	RPLP0
SCGB3A1	1.51047e-36	0.329219	0.261	0.079	3.62587e-32	4	SCGB3A1
ACTG11	2.34421e-36	0.482351	0.998	0.995	5.62728e-32	4	ACTG1
RPL27	4.97804e-36	0.352789	1	0.99	1.19498e-31	4	RPL27
SNHG7	7.08408e-36	0.656329	0.649	0.431	1.70053e-31	4	SNHG7
H2AFZ	8.29464e-36	0.549121	0.873	0.745	1.99113e-31	4	H2AFZ
PHF1	1.64701e-35	0.568253	0.498	0.257	3.95364e-31	4	PHF1
C4orf3	2.08187e-35	0.561403	0.953	0.886	4.99753e-31	4	C4orf3
ATF4	2.61506e-35	0.587884	0.826	0.678	6.27745e-31	4	ATF4
TBCA	2.70235e-35	0.543883	0.908	0.858	6.48698e-31	4	TBCA
CACYBP	2.87218e-35	0.673617	0.669	0.449	6.89466e-31	4	CACYBP
TGIF11	3.53856e-35	0.726796	0.716	0.521	8.4943e-31	4	TGIF1
DNAJB9	3.59706e-35	0.892249	0.617	0.4	8.63475e-31	4	DNAJB9
SELK1	1.72111e-34	0.636259	0.853	0.728	4.13152e-30	4	SELK
TMEM258	9.22236e-34	0.50905	0.975	0.922	2.21383e-29	4	TMEM258
RND31	1.55003e-33	0.772068	0.632	0.389	3.72084e-29	4	RND3
OAZ11	1.8712e-33	0.442972	0.993	0.959	4.49182e-29	4	OAZ1
ANAPC161	2.1216e-33	0.558726	0.803	0.671	5.09289e-29	4	ANAPC16
EEF1A1	5.605e-33	0.286534	1	1	1.34548e-28	4	EEF1A1
P4HA11	6.35809e-33	0.573194	0.662	0.432	1.52626e-28	4	P4HA1
WDR45B	1.35313e-32	0.588839	0.535	0.31	3.24819e-28	4	WDR45B
MRPS61	2.20434e-32	0.706321	0.612	0.387	5.29152e-28	4	MRPS6
TCP1	3.33511e-32	0.593867	0.649	0.448	8.00593e-28	4	TCP1
ARG2	1.66946e-31	0.354792	0.142	0.03	4.00755e-27	4	ARG2
EEF1D1	2.40345e-31	0.391535	0.993	0.975	5.76948e-27	4	EEF1D
SF3B5	2.79319e-31	0.53522	0.808	0.655	6.70506e-27	4	SF3B5
SPOCD1	7.95119e-31	0.28263	0.199	0.056	1.90868e-26	4	SPOCD1
EIF3F	1.17795e-30	0.509028	0.868	0.769	2.82768e-26	4	EIF3F
NUDC	2.06394e-30	0.584363	0.746	0.612	4.95448e-26	4	NUDC
NMB	2.31769e-29	1.00944	0.336	0.149	5.56362e-25	4	NMB
DHRS7	3.23864e-29	0.59586	0.692	0.521	7.77436e-25	4	DHRS7
PGAM1	3.62203e-29	0.579077	0.831	0.726	8.69468e-25	4	PGAM1
HSPD1	5.31306e-29	0.546559	0.761	0.584	1.2754e-24	4	HSPD1
TOMM7	6.08565e-29	0.441518	0.968	0.934	1.46086e-24	4	TOMM7
ZNF395	6.68413e-29	0.396586	0.276	0.103	1.60452e-24	4	ZNF395
RABGGTB	2.19077e-28	0.521269	0.512	0.307	5.25895e-24	4	RABGGTB
COX7A2	4.26221e-28	0.434475	0.945	0.902	1.02314e-23	4	COX7A2
POLR1D	4.52977e-28	0.534769	0.697	0.513	1.08737e-23	4	POLR1D
ANP32B1	7.53697e-28	0.54029	0.736	0.569	1.80925e-23	4	ANP32B
RPSAP58	1.16083e-27	0.511011	0.886	0.78	2.78656e-23	4	RPSAP58
CCT8	1.25237e-27	0.555789	0.694	0.52	3.00631e-23	4	CCT8
SVIP	2.11899e-27	0.555659	0.54	0.335	5.08663e-23	4	SVIP
IGBP1	2.29461e-27	0.518713	0.634	0.438	5.50822e-23	4	IGBP1
RSL1D1	4.90574e-27	0.466179	0.821	0.663	1.17762e-22	4	RSL1D1
HILPDA1	1.17489e-26	1.02814	0.498	0.288	2.82033e-22	4	HILPDA
LINC00493	2.10125e-26	0.54457	0.816	0.7	5.04404e-22	4	LINC00493
INS1	2.63533e-26	0.390799	0.95	0.909	6.3261e-22	4	INS
LINC00882	3.22294e-26	0.452279	0.261	0.102	7.73668e-22	4	LINC00882
TAF7	3.45e-26	0.486705	0.711	0.547	8.28173e-22	4	TAF7
SDCBP1	7.00679e-26	0.656137	0.871	0.795	1.68198e-21	4	SDCBP
UBE2B	7.76148e-26	0.547935	0.801	0.692	1.86314e-21	4	UBE2B
SNRPD2	8.39717e-26	0.410234	0.965	0.911	2.01574e-21	4	SNRPD2
LPCAT2	9.40592e-26	0.373063	0.254	0.097	2.25789e-21	4	LPCAT2
DHPS	1.26095e-25	0.530812	0.498	0.309	3.0269e-21	4	DHPS
CDKN1A1	1.58543e-25	0.603518	0.644	0.444	3.80583e-21	4	CDKN1A
SLC25A6	3.33975e-25	0.397877	0.98	0.95	8.01707e-21	4	SLC25A6
TATDN1	7.36216e-25	0.492118	0.517	0.326	1.76729e-20	4	TATDN1
HSPA9	7.64005e-25	0.661537	0.634	0.484	1.83399e-20	4	HSPA9
UQCRB1	7.67815e-25	0.347434	0.995	0.975	1.84314e-20	4	UQCRB
CTSD1	1.13711e-24	0.421071	0.866	0.766	2.72963e-20	4	CTSD
EEF2	1.16129e-24	0.366377	0.973	0.975	2.78769e-20	4	EEF2
USMG5	1.24135e-24	0.429585	0.95	0.91	2.97986e-20	4	USMG5
SBDS	2.25688e-24	0.500598	0.826	0.711	5.41764e-20	4	SBDS
MICA	2.65846e-24	0.403405	0.371	0.185	6.38163e-20	4	MICA
NDUFS5	9.1692e-24	0.38918	0.978	0.94	2.20107e-19	4	NDUFS5
SARS	1.03816e-23	0.443106	0.662	0.485	2.4921e-19	4	SARS
ANXA5	1.6001e-23	0.475743	0.948	0.924	3.84103e-19	4	ANXA5
CTSB1	2.65369e-23	0.592461	0.913	0.857	6.37018e-19	4	CTSB
LINC001521	3.26854e-23	0.443497	0.801	0.665	7.84612e-19	4	LINC00152
CLDND1	3.98625e-23	0.507744	0.557	0.374	9.56899e-19	4	CLDND1
EIF1AY	5.4826e-23	0.396011	0.386	0.194	1.3161e-18	4	EIF1AY
FAM96B	5.80707e-23	0.506662	0.786	0.657	1.39399e-18	4	FAM96B
H3F3B1	6.02922e-23	0.379687	0.993	0.993	1.44732e-18	4	H3F3B
HPCAL1	1.12153e-22	0.422414	0.346	0.173	2.69224e-18	4	HPCAL1
MRPL54	1.22046e-22	0.482927	0.602	0.43	2.92972e-18	4	MRPL54
PHPT1	1.78012e-22	0.422913	0.94	0.874	4.27317e-18	4	PHPT1
[truncated: 1,760 more rows]

## Sheet: Top DE genes per cluster
Cluster 0					Cluster 1					Cluster 2					Cluster 3					Cluster 4					Cluster 5					Cluster 6
Gene	p-value	avg_log2FC	adj p value		Gene	p-value	avg_log2FC	adj p value		Gene	p-value	avg_log2FC	adj p value		Gene	p-value	avg_log2FC	adj p value		Gene	p-value	avg_log2FC	adj p value		Gene	p-value	avg_log2FC	adj p value		Gene	p-value	avg_log2FC	adj p value
MMP11	0	2.7101	0		APOD	0	3.00675	0		GPRC5A	2.14038e-295	1.36993	5.13799e-291		PTPRC	0	1.21938	0		ENTHD1	0	1.08142	0		CLSPN	0	0.943166	0		EHF	1.09966e-94	0.386079	2.63974e-90
COL11A1	0	2.48332	0		C7	0	2.08333	0		HAS1	8.47957e-292	1.81667	2.03552e-287		FYB	1.18024e-262	0.950077	2.83317e-258		MME	1.90831e-227	1.01984	4.58091e-223		CKAP2L	0	0.518994	0		TMC5	3.93109e-91	1.16195	9.43658e-87
C1QTNF3	0	2.08778	0		MGP	0	1.66734	0		FOSB	9.73625e-292	1.99639	2.33719e-287		LAPTM5	7.1594e-256	1.62255	1.71861e-251		ZFAS1	4.7748e-194	1.8439	1.14619e-189		ZNF367	1.54417e-306	0.603543	3.70679e-302		CXADR	5.67107e-61	0.508736	1.36134e-56
COL12A1	0	1.88441	0		TSHZ2	0	1.25572	0		MEDAG	2.82378e-283	1.41929	6.7785e-279		ARHGDIB	2.42033e-250	1.73772	5.81e-246		FTH1	2.44972e-191	1.70621	5.88056e-187		TK1	1.33414e-291	1.5601	3.20259e-287		MET	2.23988e-60	0.449065	5.37684e-56
GJB2	0	1.79084	0		IGFBP7	0	1.23775	0		PLA2G2A	2.06165e-282	3.30481	4.949e-278		CD53	1.73011e-246	1.0963	4.15314e-242		ALDOA	2.79221e-191	1.51906	6.70271e-187		SPC25	9.11537e-286	0.802853	2.18814e-281		SMIM22	2.41915e-55	1.5488	5.80717e-51
CTHRC1	0	1.73239	0		TIMP1	8.24833e-253	1.19891	1.98001e-248		IGF1	1.24727e-280	2.05865	2.99406e-276		CD37	9.8235e-239	1.18964	2.35813e-234		RPL11	1.31573e-190	0.929567	3.15841e-186		PBK	9.81447e-279	0.637036	2.35596e-274		LIPH	1.68397e-53	0.583583	4.04237e-49
COL10A1	0	1.68855	0		CST3	2.87413e-250	0.850861	6.89935e-246		ABL2	4.28513e-255	1.36689	1.02865e-250		CXCR4	2.79207e-235	1.91855	6.70235e-231		RPS19	8.47102e-188	1.12442	2.03347e-183		RRM2	2.66309e-272	1.10343	6.39275e-268		CLDN4	1.32038e-52	1.40369	3.16958e-48
FN1	0	1.68261	0		GSN	1.0591e-245	1.18976	2.54237e-241		NR4A3	1.39938e-252	0.875121	3.3592e-248		SRGN	6.33505e-234	2.40943	1.52073e-229		RPL8	8.64542e-188	1.08847	2.07533e-183		KIAA0101	1.66697e-270	2.58467	4.00155e-266		ONECUT2	1.09629e-51	0.432041	2.63164e-47
SDC1	0	1.62243	0		F2R	5.53612e-232	1.21853	1.32895e-227		NR4A1	2.36753e-244	1.46447	5.68325e-240		CD48	9.01654e-222	0.818063	2.16442e-217		FTL	1.01433e-187	1.5191	2.43489e-183		FAM64A	4.74352e-258	0.49077	1.13868e-253		MAL2	1.676e-51	0.890272	4.02325e-47
COL1A1	0	1.41265	0		C1S	9.8178e-230	0.887104	2.35676e-225		SLC19A2	3.34947e-240	0.974856	8.04041e-236		HCST	1.17182e-219	1.33762	2.81295e-215		FAU	1.22116e-186	1.04356	2.93139e-182		KIF20A	5.51598e-258	0.431119	1.32411e-253		PLLP	2.19125e-51	0.356965	5.26009e-47
COL5A2	0	1.33933	0		ENG	5.3669e-219	1.10706	1.28832e-214		EGR3	1.03307e-226	0.885826	2.47989e-222		GMFG	1.09919e-209	1.20515	2.63861e-205		RPL10	2.89955e-186	1.03409	6.96037e-182		TYMS	9.40611e-256	1.8238	2.25794e-251		ELF3	5.80431e-51	1.70221	1.39332e-46
THBS2	0	1.32431	0		MFAP4	3.9065e-206	1.3051	9.37755e-202		SFRP1	2.19085e-221	1.05516	5.25914e-217		CORO1A	4.72807e-209	1.21996	1.13497e-204		RPL36	3.12188e-186	1.0191	7.49407e-182		GTSE1	1.4126e-255	0.526322	3.39094e-251		RNF128	9.28869e-51	0.439545	2.22975e-46
COL1A2	0	1.31393	0		C1R	7.05605e-202	0.884422	1.69381e-197		EMP1	6.71105e-221	1.82883	1.61099e-216		BTG1	3.64107e-208	1.61283	8.74039e-204		RPL41	9.40296e-186	0.954475	2.25718e-181		TPX2	4.46673e-250	0.910647	1.07224e-245		GPR160	9.81869e-50	0.309354	2.35698e-45
AEBP1	0	1.25928	0		ITM2B	1.47041e-197	0.606307	3.52973e-193		MCL1	1.1948e-214	1.23424	2.86811e-210		SLA	3.18501e-207	0.728057	7.64562e-203		EIF1	2.83061e-183	1.25123	6.79489e-179		MKI67	6.36386e-244	1.30186	1.52764e-239		CTSE	8.53837e-49	1.04322	2.04964e-44
CD55	0	1.20207	0		SPARCL1	2.34498e-195	0.854598	5.62911e-191		KDM6B	1.61819e-213	1.00947	3.88447e-209		MCAM	3.93615e-206	1.15825	9.44872e-202		BNIP3	5.21826e-182	1.37874	1.25264e-177		ANLN	2.74049e-238	0.738665	6.57855e-234		EPCAM	2.30945e-48	1.53285	5.54384e-44
INHBA	0	1.19002	0		RARRES1	1.69144e-185	1.26	4.06031e-181		KLF4	8.3868e-213	1.41958	2.01325e-208		LCP1	3.15649e-204	0.842584	7.57716e-200		RPL37A	6.54866e-181	0.937034	1.57201e-176		CENPK	5.74431e-237	0.920436	1.37892e-232		CYP3A5	6.26982e-48	0.86302	1.50507e-43
HTRA1	0	1.1669	0		GGT5	1.10517e-184	0.894455	2.65296e-180		MMP19	2.50843e-206	1.13936	6.02148e-202		CPM	5.17618e-196	1.14953	1.24254e-191		RPS27	1.12657e-177	1.00304	2.70433e-173		PRC1	4.03669e-230	1.0818	9.69009e-226		CHMP4C	8.97477e-48	0.257746	2.15439e-43
GREM1	0	1.10647	0		SEPP1	7.46981e-176	1.02949	1.79313e-171		NFATC1	2.02518e-198	0.717091	4.86143e-194		GJA4	5.71749e-194	1.17283	1.37248e-189		RPL35	3.41693e-177	0.97013	8.20235e-173		SHCBP1	1.41742e-227	0.476535	3.40253e-223		KRT8	4.88084e-47	1.98266	1.17165e-42
NBL1	0	1.05446	0		FRZB	1.41129e-175	1.02128	3.3878e-171		EFEMP1	4.48746e-198	1.44107	1.07721e-193		CRIP1	4.95105e-185	1.83753	1.1885e-180		RPL14	4.95291e-177	1.02393	1.18895e-172		NUSAP1	6.13529e-226	1.22755	1.47278e-221		SPINT2	5.61825e-47	1.53246	1.34866e-42
CD99	0	1.03875	0		A2M	1.4715e-174	1.22736	3.53233e-170		SERPINE1	7.1752e-191	1.73613	1.72241e-186		TMSB4X	5.42555e-185	0.86879	1.3024e-180		RPL35A	5.80907e-177	0.986617	1.39447e-172		TOP2A	4.30724e-225	1.80607	1.03395e-220		C19orf33	8.19153e-47	1.57137	1.96638e-42
LGALS1	0	1.03707	0		SOD3	7.63835e-168	1.12458	1.83359e-163		DUSP1	2.11278e-189	1.12133	5.07173e-185		CD36	1.46653e-184	1.44627	3.5204e-180		RPL18	3.50994e-176	1.01675	8.4256e-172		HMMR	2.93039e-224	0.631837	7.0344e-220		LAMB3	3.29277e-46	0.8752	7.90429e-42
LRRC15	0	0.834016	0		CYGB	1.83112e-166	0.899616	4.39561e-162		UAP1	9.63327e-185	1.21544	2.31247e-180		COX4I2	4.64394e-181	1.10746	1.11478e-176		RPL13	2.23643e-175	0.833971	5.36856e-171		FAM111B	1.5403e-222	0.380692	3.6975e-218		LSR	4.15653e-46	0.933323	9.97774e-42
TMSB10	0	0.641789	0		SCN7A	1.69843e-163	0.632433	4.07707e-159		ATF3	4.52844e-184	1.18361	1.08705e-179		EVI2B	1.65783e-174	0.749076	3.97961e-170		ENO1	7.12569e-174	1.86729	1.71052e-169		BIRC5	9.91725e-222	0.991717	2.38064e-217		KRT19	2.05219e-44	2.17413	4.92627e-40
CTSK	1.99213e-295	1.10124	4.78211e-291		COLEC11	3.81913e-162	1.14398	9.16782e-158		TRIB1	1.89003e-179	0.774705	4.53701e-175		RCSD1	9.77368e-173	0.608048	2.34617e-168		RPL26	4.25248e-172	0.976356	1.02081e-167		CEP55	1.38028e-220	0.599438	3.31336e-216		MUC1	5.70487e-44	1.3178	1.36945e-39
MMP14	4.27062e-287	1.25123	1.02516e-282		CST2	1.4378e-157	0.950672	3.45143e-153		C3	9.09219e-179	1.28055	2.18258e-174		CD52	2.31385e-170	1.60058	5.55439e-166		ENO2	3.81543e-171	1.33909	9.15895e-167		MCM10	2.46745e-219	0.380496	5.92311e-215		ERBB3	4.04427e-42	0.530568	9.70827e-38
PPAPDC1A	1.81079e-286	0.809817	4.3468e-282		SERPINF1	3.56713e-156	0.845274	8.5629e-152		MYC	7.41478e-175	1.29528	1.77992e-170		CYTIP	6.73492e-170	0.840474	1.61672e-165		RP11-400N13.3	4.20626e-170	1.16639	1.00971e-165		DEPDC1	3.37505e-219	0.386859	8.10182e-215		WFDC2	2.75467e-41	1.12604	6.61258e-37
MFAP2	4.23956e-283	0.971983	1.01771e-278		SFRP4	6.06572e-148	1.55472	1.45608e-143		HAS2	1.36325e-172	1.16667	3.27248e-168		HLA-DPB1	1.11574e-168	2.31116	2.67834e-164		RPS28	6.7167e-168	0.923144	1.61234e-163		CASC5	2.12182e-217	0.560344	5.09342e-213		PKP3	3.11654e-41	0.495914	7.48125e-37
ANTXR1	3.01945e-282	1.02582	7.24818e-278		KCNMB1	7.95555e-147	0.88399	1.90973e-142		NFATC2	2.24791e-167	0.745068	5.3961e-163		APOLD1	1.72428e-163	1.1988	4.13914e-159		GS1-600G8.5	4.16026e-167	0.568052	9.98671e-163		ASPM	6.96981e-216	0.814702	1.6731e-211		TACSTD2	3.27929e-41	1.36689	7.87194e-37
MFAP5	1.32071e-281	0.99018	3.17037e-277		GPC3	1.60944e-145	0.999521	3.86346e-141		THBS1	2.79375e-163	1.25804	6.7064e-159		SAMSN1	2.20685e-162	0.771968	5.29755e-158		RPS16	5.48574e-167	0.926114	1.31685e-162		SGOL1	6.82907e-214	0.45035	1.63932e-209		F11R	6.49236e-41	0.647076	1.55849e-36
COL8A1	3.71606e-276	1.09981	8.92041e-272		TGM2	1.08519e-140	0.989238	2.60501e-136		CHRDL1	2.17225e-160	0.567441	5.21448e-156		CD74	3.5853e-161	2.49783	8.6065e-157		RPL32	3.11638e-165	0.766631	7.48088e-161		NCAPG	1.02412e-213	0.515777	2.45841e-209		CDH1	8.5956e-41	0.620903	2.06337e-36
IGFL2	2.17993e-268	1.38364	5.23293e-264		MOXD1	1.46975e-134	0.733357	3.52814e-130		MAFF	6.73618e-150	0.760867	1.61702e-145		RGS5	1.32575e-160	3.05294	3.18247e-156		RPS15	7.75167e-165	0.79607	1.86079e-160		DLGAP5	1.44846e-213	0.42081	3.47702e-209		DSP	1.12173e-40	0.573561	2.6927e-36
TPM1	3.13638e-265	1.04176	7.52889e-261		RBP1	2.84703e-133	0.845029	6.8343e-129		OSR1	3.69247e-145	0.566423	8.86377e-141		GIMAP7	6.73787e-159	0.67791	1.61743e-154		ERO1L	2.22558e-164	1.42011	5.3425e-160		ZWINT	2.32874e-213	0.945284	5.59015e-209		LAD1	2.30628e-40	0.432049	5.53623e-36
PLAU	7.13996e-264	1.16063	1.71395e-259		COL14A1	1.51015e-130	0.725647	3.62512e-126		C11orf96	9.90124e-145	1.37993	2.37679e-140		B2M	4.7283e-157	0.721999	1.13503e-152		GAPDH	3.51176e-164	1.45336	8.42997e-160		DTL	1.52911e-203	0.359171	3.67062e-199		PRSS8	1.17581e-39	0.52639	2.82254e-35
PRSS23	3.5942e-242	1.09045	8.62787e-238		TMEM204	4.36018e-130	0.748897	1.04666e-125		OGN	2.86604e-143	0.871526	6.87994e-139		HIGD1B	1.82199e-156	1.32357	4.3737e-152		RPS18	6.99763e-163	0.729873	1.67978e-158		TROAP	5.8774e-190	0.421316	1.41087e-185		BCL2L15	1.77555e-39	0.27386	4.26222e-35
RUNX2	1.55224e-235	0.79662	3.72615e-231		ALDH1A1	1.7534e-126	0.77166	4.20905e-122		LMNA	9.89667e-142	1.19161	2.3757e-137		TINAGL1	2.79208e-151	1.24853	6.70239e-147		RPS15A	7.71131e-163	0.858916	1.8511e-158		CDK1	3.16235e-187	1.21247	7.59121e-183		ITGA3	3.72168e-39	0.960792	8.93389e-35
MXRA5	2.31984e-224	0.9055	5.56877e-220		SERPING1	7.74661e-124	0.620966	1.85957e-119		LIF	1.5832e-141	0.680819	3.80048e-137		PTPRCAP	8.6652e-147	1.22098	2.08008e-142		RPS3	1.60175e-162	0.898287	3.84501e-158		RAD51AP1	2.16713e-184	0.699306	5.2022e-180		LGALS4	5.31675e-39	1.14669	1.27629e-34
GJA1	4.26525e-222	0.903087	1.02387e-217		ABCA8	8.1602e-122	0.821989	1.95886e-117		TFPI2	2.76028e-138	1.70302	6.62605e-134		GPSM3	2.99573e-145	0.799321	7.19126e-141		RPL18A	1.14034e-159	0.822394	2.73738e-155		CENPF	1.2343e-182	1.55616	2.96294e-178		ABCC3	7.84441e-39	1.12646	1.88305e-34
COL3A1	6.35576e-222	0.906293	1.5257e-217		TXNIP	3.94557e-121	0.697099	9.47135e-117		ZFP36	3.13111e-136	1.08998	7.51622e-132		STEAP4	9.23532e-145	1.25263	2.21694e-140		MIF	1.57554e-157	1.32148	3.78207e-153		KIF11	2.79136e-176	0.356966	6.70065e-172		EFCAB4A	1.78841e-38	0.43474	4.29308e-34
RARRES2	9.04955e-221	0.909342	2.17235e-216		CTSC	6.98936e-118	0.78954	1.6778e-113		SGK1	3.56926e-136	1.29587	8.56802e-132		DOCK8	1.68431e-143	0.525611	4.04319e-139		RPL21	2.01028e-157	1.01109	4.82569e-153		ASF1B	4.76937e-168	0.450679	1.14489e-163		FAM83H	7.41571e-38	0.281248	1.78014e-33
SPARC	3.31577e-220	0.828549	7.9595e-216		LTBP4	3.2624e-116	0.725758	7.83139e-112		RP6-99M1.2	7.22068e-136	0.546266	1.73332e-131		ARHGAP15	3.03689e-143	0.801239	7.29004e-139		RPS25	2.96791e-157	0.852116	7.12447e-153		CENPU	1.86984e-167	0.868648	4.48854e-163		SLC44A4	8.46632e-38	0.637891	2.03234e-33
ITGA11	2.10425e-218	0.655871	5.05124e-214		FXYD1	3.81173e-114	0.728042	9.15006e-110		FOSL1	8.36975e-136	0.495991	2.00916e-131		ITGB2	1.51897e-142	1.01929	3.64629e-138		RPL9	1.9696e-155	0.808729	4.72804e-151		CDCA3	7.53702e-165	0.480104	1.80926e-160		C1orf106	1.37005e-37	0.323626	3.2888e-33
ARL4C	1.066e-217	0.81708	2.55894e-213		NFIA	1.5819e-113	0.641333	3.79735e-109		JUND	2.57324e-135	0.951538	6.17707e-131		ADAP2	1.86683e-141	0.446051	4.48132e-137		PGK1	4.00775e-154	1.69949	9.6206e-150		HELLS	1.8986e-162	0.974905	4.55758e-158		PPL	2.32809e-37	0.400722	5.58857e-33
COL5A1	1.36043e-217	1.01482	3.2657e-213		PTGDS	1.62538e-113	1.74791	3.90172e-109		PTGIS	7.37106e-135	0.716564	1.76942e-130		CD163	2.4191e-141	0.921736	5.80705e-137		RPS5	6.6063e-154	1.05222	1.58584e-149		GINS2	1.57057e-161	0.701099	3.77016e-157		ANXA10	7.98093e-37	0.421091	1.91582e-32
LOXL2	4.96744e-217	0.887828	1.19244e-212		PRELP	4.32559e-113	0.83635	1.03836e-108		SERPINE2	6.96788e-134	1.75692	1.67264e-129		CYBB	9.53447e-141	0.562959	2.28875e-136		ADM	1.0116e-152	2.16441	2.42836e-148		TMSB15A	3.61593e-159	0.67486	8.68004e-155		KRT18	1.05388e-36	1.71595	2.52984e-32
MARCKS	7.46682e-213	0.785857	1.79241e-208		FBLN1	7.676e-113	0.897433	1.84262e-108		CSRNP1	4.12509e-133	0.730649	9.90227e-129		MS4A7	2.30953e-139	0.806963	5.54404e-135		RPL24	1.29373e-152	0.888056	3.10559e-148		NUF2	5.75235e-157	0.544625	1.38085e-152		TMPRSS2	4.52003e-36	0.262542	1.08503e-31
C5orf46	4.81056e-211	0.828881	1.15478e-206		IGFBP4	1.72955e-107	0.780968	4.15179e-103		ELL2	2.75148e-130	0.749244	6.60494e-126		CD2	1.76401e-138	1.09504	4.23451e-134		NDRG1	2.99698e-151	1.68362	7.19426e-147		LMNB1	1.01084e-155	0.790454	2.42653e-151		TRIM54	5.22795e-36	0.297852	1.25497e-31
CMTM3	1.37165e-207	0.783117	3.29266e-203		F2RL2	3.76328e-107	0.388419	9.03375e-103		TNXB	3.00943e-130	0.561772	7.22414e-126		RAC2	4.89281e-138	0.774476	1.17452e-133		UPP1	3.16846e-150	1.24025	7.60588e-146		CDT1	4.66903e-154	0.409769	1.1208e-149		IRF6	7.80167e-36	0.297093	1.87279e-31
MMP2	4.25088e-207	0.7741	1.02042e-202		CYP1B1	1.50522e-104	0.898016	3.61328e-100		ARID5B	3.69266e-130	1.05517	8.86423e-126		HLA-DPA1	5.54298e-137	2.22131	1.33059e-132		RPL13A	7.89774e-149	0.740631	1.89585e-144		PRR11	2.75323e-143	0.354769	6.60912e-139		PARD6B	1.10505e-35	0.282206	2.65268e-31
ACTB	4.28802e-206	0.709604	1.02934e-201		GADD45A	1.47278e-99	0.727157	3.5354e-95		GEM	2.87531e-128	1.04761	6.90218e-124		SPI1	1.6045e-136	0.702921	3.8516e-132		RPL39	6.26535e-147	0.868889	1.504e-142		CENPM	2.68291e-141	0.629071	6.44033e-137		RAB11FIP1	1.92667e-35	0.684366	4.62497e-31
CALU	1.64005e-203	0.746914	3.93693e-199		FBLN5	3.74859e-99	0.70966	8.99849e-95		CCL2	1.15723e-127	2.62413	2.77792e-123		CD3E	1.95648e-136	0.83889	4.69653e-132		RPL31	1.50502e-146	0.823302	3.61279e-142		CDCA5	1.09991e-140	0.266516	2.64032e-136		S100A14	4.32815e-35	0.87778	1.03897e-30
F13A1	7.54571e-203	0.677745	1.81135e-198		DCN	9.73581e-96	0.495504	2.33708e-91		COL14A1	6.70888e-127	1.01314	1.61047e-122		UCP2	1.54679e-135	0.718692	3.71308e-131		RPL17	4.02674e-144	1.25231	9.66619e-140		MYBL2	4.45309e-140	0.339487	1.06896e-135		CAPN8	5.00438e-35	0.468418	1.2013e-30
SERPINH1	9.3226e-202	0.79059	2.23789e-197		OAF	1.33356e-95	0.584227	3.20121e-91		PI16	3.05231e-124	1.317	7.32708e-120		FCGR3A	2.24531e-133	0.873462	5.38987e-129		EPB41L4A-AS1	1.96497e-143	1.45409	4.7169e-139		MELK	1.4388e-139	0.333555	3.45384e-135		LAMC2	5.04573e-35	0.703917	1.21123e-30
SUGCT	3.06756e-201	0.965183	7.36367e-197		HSD11B1	2.4982e-94	0.635633	5.99693e-90		CLCF1	1.84134e-123	0.364469	4.42014e-119		ADIRF	6.86101e-132	2.30226	1.64699e-127		RPL15	4.28852e-143	0.783923	1.02946e-138		CDKN3	4.24314e-138	0.916315	1.01857e-133		ANXA3	7.81513e-35	0.616726	1.87602e-30
FNDC1	1.27269e-197	0.81636	3.05508e-193		TSC22D1	4.03744e-94	0.662384	9.69188e-90		SOCS3	3.52742e-123	0.954304	8.46758e-119		GIMAP4	2.60462e-127	0.662875	6.2524e-123		SFTA1P	2.25255e-141	0.832164	5.40725e-137		CCNB2	3.50767e-136	0.502189	8.42016e-132		BIRC31	9.04226e-35	1.30851	2.17059e-30
PTK7	7.94789e-194	0.811281	1.90789e-189		GPBAR1	1.27187e-93	0.482618	3.05313e-89		NR4A2	6.29405e-122	0.974241	1.51089e-117		NDUFA4L2	1.12033e-126	1.86944	2.68934e-122		RPL38	3.00091e-141	0.850779	7.20369e-137		SKA3	1.2921e-134	0.28785	3.10169e-130		VNN1	1.12706e-34	0.402808	2.70551e-30
ITGB5	2.96354e-192	0.762014	7.11397e-188		HAND2-AS1	6.43878e-93	0.542111	1.54563e-88		CCDC80	3.09524e-121	1.19383	7.43012e-117		IGSF6	1.13902e-126	0.412261	2.73421e-122		RPL22	7.4013e-141	0.847172	1.77668e-136		SPC24	6.58697e-134	0.33607	1.5812e-129		SHROOM3	1.63867e-34	0.380932	3.93364e-30
CAPZB	1.56067e-189	0.612949	3.74638e-185		LAMA2	1.71704e-92	0.572945	4.12176e-88		KLF6	3.83881e-121	1.17704	9.21507e-117		FPR1	1.58479e-126	0.510645	3.80428e-122		RPS6	1.12198e-139	0.747847	2.6933e-135		CDC20	3.46521e-133	0.517717	8.31823e-129		KRTCAP3	1.79281e-34	0.520357	4.30363e-30
COL8A2	7.66767e-189	0.680061	1.84062e-184		TMEM100	1.01526e-91	0.483196	2.43713e-87		NGFR	3.81432e-119	0.438743	9.15627e-115		GJC1	1.08865e-125	0.648561	2.61331e-121		GNB2L1	6.69759e-139	0.885384	1.60776e-134		KIFC1	5.17705e-129	0.487013	1.24275e-124		OCLN	4.96678e-34	0.377292	1.19227e-29
POSTN	2.72819e-186	0.984504	6.54902e-182		NR2F2	1.40734e-90	0.615864	3.37831e-86		NAMPT	1.27729e-116	0.922098	3.06613e-112		HLA-DRB1	5.11742e-123	2.27957	1.22844e-118		RPL29	1.67851e-137	0.735088	4.02926e-133		FOXM1	7.95202e-128	0.417349	1.90888e-123		USH1C	1.06043e-33	0.255525	2.54556e-29
EDIL3	8.43195e-186	0.767825	2.02409e-181		THBS4	7.21777e-90	1.13073	1.73263e-85		CREB5	1.69461e-116	0.43791	4.06791e-112		GPR183	2.33956e-121	1.01479	5.61611e-117		RPS29	1.99444e-136	0.734983	4.78766e-132		MAD2L1	4.17181e-127	1.01568	1.00144e-122		PHACTR3	1.24057e-33	0.468239	2.97798e-29
CDH11	4.96606e-180	0.711667	1.1921e-175		SCPEP1	3.30276e-89	0.563534	7.92827e-85		SCRG1	3.51139e-116	0.772224	8.42908e-112		ALOX5AP	1.23505e-120	1.22621	2.96475e-116		RPS27A	9.24548e-135	0.785767	2.21938e-130		UBE2C	2.24833e-126	1.53787	5.39711e-122		CP	1.42269e-33	0.69693	3.41516e-29
HCFC1R1	1.35309e-171	0.691943	3.2481e-167		EPHA3	5.30266e-87	0.498216	1.2729e-82		NFIB	1.04885e-115	0.734163	2.51775e-111		HLA-DRA	3.51119e-120	2.71773	8.42861e-116		RPS13	9.16327e-134	0.755338	2.19964e-129		ESCO2	5.72468e-125	0.394395	1.37421e-120		CLDN7	2.81817e-33	0.646603	6.76502e-29
MYL9	1.04454e-169	0.685368	2.50742e-165		NRXN2	3.07816e-85	0.412833	7.38912e-81		PIM1	1.54301e-114	0.871437	3.704e-110		GPR116	4.9511e-120	0.670788	1.18851e-115		RPS26	4.49686e-133	0.933665	1.07947e-128		KIF4A	6.34213e-123	0.349535	1.52243e-118		PRR15L	8.65873e-33	0.448993	2.07853e-28
SULF1	5.25894e-169	0.868188	1.26241e-164		NDRG2	1.08216e-81	0.566184	2.59772e-77		RARRES1	1.62948e-112	0.897259	3.91156e-108		HLA-DMB	1.17823e-119	0.838447	2.82835e-115		SLC2A1	7.98491e-132	1.17333	1.91678e-127		PKMYT1	1.81319e-118	0.303236	4.35256e-114		TJP3	9.56804e-33	0.331551	2.29681e-28
FZD1	3.74492e-167	0.763678	8.98969e-163		LAMP5	3.7396e-81	0.775975	8.97692e-77		C7	1.102e-111	0.633891	2.64536e-107		CYBA	3.352e-119	1.0878	8.04647e-115		RPL5	3.07974e-129	0.865901	7.39291e-125		CENPN	2.21475e-118	0.664465	5.31651e-114		GALNT3	3.70329e-32	0.284165	8.88976e-28
ANXA2	3.8101e-162	0.570191	9.14613e-158		PODN	4.50072e-81	0.547947	1.0804e-76		TIMP1	2.56544e-111	0.848576	6.15833e-107		MS4A6A	3.32123e-118	1.33275	7.97262e-114		RPS20	4.36005e-127	0.797472	1.04663e-122		OR51E1	1.46175e-113	0.353362	3.50892e-109		MLPH	4.38284e-32	0.466174	1.0521e-27
RGS16	1.41784e-161	1.52182	3.40352e-157		HEYL	1.0752e-80	0.558369	2.58102e-76		ANK2	1.97722e-110	0.497424	4.74633e-106		NOTCH3	5.41586e-118	1.2582	1.30008e-113		RPLP2	5.41212e-127	0.640599	1.29918e-122		MCAM	3.6205e-113	1.76299	8.69101e-109		SDCBP2	5.01264e-32	0.510044	1.20328e-27
PALLD	2.69403e-161	0.693731	6.46701e-157		FOXS1	1.92112e-79	0.528479	4.61166e-75		CYR61	3.05743e-110	1.23263	7.33935e-106		FABP4	5.49448e-116	1.92757	1.31895e-111		RPL23A	5.13134e-126	0.700966	1.23178e-121		FANCI	3.80861e-113	0.419907	9.14258e-109		FBXO2	5.68006e-32	0.43284	1.3635e-27
CALM2	1.24248e-160	0.499978	2.98258e-156		C3	2.19782e-79	0.920678	5.27588e-75		SLIT3	3.63343e-107	0.716969	8.72205e-103		WAS	2.40309e-115	0.435396	5.76862e-111		RPS8	5.13309e-125	0.774175	1.2322e-120		TRIP13	5.18238e-113	0.366045	1.24403e-108		BIK	1.46616e-31	0.454882	3.51951e-27
LOXL1	2.64034e-157	0.762924	6.33813e-153		C1orf21	6.65706e-79	0.526791	1.59803e-74		HSPB8	2.27212e-106	0.46139	5.45423e-102		FCGR1A	3.29424e-115	0.439868	7.90782e-111		NPM1	1.82793e-124	0.992125	4.38794e-120		MND1	1.386e-111	0.47079	3.32708e-107		RAB25	2.34499e-31	0.449652	5.62915e-27
TMEM158	1.48727e-156	0.720061	3.57019e-152		BGN	4.8944e-77	0.495898	1.1749e-72		ABI3BP	5.87326e-105	0.488436	1.40988e-100		HLA-DQA1	4.09326e-115	1.65063	9.82586e-111		RPL30	1.2455e-123	0.70219	2.98983e-119		CENPA	3.3044e-110	0.319887	7.93222e-106		AGR2	2.86819e-31	1.088	6.88508e-27
GAS1	4.67764e-156	0.81172	1.12287e-151		OGN	1.16972e-76	0.617736	2.80792e-72		MT2A	1.83988e-103	1.10661	4.41662e-99		MNDA	9.124e-115	0.814692	2.19022e-110		PTGES	8.66593e-123	1.05539	2.08026e-118		SEMA5B	1.38719e-109	0.373214	3.32996e-105		AZGP1	3.14339e-31	0.54168	7.54571e-27
SPATS2L	7.26256e-156	0.621967	1.74338e-151		NR2F1	1.55113e-76	0.615572	3.72349e-72		BDKRB1	9.17061e-103	0.467393	2.2014e-98		IFI30	1.71441e-114	0.493906	4.11543e-110		LUCAT1	7.08566e-119	0.318841	1.70091e-114		WDR76	1.5358e-109	0.452312	3.68669e-105		SFTA2	8.73936e-31	0.797331	2.09788e-26
ATP5E	4.74336e-155	0.476413	1.13864e-150		SPTBN1	1.79654e-76	0.53971	4.31259e-72		PTX3	1.28937e-102	0.891273	3.09514e-98		C1orf162	2.08055e-114	1.00542	4.99437e-110		RPL3	1.05388e-118	0.693694	2.52985e-114		KLHL23	9.42927e-108	0.739327	2.2635e-103		TFCP2L1	1.68094e-30	0.337855	4.0351e-26
NUAK1	1.05944e-154	0.642381	2.54319e-150		CYBRD1	1.14308e-75	0.474912	2.74397e-71		CCDC71L	1.99675e-102	0.782937	4.7932e-98		RNASE6	8.24881e-114	0.846209	1.98013e-109		LDHA	3.65662e-118	1.19839	8.77772e-114		HJURP	1.39645e-107	0.313203	3.35219e-103		SCNN1A	1.88428e-30	0.333989	4.52322e-26
S100A16	1.69629e-154	0.649864	4.07194e-150		ZFP36L2	3.79399e-75	0.508105	9.10748e-71		DDX21	6.96662e-102	0.814276	1.67234e-97		CD84	1.6037e-113	0.437053	3.84968e-109		RPS2	1.13382e-115	0.702854	2.72173e-111		KIF14	1.75602e-107	0.337124	4.21532e-103		TMEM92	2.46227e-30	0.33525	5.91068e-26
RP11-417E7.2	1.64139e-153	0.606355	3.94017e-149		BOC	1.88338e-74	0.515485	4.52106e-70		CFD	7.34105e-102	2.09745	1.76222e-97		MALAT1	3.6954e-112	0.776615	8.87081e-108		PTGES3	1.21641e-115	1.14696	2.92e-111		ATAD5	3.14093e-106	0.391395	7.5398e-102		SFN	3.98732e-29	0.699668	9.57156e-25
CADM1	5.19179e-153	0.568612	1.24629e-148		LTBP1	9.34267e-74	0.602004	2.24271e-69		TNFRSF12A	2.93179e-101	0.933267	7.03775e-97		HAVCR2	9.68204e-112	0.430514	2.32417e-107		RPL36A	3.26689e-115	0.900693	7.84217e-111		FEN1	6.8415e-106	0.715402	1.6423e-101		DDR1	4.79057e-29	0.498454	1.14998e-24
ADAM12	1.01651e-150	0.675301	2.44014e-146		SRPX	1.9382e-73	0.7352	4.65266e-69		CRISPLD2	5.04075e-101	0.710848	1.21003e-96		ITGA7	1.2851e-110	0.486146	3.08489e-106		RPS27L	2.37937e-111	1.06978	5.71168e-107		IQGAP3	1.74821e-105	0.301395	4.19657e-101		WBSCR27	7.88008e-29	0.303543	1.89161e-24
SCT	5.05625e-147	0.498806	1.21375e-142		LXN	1.64182e-72	0.81996	3.94118e-68		SEMA6A	7.72243e-101	0.402848	1.85377e-96		TNFRSF1B	1.57283e-110	0.586208	3.77559e-106		EVI2A	1.83327e-108	1.04356	4.40077e-104		CIT	2.60526e-104	0.259299	6.25393e-100		JUP	1.84589e-28	0.631174	4.43106e-24
IGFBP3	8.61249e-147	0.888052	2.06743e-142		IGFBP5	2.71811e-72	1.22762	6.52483e-68		NNMT	1.3023e-100	0.730292	3.12617e-96		FAM162B	2.46636e-109	0.616328	5.92049e-105		TMEM91	1.96314e-108	0.977853	4.71251e-104		CCNA2	2.93476e-100	0.449627	7.04488e-96		CLDN3	2.46267e-28	0.616253	5.91164e-24
NTM	1.61415e-145	0.664167	3.87476e-141		GSTM5	8.33772e-72	0.426122	2.00147e-67		MGST1	3.29053e-100	0.77255	7.89893e-96		ADAMTS9	5.38744e-109	0.751743	1.29325e-104		RPL19	2.6939e-108	0.587225	6.4667e-104		TCF19	9.94791e-99	0.487918	2.388e-94		TSPAN8	3.41548e-28	1.33532	8.19886e-24
TPM4	2.59763e-140	0.560988	6.23561e-136		TCF21	1.14037e-71	0.572962	2.73745e-67		FBLN1	6.40394e-100	0.796337	1.53726e-95		HCLS1	6.68924e-109	0.628251	1.60575e-104		PTMA	3.93213e-108	0.74858	9.43907e-104		NRGN	8.16897e-98	0.527907	1.96096e-93		RBM47	3.77321e-28	0.316678	9.05759e-24
TRIM59	5.14658e-140	0.383257	1.23544e-135		INMT	2.43138e-71	0.47468	5.83654e-67		IL33	7.33437e-100	0.436469	1.76061e-95		PTP4A3	1.0945e-108	1.07139	2.62734e-104		RPL27A	7.1384e-108	0.553418	1.71357e-103		GJC1	3.6208e-97	1.11321	8.69173e-93		TMPRSS4	4.88699e-28	0.352645	1.17312e-23
CNN2	2.04297e-139	0.639949	4.90416e-135		HSPB6	4.09676e-70	0.544153	9.83428e-66		MGP	5.76042e-98	0.947079	1.38279e-93		CLEC7A	2.24465e-108	0.498443	5.38829e-104		RPS7	8.2768e-106	0.681332	1.98685e-101		UBE2T	2.10384e-96	1.05594	5.05027e-92		TSPAN1	9.40146e-28	0.731766	2.25682e-23
COL6A3	3.2843e-138	0.687036	7.88396e-134		COL4A2	1.88816e-69	0.54928	4.53252e-65		WEE1	1.99368e-97	0.530104	4.78584e-93		GPR171	5.33343e-107	0.497032	1.28029e-102		CCDC85B	3.25768e-105	1.27094	7.82006e-101		CENPH	1.42478e-94	0.659374	3.42019e-90		LAMA3	1.2292e-27	0.374578	2.9507e-23
EPYC	6.43795e-136	1.08521	1.54543e-131		ASPN	9.89434e-69	0.474821	2.37514e-64		ADH1B	8.12733e-96	0.798911	1.95096e-91		GPR4	9.17323e-107	0.443067	2.20203e-102		RPL34	3.30378e-105	0.59546	7.93073e-101		DIAPH3	2.00291e-93	0.469041	4.80799e-89		PPAP2C	1.3363e-27	0.444383	3.20778e-23
KIAA1217	2.67401e-129	0.574104	6.41895e-125		PDGFRA	5.12855e-68	0.633225	1.23111e-63		RDH10	1.79785e-92	0.503779	4.31574e-88		LY86	2.38247e-106	0.463875	5.71913e-102		CCNI	5.73551e-105	0.980837	1.37681e-100		KIF2C	4.26995e-93	0.314305	1.025e-88		SOX9	1.48227e-27	0.503519	3.55819e-23
RAB31	6.9024e-129	0.6283	1.65692e-124		METTL7A	7.87409e-67	0.504121	1.89018e-62		CDC42EP2	5.50615e-92	0.359467	1.32175e-87		NCF2	4.92007e-106	0.344752	1.18106e-101		CA12	3.93227e-104	0.638317	9.43942e-100		RAD51	2.39095e-92	0.313047	5.73947e-88		SERINC2	1.74966e-27	0.715534	4.20006e-23
CYP26A1	1.79559e-128	0.632432	4.31032e-124		GNG11	1.24045e-66	0.434659	2.97771e-62		LHFPL2	1.48026e-90	0.385149	3.55336e-86		C5AR1	3.57281e-105	0.527296	8.57653e-101		RPL12	4.05826e-104	0.639819	9.74186e-100		AURKB	4.23109e-91	0.500772	1.01567e-86		KCNN4	2.07088e-27	0.450089	4.97115e-23
P4HB	4.29244e-128	0.522705	1.0304e-123		ABCA6	1.33629e-66	0.444309	3.20776e-62		IL6	2.90927e-90	1.65095	6.9837e-86		BIN2	5.38969e-105	0.329451	1.29379e-100		SMS	9.93634e-104	1.18372	2.38522e-99		GJA4	3.66655e-90	1.21872	8.80155e-86		TM4SF4	2.82402e-27	1.22889	6.77905e-23
PDGFC	2.51991e-127	0.503127	6.04904e-123		FXYD6	9.31729e-66	0.548378	2.23661e-61		GFPT2	1.14985e-89	0.503878	2.76022e-85		IL2RG	1.01429e-103	0.662928	2.4348e-99		TAF1D	3.18867e-102	1.25276	7.6544e-98		COX4I2	1.34429e-88	1.67688	3.22697e-84		ATP1B1	4.75321e-27	1.24967	1.14101e-22
SLC44A1	5.59949e-127	0.599354	1.34416e-122		AGT	2.76092e-65	1.08155	6.62758e-61		DUSP5	1.53532e-89	0.528766	3.68554e-85		FCGR2A	1.08045e-103	0.640228	2.59363e-99		ATP5G2	1.74886e-98	0.855207	4.19813e-94		DHFR	1.55182e-88	1.03021	3.72514e-84		FXYD3	8.55432e-27	1.70929	2.05347e-22
TIMP2	4.37158e-126	0.560789	1.0494e-121		PHLDB1	4.72283e-65	0.530246	1.13372e-60		RP11-572C15.6	1.41845e-88	0.789533	3.405e-84		HLA-DMA	2.03866e-103	1.11544	4.8938e-99		CA9	2.0773e-98	0.649736	4.98656e-94		RNASEH2A	9.25223e-87	0.843686	2.221e-82		PDZK1IP11	1.09123e-26	1.32965	2.61949e-22
FSCN1	6.27672e-126	0.53335	1.50673e-121		PLXDC1	6.32052e-65	0.523475	1.51724e-60		ERRFI1	2.02478e-87	1.03968	4.86049e-83		AIF1	3.55963e-103	1.71363	8.5449e-99		TRIB3	2.35732e-98	0.729235	5.65874e-94		HIGD1B	2.02905e-85	1.59238	4.87074e-81		LCN2	1.28286e-26	1.59608	3.07951e-22
MYL6	4.55661e-125	0.478118	1.09381e-120		CD302	5.06179e-64	0.469583	1.21508e-59		CXCL12	1.57419e-86	0.811655	3.77885e-82		VAMP8	2.67832e-102	1.06237	6.42931e-98		RPS3A	7.21476e-98	0.617112	1.7319e-93		ORC6	2.5506e-84	0.329729	6.12271e-80		KIAA1522	2.30566e-26	0.342551	5.53473e-22
KIF26B	1.34836e-124	0.454944	3.23674e-120		CPED1	1.11487e-62	0.412091	2.67625e-58		UGDH	5.5535e-86	0.941833	1.33312e-81		CTSS	3.0664e-102	1.40278	7.36089e-98		RSL24D1	6.84652e-96	1.00486	1.64351e-91		NCAPG2	1.36104e-79	0.389417	3.26717e-75		KRT7	3.9927e-26	1.51724	9.58449e-22
HSD17B6	3.06539e-124	0.388044	7.35846e-120		ZBTB20	5.20259e-62	0.46439	1.24888e-57		CFB	2.93166e-85	0.5519	7.03744e-81		MS4A4A	3.79485e-102	0.528463	9.10954e-98		RPS23	2.10623e-95	0.576774	5.05601e-91		KIF20B	3.90898e-78	0.85354	9.38351e-74		EFNA5	7.7416e-26	0.314473	1.85837e-21
MXRA8	6.91549e-124	0.586595	1.66006e-119		MAP1B	7.28969e-62	0.396551	1.74989e-57		MYADM	8.69088e-85	0.745731	2.08625e-80		CD3G	1.33131e-101	0.481373	3.1958e-97		CDCP1	2.90952e-94	0.71922	6.98429e-90		ITGA7	6.67052e-78	0.592405	1.60126e-73		C6orf132	8.27628e-26	0.259689	1.98672e-21
TPM2	2.15686e-123	0.637564	5.17754e-119		PLBD1	8.5067e-61	0.4182	2.04203e-56		HOMER1	1.67872e-83	0.397034	4.02977e-79		LST1	7.14185e-100	1.12963	1.7144e-95		PLP2	1.90825e-93	1.12634	4.58075e-89		GPR4	2.65565e-77	0.640284	6.37489e-73		ITGB4	1.1041e-25	0.684027	2.65039e-21
ID3	3.12635e-123	0.780686	7.50481e-119		PROS1	1.39046e-60	0.467658	3.3378e-56		EGR1	3.68512e-83	0.733204	8.84614e-79		SLC7A2	1.47362e-98	0.609448	3.53744e-94		RPS12	4.84333e-93	0.597594	1.16264e-88		EZH2	8.78416e-77	0.450265	2.10864e-72		TPD52	1.71478e-25	0.349834	4.11632e-21
VCAN	6.71501e-123	0.650857	1.61194e-118		TFPI	3.08273e-60	0.455049	7.4001e-56		CLU	8.52414e-83	1.11699	2.04622e-78		HLA-DQB1	5.1126e-98	1.60112	1.22728e-93		SCG5	4.29713e-92	1.43458	1.03153e-87		ACAN	3.06956e-76	0.332734	7.36847e-72		BAIAP2L1	1.71638e-25	0.367923	4.12016e-21
PKM	7.11842e-123	0.49814	1.70878e-118		PSAP	2.14311e-59	0.315976	5.14453e-55		SLC20A1	9.45197e-83	0.670933	2.26895e-78		COTL1	7.18503e-98	1.0367	1.72477e-93		DIRC3	2.55358e-91	0.551769	6.12987e-87		CENPE	3.13947e-76	0.59012	7.5363e-72		OCIAD2	1.92778e-25	1.17717	4.62763e-21
MYL12A	3.53932e-122	0.514251	8.49613e-118		CFH	2.89805e-59	0.745685	6.95677e-55		EIF4A1	1.52854e-82	0.659234	3.66926e-78		LCP2	1.49962e-97	0.478607	3.59984e-93		PLIN2	5.32219e-90	1.59286	1.27759e-85		PTTG1	1.28204e-75	1.63408	3.07754e-71		SLPI1	2.12318e-25	1.17083	5.0967e-21
PRKCDBP	6.65333e-121	0.542302	1.59713e-116		LUM	2.95794e-59	0.324552	7.10054e-55		SERTAD1	1.57649e-82	0.529816	3.78436e-78		LGI4	2.92047e-97	0.485549	7.01059e-93		SH3BP5	1.55416e-89	1.16711	3.73076e-85		CSPG4	2.89492e-75	0.767947	6.94926e-71		NQO1	3.32909e-25	0.675958	7.99149e-21
TMED9	1.56409e-120	0.520868	3.75461e-116		RUNX1T1	5.92458e-59	0.502342	1.4222e-54		NTRK2	1.04107e-81	0.499154	2.49909e-77		MAP3K7CL	1.38368e-96	0.683876	3.32152e-92		RPL23	2.99216e-88	0.611955	7.18267e-84		CKAP2	9.64455e-74	0.597213	2.31517e-69		SPINK11	3.60639e-25	2.62275	8.65715e-21
FIBIN	3.64524e-118	0.534973	8.75041e-114		C16orf89	9.48818e-59	0.333836	2.27764e-54		RGCC	1.64618e-81	1.27163	3.95166e-77		SLC38A11	4.6207e-96	0.430326	1.1092e-91		GBE1	5.47299e-88	0.890475	1.31379e-83		OLFML2A	5.94129e-73	1.07688	1.42621e-68		ADAM28	3.68518e-25	0.451067	8.84626e-21
ENAH	5.11493e-118	0.54661	1.22784e-113		SLC29A1	1.04452e-58	0.404809	2.50738e-54		PXDC1	1.31799e-80	0.444904	3.16383e-76		TRAF3IP3	9.60857e-95	0.433697	2.30654e-90		RPL7	6.15297e-87	0.632858	1.47702e-82		CENPW	4.33099e-72	0.978765	1.03965e-67		TMC4	4.09526e-25	0.343707	9.83068e-21
OSTC	6.53833e-116	0.527299	1.56953e-111		LGALS3BP	2.00317e-58	0.381796	4.80861e-54		JUNB	1.62802e-80	0.729824	3.90806e-76		AMICA1	3.57925e-94	0.480453	8.59199e-90		RPL10A	6.21219e-87	0.657507	1.49124e-82		ENPEP	2.09739e-71	0.99996	5.03478e-67		MPZL2	4.81666e-25	0.509186	1.15624e-20
TGFBI	7.00275e-116	0.722678	1.68101e-111		PEBP1	2.93812e-58	0.327402	7.05295e-54		ALDH1A3	6.52445e-80	0.838588	1.56619e-75		EPAS1	5.74593e-94	0.99883	1.37931e-89		CPE	1.54931e-86	1.31156	3.71911e-82		ATAD2	4.70214e-69	0.778228	1.12875e-64		PLEK2	5.86636e-25	0.326099	1.40822e-20
RCN3	7.70531e-116	0.53612	1.84966e-111		EPB41L2	4.37703e-58	0.447663	1.05071e-53		CD34	3.84829e-79	0.301624	9.23781e-75		IKZF1	1.47437e-93	0.361071	3.53922e-89		RPL6	2.16264e-84	0.627701	5.19143e-80		AURKA	5.33828e-69	0.353539	1.28145e-64		MMP71	6.42569e-25	2.09787	1.54249e-20
SOX4	5.95317e-115	0.684042	1.42906e-110		COL4A1	5.40338e-58	0.384043	1.29708e-53		S100A10	5.38964e-79	0.67506	1.29378e-74		RGS1	9.30756e-93	1.81009	2.23428e-88		RP11-815M8.1	5.26397e-84	0.293548	1.26362e-79		MCM4	4.74623e-68	0.508964	1.13933e-63		SPINT1	6.54227e-25	0.565755	1.57047e-20
BCAT1	7.55829e-115	0.476815	1.81437e-110		ART4	8.31175e-58	0.266735	1.99524e-53		SCARA5	9.48583e-79	0.346954	2.27707e-74		ENPEP	3.48644e-92	0.620397	8.36919e-88		RPSA	7.46996e-83	0.718225	1.79316e-78		DPY19L2	1.33487e-66	0.358617	3.20435e-62		CLDN1	1.3957e-24	0.566479	3.35037e-20
LRRC17	1.24275e-114	0.53652	2.98322e-110		SGCE	9.22033e-58	0.446652	2.21334e-53		BTG2	5.77954e-77	0.917011	1.38738e-72		SYTL3	2.14455e-90	0.391661	5.148e-86		SNHG12	1.05642e-81	0.838972	2.53593e-77		CDC6	8.05421e-66	0.293244	1.93341e-61		VSIG2	1.57844e-24	0.299885	3.78905e-20
CHPF	7.71831e-114	0.565705	1.85278e-109		CD81	9.45153e-58	0.420989	2.26884e-53		FBLN5	7.49886e-77	0.689399	1.8001e-72		ARHGAP30	5.37914e-90	0.287874	1.29126e-85		EIF4A2	2.03889e-81	0.934088	4.89436e-77		PSMC3IP	8.41744e-66	0.467753	2.02061e-61		CCDC64B	1.76828e-24	0.262103	4.24475e-20
DPYSL3	1.06668e-111	0.546925	2.56056e-107		GPR124	4.57785e-57	0.468224	1.09891e-52		ITM2A	1.04975e-75	0.613145	2.51992e-71		CD7	9.40017e-90	1.02426	2.25651e-85		ST13	3.99993e-81	0.936915	9.60183e-77		BRCA1	2.6839e-65	0.304877	6.4427e-61		TESC1	2.29599e-24	0.645628	5.51153e-20
PXDN	1.51115e-109	0.556123	3.6275e-105		LMO4	4.85672e-56	0.485768	1.16586e-51		SAT1	1.58969e-75	1.10412	3.81605e-71		CD86	1.43606e-89	0.373838	3.44725e-85		TMEM158	7.27835e-81	1.21932	1.74717e-76		ADAP2	5.28285e-65	0.393873	1.26815e-60		C1orf186	4.60215e-24	0.301732	1.10475e-19
CTSB	3.24582e-106	0.468555	7.79159e-102		MATN2	3.39053e-55	0.369422	8.13897e-51		ANGPTL1	4.94614e-75	0.278402	1.18732e-70		LILRB4	1.44889e-89	0.254772	3.47807e-85		MT2A	3.01952e-80	1.33178	7.24835e-76		GPR116	1.43679e-64	0.776184	3.44901e-60		GPX2	5.70423e-24	0.82008	1.3693e-19
PERP	4.84797e-105	0.584489	1.16376e-100		F10	1.30524e-54	0.357752	3.13323e-50		LIMA1	5.77671e-75	0.57954	1.3867e-70		ANGPT2	2.44495e-89	0.621459	5.86911e-85		SEC61G	3.4071e-80	0.859	8.17875e-76		RACGAP1	4.47367e-64	0.418712	1.0739e-59		ITGB8	8.9819e-24	0.328045	2.15611e-19
PDLIM5	5.09716e-105	0.541261	1.22357e-100		IQGAP2	2.70431e-54	0.395802	6.49169e-50		TUBB2A	7.32389e-75	0.846845	1.7581e-70		CSF2RA	2.53418e-89	0.336384	6.0833e-85		PFDN5	1.90371e-79	0.574793	4.56986e-75		KIF23	2.56985e-63	0.372762	6.16892e-59		LLGL2	9.39827e-24	0.379076	2.25606e-19
DIO2	1.82453e-104	0.690462	4.37978e-100		ZCCHC24	4.028e-54	0.46024	9.66921e-50		SAMD4A	1.3522e-74	0.423398	3.24595e-70		TYROBP	3.62692e-89	2.19685	8.70643e-85		EGLN3	5.03348e-79	0.901359	1.20829e-74		ARHGAP11A	1.17821e-62	0.35738	2.82828e-58		PRSS22	1.25183e-23	0.300059	3.00503e-19
OST4	2.52674e-104	0.409449	6.06544e-100		GAS6	3.10845e-53	0.4504	7.46183e-49		CTGF	5.7824e-74	1.16797	1.38807e-69		HLA-DQA2	3.65074e-89	0.467087	8.76361e-85		RPLP1	6.00014e-79	0.386956	1.44033e-74		SGOL2	3.7431e-62	0.633189	8.9853e-58		SDC4	1.37261e-23	0.99004	3.29495e-19
GRP	1.1902e-103	0.478422	2.85708e-99		HTRA3	3.52007e-53	0.552001	8.44992e-49		SCG2	8.78272e-74	0.697846	2.10829e-69		ARRB2	1.12792e-88	0.488191	2.70756e-84		RPL7A	9.38182e-79	0.540704	2.25211e-74		ADAMTS9	1.0424e-61	0.997844	2.50228e-57		MYH14	1.61216e-23	0.361738	3.86998e-19
VGLL4	1.80762e-103	0.54079	4.33918e-99		FOXO3	6.94191e-53	0.435835	1.66641e-48		ADAMTS1	6.52832e-73	0.628895	1.56712e-68		MT-CO1	3.52953e-88	0.649209	8.47264e-84		RPS21	1.04645e-78	0.618219	2.51201e-74		SLC38A11	5.30757e-59	0.716944	1.27408e-54		PROM1	1.91231e-23	0.34229	4.5905e-19
SYTL2	4.80186e-103	0.49526	1.15269e-98		SAMD11	2.33598e-52	0.312711	5.60751e-48		TSC22D2	1.15133e-71	0.473612	2.76378e-67		PLEK	9.11761e-88	0.334012	2.18868e-83		IFFO1	3.00639e-77	0.747163	7.21683e-73		TACC3	3.18312e-58	0.386665	7.64108e-54		AGR3	2.15217e-23	0.523776	5.16629e-19
ADAMTS12	6.41809e-103	0.430712	1.54066e-98		PLTP	2.39722e-51	0.557942	5.75453e-47		ANKRD28	2.15675e-70	0.749633	5.17727e-66		CLEC4E	1.57984e-87	0.290182	3.79239e-83		RPS4Y1	6.20612e-77	1.08411	1.48978e-72		APOLD1	4.85497e-58	1.29893	1.16544e-53		MSLN	6.81657e-23	0.666771	1.63632e-18
SLC16A3	1.39721e-102	0.526752	3.35401e-98		EID1	3.0488e-51	0.283677	7.31865e-47		NAF1	3.54458e-70	0.31534	8.50877e-66		LSP1	1.67959e-86	0.732408	4.03185e-82		NACA	7.2623e-76	0.553548	1.74331e-71		TPPP3	3.84021e-57	1.36492	9.21843e-53		TNNT1	1.24424e-22	0.593294	2.98679e-18
RAI14	5.31675e-102	0.488769	1.27629e-97		SSPN	4.50062e-51	0.433868	1.08037e-46		C2	2.84885e-69	0.370179	6.83866e-65		HLA-E	1.761e-86	0.755938	4.22729e-82		LGALS3	1.86191e-75	1.03659	4.46952e-71		COL9A1	4.34219e-57	0.404402	1.04234e-52		SERPINA12	1.28858e-22	1.75944	3.09324e-18
SGIP1	5.28364e-101	0.525307	1.26834e-96		DKK3	5.29239e-51	0.495208	1.27044e-46		MFAP4	4.16727e-69	0.52148	1.00035e-64		FCN1	2.37781e-86	0.8298	5.70793e-82		BNIP3L	2.08592e-75	1.06297	5.00725e-71		GUCY1A2	4.21551e-56	0.829155	1.01193e-51		AQP5	1.53353e-22	0.426587	3.68124e-18
SCUBE3	6.03014e-101	0.29262	1.44754e-96		ALDH2	5.77581e-50	0.473019	1.38648e-45		RP11-536O18.1	6.29939e-69	0.314637	1.51217e-64		ADAMTS1	3.99012e-86	1.22871	9.57828e-82		DARS	2.87477e-74	0.945446	6.90089e-70		EGFL6	6.45967e-55	1.13617	1.55064e-50		EFNA1	1.98072e-22	0.482277	4.75471e-18
CALD1	3.54852e-100	0.469227	8.51822e-96		MT-CYB	7.21858e-50	0.307634	1.73282e-45		ZFAND5	9.85323e-69	0.726918	2.36527e-64		2001-03-01	1.16933e-84	0.350579	2.80698e-80		CIRBP	9.68749e-74	0.858707	2.32548e-69		CCDC18	1.22965e-54	0.305701	2.95178e-50		ITGA2	2.54729e-22	0.416839	6.11477e-18
GALNT1	2.10944e-99	0.598453	5.0637e-95		ZBTB16	9.97379e-50	0.382663	2.39421e-45		ANXA1	4.54691e-68	0.86336	1.09149e-63		IL10RA	1.69736e-84	0.356382	4.07452e-80		COX7A2L	6.08296e-73	0.813808	1.46021e-68		ESAM	1.80362e-54	0.664637	4.32959e-50		TSPAN15	4.71746e-22	0.329654	1.13243e-17
PDLIM2	1.05409e-98	0.505439	2.53033e-94		IGFBP6	1.21594e-49	0.663013	2.91887e-45		NOP16	7.13367e-68	0.386492	1.71244e-63		ISG20	3.33561e-84	0.776716	8.00714e-80		TGFBI	1.97878e-72	0.991103	4.75007e-68		NDUFA4L2	2.52185e-53	2.73016	6.05371e-49		GCNT3	5.19686e-22	0.374999	1.24751e-17
PPFIBP1	5.57976e-98	0.496339	1.33942e-93		ANO1	7.23862e-49	0.426405	1.73763e-44		HSPB6	1.21576e-67	0.545018	2.91844e-63		GPRIN3	1.42229e-83	0.305685	3.41422e-79		CD68	2.14429e-71	0.85066	5.14736e-67		SMC2	3.83285e-52	0.74553	9.20076e-48		GABRP	6.74414e-22	0.779042	1.61893e-17
ACTG2	1.53382e-97	0.895036	3.68193e-93		HOPX	1.26406e-48	0.961932	3.03437e-44		FGF7	3.16609e-67	0.895211	7.60021e-63		KLHL23	1.02215e-82	0.449304	2.45366e-78		VDAC1	3.59619e-71	0.886063	8.63265e-67		ANGPT2	7.75116e-52	0.673052	1.86067e-47		FAM213B	1.34384e-21	0.259836	3.22588e-17
TGFB1I1	1.00027e-96	0.494806	2.40116e-92		TMEM98	2.5598e-48	0.377139	6.14479e-44		SERPINF1	6.13738e-67	0.657976	1.47328e-62		RHOH	3.06063e-82	0.427488	7.34703e-78		RPL28	6.9539e-71	0.474642	1.66928e-66		ACOT7	8.46958e-52	0.518993	2.03312e-47		ST14	5.42852e-21	0.426837	1.30312e-16
SYNDIG1	1.29093e-95	0.289823	3.09888e-91		AKAP12	3.46061e-48	0.37292	8.30719e-44		PPAP2A	1.85512e-66	0.582192	4.45322e-62		MYO1F	9.82572e-82	0.500318	2.35866e-77		VEGFA	1.97389e-70	0.897208	4.73832e-66		NRARP	1.19508e-51	0.502546	2.8688e-47		VAMP81	7.1091e-21	0.808135	1.70654e-16
PRRX1	1.35287e-95	0.541925	3.24758e-91		PNISR	3.51326e-48	0.339968	8.43358e-44		RFX2	5.90519e-66	0.25562	1.41754e-61		CCL5	2.67925e-81	1.83752	6.43155e-77		GDNF	4.845e-69	0.270359	1.16304e-64		FAM162B	1.80182e-51	0.657285	4.32527e-47		HIST1H1C1	1.63967e-20	0.680226	3.93603e-16
WNT2	1.62922e-95	0.410259	3.91093e-91		LAMB1	5.04087e-48	0.500369	1.21006e-43		KPNA2	7.53259e-66	0.403289	1.8082e-61		LTB	5.6658e-81	1.06024	1.36008e-76		PNCK	7.29124e-69	0.342065	1.75026e-64		CHAF1A	1.9792e-51	0.344137	4.75106e-47		MUC13	2.29334e-20	0.504858	5.50515e-16
DSG2	3.82132e-95	0.404462	9.17308e-91		NFIB	9.26322e-48	0.424259	2.22364e-43		IL6ST	1.49513e-65	0.476727	3.58906e-61		PARM1	8.83819e-81	0.462024	2.12161e-76		SLC16A3	2.11658e-67	0.853359	5.08085e-63		CRIP1	1.15432e-50	2.24049	2.77095e-46		ITGA6	2.57386e-20	0.418023	6.17855e-16
NOX4	1.46035e-94	0.402558	3.50558e-90		DIO3OS	2.3905e-47	0.39433	5.7384e-43		DDX5	5.49187e-65	0.459532	1.31832e-60		INPP4B	1.05697e-80	0.478402	2.53727e-76		GSTO1	2.98697e-66	0.921276	7.17021e-62		FRMD3	1.84001e-50	0.439821	4.41694e-46		EZR2	4.93007e-20	0.782169	1.18346e-15
MYH9	4.41909e-94	0.541331	1.0608e-89		SPRY1	2.40517e-47	0.555656	5.7736e-43		LXN	5.96422e-65	0.514268	1.43171e-60		CD3D	1.0966e-80	1.02826	2.63238e-76		CLEC2B	7.18103e-66	1.27207	1.72381e-61		GUCY1B3	2.19292e-50	0.844609	5.26411e-46		PTPRF	5.65155e-20	0.5236	1.35665e-15
CARHSP1	6.18983e-94	0.507928	1.48587e-89		FMO2	3.87734e-47	0.443181	9.30757e-43		MAT2A	1.25128e-64	0.585692	3.00369e-60		FKBP5	2.13096e-80	0.919523	5.11537e-76		RPS14	5.55837e-65	0.414807	1.33429e-60		MCM2	2.47921e-50	0.313474	5.95134e-46		SEZ6L2	6.03455e-20	0.546485	1.44859e-15
DERL3	1.03252e-93	0.577323	2.47857e-89		ABI3BP	3.93256e-47	0.391882	9.44011e-43		PENK	1.36337e-64	0.669032	3.27277e-60		MEF2C	1.10375e-79	0.87497	2.64954e-75		EIF3E	5.7205e-65	0.733291	1.37321e-60		FANCA	6.65429e-50	0.282449	1.59736e-45		HLA-DRB5	6.93868e-20	0.59881	1.66563e-15
FLNA	1.24565e-93	0.516046	2.99018e-89		HAND2	4.42047e-47	0.422181	1.06113e-42		FOS	2.21989e-64	0.803537	5.32884e-60		NCF1	1.47918e-79	0.437206	3.55078e-75		TPI1	2.77788e-64	0.828698	6.6683e-60		PHF19	1.57081e-48	0.529284	3.77074e-44		CLDN18	6.97401e-20	0.774678	1.67411e-15
GOLM1	2.08393e-93	0.461421	5.00247e-89		SLIT2	4.59479e-47	0.420442	1.10298e-42		RND3	2.69857e-64	0.658362	6.47793e-60		VSIG4	7.66309e-79	0.520267	1.83952e-74		PERP	1.73931e-63	0.837451	4.17522e-59		SMC4	3.2954e-48	1.53223	7.91061e-44		STARD10	9.13032e-20	0.55079	2.19173e-15
ARF4	2.21657e-93	0.461275	5.32088e-89		ADH1B	4.78349e-47	0.724333	1.14828e-42		PLK3	3.79127e-64	0.446387	9.10094e-60		PRKCB	5.75046e-78	0.288589	1.3804e-73		RPL36AL	2.29252e-63	0.673079	5.5032e-59		ECT2	6.04322e-48	0.354591	1.45067e-43		CXCL6	9.32628e-20	0.419554	2.23877e-15
MIAT	5.53815e-93	0.373522	1.32943e-88		RBMS3	5.65327e-47	0.455286	1.35707e-42		TUBB4B	4.53131e-63	0.561852	1.08774e-58		APBB1IP	7.30723e-78	0.320989	1.7541e-73		PPP1R15A	5.31927e-63	0.897763	1.27689e-58		CKS2	6.92085e-48	1.28679	1.66135e-43		TSTD1	1.42346e-19	0.584084	3.41701e-15
TAGLN	1.98602e-92	0.667898	4.76743e-88		PRKAG2-AS1	6.38471e-47	0.292504	1.53265e-42		C1R	1.02078e-62	0.547928	2.45038e-58		MTHFD2	4.67947e-77	0.882521	1.12331e-72		TOMM20	1.3263e-62	0.785336	3.18378e-58		RGS5	7.75723e-48	3.16924	1.86212e-43		PIGR	1.73396e-19	1.1553	4.16237e-15
TIMP3	3.9959e-92	0.8869	9.59215e-88		SOCS2	7.01551e-47	0.358974	1.68407e-42		SRPX	1.21143e-62	0.624491	2.90804e-58		CD4	5.81688e-77	0.466736	1.39634e-72		HMGA1	1.57945e-61	0.913827	3.79148e-57		MCM7	2.2094e-47	0.859583	5.30366e-43		RP11-532F12.5	1.82408e-19	0.323042	4.37869e-15
PTTG1IP	6.60408e-92	0.49985	1.58531e-87		EFEMP1	1.27997e-45	0.350007	3.07257e-41		ID4	3.94517e-62	0.748858	9.47038e-58		CSF1R	1.95027e-76	0.460083	4.68163e-72		BTF3	6.62949e-61	0.522844	1.59141e-56		C21orf58	6.72306e-47	0.290999	1.61387e-42		TOM1L1	3.46334e-19	0.258086	8.31375e-15
PODNL1	1.41013e-91	0.40674	3.38501e-87		ABCA10	1.53599e-45	0.262146	3.68715e-41		NFIA	5.32505e-62	0.399418	1.27828e-57		CSF3R	4.99231e-76	0.286624	1.1984e-71		EMP3	8.90473e-61	0.803668	2.13758e-56		GPAT2	1.63658e-46	0.672061	3.9286e-42		ACSL5	5.27625e-19	0.299064	1.26656e-14
IGF2	1.43495e-91	0.634695	3.4446e-87		S100A13	3.61267e-45	0.403734	8.67222e-41		CTSC	6.05108e-62	0.966377	1.45256e-57		EFHD1	9.17285e-76	0.483409	2.20194e-71		COMMD6	8.90997e-61	0.643452	2.13884e-56		H2AFZ	1.83708e-46	2.42821	4.4099e-42		ZG16B	6.17576e-19	0.339902	1.48249e-14
RIN2	2.1219e-91	0.603844	5.09363e-87		LSAMP	3.82747e-45	0.376273	9.18785e-41		LDLR	1.21947e-61	0.27958	2.92734e-57		C3AR1	9.33852e-76	0.303247	2.24171e-71		MIR210HG	1.91964e-59	0.476897	4.60809e-55		RFC3	1.91209e-46	0.3397	4.58997e-42		ANXA4	5.41514e-18	0.934235	1.2999e-13
CERCAM	5.45089e-91	0.483438	1.30849e-86		COL15A1	6.89982e-45	0.694998	1.6563e-40		MMP23B	1.69889e-61	0.513159	4.07819e-57		CD69	1.58074e-75	0.829877	3.79457e-71		RPL37	2.16537e-59	0.44963	5.19798e-55		PAQR4	2.40388e-46	0.299053	5.77051e-42		TFF2	5.74312e-18	1.2583	1.37864e-13
MATN3	1.92023e-90	0.480485	4.60952e-86		F3	7.30076e-45	0.571993	1.75255e-40		NFKBIA	1.76581e-61	0.793487	4.23882e-57		MPEG1	1.67163e-75	0.268863	4.01274e-71		AK4	1.26926e-58	0.564938	3.04686e-54		NXPH4	7.73485e-45	0.283119	1.85675e-40		C19orf77	8.08621e-18	0.468595	1.94109e-13
S100A6	3.5957e-87	0.35955	8.63148e-83		PPP1R14A	1.89182e-44	0.524832	4.54131e-40		C16orf89	9.05096e-61	0.348508	2.17268e-56		TBXAS1	1.73099e-75	0.294627	4.15525e-71		VIM	5.35676e-58	0.66971	1.28589e-53		STMN1	9.32293e-45	2.28558	2.23797e-40		CLDN10	1.01474e-17	0.612151	2.43589e-13
PDPN	1.65391e-86	0.47414	3.97021e-82		ANKRD35	4.82948e-44	0.319386	1.15932e-39		CCNL1	9.20799e-61	0.562181	2.21038e-56		PDK4	8.68799e-75	1.10852	2.08555e-70		RPS10	1.89725e-57	0.529457	4.55434e-53		COL5A3	1.54175e-44	0.661054	3.70096e-40		DEFB1	1.09604e-17	0.862438	2.63105e-13
GPC1	4.36331e-86	0.508716	1.04741e-81		ADAMTSL2	1.45089e-43	0.352786	3.48286e-39		KLF2	1.34357e-60	0.611615	3.22523e-56		HLA-B	1.03226e-73	0.63159	2.47795e-69		CD44	5.70801e-57	0.980573	1.37021e-52		CDH6	2.10282e-44	0.608643	5.04783e-40		CDKN2A	1.30152e-17	0.58378	3.12431e-13
PCDH7	8.0374e-85	0.432759	1.92938e-80		PDK4	1.87035e-43	0.503655	4.48978e-39		PROCR	9.13405e-60	0.392215	2.19263e-55		PHACTR1	5.12397e-71	0.327694	1.23001e-66		BTG1	5.91194e-57	0.775106	1.41916e-52		MXD3	2.23296e-44	0.409804	5.36023e-40		EPHA2	1.8873e-17	0.366882	4.53047e-13
TUBA1A	2.99819e-84	0.565312	7.19716e-80		PTN	2.38207e-43	0.538504	5.71816e-39		CST3	1.16705e-59	0.505289	2.80151e-55		PDGFRB	1.65124e-70	0.946659	3.9638e-66		PKM	1.39792e-56	0.732966	3.35571e-52		DNMT1	1.14165e-43	0.810414	2.74052e-39		GALE	2.05474e-17	0.296483	4.9324e-13
SLC38A5	5.74433e-83	0.333699	1.37893e-78		ELN	3.54174e-43	0.405972	8.50194e-39		NOLC1	3.06768e-59	0.369203	7.36395e-55		PREX1	2.02769e-70	0.267064	4.86748e-66		SNHG8	2.42728e-56	0.803083	5.82669e-52		TRPC6	1.63699e-43	0.322666	3.92959e-39		LYZ1	2.16769e-17	1.51792	5.20354e-13
ACTN1	1.1051e-82	0.475141	2.6528e-78		LTBP2	1.93756e-42	0.456944	4.65111e-38		SLIT2	3.35185e-59	0.398107	8.04611e-55		MT-CO2	2.88037e-70	0.564831	6.91432e-66		DDIT4	1.50132e-55	1.25822	3.60392e-51		CDCA7	1.65674e-43	0.366706	3.97702e-39		CRIP12	3.21088e-17	0.830305	7.70772e-13
ALDH1B1	2.16615e-82	0.421357	5.19985e-78		MT-ND3	5.32888e-42	0.309609	1.2792e-37		DCUN1D3	9.35488e-59	0.28794	2.24564e-54		CYTH4	3.36847e-70	0.252653	8.08602e-66		CNBP	1.09976e-54	0.68458	2.63997e-50		LRR1	2.24135e-43	0.392083	5.38037e-39		RASSF7	3.66313e-17	0.465227	8.79334e-13
ACTA2	4.38989e-82	0.680555	1.05379e-77		ITM2A	6.83183e-42	0.465865	1.63998e-37		TMEM176B	1.00502e-58	0.543871	2.41255e-54		PTPN7	1.29851e-69	0.346344	3.11708e-65		COX7C	2.70753e-54	0.532453	6.49943e-50		TBX2	3.06376e-42	0.857626	7.35456e-38		SLC9A3R1	3.78926e-17	0.277132	9.09611e-13
CFL1	5.33079e-81	0.353284	1.27966e-76		PLD3	2.6944e-41	0.341336	6.4679e-37		MIR22HG	1.39857e-58	0.341262	3.35728e-54		DOK2	2.56161e-69	0.293796	6.14915e-65		RPS24	3.7392e-54	0.41399	8.97595e-50		KPNA2	4.71919e-42	0.890523	1.13284e-37		HSD17B2	3.80923e-17	0.387116	9.14406e-13
CXCL14	7.02889e-81	0.401361	1.68728e-76		CRISPLD2	2.46812e-40	0.400618	5.92473e-36		BAIAP2	1.60453e-58	0.267651	3.85166e-54		ADAMTS4	3.93012e-69	1.02958	9.43424e-65		WFDC3	4.55123e-52	0.311721	1.09252e-47		ARHGAP11B	7.43831e-42	0.384169	1.78557e-37		MMP1	4.29496e-17	0.407494	1.03101e-12
TWIST1	7.4809e-81	0.399887	1.79579e-76		NPC2	2.5629e-40	0.287246	6.15223e-36		CXCL2	1.68158e-58	2.03612	4.03664e-54		MYO1G	6.62047e-69	0.297961	1.58924e-64		MT1E	3.81455e-51	1.34891	9.15684e-47		LIG1	1.2355e-41	0.386728	2.96582e-37		SRCAP	4.33862e-17	0.711131	1.04149e-12
DUSP10	1.19238e-80	0.311286	2.8623e-76		CHD9	7.57539e-40	0.384951	1.81847e-35		FSTL3	1.43477e-57	0.461453	3.44416e-53		CD14	7.09774e-69	1.06798	1.70381e-64		RPS9	8.49612e-51	0.422632	2.03949e-46		KNSTRN	4.25294e-41	0.302367	1.02092e-36		LINC01133	6.24147e-17	0.370341	1.49827e-12
LEPREL4	1.65285e-80	0.387571	3.96767e-76		CIRBP	8.83139e-40	0.250271	2.11998e-35		IGFBP4	1.68507e-57	0.588518	4.04501e-53		OLR1	8.39527e-69	0.491144	2.01529e-64		CCL26	2.4028e-49	0.984114	5.76792e-45		ARHGAP29	5.08044e-41	0.838767	1.21956e-36		HIST1H2BD	6.506e-17	0.252507	1.56176e-12
CNTN1	5.59916e-80	0.398218	1.34408e-75		LITAF	1.37138e-39	0.384452	3.29199e-35		MLF1	2.14833e-57	0.460495	5.15706e-53		ABI3	1.30669e-68	0.341444	3.1367e-64		RPS11	7.40217e-49	0.390154	1.77689e-44		EGFLAM	6.20629e-41	0.428368	1.48982e-36		CD82	7.46349e-17	0.616187	1.79161e-12
FBLN2	3.84621e-79	0.432474	9.23283e-75		CTSF	2.29541e-39	0.382579	5.51012e-35		SOD2	2.49334e-57	1.08497	5.98527e-53		SELL	3.67002e-68	0.479846	8.80988e-64		RP11-841O20.2	1.82802e-48	0.348505	4.38816e-44		MCM5	7.53256e-41	0.591454	1.80819e-36		ITGB6	8.66083e-17	0.482174	2.07903e-12
CHN1	1.55233e-78	0.421615	3.72637e-74		ENC1	3.70522e-39	0.395974	8.89437e-35		MT1A	1.49838e-56	0.510149	3.59686e-52		HLA-A	4.59199e-68	0.549804	1.10231e-63		ALDOC	2.04678e-48	0.531633	4.91329e-44		LYPD1	3.0043e-40	0.328384	7.21182e-36		IFT172	9.39643e-17	0.292085	2.25561e-12
LUM	1.84833e-78	0.526696	4.43691e-74		PTEN	4.15723e-39	0.432173	9.97944e-35		PNRC1	1.62011e-56	0.651759	3.88906e-52		FCER1G	5.43069e-68	1.79552	1.30364e-63		CDH13	1.50488e-47	0.491938	3.61247e-43		NCAPD2	4.09219e-40	0.347198	9.8233e-36		TM4SF12	9.40116e-17	0.977412	2.25675e-12
KCNQ1OT1	3.46811e-78	0.587085	8.3252e-74		GUCY1A3	7.71562e-39	0.345007	1.85214e-34		CILP	2.15743e-56	0.719619	5.17891e-52		GZMA	7.10901e-68	0.974809	1.70652e-63		TCEA1	1.63149e-47	0.873482	3.9164e-43		BCAM	7.49358e-40	0.663523	1.79883e-35		CRYZ	9.72693e-17	0.408699	2.33495e-12
NKD2	4.54134e-77	0.372784	1.09015e-72		GPNMB	7.74961e-39	0.389024	1.86029e-34		CFH	4.28232e-56	0.457527	1.02797e-51		HLA-C	1.0424e-67	0.647077	2.50227e-63		SYF2	3.21377e-47	0.700847	7.71465e-43		HMGB1	2.05435e-39	1.32121	4.93147e-35		S100P	1.04904e-16	0.771659	2.51823e-12
NDUFC2	6.7823e-77	0.426884	1.62809e-72		FMO3	1.36508e-38	0.325059	3.27687e-34		PAPPA	7.37913e-56	0.332334	1.77136e-51		DENND3	7.3331e-67	0.373898	1.76031e-62		FXYD5	1.35692e-46	0.694146	3.25729e-42		AFAP1L2	4.67369e-39	0.320695	1.12192e-34		REG4	1.12292e-16	0.685892	2.69557e-12
FAM63B	2.06437e-76	0.421474	4.95551e-72		CFI	2.14214e-38	0.409171	5.14221e-34		KLF9	7.75573e-56	0.451169	1.86176e-51		MSR1	1.54663e-66	0.392937	3.71268e-62		SLC38A5	1.76512e-46	0.651471	4.23718e-42		NOTCH3	5.32526e-39	1.44298	1.27833e-34		CST6	1.58228e-16	0.329905	3.79827e-12
TCF12	2.44528e-74	0.371184	5.86988e-70		NGFRAP1	7.46323e-38	0.30882	1.79155e-33		PLAC9	2.16812e-55	0.668699	5.20456e-51		FPR3	4.36761e-66	0.285367	1.04844e-61		VDAC2	3.27084e-46	0.658615	7.85165e-42		COL4A1	5.78968e-39	1.94914	1.38981e-34		ATP1A11	1.81169e-16	0.90936	4.34897e-12
CKAP4	2.62795e-74	0.438272	6.30839e-70		RASL11B	1.05566e-37	0.282637	2.53411e-33		VEGFA	1.05854e-54	0.473307	2.54102e-50		SMAP2	2.8074e-65	0.527342	6.73916e-61		PA2G4	3.81509e-46	0.715845	9.15813e-42		TUBA1B	6.76356e-39	2.05981	1.62359e-34		AKR1C3	3.03093e-16	0.394884	7.27576e-12
FAP	2.70868e-74	0.433072	6.50219e-70		C6orf48	1.15709e-37	0.311784	2.7776e-33		CHD1	1.99388e-54	0.369093	4.78632e-50		SLC11A1	3.51242e-65	0.66172	8.43156e-61		CCDC59	1.12163e-44	0.64959	2.69248e-40		MCM3	1.56938e-38	0.885025	3.7673e-34		SYT8	6.22249e-16	1.01969	1.49371e-11
MIF	3.04754e-74	0.442168	7.31562e-70		ZNF704	1.39267e-37	0.286241	3.3431e-33		AREG	3.08968e-54	0.679105	7.41677e-50		FAM49B	7.31205e-65	0.601767	1.75526e-60		TMEM45A	1.60809e-44	0.7593	3.86022e-40		BARD1	1.01554e-37	0.418481	2.43782e-33		TFF1	6.28405e-16	1.40052	1.50849e-11
NRP2	9.83814e-74	0.388141	2.36165e-69		SOX6	5.39942e-37	0.25533	1.29613e-32		HSD11B1	1.16375e-53	0.448306	2.79357e-49		STK4	1.94393e-64	0.685198	4.66641e-60		SPP1	2.91544e-44	0.37319	6.99851e-40		PPIA	1.9948e-37	0.98083	4.78851e-33		ZC3H12A	7.8523e-16	0.392263	1.88495e-11
IL32	1.64635e-73	0.397357	3.95207e-69		C2orf40	6.43562e-37	0.34439	1.54487e-32		FKBP11	2.30632e-53	0.454546	5.53632e-49		SORL1	3.04951e-64	0.428835	7.32034e-60		DDIT3	5.08859e-44	0.820977	1.22152e-39		MEF2C	3.34237e-37	1.17938	8.02335e-33		PMEPA12	8.08335e-16	0.88704	1.94041e-11
ISLR	5.8336e-73	0.466363	1.40036e-68		WASF2	9.74485e-37	0.327211	2.33925e-32		STEAP1	3.39328e-53	0.557663	8.14557e-49		CD44	9.77616e-64	0.738997	2.34677e-59		EIF3H	5.35936e-44	0.617686	1.28651e-39		PDGFA	4.19498e-37	0.719467	1.007e-32		TJP2	8.48415e-16	0.335679	2.03662e-11
KLK4	1.83747e-72	0.300489	4.41085e-68		PGF	1.54878e-36	0.393216	3.71785e-32		ABCA8	4.70486e-53	0.288597	1.1294e-48		NLRP3	1.06976e-63	0.256418	2.56795e-59		STC1	1.51437e-43	0.448255	3.63526e-39		DSN1	7.60926e-37	0.32743	1.8266e-32		PPP1R16A	1.34739e-15	0.350175	3.2344e-11
SDC2	1.70564e-71	0.465414	4.09438e-67		GSTM3	2.92501e-36	0.386871	7.02149e-32		CYP1B1	9.6558e-53	0.672927	2.31787e-48		ADCY3	1.16969e-63	0.547341	2.80783e-59		TREM1	8.27768e-43	0.388621	1.98706e-38		HMGB3	3.15302e-36	0.711503	7.56884e-32		ABHD11	1.56507e-15	0.359594	3.75696e-11
MAGED1	2.25657e-71	0.425371	5.4169e-67		DPEP1	5.10033e-36	0.551542	1.22433e-31		C1S	9.9363e-53	0.410507	2.38521e-48		CECR1	2.24473e-63	0.300744	5.38848e-59		PCNP	1.52448e-42	0.661433	3.65952e-38		PFN1	3.87216e-36	0.980771	9.29513e-32		COL9A3	2.96242e-15	0.29678	7.11129e-11
DLX5	5.22057e-71	0.314056	1.2532e-66		PLAC9	7.02416e-36	0.348639	1.68615e-31		RHOB	5.70478e-52	0.458873	1.36943e-47		STXBP2	4.53437e-61	0.55134	1.08848e-56		C16orf13	1.66669e-42	0.676463	4.0009e-38		SMC1A	4.74876e-36	0.646151	1.13994e-31		CYSTM1	3.08035e-15	0.733637	7.39438e-11
FRMD6	6.63077e-71	0.401982	1.59172e-66		PDE1A	2.49244e-35	0.313838	5.98311e-31		PPP1R15B	1.41086e-51	0.279936	3.38677e-47		CD27	7.86655e-61	0.432508	1.88837e-56		STMN2	2.15122e-42	0.933905	5.16401e-38		TINAGL1	8.48691e-36	0.970455	2.03728e-31		MIA	4.29397e-15	1.0118	1.03077e-10
PDLIM3	1.28647e-70	0.404778	3.08817e-66		SUSD2	2.51315e-35	0.299426	6.03283e-31		CNN1	1.10486e-50	0.557484	2.65221e-46		GPR34	1.03743e-60	0.254199	2.49036e-56		HSP90AB1	2.98036e-42	0.601349	7.15435e-38		NGF	9.24498e-36	0.378493	2.21926e-31		PSCA	4.57139e-15	0.756901	1.09736e-10
ZBED1	1.33966e-69	0.335518	3.21585e-65		EMILIN1	4.12811e-35	0.371028	9.90954e-31		MIDN	7.38714e-50	0.415854	1.77328e-45		PTMA	2.21172e-60	0.456571	5.30923e-56		TDRD3	5.85088e-42	0.627529	1.4045e-37		PARM1	1.63374e-35	0.489107	3.92179e-31		CXCL17	5.62177e-15	0.250402	1.34951e-10
SHISA2	3.29901e-69	0.276332	7.91927e-65		CPQ	7.82426e-35	0.335736	1.87821e-30		PER2	9.3654e-50	0.291196	2.24816e-45		LYZ	3.10302e-60	2.2219	7.44881e-56		RP11-838N2.4	9.8238e-42	0.331797	2.3582e-37		PSRC1	3.39481e-35	0.365385	8.14925e-31		C15orf481	5.67558e-15	1.0223	1.36242e-10
PTRF	3.40688e-69	0.442076	8.17822e-65		ITGA1	8.66544e-35	0.349466	2.08014e-30		CREM	4.56735e-49	0.749946	1.09639e-44		TBX2	3.55805e-60	0.587831	8.54109e-56		PLAUR	1.19733e-41	0.691796	2.87419e-37		S1PR3	4.58966e-35	0.603915	1.10175e-30		CDA	7.45342e-15	0.483127	1.78919e-10
CLIC4	7.23592e-69	0.426113	1.73698e-64		RAMP1	1.66611e-34	0.614884	3.99949e-30		ADAMTS4	8.21739e-49	0.578531	1.97259e-44		TREM2	2.73522e-59	0.509125	6.5659e-55		CCT4	1.40259e-40	0.652942	3.36692e-36		MAP3K7CL	4.85585e-35	0.763303	1.16565e-30		TMEM37	7.62524e-15	0.286366	1.83044e-10
ACTG1	1.07741e-68	0.312553	2.58632e-64		LINC00478	1.95433e-34	0.298503	4.69138e-30		ETF1	1.03683e-48	0.36322	2.4889e-44		S100A4	6.67562e-59	0.813239	1.60248e-54		UBE2D3	2.12924e-40	0.566215	5.11124e-36		GPRC5C	1.2214e-34	0.416248	2.93198e-30		FAM195A1	1.48898e-14	0.279684	3.57429e-10
FBN1	2.09313e-68	0.392239	5.02457e-64		PRR24	2.16119e-34	0.37541	5.18794e-30		HBEGF	1.71859e-48	0.296037	4.12547e-44		TLR2	1.94618e-58	0.324039	4.6718e-54		GLTSCR2	6.63402e-40	0.548224	1.5925e-35		CPM	1.43474e-34	0.635236	3.4441e-30		UBALD2	1.53835e-14	0.622668	3.69282e-10
BRI3	2.50941e-68	0.39812	6.02385e-64		NPDC1	4.63516e-34	0.340896	1.11267e-29		CRABP2	1.79811e-48	0.781222	4.31636e-44		GUCY1A2	2.41627e-58	0.464305	5.80025e-54		RP6-109B7.3	1.02836e-39	0.457407	2.46859e-35		ZWILCH	2.48732e-34	0.338728	5.97081e-30		CAMK2N11	2.21172e-14	0.836199	5.30923e-10
ITGB1	4.64503e-68	0.360472	1.11504e-63		ADD3	5.618e-34	0.355149	1.3486e-29		IL1R1	8.98908e-48	0.462537	2.15783e-43		HCK	2.57013e-58	0.257059	6.1696e-54		NBEAL1	1.89404e-39	0.492169	4.54664e-35		HMGN2	3.66834e-34	1.67013	8.80586e-30		NOL31	2.85004e-14	0.43652	6.84151e-10
TUBB	1.3975e-67	0.379374	3.35471e-63		STRA6	7.67323e-34	0.292395	1.84196e-29		SEPP1	1.50194e-47	0.43115	3.60542e-43		ARHGAP9	3.85598e-58	0.269594	9.25627e-54		TRMT112	2.27413e-39	0.554446	5.45906e-35		KCNK17	5.02437e-34	0.384	1.2061e-29		TFF3	3.30646e-14	1.49667	7.93715e-10
BASP1	2.72037e-67	0.391494	6.53025e-63		FMO1	8.33666e-34	0.272234	2.00122e-29		PGAP1	3.08669e-47	0.328398	7.40961e-43		PARVG	3.90962e-58	0.297661	9.38504e-54		RPL4	1.46142e-38	0.43998	3.50814e-34		RASL12	5.59452e-34	0.395905	1.34297e-29		SH3YL1	3.5058e-14	0.46967	8.41568e-10
ADRA2A	5.28693e-67	0.451525	1.26913e-62		TMEM119	9.93148e-34	0.444161	2.38405e-29		EIF4A3	4.01203e-47	0.79692	9.63088e-43		FAM13C	7.85457e-58	0.447657	1.88549e-53		SPAG4	2.7495e-38	0.322081	6.60018e-34		H2AFX	7.19307e-34	0.725393	1.7267e-29		ERBB2	3.73322e-14	0.378349	8.96159e-10
TSPO	7.35178e-67	0.358317	1.7648e-62		APP	1.01074e-33	0.278675	2.42629e-29		FSTL1	4.30425e-47	0.512305	1.03323e-42		HRH2	1.00636e-57	0.273517	2.41576e-53		UBA52	4.43831e-38	0.371316	1.06542e-33		PGP	1.54168e-33	0.449414	3.70081e-29		DUOX2	3.90267e-14	0.480105	9.36836e-10
SERF2	7.47225e-67	0.263116	1.79371e-62		PTCH1	1.17747e-33	0.288421	2.82651e-29		PTGS2	6.05849e-47	0.563594	1.45434e-42		LIMD2	1.81658e-57	0.607017	4.3607e-53		CCDC104	4.97563e-38	0.632692	1.1944e-33		EPAS1	1.98405e-33	0.952895	4.76271e-29		ITPR3	3.98289e-14	0.263451	9.56093e-10
MYOF	9.86176e-67	0.402293	2.36732e-62		GPX3	1.75276e-33	0.587137	4.20751e-29		CHI3L1	6.42687e-47	0.752742	1.54277e-42		EBF1	2.24753e-57	0.586717	5.3952e-53		UQCRH	5.68817e-38	0.526975	1.36544e-33		CHST2	2.23271e-33	0.26931	5.35962e-29		SORL11	5.05878e-14	0.254978	1.21436e-09
PAM	1.0066e-66	0.414564	2.41635e-62		NENF	1.1607e-32	0.284855	2.78627e-28		LEPR	8.09914e-47	0.358346	1.9442e-42		NRARP	3.26321e-57	0.291352	7.83333e-53		SPINK1	6.25664e-38	0.841832	1.50191e-33		COL18A1	2.3535e-33	1.45549	5.64958e-29		ERO1L1	5.11202e-14	0.717224	1.22714e-09
ENPP1	2.49903e-66	0.348611	5.99892e-62		PTGIR	2.24639e-32	0.31	5.39246e-28		DIRAS3	1.70212e-46	0.604733	4.08593e-42		BCL2A1	5.73168e-57	0.460746	1.37589e-52		EIF1B	6.50016e-38	0.615675	1.56036e-33		LZTS1	4.4179e-33	0.644424	1.06052e-28		PERP2	6.51474e-14	0.69333	1.56386e-09
LPP	2.96311e-66	0.460322	7.11294e-62		TGFB3	3.37235e-32	0.455603	8.09534e-28		RSPO3	3.18758e-46	0.318032	7.65179e-42		PPP1R14A	1.00526e-56	0.84682	2.41313e-52		RNF187	8.45577e-38	0.692361	2.02981e-33		CCDC34	5.34612e-33	0.714484	1.28334e-28		HOOK2	7.02819e-14	0.387423	1.68712e-09
TNFRSF19	4.8264e-66	0.259474	1.15858e-61		ISCU	5.13348e-32	0.27803	1.23229e-27		AMOTL2	6.83892e-46	0.331446	1.64168e-41		TPPP3	1.36054e-56	0.806409	3.26597e-52		FAM162A	9.94997e-38	0.764326	2.38849e-33		RANBP1	5.45206e-33	1.24819	1.30877e-28		ID11	7.07576e-14	0.806453	1.69854e-09
SCUBE2	6.32438e-66	0.288689	1.51817e-61		SEPW1	5.59432e-32	0.263131	1.34292e-27		OAF	1.3003e-45	0.348471	3.12137e-41		GIMAP1	4.0841e-56	0.286715	9.80388e-52		INSIG2	1.27655e-37	0.774786	3.06437e-33		YBX1	1.18129e-32	0.799084	2.83568e-28		KRT17	8.76821e-14	0.50245	2.10481e-09
PDGFRL	7.56038e-66	0.478168	1.81487e-61		QPCT	1.04497e-31	0.275626	2.50844e-27		YBX3	3.20524e-45	0.41651	7.69418e-41		LAIR1	9.61637e-56	0.334886	2.30841e-51		TMEM38B	1.36345e-37	0.472242	3.27295e-33		FBXO5	2.21641e-32	0.337654	5.32049e-28		SLC12A9	8.83945e-14	0.269015	2.12191e-09
LMO7	1.38827e-65	0.356776	3.33254e-61		TSC22D3	1.31412e-31	0.344491	3.15454e-27		DNAJA1	5.36474e-45	0.538742	1.28781e-40		SAMHD1	5.97875e-55	0.609372	1.4352e-50		PFKP	1.99123e-37	0.551983	4.77994e-33		RAN	2.57077e-32	0.966024	6.17112e-28		KCNK1	8.8804e-14	0.268204	2.13174e-09
COMP	2.31558e-65	0.601815	5.55856e-61		SPON2	4.43772e-31	0.362992	1.06528e-26		TMEM176A	8.31982e-45	0.521052	1.99717e-40		CD8A	6.42546e-55	0.499965	1.54243e-50		ANGPTL4	2.70035e-37	1.22676	6.48219e-33		WFDC1	3.34341e-32	0.504073	8.02586e-28		KLK6	1.47097e-13	0.29452	3.53106e-09
FBXO32	2.47907e-65	0.440207	5.951e-61		NEGR1	4.5496e-31	0.341401	1.09213e-26		NFKBIZ	1.18984e-44	0.439763	2.85621e-40		CLEC10A	7.20699e-55	0.374394	1.73004e-50		SLC3A2	2.75756e-37	0.913172	6.61953e-33		ARHGAP26	4.91229e-32	0.401455	1.1792e-27		VNN2	1.66745e-13	0.25111	4.00273e-09
MAF	2.67755e-65	0.434531	6.42745e-61		CLEC11A	1.1508e-30	0.279151	2.76249e-26		EGR2	1.77739e-44	0.37373	4.26663e-40		RERGL	7.70053e-55	0.382638	1.84851e-50		MZT1	4.50651e-37	0.534645	1.08179e-32		RPL39L	5.98909e-32	0.523846	1.43768e-27		MALL	1.9079e-13	0.618916	4.57991e-09
SELM	2.93891e-65	0.309233	7.05485e-61		CDO1	3.34995e-30	0.265008	8.04155e-26		BOC	2.3756e-44	0.371173	5.70262e-40		A2M	1.17853e-54	0.591779	2.82906e-50		LINC00922	6.81174e-37	0.275149	1.63516e-32		CHN1	7.30319e-32	0.890677	1.75313e-27		CXXC5	2.00604e-13	0.40195	4.81549e-09
GAPDH	4.30343e-65	0.271155	1.03304e-60		SFRP2	4.019e-30	0.432064	9.6476e-26		ANGPTL4	3.34539e-44	0.691956	8.03062e-40		CDH6	7.7113e-54	0.39662	1.8511e-49		RPLP0	1.27453e-36	0.372247	3.05951e-32		CCNB1	1.22946e-31	0.609005	2.95132e-27		VPS37B	2.19269e-13	0.319813	5.26355e-09
C4orf48	4.69891e-65	0.373719	1.12797e-60		LHFP	7.05165e-30	0.360471	1.69275e-25		PDGFRA	1.82119e-43	0.392846	4.37176e-39		FGR	1.4894e-53	0.282984	3.5753e-49		SCGB3A1	1.51047e-36	0.329219	3.62587e-32		NUCKS1	1.38058e-31	1.12627	3.31409e-27		SAA1	3.03708e-13	0.687914	7.29052e-09
KDELR2	8.54109e-65	0.35745	2.05029e-60		NTRK2	7.21522e-30	0.279707	1.73201e-25		MEG3	1.99499e-43	0.467267	4.78897e-39		MAP1B	3.85064e-53	0.795218	9.24345e-49		ACTG1	2.34421e-36	0.482351	5.62728e-32		FILIP1	1.94743e-31	0.563744	4.6748e-27		CAPS	3.39455e-13	0.264853	8.14862e-09
S100A11	4.36541e-64	0.268527	1.04792e-59		FAM213A	9.80683e-30	0.253122	2.35413e-25		CBLB	2.14116e-43	0.308246	5.13985e-39		BCAM	4.02683e-53	0.515443	9.66641e-49		RPL27	4.97804e-36	0.352789	1.19498e-31		MYO1B	2.58297e-31	0.86321	6.20043e-27		ADAM15	4.32427e-13	0.29327	1.03804e-08
ACKR3	1.33886e-63	0.334868	3.21394e-59		OLFML3	1.5452e-29	0.381045	3.70926e-25		NEXN	2.39017e-43	0.622751	5.73761e-39		CSRP2	6.83089e-53	1.11989	1.63975e-48		SNHG7	7.08408e-36	0.656329	1.70053e-31		CKS1B	5.94842e-31	1.17288	1.42792e-26		PON2	4.87262e-13	0.602398	1.16967e-08
VSNL1	2.04705e-63	0.266044	4.91394e-59		NFIX	1.9854e-29	0.344656	4.76596e-25		GLIPR1	3.38486e-43	0.450843	8.12535e-39		C1QC	9.61196e-53	1.49337	2.30735e-48		H2AFZ	8.29464e-36	0.549121	1.99113e-31		CCDC102B	8.76329e-31	0.835029	2.10363e-26		S100A61	4.89949e-13	0.728409	1.17612e-08
THY1	2.9797e-63	0.342882	7.15277e-59		PCOLCE	3.41833e-29	0.28284	8.20569e-25		CYCS	3.71945e-43	0.572844	8.92854e-39		DUSP2	1.60964e-52	0.609363	3.86395e-48		PHF1	1.64701e-35	0.568253	3.95364e-31		SLC25A5	1.11739e-30	1.24351	2.68229e-26		MGLL2	5.2427e-13	0.473516	1.25851e-08
ADAMTS6	1.07578e-61	0.34973	2.58241e-57		MEST	3.42546e-29	0.449297	8.22281e-25		NFKB1	5.17036e-43	0.317204	1.24115e-38		RPS7	1.58733e-51	0.400603	3.81038e-47		C4orf3	2.08187e-35	0.561403	4.99753e-31		SKA2	1.17426e-30	0.820843	2.81881e-26		CSTB1	8.90012e-13	0.732329	2.13647e-08
FAM3C	1.72371e-61	0.387403	4.13776e-57		PLSCR4	3.71965e-29	0.295526	8.92903e-25		ADAM17	1.2513e-42	0.352327	3.00374e-38		GPR65	2.74236e-51	0.279483	6.58303e-47		ATF4	2.61506e-35	0.587884	6.27745e-31		LGI4	1.60157e-30	0.282529	3.84457e-26		OLFM4	9.82803e-13	1.31698	2.35922e-08
SSR3	1.86897e-61	0.363606	4.48646e-57		ZEB1	8.64948e-29	0.351703	2.07631e-24		AMD1	1.83475e-42	0.417628	4.40431e-38		FAIM3	2.98852e-51	0.340852	7.17395e-47		TBCA	2.70235e-35	0.543883	6.48698e-31		DNAJC9	1.9135e-30	0.636691	4.59335e-26		CDHR5	1.03649e-12	0.256781	2.4881e-08
ANGPTL2	2.23941e-61	0.415369	5.37571e-57		CLDN11	1.97243e-28	0.293386	4.73481e-24		DKK1	2.66211e-42	0.873752	6.3904e-38		FAM26F	3.66867e-51	0.431304	8.80664e-47		CACYBP	2.87218e-35	0.673617	6.89466e-31		CCDC3	2.14476e-30	0.642926	5.1485e-26		HMGA11	1.26047e-12	0.416809	3.02576e-08
PTS	4.02356e-61	0.376885	9.65855e-57		RERG	4.92878e-28	0.280886	1.18315e-23		AKIRIN1	3.00757e-42	0.294727	7.21968e-38		LCK	8.27869e-51	0.448249	1.9873e-46		TGIF1	3.53856e-35	0.726796	8.4943e-31		PGF	2.90395e-30	0.679817	6.97093e-26		PLA2G161	1.41486e-12	0.553894	3.39638e-08
RPS4Y1	6.56948e-61	0.3927	1.577e-56		MPHOSPH8	6.14031e-28	0.307682	1.47398e-23		CD63	3.34149e-42	0.296643	8.02124e-38		CCL4	9.31805e-51	1.44476	2.2368e-46		DNAJB9	3.59706e-35	0.892249	8.63475e-31		PCNA	3.95045e-30	1.32736	9.48306e-26		ARL4A	1.47126e-12	0.329411	3.53177e-08
MRPS6	4.0946e-60	0.484536	9.82908e-56		CBX6	8.20562e-28	0.34408	1.96976e-23		SPARCL1	3.59625e-42	0.338394	8.6328e-38		TSPAN14	1.15333e-50	0.392335	2.76858e-46		SELK	1.72111e-34	0.636259	4.13152e-30		HNRNPA2B1	7.60208e-30	0.839071	1.82488e-25		S100A111	2.59438e-12	0.66883	6.22781e-08
MARVELD1	4.47499e-60	0.365239	1.07422e-55		CEBPD	1.51352e-27	0.384145	3.6332e-23		CPXM1	1.22779e-41	0.355579	2.9473e-37		GPX3	1.25859e-50	0.675467	3.02125e-46		TMEM258	9.22236e-34	0.50905	2.21383e-29		FAM13C	8.91821e-30	0.586397	2.14082e-25		TNNI2	3.201e-12	0.388248	7.684e-08
PAWR	1.21372e-59	0.372738	2.91353e-55		LTBP3	1.7266e-27	0.336389	4.1447e-23		TIPARP	1.64386e-41	0.335275	3.9461e-37		MT-CO3	1.41537e-50	0.434255	3.39759e-46		RND3	1.55003e-33	0.772068	3.72084e-29		COL4A2	9.56766e-30	1.4472	2.29672e-25		DOCK5	3.29873e-12	0.325515	7.91859e-08
SMCO4	1.22021e-59	0.339652	2.92912e-55		PID1	1.86948e-27	0.304088	4.48769e-23		HSPH1	2.98419e-41	0.339637	7.16355e-37		FCGR2B	1.60664e-49	0.389207	3.85673e-45		OAZ1	1.8712e-33	0.442972	4.49182e-29		RFC4	9.67594e-30	0.368328	2.32271e-25		TINAGL12	3.76444e-12	0.484064	9.03654e-08
DSTN	2.7608e-59	0.295541	6.6273e-55		ISLR	1.93583e-27	0.321615	4.64697e-23		CLDN11	4.74729e-41	0.352679	1.13959e-36		IL7R	1.90944e-49	0.906398	4.58361e-45		ANAPC16	2.1216e-33	0.558726	5.09289e-29		PTMA	1.50827e-29	0.877856	3.6206e-25		EPS8L1	4.2588e-12	0.272348	1.02232e-07
UNC5B	3.99731e-59	0.362654	9.59554e-55		IL6ST	3.6579e-27	0.330821	8.7808e-23		ACSL4	6.22814e-41	0.351746	1.49507e-36		KCNK17	1.31925e-48	0.262819	3.16685e-44		EEF1A1	5.605e-33	0.286534	1.34548e-28		NCAPD3	1.61443e-29	0.321735	3.87544e-25		KLF5	4.62118e-12	0.382104	1.10932e-07
NREP	4.39091e-59	0.344398	1.05404e-54		NFIC	6.33915e-27	0.303929	1.52171e-22		B4GALT1	6.79043e-41	0.5262	1.63004e-36		ARHGAP29	1.72624e-48	0.506993	4.14384e-44		P4HA1	6.35809e-33	0.573194	1.52626e-28		GMNN	1.7568e-29	0.599484	4.2172e-25		DSG21	5.33082e-12	0.435338	1.27966e-07
KIAA1199	5.43887e-59	0.276422	1.3056e-54		SMIM4	1.10399e-26	0.37715	2.65014e-22		SLC2A3	7.19453e-41	0.420724	1.72705e-36		FGD4	1.79605e-48	0.383915	4.31143e-44		WDR45B	1.35313e-32	0.588839	3.24819e-28		CDCA4	1.93893e-29	0.515143	4.65439e-25		ABHD2	6.52162e-12	0.708533	1.56552e-07
SERTAD4-AS1	6.28368e-59	0.276155	1.5084e-54		SMARCA2	1.31602e-26	0.315834	3.15911e-22		TUBB6	8.05289e-41	0.453734	1.9331e-36		OLFML2A	2.17078e-48	0.408571	5.21095e-44		MRPS6	2.20434e-32	0.706321	5.29152e-28		H2AFV	2.00006e-29	1.12012	4.80115e-25		DMKN	7.20728e-12	0.460401	1.73011e-07
PPIB	1.91315e-58	0.284885	4.59252e-54		MTUS1	2.35463e-26	0.325774	5.65228e-22		DNAJB1	1.46222e-40	0.446272	3.51006e-36		APOBEC3G	2.68147e-48	0.411567	6.43686e-44		TCP1	3.33511e-32	0.593867	8.00593e-28		CDK2	2.28418e-29	0.3519	5.48318e-25		PHLDA21	7.65262e-12	0.66498	1.83701e-07
ZFP36L1	4.99355e-58	0.393261	1.1987e-53		CCDC80	2.6099e-25	0.357665	6.26507e-21		ERF	2.02902e-40	0.250566	4.87065e-36		PGF	2.80564e-48	0.617258	6.73495e-44		ARG2	1.66946e-31	0.354792	4.00755e-27		MOCS1	2.70673e-29	0.286914	6.4975e-25		CITED4	9.39269e-12	0.360105	2.25472e-07
MDK	5.10456e-58	0.416336	1.22535e-53		LRP1	4.64962e-25	0.296728	1.11614e-20		ATP1B3	4.2471e-40	0.789919	1.01952e-35		PTPN6	5.61997e-48	0.348193	1.34907e-43		EEF1D	2.40345e-31	0.391535	5.76948e-27		GGH	3.27332e-29	0.795409	7.85761e-25		MT-CO12	1.07214e-11	0.569379	2.57368e-07
C1QTNF6	1.90708e-57	0.297334	4.57794e-53		TENC1	5.07086e-25	0.296062	1.21726e-20		MLLT11	5.92071e-40	0.539892	1.42127e-35		SIT1	6.248e-48	0.272038	1.49983e-43		SF3B5	2.79319e-31	0.53522	6.70506e-27		FAM83D	3.8723e-29	0.315097	9.29546e-25		MT-CO23	1.08532e-11	0.62999	2.60531e-07
FKBP9	2.60708e-57	0.374802	6.2583e-53		SESN3	7.91533e-25	0.308301	1.90007e-20		THAP2	1.17057e-39	0.39091	2.80995e-35		PTGER1	9.36391e-48	0.297381	2.24781e-43		SPOCD1	7.95119e-31	0.28263	1.90868e-26		ARHGAP15	4.87464e-29	0.626316	1.17016e-24		BIRC7	1.31131e-11	0.333541	3.14779e-07
ID2	7.93782e-57	0.499472	1.90547e-52		PRSS1	1.15185e-24	0.424648	2.76502e-20		VIMP	2.35247e-39	0.385347	5.6471e-35		FMNL1	1.19506e-47	0.353788	2.86874e-43		EIF3F	1.17795e-30	0.509028	2.82768e-26		NEURL1B	6.76339e-29	0.578679	1.62355e-24		MLLT4	1.4696e-11	0.315087	3.52777e-07
SULF2	1.19067e-56	0.397445	2.85819e-52		RP11-553L6.5	2.04786e-24	0.319207	4.9159e-20		ELN	2.7738e-39	0.55981	6.65851e-35		RASD1	1.67837e-47	1.04624	4.02893e-43		NUDC	2.06394e-30	0.584363	4.95448e-26		LPL	8.08356e-29	0.386141	1.94046e-24		CDK2AP2	1.51611e-11	0.443972	3.63942e-07
LEPRE1	2.29414e-56	0.359728	5.50708e-52		RARRES3	5.07396e-24	0.323156	1.218e-19		JUN	3.94235e-39	0.453455	9.46362e-35		FABP5	2.94963e-47	0.967145	7.08059e-43		NMB	2.31769e-29	1.00944	5.56362e-25		RFC2	1.24065e-28	0.406329	2.97818e-24		KRT15	1.60576e-11	0.631375	3.85462e-07
C9orf3	2.72618e-56	0.344367	6.54421e-52		PLXDC2	6.48037e-24	0.289024	1.55561e-19		UGCG	4.28747e-39	0.379068	1.02921e-34		PIK3IP1	5.98692e-47	0.580712	1.43716e-42		DHRS7	3.23864e-29	0.59586	7.77436e-25		GRK5	1.5442e-28	0.458196	3.70684e-24		RP11-462G2.1	1.74119e-11	0.26944	4.17972e-07
MORF4L1	4.33164e-56	0.289494	1.03981e-51		NDN	8.65333e-24	0.261353	2.07723e-19		LOX	1.47933e-38	0.588625	3.55113e-34		NKG7	7.29979e-47	1.16815	1.75231e-42		PGAM1	3.62203e-29	0.579077	8.69468e-25		KIAA0040	1.55561e-28	0.541826	3.73424e-24		GPRC5A1	1.9162e-11	0.590937	4.59984e-07
CD9	6.72998e-56	0.384282	1.61553e-51		CTRB2	5.66215e-23	0.617783	1.3592e-18		DDX3X	2.53313e-38	0.325489	6.08077e-34		TBC1D10C	9.42405e-47	0.335485	2.26224e-42		HSPD1	5.31306e-29	0.546559	1.2754e-24		CSRP2	1.57823e-28	1.11806	3.78854e-24		DUOXA2	1.92009e-11	0.312772	4.60917e-07
RP11-400N13.3	7.27281e-56	0.343793	1.74584e-51		ACVRL1	8.35832e-23	0.255784	2.00642e-18		WDR43	2.7822e-38	0.292733	6.67867e-34		RUNX3	1.0944e-46	0.25546	2.6271e-42		TOMM7	6.08565e-29	0.441518	1.46086e-24		DUT	1.76882e-28	1.42325	4.24605e-24		AHNAK21	1.93287e-11	0.429971	4.63986e-07
PLS3	8.00824e-56	0.368628	1.92238e-51		PSIP1	1.15797e-22	0.28067	2.7797e-18		SVEP1	1.29358e-37	0.327669	3.10523e-33		CLMN	1.73477e-46	0.459702	4.16432e-42		ZNF395	6.68413e-29	0.396586	1.60452e-24		ARHGDIB	5.00848e-28	1.15996	1.20229e-23		MT-ND12	2.52501e-11	0.608006	6.06128e-07
GPX8	1.04301e-55	0.353524	2.50375e-51		PLEKHH2	1.73964e-22	0.285088	4.176e-18		BAG3	1.81405e-37	0.307631	4.35464e-33		PRKCH	1.86229e-46	0.262404	4.47042e-42		RABGGTB	2.19077e-28	0.521269	5.25895e-24		TUBB	6.01892e-28	1.33386	1.44484e-23		TMEM63A	2.94204e-11	0.280003	7.06236e-07
MITF	3.27422e-55	0.366358	7.85976e-51		ECHDC2	3.13392e-22	0.268839	7.52298e-18		RANBP2	3.04383e-37	0.404177	7.30672e-33		PRF1	2.27634e-46	0.440644	5.46435e-42		COX7A2	4.26221e-28	0.434475	1.02314e-23		SYNM	6.11572e-28	0.381827	1.46808e-23		LMO71	3.05756e-11	0.486577	7.33967e-07
PTPN14	3.70311e-55	0.305139	8.88933e-51		SVEP1	3.34812e-22	0.31196	8.03715e-18		DDAH1	3.8099e-37	0.476636	9.14567e-33		AKNA	2.64236e-46	0.384461	6.34299e-42		POLR1D	4.52977e-28	0.534769	1.08737e-23		PLCE1	6.55047e-28	0.418822	1.57244e-23		NUDT14	4.37818e-11	0.255438	1.05098e-06
GLT8D2	3.97e-55	0.36655	9.52999e-51		N4BP2L2	3.76776e-22	0.256015	9.0445e-18		STAT3	4.06927e-37	0.340081	9.76829e-33		CTSW	3.44307e-46	0.477664	8.2651e-42		ANP32B	7.53697e-28	0.54029	1.80925e-23		PTN	1.09135e-27	1.13365	2.61978e-23		CRIP22	4.42659e-11	0.710542	1.0626e-06
SMARCB1	1.74807e-54	0.319952	4.19625e-50		XIST	2.64815e-21	0.290498	6.35688e-17		FXYD1	5.24725e-37	0.270472	1.2596e-32		ESAM	5.64617e-46	0.368958	1.35536e-41		RPSAP58	1.16083e-27	0.511011	2.78656e-23		TUBG1	1.77747e-27	0.511227	4.26681e-23		MACROD2	5.03026e-11	0.269361	1.20751e-06
COPZ2	1.76964e-54	0.312425	4.24802e-50		ARL6IP5	3.06935e-21	0.257044	7.36797e-17		IFI27	6.61709e-37	0.531282	1.58843e-32		GZMM	1.95653e-45	0.270817	4.69664e-41		CCT8	1.25237e-27	0.555789	3.00631e-23		RPA3	2.03794e-27	0.783581	4.89209e-23		LYPLA2	5.31777e-11	0.322436	1.27653e-06
MICU1	5.21932e-53	0.315322	1.2529e-48		PKDCC	3.12166e-21	0.254647	7.49355e-17		LRRFIP1	2.80088e-36	0.470427	6.72351e-32		SH3BGRL3	2.67833e-45	0.548471	6.42933e-41		SVIP	2.11899e-27	0.555659	5.08663e-23		ACYP1	2.91799e-27	0.602417	7.00464e-23		EFHD2	5.5618e-11	0.420712	1.33511e-06
PLOD1	5.53604e-53	0.331727	1.32893e-48		PLEKHA5	3.43704e-21	0.311339	8.25061e-17		AKAP12	3.15892e-36	0.488294	7.58298e-32		PLAC8	3.49488e-45	0.51574	8.38946e-41		IGBP1	2.29461e-27	0.518713	5.50822e-23		HMGB2	3.51728e-27	1.74013	8.44323e-23		HES1	8.28667e-11	0.5057	1.98922e-06
LINC00152	8.08363e-53	0.267557	1.94048e-48		HSPG2	3.6908e-21	0.299337	8.85976e-17		INMT	9.69322e-36	0.321284	2.32686e-31		SPOCK2	3.56485e-45	0.401856	8.55742e-41		RSL1D1	4.90574e-27	0.466179	1.17762e-22		NASP	3.86408e-27	0.916211	9.27572e-23		UNC93B1	8.74733e-11	0.271603	2.0998e-06
PTHLH	1.31333e-52	0.26474	3.15264e-48		GOLIM4	1.89498e-20	0.320759	4.54891e-16		REL	1.13371e-35	0.412933	2.72146e-31		ACAP1	5.16747e-45	0.52297	1.24045e-40		HILPDA	1.17489e-26	1.02814	2.82033e-22		UBE2S	3.95391e-27	0.567907	9.49137e-23		ECE12	1.24792e-10	0.373222	2.99562e-06
FAM114A1	1.52704e-52	0.331442	3.66566e-48		TCEAL4	2.81747e-20	0.255585	6.76333e-16		SFPQ	1.62341e-35	0.353813	3.89699e-31		NEURL1B	8.34107e-45	0.4545	2.00227e-40		LINC00493	2.10125e-26	0.54457	5.04404e-22		RRM1	4.20337e-27	0.54482	1.00902e-22		EPS8L2	1.42412e-10	0.312389	3.41861e-06
NDUFA4	2.07327e-52	0.343073	4.97689e-48		POR	2.90679e-20	0.260268	6.97775e-16		HSPA8	1.85881e-35	0.484504	4.46207e-31		CD247	4.48566e-44	0.320274	1.07678e-39		INS	2.63533e-26	0.390799	6.3261e-22		STK39	4.34621e-27	0.332769	1.04331e-22		EFNB1	1.68661e-10	0.316956	4.0487e-06
NUPR1	2.27565e-52	0.292259	5.4627e-48		DPP7	2.92158e-20	0.263873	7.01325e-16		CFI	2.65304e-35	0.35025	6.36863e-31		FAM129A	4.95934e-44	0.391386	1.19049e-39		LINC00882	3.22294e-26	0.452279	7.73668e-22		NUDT1	6.3948e-27	0.646255	1.53507e-22		TMEM30B	1.87774e-10	0.270882	4.50751e-06
PLOD2	2.48561e-52	0.326022	5.9667e-48		GLUL	4.4625e-20	0.42964	1.07122e-15		BAG2	3.77968e-35	0.392744	9.07311e-31		SH3KBP1	2.2059e-43	0.492727	5.29527e-39		TAF7	3.45e-26	0.486705	8.28173e-22		SAE1	9.16344e-27	0.459824	2.19968e-22		TSPAN31	2.07478e-10	0.60333	4.9805e-06
P4HA1	1.39191e-51	0.358486	3.34128e-47		CTRC	4.53965e-20	0.286604	1.08974e-15		BTG3	5.52293e-35	0.400893	1.32578e-30		APOE	4.0689e-43	1.36543	9.7674e-39		SDCBP	7.00679e-26	0.656137	1.68198e-21		SAC3D1	1.4345e-26	0.529695	3.44353e-22		MGST2	2.08482e-10	0.435706	5.0046e-06
DCBLD1	3.56507e-51	0.297605	8.55794e-47		TMEM176B	5.72205e-20	0.296466	1.37358e-15		NUCB2	5.62107e-35	0.384194	1.34934e-30		AC092580.4	5.26894e-43	0.423527	1.26481e-38		UBE2B	7.76148e-26	0.547935	1.86314e-21		DEK	2.51854e-26	1.15221	6.04576e-22		CHPT1	2.31898e-10	0.457462	5.56671e-06
PLAT	6.12763e-51	0.325983	1.47094e-46		PRNP	1.35094e-19	0.269298	3.24294e-15		METTL7A	7.86517e-35	0.354052	1.88803e-30		ZEB2	1.49065e-42	0.502998	3.57831e-38		SNRPD2	8.39717e-26	0.410234	2.01574e-21		MTHFD2	3.37068e-26	0.718757	8.09133e-22		PHGR1	2.39685e-10	0.674063	5.75364e-06
VKORC1	1.12934e-50	0.320595	2.71098e-46		APOL1	1.96867e-19	0.293404	4.7258e-15		SKIL	8.12191e-35	0.454696	1.94966e-30		TXNIP	1.58211e-42	0.62057	3.79786e-38		LPCAT2	9.40592e-26	0.373063	2.25789e-21		PPP1R14A	4.01728e-26	1.20972	9.64349e-22		IER32	2.75985e-10	0.365012	6.62502e-06
CDC42EP3	2.37817e-50	0.33695	5.7088e-46		TNFSF13B	2.47347e-19	0.308756	5.93757e-15		XBP1	1.98358e-34	0.368997	4.76159e-30		HLA-F	2.8092e-42	0.553132	6.74349e-38		DHPS	1.26095e-25	0.530812	3.0269e-21		EBF1	5.35897e-26	0.587831	1.28642e-21		LDLR1	4.04919e-10	0.37266	9.72009e-06
CAV1	2.99811e-50	0.273937	7.19697e-46		ADH5	2.66283e-19	0.267241	6.39213e-15		FOXO3	2.25041e-34	0.389852	5.40211e-30		GRK5	4.41812e-42	0.317363	1.06057e-37		CDKN1A	1.58543e-25	0.603518	3.80583e-21		WHSC1	7.09919e-26	0.453755	1.70416e-21		BCL2L1	4.05906e-10	0.345969	9.74377e-06
PDLIM7	6.35192e-50	0.401031	1.52478e-45		EPHX1	2.70333e-19	0.303357	6.48934e-15		GADD45B	2.90734e-34	0.67572	6.97908e-30		HMGB2	6.76595e-42	0.552506	1.62417e-37		SLC25A6	3.33975e-25	0.397877	8.01707e-21		MAP1B	7.22916e-26	1.21113	1.73536e-21		AGRN1	4.40738e-10	0.383189	1.05799e-05
DAP	1.35146e-49	0.351098	3.24419e-45		TCEAL1	3.19511e-19	0.257433	7.66987e-15		NFE2L2	3.2328e-34	0.357341	7.76034e-30		HMHA1	7.38967e-42	0.272437	1.77389e-37		TATDN1	7.36216e-25	0.492118	1.76729e-20		CDKN2D	1.12618e-25	0.700568	2.70339e-21		GCHFR	4.5113e-10	0.296319	1.08294e-05
HSPA1A	1.54066e-49	0.595955	3.69835e-45		CTRB1	3.86959e-19	0.326803	9.28895e-15		VGLL3	3.43943e-34	0.321593	8.25636e-30		SLC7A5	7.56286e-42	0.2818	1.81547e-37		HSPA9	7.64005e-25	0.661537	1.83399e-20		ARHGEF17	1.33767e-25	0.580727	3.21107e-21		ANPEP	6.08765e-10	0.378138	1.46134e-05
FST	3.18025e-49	0.360832	7.63419e-45		DPT	1.10107e-18	0.779033	2.64313e-14		CCNH	5.80998e-34	0.267245	1.39469e-29		EDNRB	1.05642e-41	0.457401	2.53593e-37		UQCRB	7.67815e-25	0.347434	1.84314e-20		TMPO	1.51043e-25	0.630002	3.62579e-21		CDKN1C	6.12496e-10	0.471209	1.4703e-05
AHNAK2	5.97223e-49	0.259242	1.43363e-44		PDGFRB	3.36098e-18	0.267522	8.06804e-14		CEBPB	7.48597e-34	0.448135	1.79701e-29		MIR142	1.27093e-41	0.258951	3.05087e-37		CTSD	1.13711e-24	0.421071	2.72963e-20		HIST1H4C	1.84759e-25	2.81118	4.43514e-21		FAM129B	7.32194e-10	0.303469	1.75763e-05
KDELR3	6.20058e-49	0.320394	1.48845e-44		PIK3R1	3.76775e-18	0.26733	9.04448e-14		SH3D19	9.52301e-34	0.305947	2.286e-29		RAB20	1.5228e-41	0.292136	3.65549e-37		EEF2	1.16129e-24	0.366377	2.78769e-20		ADAMTS4	1.90766e-25	0.690878	4.57935e-21		TMEM1591	7.86174e-10	0.277843	1.88721e-05
CTSZ	6.71709e-49	0.316332	1.61244e-44		CLSTN3	6.46075e-18	0.256892	1.5509e-13		IGFBP6	1.04034e-33	0.873087	2.49733e-29		CELF2	2.02496e-41	0.483043	4.86091e-37		USMG5	1.24135e-24	0.429585	2.97986e-20		CRIP2	2.33416e-25	0.963581	5.60314e-21		SLC25A37	8.03201e-10	0.557223	1.92808e-05
PYCR1	9.03571e-49	0.314808	2.16902e-44		CST1	1.94162e-17	1.37743	4.66085e-13		GPX3	2.94839e-33	0.602715	7.07762e-29		SPARCL1	2.86632e-41	0.810325	6.8806e-37		SBDS	2.25688e-24	0.500598	5.41764e-20		PTP4A3	2.90313e-25	0.73108	6.96896e-21		SYNGR21	8.42457e-10	0.496282	2.02232e-05
RABAC1	1.22357e-48	0.279481	2.93717e-44		CXCL12	3.29211e-17	0.437072	7.9027e-13		LRRC59	5.459e-33	0.342667	1.31043e-28		EVL	3.52389e-41	0.596117	8.45909e-37		MICA	2.65846e-24	0.403405	6.38163e-20		MYH11	3.9517e-25	1.04132	9.48606e-21		SLC2A11	9.48621e-10	0.279138	2.27716e-05
TCEB2	3.21416e-48	0.250021	7.71559e-44		NT5DC2	2.46943e-16	0.261138	5.92787e-12		COL6A1	6.3864e-33	0.354194	1.53306e-28		CSPG4	3.86971e-41	0.396248	9.28923e-37		NDUFS5	9.1692e-24	0.38918	2.20107e-19		CBX5	5.60475e-25	0.665226	1.34542e-20		VWA1	9.7924e-10	0.278705	2.35067e-05
MYH10	5.37065e-48	0.325382	1.28922e-43		PHLDA3	7.6775e-16	0.284462	1.84298e-11		SEMA3C	1.171e-32	0.372975	2.811e-28		PSME1	4.68911e-41	0.506064	1.12562e-36		SARS	1.03816e-23	0.443106	2.4921e-19		HEY2	7.02966e-25	0.309269	1.68747e-20		ARRDC1	1.01773e-09	0.265389	2.44306e-05
MYLK	1.11675e-47	0.406217	2.68077e-43		PPP1CC	7.75328e-16	0.272932	1.86117e-11		OAT	1.86335e-32	0.33029	4.47296e-28		LPXN	5.6549e-41	0.286671	1.35746e-36		ANXA5	1.6001e-23	0.475743	3.84103e-19		COX8A	8.86086e-25	0.830949	2.12705e-20		IGF2BP2	1.03422e-09	0.268603	2.48264e-05
PLEC	1.44319e-47	0.368445	3.46437e-43		KLF9	8.39296e-16	0.259784	2.01473e-11		MT-CO2	3.34818e-32	0.256777	8.03732e-28		LPL	7.88652e-41	0.256773	1.89316e-36		CTSB	2.65369e-23	0.592461	6.37018e-19		DTYMK	1.04815e-24	0.541772	2.5161e-20		DPCR1	1.28887e-09	0.80292	3.09393e-05
VCAM1	1.91325e-47	0.429466	4.59277e-43		CELA3A	1.11592e-15	0.281756	2.67876e-11		SERPING1	3.93707e-32	0.318112	9.45093e-28		CXCR6	1.48091e-40	0.272745	3.55493e-36		LINC00152	3.26854e-23	0.443497	7.84612e-19		CFL1	1.06174e-24	0.714798	2.5487e-20		SSFA2	1.29735e-09	0.300495	3.11428e-05
PARVA	3.80622e-47	0.347423	9.13684e-43		QSOX1	1.20505e-15	0.268529	2.89273e-11		PHLDA1	5.41302e-32	0.66114	1.2994e-27		MYH11	2.70866e-40	0.935841	6.50213e-36		CLDND1	3.98625e-23	0.507744	9.56899e-19		ITGB3BP	1.31209e-24	0.635441	3.14967e-20		NEAT11	1.3639e-09	0.600433	3.27405e-05
RCAN1	3.8986e-47	0.397942	9.35859e-43		CLU	2.38619e-15	0.348887	5.72806e-11		CXCL3	1.62594e-31	1.46716	3.90306e-27		ANKRD44	3.5426e-40	0.316642	8.50401e-36		EIF1AY	5.4826e-23	0.396011	1.3161e-18		FRMD4A	2.52987e-24	0.338964	6.07296e-20		EHF	1.09966e-94	0.386079	2.63974e-90
ISM1	5.21143e-47	0.327337	1.251e-42		LRRC32	3.58374e-15	0.320092	8.60277e-11		TOP1	3.04971e-31	0.320437	7.32082e-27		COL18A1	3.85366e-40	0.701279	9.25072e-36		FAM96B	5.80707e-23	0.506662	1.39399e-18		NUDT15	6.76036e-24	0.39688	1.62282e-19		TMC5	3.93109e-91	1.16195	9.43658e-87
NDUFA12	4.65212e-46	0.313341	1.11674e-41		SNAI2	4.08621e-15	0.31611	9.80894e-11		PODN	5.00963e-31	0.370192	1.20256e-26		MT-ND1	5.93515e-40	0.456017	1.42473e-35		H3F3B	6.02922e-23	0.379687	1.44732e-18		ITGA1	1.02644e-23	0.917905	2.46398e-19		CXADR	5.67107e-61	0.508736	1.36134e-56
FKBP10	7.8122e-46	0.333403	1.87532e-41		APOE	6.41988e-15	0.458963	1.54109e-10		UBC	9.41509e-31	0.35891	2.26009e-26		SLCO2B1	7.52235e-40	0.285857	1.80574e-35		HPCAL1	1.12153e-22	0.422414	2.69224e-18		CYCS	1.37093e-23	0.855329	3.29092e-19		MET	2.23988e-60	0.449065	5.37684e-56
ETV1	1.28971e-45	0.28309	3.09595e-41		ITGBL1	1.01543e-12	0.357684	2.43754e-08		DHRS3	1.1584e-30	0.255895	2.78074e-26		IRF8	8.10884e-40	0.286902	1.94653e-35		MRPL54	1.22046e-22	0.482927	2.92972e-18		SYNE2	1.64309e-23	0.693439	3.94424e-19		SMIM22	2.41915e-55	1.5488	5.80717e-51
LINC00657	4.87956e-45	0.321449	1.17134e-40		IFITM1	1.63789e-12	0.283371	3.93175e-08		OLFML2B	1.44132e-30	0.352001	3.45988e-26		CCDC102B	8.25817e-40	0.494946	1.98237e-35		PHPT1	1.78012e-22	0.422913	4.27317e-18		ISYNA1	1.72556e-23	0.64191	4.14221e-19		LIPH	1.68397e-53	0.583583	4.04237e-49
MGST3	1.65524e-44	0.263594	3.9734e-40		EMP2	2.53944e-12	0.251881	6.09593e-08		MAP1B	2.36173e-30	0.313839	5.66934e-26		RP11-386I14.4	1.1957e-39	0.461385	2.87027e-35		ZNF581	3.12606e-22	0.379138	7.50411e-18		STRA13	2.03012e-23	0.857005	4.8733e-19		CLDN4	1.32038e-52	1.40369	3.16958e-48
UBE2E2	3.47985e-44	0.303219	8.35338e-40		FHL2	1.36267e-11	0.271902	3.2711e-07		ITGA5	2.54515e-30	0.419968	6.10963e-26		RHOB	1.30931e-39	0.91747	3.143e-35		SNRPA1	3.30527e-22	0.503218	7.93429e-18		IKBIP	2.06251e-23	0.655594	4.95106e-19		ONECUT2	1.09629e-51	0.432041	2.63164e-47
ATXN1	4.42593e-44	0.264287	1.06245e-39		SEMA3C	4.02699e-11	0.29514	9.66678e-07		HIF1A	2.55063e-30	0.452129	6.1228e-26		CD79B	1.38133e-39	0.435076	3.31589e-35		CEBPG	3.69091e-22	0.364741	8.86004e-18		C20orf27	2.11806e-23	0.727621	5.0844e-19		MAL2	1.676e-51	0.890272	4.02325e-47
TPST2	6.87217e-44	0.251136	1.64966e-39		FXYD2	2.51227e-10	0.296489	6.03071e-06		CTNNAL1	3.02904e-30	0.283906	7.27122e-26		KLRB1	2.6349e-39	0.945798	6.32508e-35		MORF4L1	8.40921e-22	0.394899	2.01863e-17		HES4	2.23616e-23	1.0097	5.36791e-19		PLLP	2.19125e-51	0.356965	5.26009e-47
CALB2	1.62572e-43	0.408165	3.90255e-39		MT1X	1.31239e-09	0.570411	3.15039e-05		CTC-444N24.11	6.14364e-30	0.307257	1.47478e-25		FXYD5	2.86108e-39	0.530736	6.86803e-35		TXN	8.72948e-22	0.394493	2.09551e-17		PARP1	2.317e-23	0.552851	5.56196e-19		ELF3	5.80431e-51	1.70221	1.39332e-46
CCND1	3.59406e-43	0.304281	8.62754e-39		REG1B	3.83732e-07	0.262346	0.00921148		ATP1A1	7.26596e-30	0.328756	1.74419e-25		RGS10	4.47989e-39	0.605365	1.0754e-34		RPS17	9.97314e-22	0.478497	2.39405e-17		EFHD1	2.3752e-23	0.423156	5.70166e-19		RNF128	9.28869e-51	0.439545	2.22975e-46
RTN4	4.26345e-43	0.267378	1.02344e-38		C10orf10	1.66584e-06	0.272333	0.0399885		FAM46A	7.27513e-30	0.462655	1.7464e-25		CD8B	1.39096e-38	0.443175	3.33899e-34		PCMT1	1.18392e-21	0.46548	2.842e-17		TEX30	3.06215e-23	0.376806	7.35069e-19		GPR160	9.81869e-50	0.309354	2.35698e-45
SEC31A	1.79516e-42	0.332144	4.30927e-38		PCSK1N	3.22982e-06	0.449993	0.0775318		F3	7.62994e-30	0.433729	1.83157e-25		LYSMD2	2.3011e-38	0.356751	5.52379e-34		CHCHD2	1.35545e-21	0.354511	3.25376e-17		SOGA1	3.65693e-23	0.35466	8.77846e-19		CTSE	8.53837e-49	1.04322	2.04964e-44
SH3PXD2A	1.98409e-42	0.324595	4.76281e-38							PDLIM1	1.04554e-29	0.307369	2.50982e-25		PAG1	3.27571e-38	0.405499	7.86335e-34		WDR83OS	1.50923e-21	0.423026	3.62292e-17		PI15	8.83243e-23	0.683406	2.12023e-18		EPCAM	2.30945e-48	1.53285	5.54384e-44
RALA	2.57288e-42	0.27954	6.1762e-38							CDKN1A	1.47537e-29	0.343337	3.54164e-25		XCL2	3.4888e-38	0.276893	8.37487e-34		FKBP4	1.61022e-21	0.411196	3.86532e-17		LURAP1L	1.04812e-22	0.540803	2.51602e-18		CYP3A5	6.26982e-48	0.86302	1.50507e-43
DCXR	3.06709e-42	0.334668	7.36256e-38							SYAP1	1.9967e-29	0.381369	4.79308e-25		SNORD3A	4.10566e-38	0.572146	9.85564e-34		HNRNPC	2.47644e-21	0.433091	5.94469e-17		TUBB4B	1.42602e-22	1.42757	3.42315e-18		CHMP4C	8.97477e-48	0.257746	2.15439e-43
C1orf198	3.25441e-42	0.298665	7.81221e-38							STEAP2	3.02558e-29	0.283937	7.2629e-25		RASSF4	7.97976e-38	0.349152	1.91554e-33		MXI1	4.79384e-21	0.369277	1.15076e-16		TDO2	1.83645e-22	0.586101	4.40839e-18		KRT8	4.88084e-47	1.98266	1.17165e-42
ITM2C	4.79226e-42	0.268039	1.15038e-37							LTBP2	3.69257e-29	0.299392	8.86403e-25		PFN1	9.83152e-38	0.439062	2.36006e-33		LAGE3	6.79268e-21	0.468355	1.63058e-16		LSM4	3.38892e-22	0.823263	8.13511e-18		SPINT2	5.61825e-47	1.53246	1.34866e-42
CNN3	5.64718e-42	0.289169	1.35561e-37							PPP1R15A	6.00783e-29	0.407748	1.44218e-24		GIMAP5	1.12977e-37	0.343954	2.71201e-33		GDF15	9.5813e-21	0.669359	2.29999e-16		SNRPG	3.43791e-22	0.765199	8.25271e-18		C19orf33	8.19153e-47	1.57137	1.96638e-42
GOPC	1.03844e-41	0.3038	2.49279e-37							UCHL1	6.0403e-29	0.293239	1.44997e-24		SYNGR2	1.22278e-37	0.471111	2.93529e-33		EEF1B2	1.7679e-20	0.377437	4.24385e-16		MNS1	3.55174e-22	0.392421	8.52594e-18		LAMB3	3.29277e-46	0.8752	7.90429e-42
ILK	1.09557e-41	0.318391	2.62991e-37							LRP1	6.72513e-29	0.349211	1.61437e-24		OAZ2	1.9107e-37	0.646128	4.58663e-33		SYPL1	2.08206e-20	0.4691	4.998e-16		JAG1	5.63243e-22	0.766064	1.35206e-17		LSR	4.15653e-46	0.933323	9.97774e-42
NEAT1	1.65258e-41	0.307991	3.96701e-37							GSN	7.54238e-29	0.737954	1.81055e-24		RCAN2	2.08703e-37	0.417585	5.00991e-33		GID8	2.09669e-20	0.411428	5.03311e-16		HPRT1	6.13813e-22	0.569867	1.47346e-17		KRT19	2.05219e-44	2.17413	4.92627e-40
FAM198B	1.92017e-41	0.32614	4.60936e-37							ELMSAN1	8.08806e-29	0.254087	1.94154e-24		C1QA	2.25897e-37	1.63373	5.42265e-33		PABPC1	3.38499e-20	0.371243	8.12566e-16		COX7B	7.27146e-22	0.831485	1.74551e-17		MUC1	5.70487e-44	1.3178	1.36945e-39
FOXP1	2.23017e-41	0.300963	5.35353e-37							NME1	8.59567e-29	0.319557	2.06339e-24		FHL5	2.28335e-37	0.265453	5.48118e-33		UBXN1	3.63405e-20	0.45503	8.72353e-16		SNRPB	1.11629e-21	0.793811	2.67965e-17		ERBB3	4.04427e-42	0.530568	9.70827e-38
EFEMP2	7.09734e-41	0.295897	1.70372e-36							MIR24-2	1.14599e-28	0.352295	2.75096e-24		RP11-290F20.3	2.37921e-37	0.270265	5.71129e-33		LAMTOR5	3.73797e-20	0.415857	8.97299e-16		MCM6	1.47152e-21	0.374271	3.53237e-17		WFDC2	2.75467e-41	1.12604	6.61258e-37
COL6A2	5.28518e-40	0.339675	1.26871e-35							EIF1AX	1.19395e-28	0.345683	2.86608e-24		LRRFIP1	3.81485e-37	0.499317	9.15754e-33		PABPC4	4.18721e-20	0.409409	1.00514e-15		VRK1	2.64309e-21	0.317356	6.34473e-17		PKP3	3.11654e-41	0.495914	7.48125e-37
VOPP1	9.60792e-40	0.272206	2.30638e-35							PRSS1	1.64087e-28	0.3749	3.93891e-24		CD97	5.26139e-37	0.391147	1.263e-32		COPS2	6.16818e-20	0.449332	1.48067e-15		FABP5	5.11914e-21	1.14102	1.22885e-16		TACSTD2	3.27929e-41	1.36689	7.87194e-37
FLNB	1.11801e-39	0.263986	2.68378e-35							PLSCR1	2.32168e-28	0.303828	5.5732e-24		EPS8	7.53321e-37	0.541894	1.80835e-32		TSLP	6.3776e-20	0.266717	1.53094e-15		HIPK2	5.16112e-21	0.409556	1.23893e-16		F11R	6.49236e-41	0.647076	1.55849e-36
PPIC	1.2029e-39	0.253908	2.88757e-35							DNAJB4	2.73405e-28	0.306218	6.56309e-24		PSMB9	1.19868e-36	0.508929	2.87742e-32		GHITM	9.13225e-20	0.464871	2.1922e-15		PRKDC	5.16399e-21	0.571357	1.23962e-16		CDH1	8.5956e-41	0.620903	2.06337e-36
CREB3L1	1.32043e-39	0.28615	3.16969e-35							TMEM165	1.341e-27	0.346241	3.21906e-23		TNFAIP8	2.3722e-36	0.391319	5.69446e-32		PNRC1	1.01579e-19	0.435651	2.43839e-15		SSRP1	6.53719e-21	0.591049	1.56925e-16		DSP	1.12173e-40	0.573561	2.6927e-36
FOSL2	2.37736e-39	0.329085	5.70685e-35							SRM	2.01989e-27	0.28132	4.84875e-23		S1PR3	2.54326e-36	0.372645	6.1051e-32		ERRFI1	1.08725e-19	0.533928	2.60995e-15		IMPA2	7.58032e-21	0.312755	1.81965e-16		LAD1	2.30628e-40	0.432049	5.53623e-36
RAB2A	5.90135e-39	0.279242	1.41662e-34							HNRNPAB	2.29447e-27	0.267636	5.50787e-23		REL	1.09314e-35	0.436634	2.62407e-31		WBP2	1.12331e-19	0.472169	2.6965e-15		C4orf46	1.10492e-20	0.284206	2.65235e-16		PRSS8	1.17581e-39	0.52639	2.82254e-35
MICAL2	9.56387e-39	0.265645	2.29581e-34							PPA1	2.42168e-27	0.293509	5.81324e-23		PRPF38B	3.11775e-35	0.492625	7.48416e-31		TNFRSF12A	1.4597e-19	0.495813	3.50401e-15		CA2	1.17953e-20	0.398792	2.83147e-16		BCL2L15	1.77555e-39	0.27386	4.26222e-35
SCARF2	7.7766e-38	0.258482	1.86677e-33							COLEC12	2.73696e-27	0.270292	6.57008e-23		RPS19	4.90278e-35	0.25297	1.17691e-30		TM4SF1	3.02096e-19	0.402897	7.25182e-15		LMNB2	1.26924e-20	0.36476	3.04681e-16		ITGA3	3.72168e-39	0.960792	8.93389e-35
TSPAN4	1.88951e-37	0.291705	4.53578e-33							USP53	2.88291e-27	0.282996	6.92042e-23		TNFAIP3	7.23008e-35	0.528088	1.73558e-30		UBE2D2	3.10494e-19	0.41464	7.45341e-15		PXMP2	1.40842e-20	0.295141	3.38092e-16		LGALS4	5.31675e-39	1.14669	1.27629e-34
VCL	2.84446e-37	0.302258	6.82813e-33							CHMP1B	6.01426e-27	0.467801	1.44372e-22		TIGIT	1.08217e-34	0.287659	2.59776e-30		EIF3L	3.62336e-19	0.406203	8.69789e-15		NRM	1.67807e-20	0.295633	4.0282e-16		ABCC3	7.84441e-39	1.12646	1.88305e-34
ATOX1	3.20211e-37	0.282649	7.68666e-33							TNC	1.64663e-26	0.301827	3.95273e-22		MT1M	2.07639e-34	1.05067	4.98437e-30		SLC16A1	3.97761e-19	0.489507	9.54826e-15		PLXDC1	1.7563e-20	0.689701	4.21601e-16		EFCAB4A	1.78841e-38	0.43474	4.29308e-34
SEC23A	5.23917e-37	0.272287	1.25766e-32							ITM2B	1.99422e-26	0.286634	4.78712e-22		HIPK2	2.88085e-34	0.361793	6.91547e-30		PFDN2	4.2374e-19	0.415586	1.01719e-14		EPB41L1	2.04432e-20	0.387012	4.90739e-16		FAM83H	7.41571e-38	0.281248	1.78014e-33
ZNF503	6.94973e-37	0.307816	1.66828e-32							APOE	2.1846e-26	0.599402	5.24413e-22		PABPC1	3.19604e-34	0.413611	7.67209e-30		EIF2A	4.48239e-19	0.44206	1.076e-14		ADIRF	2.54096e-20	1.69612	6.09956e-16		SLC44A4	8.46632e-38	0.637891	2.03234e-33
PLIN3	9.15746e-37	0.265088	2.19825e-32							RBM39	3.58764e-26	0.294433	8.61214e-22		FAM65B	3.27024e-34	0.257139	7.8502e-30		SNAPC1	7.58284e-19	0.429403	1.82026e-14		MT-CO2	3.09894e-20	0.645099	7.439e-16		C1orf106	1.37005e-37	0.323626	3.2888e-33
FKBP7	3.40976e-36	0.288853	8.18512e-32							PCOLCE	7.28997e-26	0.351091	1.74996e-21		CARD16	1.11709e-33	0.470936	2.68157e-29		CCNB1IP1	8.05031e-19	0.382153	1.93248e-14		NDC80	3.47573e-20	0.384972	8.34348e-16		PPL	2.32809e-37	0.400722	5.58857e-33
C19orf10	8.87923e-36	0.264736	2.13146e-31							UGP2	1.10112e-25	0.556451	2.64324e-21		SLC1A3	1.25174e-33	0.320227	3.0048e-29		SLC43A3	8.91368e-19	0.38757	2.13973e-14		GAPDH	3.76163e-20	0.607774	9.02979e-16		ANXA10	7.98093e-37	0.421091	1.91582e-32
FNDC3B	2.06137e-35	0.289077	4.94832e-31							STK38L	1.30888e-25	0.271709	3.14196e-21		GK	1.81767e-33	0.301243	4.36332e-29		HINT1	9.30976e-19	0.355153	2.23481e-14		ECE1	4.80056e-20	0.432046	1.15237e-15		KRT18	1.05388e-36	1.71595	2.52984e-32
PFN2	3.87224e-35	0.274102	9.29532e-31							NCOA7	1.65086e-25	0.269549	3.96289e-21		SELPLG	2.46628e-33	0.257929	5.9203e-29		NOL3	9.56512e-19	0.367482	2.29611e-14		RNF152	4.95101e-20	0.442163	1.18849e-15		TMPRSS2	4.52003e-36	0.262542	1.08503e-31
SPOCK1	6.37447e-35	0.262338	1.53019e-30							MT1M	2.38515e-25	0.397302	5.72556e-21		PHLDA1	4.02845e-33	0.712846	9.67028e-29		ESD	1.11833e-18	0.435977	2.68456e-14		NDUFB1	5.98784e-20	0.692516	1.43738e-15		TRIM54	5.22795e-36	0.297852	1.25497e-31
ANKH	2.49102e-34	0.285556	5.97969e-30							EIF3A	2.45898e-25	0.303178	5.90279e-21		GZMH	1.45027e-32	0.599302	3.48137e-28		P4HA2	1.23445e-18	0.481319	2.9633e-14		CALM1	6.18888e-20	0.702619	1.48564e-15		IRF6	7.80167e-36	0.297093	1.87279e-31
SLC6A6	3.2341e-34	0.394354	7.76345e-30							SLC38A2	3.69206e-25	0.352213	8.86279e-21		GPRC5C	1.65377e-32	0.279478	3.96987e-28		OXA1L	1.6746e-18	0.428726	4.01987e-14		PHGDH	7.55534e-20	0.440802	1.81366e-15		PARD6B	1.10505e-35	0.282206	2.65268e-31
TCF4	4.48147e-34	0.355589	1.07578e-29							GBP1	3.77178e-25	0.356557	9.05417e-21		BAZ1A	3.64698e-32	0.38611	8.75456e-28		PHB2	1.92595e-18	0.441779	4.62324e-14		C1QTNF2	1.48024e-19	0.449045	3.55331e-15		RAB11FIP1	1.92667e-35	0.684366	4.62497e-31
MSRB3	4.76998e-34	0.262218	1.14503e-29							PVRL2	3.80124e-25	0.282932	9.12489e-21		MT-ATP6	4.77332e-32	0.35567	1.14584e-27		SLC6A8	4.05563e-18	0.405638	9.73554e-14		ADAMTS1	2.073e-19	0.711137	4.97623e-15		S100A14	4.32815e-35	0.87778	1.03897e-30
COL6A1	5.60041e-34	0.387339	1.34438e-29							FKBP1A	3.82506e-25	0.320907	9.18206e-21		SH2B3	5.41791e-32	0.255721	1.30057e-27		DFNA5	6.09053e-18	0.321081	1.46203e-13		KIF22	2.14617e-19	0.502162	5.15189e-15		CAPN8	5.00438e-35	0.468418	1.2013e-30
SEC24D	1.1427e-33	0.268481	2.74305e-29							MAPRE1	1.29202e-24	0.260058	3.1015e-20		RHBDF2	5.70707e-32	0.255027	1.36998e-27		SAP18	6.60994e-18	0.355609	1.58672e-13		POLD3	2.41234e-19	0.322765	5.79081e-15		LAMC2	5.04573e-35	0.703917	1.21123e-30
OMD	1.25133e-33	0.345606	3.00382e-29							QSOX1	1.50189e-24	0.275799	3.60529e-20		NUDT4	1.12492e-31	0.621419	2.70037e-27		SLC2A3	7.08079e-18	0.440117	1.69974e-13		ENDOG	2.72884e-19	0.262195	6.55058e-15		ANXA3	7.81513e-35	0.616726	1.87602e-30
MINOS1	1.53191e-33	0.252068	3.67734e-29							PDK4	1.55632e-24	0.375843	3.73595e-20		WDR74	1.78637e-31	0.664529	4.28818e-27		CTSL	7.11986e-18	0.528319	1.70912e-13		PRIM2	2.96791e-19	0.252198	7.12447e-15		BIRC3	9.04226e-35	1.30851	2.17059e-30
TRAPPC1	2.53154e-33	0.252864	6.07697e-29							ICAM1	2.96626e-24	0.48801	7.1205e-20		ZBTB16	2.56764e-31	0.473947	6.16361e-27		RBPJ	7.64212e-18	0.505007	1.83449e-13		COX7A2	3.34777e-19	0.613703	8.03632e-15		VNN1	1.12706e-34	0.402808	2.70551e-30
RRBP1	2.56631e-33	0.279719	6.16043e-29							KLF10	4.33621e-24	0.291372	1.04091e-19		ARPC3	4.51831e-31	0.457961	1.08462e-26		CMIP	7.79514e-18	0.406889	1.87122e-13		SNRPD1	3.41333e-19	0.730063	8.19369e-15		SHROOM3	1.63867e-34	0.380932	3.93364e-30
WDR1	3.38854e-33	0.266578	8.1342e-29							PTPN1	5.19621e-24	0.299036	1.24735e-19		STOM	5.02145e-31	0.49262	1.2054e-26		TMSB10	9.66016e-18	0.353612	2.31892e-13		TMSB4X	3.66758e-19	0.443291	8.80402e-15		KRTCAP3	1.79281e-34	0.520357	4.30363e-30
TMEM160	3.40403e-33	0.273207	8.17137e-29							RHOQ	9.1382e-24	0.301576	2.19362e-19		CDKN1B	6.03067e-31	0.373187	1.44766e-26		PLA2G16	1.11856e-17	0.42206	2.68511e-13		NUDT8	3.93756e-19	0.314082	9.45211e-15		OCLN	4.96678e-34	0.377292	1.19227e-29
WIPF1	4.1631e-33	0.259528	9.99353e-29							S100A13	9.49796e-24	0.29275	2.27999e-19		FERMT3	8.72084e-31	0.263102	2.09344e-26		WDR54	1.19129e-17	0.333086	2.85969e-13		INPP4B	4.40518e-19	0.358939	1.05746e-14		USH1C	1.06043e-33	0.255525	2.54556e-29
IFI27	9.76433e-33	0.44042	2.34393e-28							CDC42SE1	1.26869e-23	0.253744	3.04549e-19		H3F3B	1.47714e-30	0.359809	3.54588e-26		CTD-2336O2.1	2.37209e-17	0.404871	5.69421e-13		RASGRP2	4.57543e-19	0.331758	1.09833e-14		PHACTR3	1.24057e-33	0.468239	2.97798e-29
CDK2AP1	3.56342e-32	0.271247	8.55399e-28							CLEC11A	1.63696e-23	0.263166	3.92952e-19		H3F3A	2.75437e-30	0.352506	6.61186e-26		TUBA1C	2.79392e-17	0.39106	6.7068e-13		RCSD1	5.38856e-19	0.283257	1.29352e-14		CP	1.42269e-33	0.69693	3.41516e-29
BMP1	6.98781e-32	0.267846	1.67742e-27							COL16A1	2.47106e-23	0.290783	5.93177e-19		NFASC	3.41843e-30	0.271328	8.20593e-26		ARL6IP1	3.95881e-17	0.377083	9.50311e-13		TMEM106C	5.69846e-19	0.581249	1.36792e-14		CLDN7	2.81817e-33	0.646603	6.76502e-29
CTNNB1	1.13276e-31	0.274551	2.71918e-27							MORF4L2	2.52756e-23	0.283544	6.06742e-19		ATP5G2	4.06294e-30	0.361637	9.75308e-26		TMED2	4.05898e-17	0.441113	9.74358e-13		PDLIM1	5.78643e-19	0.78827	1.38903e-14		PRR15L	8.65873e-33	0.448993	2.07853e-28
GNAI2	5.97693e-31	0.271029	1.43476e-26							GABARAPL1	2.8764e-23	0.264626	6.9048e-19		MGAT4A	6.66359e-30	0.271219	1.5996e-25		GS1-251I9.4	4.22005e-17	0.385007	1.01302e-12		CDCA7L	7.99337e-19	0.264938	1.91881e-14		TJP3	9.56804e-33	0.331551	2.29681e-28
EDNRA	3.46864e-30	0.278686	8.32647e-26							EIF5A	4.60144e-23	0.442714	1.10457e-18		C10orf54	7.20938e-30	0.450456	1.73061e-25		C1orf43	5.4004e-17	0.412923	1.29637e-12		TAGLN2	8.71251e-19	0.698416	2.09144e-14		GALNT3	3.70329e-32	0.284165	8.88976e-28
ADM	4.15861e-30	0.251909	9.98273e-26							DCN	1.08192e-22	0.293456	2.59715e-18		AP1S2	9.12987e-30	0.482863	2.19162e-25		HSD17B14	6.49065e-17	0.356145	1.55808e-12		SIVA1	8.94678e-19	0.807464	2.14768e-14		MLPH	4.38284e-32	0.466174	1.0521e-27
HSPA5	4.84916e-30	0.326669	1.16404e-25							CCT2	1.14798e-22	0.282438	2.75572e-18		CD93	1.0031e-29	0.312978	2.40795e-25		IER3	7.36306e-17	0.881386	1.7675e-12		2004-09-01	9.5079e-19	0.870782	2.28237e-14		SDCBP2	5.01264e-32	0.510044	1.20328e-27
HSPA1B	1.08588e-29	0.412427	2.60665e-25							SFRP4	1.24467e-22	0.432996	2.98783e-18		COX4I1	1.34972e-29	0.360088	3.24e-25		NDUFA6	1.13802e-16	0.394466	2.73182e-12		DDX39A	1.1845e-18	0.471314	2.8434e-14		FBXO2	5.68006e-32	0.43284	1.3635e-27
SPHK1	2.01431e-29	0.268235	4.83536e-25							SULF2	2.17365e-22	0.262193	5.21784e-18		CD96	1.60262e-29	0.290253	3.84709e-25		CAMLG	1.25574e-16	0.411385	3.01442e-12		COMMD4	1.60064e-18	0.624732	3.84234e-14		BIK	1.46616e-31	0.454882	3.51951e-27
SIK1	1.39102e-28	0.263649	3.33913e-24							C8orf4	3.61604e-22	0.430279	8.6803e-18		CST7	2.19491e-29	0.581618	5.26888e-25		GPN3	2.39629e-16	0.333876	5.75228e-12		PPP1R12B	1.73745e-18	0.54333	4.17075e-14		RAB25	2.34499e-31	0.449652	5.62915e-27
HERPUD1	2.4707e-27	0.320193	5.93091e-23							WTAP	8.36611e-22	0.290818	2.00828e-17		SNCG	3.60378e-29	0.51683	8.65087e-25		CGRRF1	2.41088e-16	0.29889	5.78732e-12		ANAPC11	1.79693e-18	0.666381	4.31352e-14		AGR2	2.86819e-31	1.088	6.88508e-27
WNK1	5.73935e-27	0.268986	1.37773e-22							DPT	1.00847e-21	0.381415	2.42082e-17		GZMK	7.11508e-29	0.906542	1.70798e-24		POLR2I	3.1985e-16	0.386945	7.67799e-12		HEYL	1.80401e-18	0.47605	4.33052e-14		AZGP1	3.14339e-31	0.54168	7.54571e-27
TPI1	2.62407e-26	0.259727	6.29908e-22							LGALS3BP	1.16885e-21	0.265291	2.80582e-17		ETS1	1.61708e-28	0.454964	3.8818e-24		STRAP	4.21781e-16	0.415379	1.01249e-11		B3GNT2	1.86958e-18	0.48937	4.48793e-14		SFTA2	8.73936e-31	0.797331	2.09788e-26
PDZK1IP1	5.09051e-25	0.267042	1.22198e-20							REXO2	1.22595e-21	0.27123	2.94288e-17		PIP4K2A	2.31715e-28	0.357215	5.56231e-24		C9orf89	4.23539e-16	0.353246	1.01671e-11		CCL8	2.03735e-18	0.866048	4.89066e-14		TFCP2L1	1.68094e-30	0.337855	4.0351e-26
MMP7	4.37502e-22	0.39999	1.05022e-17							TACC1	1.42564e-21	0.271843	3.42225e-17		VASP	2.46924e-28	0.450903	5.92741e-24		ATP6V1G1	4.83299e-16	0.372674	1.16016e-11		LSM3	2.1365e-18	0.653637	5.12867e-14		SCNN1A	1.88428e-30	0.333989	4.52322e-26
ID1	1.19533e-21	0.355602	2.86938e-17							FAM133B	1.87694e-21	0.287123	4.50558e-17		RNF152	2.65514e-28	0.383704	6.37365e-24		EIF3I	5.09868e-16	0.385596	1.22394e-11		DONSON	2.19934e-18	0.293659	5.27953e-14		TMEM92	2.46227e-30	0.33525	5.91068e-26
ISG15	4.66506e-21	0.334461	1.11985e-16							PHLDB1	2.59018e-21	0.250935	6.21773e-17		ANGPT1	3.01342e-28	0.312733	7.2337e-24		ATP6V1C1	5.51654e-16	0.349809	1.32425e-11		DENND5A	2.62693e-18	0.395023	6.30595e-14		SFN	3.98732e-29	0.699668	9.57156e-25
S100A4	4.21476e-19	0.276189	1.01175e-14							CTRB2	2.75824e-21	0.353602	6.62116e-17		ISYNA1	4.88585e-28	0.434695	1.17285e-23		EIF3D	7.63696e-16	0.397621	1.83325e-11		MLTK	3.41653e-18	0.740896	8.20138e-14		DDR1	4.79057e-29	0.498454	1.14998e-24
STMN2	1.43519e-15	0.278615	3.44517e-11							RASD1	3.12455e-21	0.331493	7.50047e-17		COL4A1	5.1145e-28	0.707706	1.22774e-23		CLTA	7.88415e-16	0.374324	1.89259e-11		USP1	3.69224e-18	0.611762	8.86322e-14		WBSCR27	7.88008e-29	0.303543	1.89161e-24
IER2	5.3679e-15	0.546508	1.28856e-10							STOM	3.63109e-21	0.298003	8.71644e-17		EEF1D	7.48524e-28	0.330743	1.79683e-23		MPC2	9.04788e-16	0.408899	2.17194e-11		RCAN2	3.87379e-18	0.396068	9.29903e-14		JUP	1.84589e-28	0.631174	4.43106e-24
ASPN	2.98378e-13	0.356022	7.16256e-09							TNFAIP3	4.55335e-21	0.578722	1.09303e-16		OSTF1	8.35789e-28	0.417769	2.00631e-23		PLOD2	9.24338e-16	0.498516	2.21887e-11		C1orf54	4.9595e-18	0.540377	1.19053e-13		CLDN3	2.46267e-28	0.616253	5.91164e-24
SERPINA1	4.85234e-11	0.374464	1.1648e-06							ZFP36L1	6.67242e-21	0.349336	1.60171e-16		KCNJ8	1.15884e-27	0.511744	2.78179e-23		DNAJB2	1.28679e-15	0.327281	3.08893e-11		OAZ2	5.80109e-18	0.756209	1.39255e-13		TSPAN8	3.41548e-28	1.33532	8.19886e-24
HILPDA	6.20638e-11	0.404196	1.48984e-06							STRAP	1.04599e-20	0.27106	2.51089e-16		2004-09-01	1.30154e-27	0.528169	3.12434e-23		COX6B1	1.3821e-15	0.308588	3.31773e-11		DAAM2	5.93685e-18	0.306805	1.42514e-13		RBM47	3.77321e-28	0.316678	9.05759e-24
										RGS4	1.32249e-20	0.43662	3.17463e-16		TAPSAR1	1.78938e-27	0.293086	4.29541e-23		RPS19BP1	1.61052e-15	0.400558	3.86606e-11		MZT1	6.0059e-18	0.415682	1.44172e-13		TMPRSS4	4.88699e-28	0.352645	1.17312e-23
										SF1	1.76876e-20	0.268806	4.24591e-16		SLC25A5	3.20302e-27	0.512113	7.68885e-23		CSTB	1.64297e-15	0.417332	3.94394e-11		KCNJ8	6.26096e-18	0.730964	1.50294e-13		TSPAN1	9.40146e-28	0.731766	2.25682e-23
										HSPE1	1.96163e-20	0.293703	4.70888e-16		RETN	3.42868e-27	0.33811	8.23056e-23		C19orf24	1.90907e-15	0.37614	4.58273e-11		HNRNPAB	7.15742e-18	0.647484	1.71814e-13		LAMA3	1.2292e-27	0.374578	2.9507e-23
										PTPRS	7.48764e-20	0.269474	1.79741e-15		MT1A	3.59738e-27	0.956065	8.63552e-23		EIF5	2.26432e-15	0.421656	5.4355e-11		EIF4EBP1	7.87913e-18	0.599991	1.89138e-13		PPAP2C	1.3363e-27	0.444383	3.20778e-23
										SPTSSA	1.11072e-19	0.381195	2.66629e-15		CLIC1	3.91172e-27	0.373953	9.39008e-23		ITGA5	2.37441e-15	0.418685	5.69976e-11		C4orf32	8.04574e-18	0.387336	1.93138e-13		SOX9	1.48227e-27	0.503519	3.55819e-23
										HNRNPU	1.32428e-19	0.323817	3.17893e-15		GCA	4.40048e-27	0.359353	1.05634e-22		MAD1L1	2.85242e-15	0.278792	6.84725e-11		ARHGEF7	8.66117e-18	0.336333	2.07911e-13		SERINC2	1.74966e-27	0.715534	4.20006e-23
										GADD45A	1.90328e-19	0.329898	4.56882e-15		BATF	4.46007e-27	0.29335	1.07064e-22		MRFAP1	3.00561e-15	0.339022	7.21496e-11		PAG1	8.81009e-18	0.395517	2.11486e-13		KCNN4	2.07088e-27	0.450089	4.97115e-23
										OLFML3	4.39632e-19	0.25331	1.05534e-14		CEBPD	4.94377e-27	0.514049	1.18675e-22		MT1X	3.5294e-15	0.477141	8.47232e-11		NDUFS6	1.05328e-17	0.597528	2.52839e-13		TM4SF4	2.82402e-27	1.22889	6.77905e-23
										PPIC	5.44856e-19	0.285471	1.30793e-14		CPVL	6.20242e-27	0.369205	1.48889e-22		IER3IP1.1	4.21263e-15	0.412454	1.01124e-10		PTK2	1.07273e-17	0.493139	2.5751e-13		ATP1B1	4.75321e-27	1.24967	1.14101e-22
										HSP90B1	5.92635e-19	0.256097	1.42262e-14		C1QTNF1	7.0732e-27	0.456445	1.69792e-22		ATF5	4.59672e-15	0.42108	1.10344e-10		CD59	1.25279e-17	0.726477	3.00732e-13		FXYD3	8.55432e-27	1.70929	2.05347e-22
										IER3	8.32599e-19	0.614369	1.99865e-14		CD79A	7.17955e-27	0.57997	1.72345e-22		AIP	4.71841e-15	0.399821	1.13265e-10		ANP32B	1.58743e-17	0.694312	3.81062e-13		PDZK1IP1	1.09123e-26	1.32965	2.61949e-22
										LMCD1	8.39309e-19	0.462577	2.01476e-14		CCL21	7.88281e-27	1.46445	1.89227e-22		RBM7	6.06933e-15	0.404396	1.45694e-10		SH3KBP1	2.43264e-17	0.397023	5.83955e-13		LCN2	1.28286e-26	1.59608	3.07951e-22
										SAR1A	1.16325e-18	0.25168	2.79239e-14		PTPRE	8.6082e-27	0.346289	2.0664e-22		CNIH1	6.26607e-15	0.368408	1.50417e-10		SETD8	2.46332e-17	0.329125	5.91319e-13		KIAA1522	2.30566e-26	0.342551	5.53473e-22
										G0S2	1.47164e-18	0.385267	3.53268e-14		GUCY1B3	1.15625e-26	0.368	2.77557e-22		SF3B14	6.97799e-15	0.355335	1.67507e-10		FABP4	2.49565e-17	1.07114	5.99081e-13		KRT7	3.9927e-26	1.51724	9.58449e-22
										EIF3J	1.49874e-18	0.280399	3.59772e-14		SYNPO2	1.18039e-26	0.46791	2.83352e-22		NDUFS4	7.42311e-15	0.387097	1.78192e-10		FOXS1	2.656e-17	0.350202	6.37574e-13		EFNA5	7.7416e-26	0.314473	1.85837e-21
										FILIP1L	2.02989e-18	0.36716	4.87275e-14		CXCL16	2.1649e-26	0.47046	5.19683e-22		CAV1	7.42524e-15	0.37833	1.78243e-10		FAM110A	2.74227e-17	0.264177	6.58282e-13		C6orf132	8.27628e-26	0.259689	1.98672e-21
										PTP4A1	2.04077e-18	0.291465	4.89886e-14		LINC00936	2.58275e-26	0.316965	6.19989e-22		RBCK1	8.45434e-15	0.392469	2.02946e-10		MIR143HG	2.78369e-17	0.404679	6.68226e-13		ITGB4	1.1041e-25	0.684027	2.65039e-21
										PRDX6	5.51939e-18	0.275582	1.32493e-13		OAZ1	3.02923e-26	0.362002	7.27166e-22		HK2	8.84098e-15	0.260584	2.12228e-10		HMGN1	3.63252e-17	0.654601	8.71986e-13		TPD52	1.71478e-25	0.349834	4.11632e-21
										ANXA2	5.74075e-18	0.271297	1.37807e-13		RP11-347P5.1	5.07164e-26	0.386884	1.21745e-21		CISD2	9.27919e-15	0.36876	2.22747e-10		RBBP7	3.87053e-17	0.652809	9.29121e-13		BAIAP2L1	1.71638e-25	0.367923	4.12016e-21
										PLAUR	6.65147e-18	0.690383	1.59669e-13		RNASET2	5.19791e-26	0.586697	1.24776e-21		GOLGA7	9.50621e-15	0.365732	2.28196e-10		PACSIN2	4.77923e-17	0.449888	1.14725e-12		OCIAD2	1.92778e-25	1.17717	4.62763e-21
										CD248	1.87668e-17	0.276861	4.50496e-13		BCL6	5.80237e-26	0.368784	1.39286e-21		EMC4	1.27219e-14	0.348384	3.05389e-10		CD36	5.32692e-17	0.614188	1.27873e-12		SLPI	2.12318e-25	1.17083	5.0967e-21
										FBN1	2.03913e-17	0.351533	4.89493e-13		SLCO3A1	7.24143e-26	0.324389	1.73831e-21		ZFAND2A	1.52277e-14	0.3012	3.6554e-10		HSPB11	5.32882e-17	0.624711	1.27918e-12		NQO1	3.32909e-25	0.675958	7.99149e-21
										C1orf56	2.14892e-17	0.256273	5.15849e-13		MT-ND4	1.58953e-25	0.290713	3.81567e-21		ATP6V0B	2.03699e-14	0.362381	4.88979e-10		ACTN4	6.27105e-17	0.685523	1.50537e-12		SPINK1	3.60639e-25	2.62275	8.65715e-21
										TNFAIP6	3.3963e-17	0.461999	8.15282e-13		MYO1B	3.89075e-25	0.443924	9.33974e-21		CSDE1	3.03367e-14	0.382814	7.28232e-10		FAM111A	6.68735e-17	0.372314	1.6053e-12		ADAM28	3.68518e-25	0.451067	8.84626e-21
										PTGDS	7.83698e-17	0.464928	1.88127e-12		MS4A1	5.62032e-25	0.468031	1.34916e-20		SEC62	3.49607e-14	0.305356	8.39232e-10		IDH2	6.98488e-17	0.638589	1.67672e-12		TMC4	4.09526e-25	0.343707	9.83068e-21
										MT1X	1.78256e-16	0.401041	4.27903e-12		GPX1	7.13423e-25	0.904248	1.71257e-20		RAB34	4.74531e-14	0.348938	1.13911e-09		LDHB	7.35304e-17	0.762458	1.7651e-12		MPZL2	4.81666e-25	0.509186	1.15624e-20
										CCL11	3.19649e-16	0.817189	7.67317e-12		NAMPT	7.49573e-25	0.553326	1.79935e-20		PAPOLA	5.14012e-14	0.424046	1.23389e-09		RUSC1	7.43666e-17	0.360889	1.78517e-12		PLEK2	5.86636e-25	0.326099	1.40822e-20
										RPL22L1	9.03014e-16	0.299696	2.16768e-11		C20orf27	1.06444e-24	0.421052	2.55518e-20		STOML2	6.11943e-14	0.354427	1.46897e-09		NFASC	9.58367e-17	0.289499	2.30056e-12		MMP7	6.42569e-25	2.09787	1.54249e-20
										NCL	1.68396e-15	0.264786	4.04234e-11		EZR	1.10513e-24	0.389486	2.65287e-20		TMEM68	6.16888e-14	0.257213	1.48084e-09		LSM5	1.03794e-16	0.631622	2.49158e-12		SPINT1	6.54227e-25	0.565755	1.57047e-20
										PRDX4	8.31897e-15	0.252674	1.99697e-10		SORT1	1.35744e-24	0.306759	3.25853e-20		NOL7	6.33779e-14	0.434166	1.52139e-09		ALG9	1.56253e-16	0.331097	3.75085e-12		CLDN1	1.3957e-24	0.566479	3.35037e-20
										CITED2	2.00606e-14	0.378904	4.81554e-10		PLCE1	1.64553e-24	0.306827	3.95009e-20		CHMP5	6.99429e-14	0.35964	1.67898e-09		NES	1.68572e-16	0.410967	4.04658e-12		VSIG2	1.57844e-24	0.299885	3.78905e-20
										SDCBP	3.54412e-14	0.276156	8.50767e-10		PDGFA	2.00753e-24	0.357425	4.81907e-20		ANG	7.94219e-14	0.336722	1.90652e-09		MPRIP	1.90932e-16	0.549247	4.58333e-12		CCDC64B	1.76828e-24	0.262103	4.24475e-20
										TGIF1	6.34011e-14	0.283201	1.52194e-09		TOB1	2.10458e-24	0.493867	5.05204e-20		HSPA13	9.21734e-14	0.318185	2.21262e-09		CSE1L	2.34546e-16	0.3651	5.63027e-12		TESC	2.29599e-24	0.645628	5.51153e-20
										CEBPD	7.7502e-14	0.27143	1.86044e-09		LAT	2.67888e-24	0.275329	6.43066e-20		SQSTM1	1.13061e-13	0.386603	2.71404e-09		UBE2N	2.68454e-16	0.569039	6.44425e-12		C1orf186	4.60215e-24	0.301732	1.10475e-19
										FBLN2	9.16203e-14	0.25163	2.19934e-09		ASAH1	2.91099e-24	0.568173	6.98784e-20		CCDC115	1.80726e-13	0.354276	4.33832e-09		EPS8	3.61288e-16	0.604488	8.67271e-12		GPX2	5.70423e-24	0.82008	1.3693e-19
										GNG11	1.95565e-13	0.320569	4.69454e-09		TUBA4A	4.06727e-24	0.295875	9.76348e-20		CKS2	1.83151e-13	0.302572	4.39655e-09		TBC1D1	5.18655e-16	0.346338	1.24503e-11		ITGB8	8.9819e-24	0.328045	2.15611e-19
										RGS2	6.77058e-13	0.310828	1.62528e-08		CMTM7	4.09443e-24	0.285411	9.82867e-20		JMJD6	1.98296e-13	0.341207	4.7601e-09		HNRNPA1	5.75764e-16	0.516243	1.38212e-11		LLGL2	9.39827e-24	0.379076	2.25606e-19
										MFAP5	1.31654e-12	0.683837	3.16035e-08		CHCHD10	5.81307e-24	0.364677	1.39543e-19		UBE2V2	2.05284e-13	0.326296	4.92783e-09		NDUFB2	7.41927e-16	0.630643	1.781e-11		PRSS22	1.25183e-23	0.300059	3.00503e-19
										CXCL1	1.54118e-12	0.819611	3.69961e-08		C1QB	9.43115e-24	1.62501	2.26395e-19		GRPEL1	2.08479e-13	0.34476	5.00453e-09		SLIT3	7.99881e-16	0.451333	1.92011e-11		SDC4	1.37261e-23	0.99004	3.29495e-19
										SELK	2.61626e-12	0.38902	6.28034e-08		NDRG2	1.03298e-23	0.420291	2.47967e-19		ALKBH5	2.97624e-13	0.373612	7.14447e-09		CALM3	9.02201e-16	0.686522	2.16573e-11		MYH14	1.61216e-23	0.361738	3.86998e-19
										HSPA5	5.7786e-12	0.271299	1.38715e-07		SOCS1	1.39901e-23	0.389014	3.35833e-19		PSMA7	3.93062e-13	0.351057	9.43544e-09		SLC12A2	9.60013e-16	0.432253	2.30451e-11		PROM1	1.91231e-23	0.34229	4.5905e-19
										SPARC	1.2566e-11	0.27746	3.01647e-07		PLXND1	1.6346e-23	0.293649	3.92385e-19		KAT5	4.86594e-13	0.29332	1.16807e-08		CAV1	9.696e-16	0.701209	2.32752e-11		AGR3	2.15217e-23	0.523776	5.16629e-19
										THBS4	2.44391e-11	0.454174	5.86661e-07		PACSIN2	1.89661e-23	0.352055	4.5528e-19		MAP2K1	5.70585e-13	0.369363	1.36969e-08		ERH	1.09719e-15	0.529232	2.63381e-11		MSLN	6.81657e-23	0.666771	1.63632e-18
										FST	3.15934e-10	0.351642	7.584e-06		SOD3	2.07817e-23	0.37995	4.98865e-19		EIF4B	5.76837e-13	0.320348	1.3847e-08		RB1	1.20004e-15	0.408448	2.8807e-11		TNNT1	1.24424e-22	0.593294	2.98679e-18
										COL3A1	8.05082e-09	0.29141	0.00019326		PLAC9	2.5257e-23	0.464263	6.06295e-19		VAMP3	6.19441e-13	0.381511	1.48697e-08		SMARCA4	1.33551e-15	0.373689	3.20589e-11		SERPINA1	1.28858e-22	1.75944	3.09324e-18
										GAS1	5.69326e-08	0.293965	0.00136667		TNFRSF21	2.67122e-23	0.353686	6.41226e-19		RNPS1	7.8151e-13	0.318695	1.87602e-08		STEAP4	1.82578e-15	0.515956	4.38279e-11		AQP5	1.53353e-22	0.426587	3.68124e-18
										IGF2	1.38815e-07	0.298942	0.00333225		EMB	3.81996e-23	0.310754	9.1698e-19		FAM195A	8.0707e-13	0.271794	1.93737e-08		ARL6IP6	1.87009e-15	0.399435	4.48914e-11		EFNA1	1.98072e-22	0.482277	4.75471e-18
										IFI6	2.22249e-07	0.30804	0.00533509		ATP5L	4.68663e-23	0.276976	1.12503e-18		MRPL51	8.84091e-13	0.353662	2.12226e-08		NCK2	1.88703e-15	0.361094	4.52982e-11		ITGA2	2.54729e-22	0.416839	6.11477e-18
										PDLIM3	4.82753e-07	0.337032	0.0115885		ECE1	7.76144e-23	0.299082	1.86313e-18		PCBP1	1.00711e-12	0.310807	2.41757e-08		CD97	2.00328e-15	0.341282	4.80888e-11		TSPAN15	4.71746e-22	0.329654	1.13243e-17
										SFRP2	2.12158e-06	0.443955	0.0509286		STAB1	1.04075e-22	0.309187	2.49831e-18		C8orf59	1.16404e-12	0.348445	2.79429e-08		SNRPA	2.02842e-15	0.336595	4.86923e-11		GCNT3	5.19686e-22	0.374999	1.24751e-17
										SLPI	2.30818e-06	0.56515	0.0554079		HEYL	1.05078e-22	0.329971	2.52239e-18		ARL6IP6	1.16437e-12	0.262224	2.79507e-08		PSIP1	2.14398e-15	0.646269	5.14661e-11		GABRP	6.74414e-22	0.779042	1.61893e-17
										INS	3.13631e-06	0.280415	0.0752872		TACC1	1.3484e-22	0.497296	3.23683e-18		LETMD1	1.3179e-12	0.310563	3.16362e-08		BCL2L12	2.43326e-15	0.298765	5.84105e-11		FAM213B	1.34384e-21	0.259836	3.22588e-17
															EVI2A	2.0738e-22	0.303155	4.97815e-18		VAPA	1.33535e-12	0.344136	3.2055e-08		MT-CO3	2.57023e-15	0.501814	6.16983e-11		ST14	5.42852e-21	0.426837	1.30312e-16
															LITAF	2.51212e-22	0.417215	6.03034e-18		POLD2	1.39779e-12	0.304489	3.3554e-08		PSME2	2.79162e-15	0.60061	6.70128e-11		VAMP8	7.1091e-21	0.808135	1.70654e-16
															RASGRP2	5.82147e-22	0.297161	1.39744e-17		INSIG1	1.61646e-12	0.25155	3.88032e-08		SUPT16H	2.84796e-15	0.423955	6.83653e-11		HIST1H1C	1.63967e-20	0.680226	3.93603e-16
															FAM213A	5.82922e-22	0.436763	1.3993e-17		CMPK1	2.76909e-12	0.334886	6.64721e-08		MYL6	2.9248e-15	0.528448	7.02098e-11		MUC13	2.29334e-20	0.504858	5.50515e-16
															SAT1	6.17253e-22	0.768757	1.48172e-17		RNF7	3.17331e-12	0.344202	7.61752e-08		BOLA3	3.02489e-15	0.565	7.26125e-11		ITGA6	2.57386e-20	0.418023	6.17855e-16
															GZMB	6.2493e-22	0.700601	1.50014e-17		CHD1L	3.27868e-12	0.265315	7.87046e-08		PHLDA1	3.96355e-15	0.679747	9.51451e-11		EZR	4.93007e-20	0.782169	1.18346e-15
															ICAM3	6.36232e-22	0.34263	1.52728e-17		GPI	3.43853e-12	0.34542	8.2542e-08		FAM129A	4.05808e-15	0.46444	9.74143e-11		PTPRF	5.65155e-20	0.5236	1.35665e-15
															LHFP	7.40421e-22	0.463294	1.77738e-17		EIF3G	3.53551e-12	0.326298	8.48699e-08		NID1	4.35751e-15	0.782536	1.04602e-10		SEZ6L2	6.03455e-20	0.546485	1.44859e-15
															ITSN2	7.67111e-22	0.356269	1.84145e-17		COX16	3.65698e-12	0.359455	8.77858e-08		HN1L	5.7659e-15	0.292727	1.38411e-10		HLA-DRB5	6.93868e-20	0.59881	1.66563e-15
															CREM	7.72019e-22	0.486126	1.85323e-17		NAP1L1	3.89259e-12	0.255342	9.34417e-08		RP11-332H18.4	6.0315e-15	0.285503	1.44786e-10		CLDN18	6.97401e-20	0.774678	1.67411e-15
															GSTK1	1.00727e-21	0.388774	2.41795e-17		RFK	4.88593e-12	0.286871	1.17287e-07		ABHD3	6.56451e-15	0.275358	1.57581e-10		STARD10	9.13032e-20	0.55079	2.19173e-15
															ETS2	1.38789e-21	0.393759	3.33162e-17		CLDN12	6.07311e-12	0.261198	1.45785e-07		TNFRSF21	6.87792e-15	0.393575	1.65104e-10		CXCL6	9.32628e-20	0.419554	2.23877e-15
															SERPINB9	1.40485e-21	0.287393	3.37234e-17		NDUFC1	6.57128e-12	0.340103	1.57744e-07		HNRNPA3	6.90269e-15	0.564506	1.65699e-10		TSTD1	1.42346e-19	0.584084	3.41701e-15
															CRIP2	1.50927e-21	0.471424	3.623e-17		BRIX1	6.60445e-12	0.371272	1.5854e-07		TMX3	7.62884e-15	0.323501	1.8313e-10		PIGR	1.73396e-19	1.1553	4.16237e-15
															FGL2	1.51215e-21	0.397258	3.62991e-17		DNTTIP1	7.25271e-12	0.337272	1.74101e-07		VPS13D	7.70922e-15	0.277804	1.8506e-10		RP11-532F12.5	1.82408e-19	0.323042	4.37869e-15
															PPP2R5C	1.52467e-21	0.38199	3.65998e-17		MRPL21	7.59121e-12	0.342393	1.82227e-07		BCL7C	9.63309e-15	0.470129	2.31242e-10		TOM1L1	3.46334e-19	0.258086	8.31375e-15
															UQCRB	2.16752e-21	0.255468	5.20313e-17		SLC25A24	8.59266e-12	0.285757	2.06267e-07		MIR145	1.01246e-14	0.308614	2.43041e-10		ACSL5	5.27625e-19	0.299064	1.26656e-14
															CDC42EP4	2.39088e-21	0.269036	5.7393e-17		TMEM18	1.14357e-11	0.32472	2.74514e-07		PDE8A	1.04818e-14	0.265735	2.51616e-10		ZG16B	6.17576e-19	0.339902	1.48249e-14
															BLOC1S1	3.31778e-21	0.388333	7.96432e-17		GOLT1B	1.16782e-11	0.327456	2.80334e-07		HINT2	1.08882e-14	0.532687	2.6137e-10		ANXA4	5.41514e-18	0.934235	1.2999e-13
															UBA2	4.02769e-21	0.400353	9.66847e-17		EIF2S2	1.37362e-11	0.34051	3.29738e-07		HAUS1	1.13815e-14	0.428285	2.73212e-10		TFF2	5.74312e-18	1.2583	1.37864e-13
															TYMP	7.44582e-21	0.629221	1.78737e-16		AIMP1	1.94567e-11	0.36559	4.67058e-07		ADCY3	1.17088e-14	0.488826	2.81069e-10		C19orf77	8.08621e-18	0.468595	1.94109e-13
															NR2F2	7.48548e-21	0.460935	1.79689e-16		SKP1	2.28845e-11	0.292918	5.49341e-07		PHLDA2	1.23418e-14	1.03062	2.96265e-10		CLDN10	1.01474e-17	0.612151	2.43589e-13
															RNF213	8.00356e-21	0.367878	1.92126e-16		PSMD12	2.33536e-11	0.347544	5.60602e-07		POMP	1.37444e-14	0.59599	3.29935e-10		DEFB1	1.09604e-17	0.862438	2.63105e-13
															S100A9	8.40024e-21	2.28718	2.01648e-16		EIF3M	2.71425e-11	0.322369	6.51557e-07		EXOSC9	1.53181e-14	0.262466	3.67712e-10		CDKN2A	1.30152e-17	0.58378	3.12431e-13
															FILIP1	9.20667e-21	0.321791	2.21006e-16		ZNHIT3	3.04581e-11	0.317206	7.31147e-07		AC131025.8	1.84615e-14	0.331742	4.43168e-10		EPHA2	1.8873e-17	0.366882	4.53047e-13
															NCK2	1.07724e-20	0.34865	2.58591e-16		TMX1	3.63846e-11	0.367097	8.73411e-07		HOXB-AS1	2.07202e-14	0.484438	4.97389e-10		GALE	2.05474e-17	0.296483	4.9324e-13
															PTK2	1.45326e-20	0.386312	3.48855e-16		NDUFAF2	3.64659e-11	0.344654	8.75363e-07		SLC7A2	2.1049e-14	0.34436	5.05281e-10		LYZ	2.16769e-17	1.51792	5.20354e-13
															ZNF331	2.15069e-20	0.445574	5.16273e-16		SPCS2	3.66345e-11	0.360904	8.79411e-07		DMD	2.20378e-14	0.30093	5.29017e-10		CRIP1	3.21088e-17	0.830305	7.70772e-13
															MSN	2.69272e-20	0.368927	6.46387e-16		H1F0	3.89239e-11	0.39371	9.34369e-07		SNRPF	2.95871e-14	0.592936	7.10238e-10		RASSF7	3.66313e-17	0.465227	8.79334e-13
															YWHAB	4.39544e-20	0.35278	1.05513e-15		UBC	4.06691e-11	0.43476	9.76262e-07		CALD1	3.491e-14	0.520079	8.38014e-10		SLC9A3R1	3.78926e-17	0.277132	9.09611e-13
															MAPRE2	4.97257e-20	0.342084	1.19367e-15		RAD23A	4.10972e-11	0.338377	9.86538e-07		CHCHD2	3.53505e-14	0.510698	8.48589e-10		HSD17B2	3.80923e-17	0.387116	9.14406e-13
															S100A8	6.09967e-20	2.4213	1.46423e-15		APOPT1	4.89338e-11	0.329791	1.17465e-06		RBX1	3.92567e-14	0.465544	9.42357e-10		MMP1	4.29496e-17	0.407494	1.03101e-12
															IFITM2	6.14921e-20	0.378125	1.47612e-15		SAT2	6.42506e-11	0.351467	1.54233e-06		ZMIZ1	3.98231e-14	0.319997	9.55953e-10		SRCAP	4.33862e-17	0.711131	1.04149e-12
															JAG1	6.15239e-20	0.354872	1.47688e-15		TIMM9	6.58895e-11	0.334816	1.58168e-06		BAZ1B	4.61343e-14	0.384444	1.10745e-09		LINC01133	6.24147e-17	0.370341	1.49827e-12
															ARHGEF17	7.18165e-20	0.337304	1.72396e-15		AMN1	7.20898e-11	0.255165	1.73052e-06		HNRNPD	5.27985e-14	0.546184	1.26743e-09		HIST1H2BD	6.506e-17	0.252507	1.56176e-12
															APLP2	9.40566e-20	0.406501	2.25783e-15		BTG3	8.98875e-11	0.310758	2.15775e-06		CAMK2N1	5.56383e-14	0.654562	1.3356e-09		CD82	7.46349e-17	0.616187	1.79161e-12
															SYNE2	1.02834e-19	0.385689	2.46852e-15		SH3BGRL3	1.06622e-10	0.291856	2.55946e-06		CKLF	5.67298e-14	0.445177	1.3618e-09		ITGB6	8.66083e-17	0.482174	2.07903e-12
															KIAA1551	1.08358e-19	0.350416	2.60112e-15		BRI3	1.14227e-10	0.296231	2.74202e-06		UACA	5.97871e-14	0.756582	1.43519e-09		IFT172	9.39643e-17	0.292085	2.25561e-12
															MIR143HG	1.95895e-19	0.328282	4.70246e-15		ZNF90	1.24106e-10	0.299808	2.97917e-06		CHCHD10	7.11131e-14	0.753821	1.70707e-09		TM4SF1	9.40116e-17	0.977412	2.25675e-12
															THBD	2.37215e-19	0.25917	5.69434e-15		LARP6	1.29265e-10	0.331822	3.103e-06		ARID1A	7.37793e-14	0.424391	1.77107e-09		CRYZ	9.72693e-17	0.408699	2.33495e-12
															MLTK	2.74856e-19	0.422907	6.59792e-15		TMEM256	1.35781e-10	0.357396	3.25943e-06		ATP2B4	8.63607e-14	0.357268	2.07309e-09		S100P	1.04904e-16	0.771659	2.51823e-12
															SERPINI1	2.99826e-19	0.313518	7.19731e-15		CNOT7	1.46696e-10	0.303839	3.52145e-06		NNT	9.25909e-14	0.271847	2.22264e-09		REG4	1.12292e-16	0.685892	2.69557e-12
															2006-09-01	6.81666e-19	0.320319	1.63634e-14		SPCS1	1.48145e-10	0.312516	3.55623e-06		MYL9	9.61704e-14	0.784487	2.30857e-09		CST6	1.58228e-16	0.329905	3.79827e-12
															TBC1D1	1.77995e-18	0.280261	4.27277e-14		HIST1H1C	1.79648e-10	0.569653	4.31245e-06		FUS	1.06577e-13	0.503578	2.55837e-09		ATP1A1	1.81169e-16	0.90936	4.34897e-12
															PSME2	1.90221e-18	0.405959	4.56626e-14		SERPINE1	1.92682e-10	0.2503	4.62533e-06		UQCRC1	1.1091e-13	0.509696	2.6624e-09		AKR1C3	3.03093e-16	0.394884	7.27576e-12
															CSTA	2.89616e-18	0.499405	6.95223e-14		SCOC	2.0946e-10	0.296875	5.02808e-06		ATP5G3	1.25799e-13	0.575356	3.01979e-09		SYT8	6.22249e-16	1.01969	1.49371e-11
															RILPL2	3.56201e-18	0.278939	8.55062e-14		RP11-798M19.6	2.23279e-10	0.318772	5.35982e-06		YWHAH	1.29284e-13	0.711685	3.10347e-09		TFF1	6.28405e-16	1.40052	1.50849e-11
															PCSK7	3.61689e-18	0.411216	8.68235e-14		CTD-2314B22.3	3.18445e-10	0.282207	7.64426e-06		UQCC2	1.34316e-13	0.515808	3.22426e-09		ZC3H12A	7.8523e-16	0.392263	1.88495e-11
															RHOG	4.15645e-18	0.335668	9.97756e-14		ZFAND1	3.22377e-10	0.295476	7.73867e-06		MINOS1	1.41293e-13	0.503316	3.39175e-09		PMEPA1	8.08335e-16	0.88704	1.94041e-11
															B3GNT2	5.28231e-18	0.290659	1.26802e-13		C11orf58	3.3378e-10	0.277648	8.01239e-06		CLMN	1.50469e-13	0.394918	3.612e-09		TJP2	8.48415e-16	0.335679	2.03662e-11
															CTRB2	1.06863e-17	0.406732	2.56524e-13		VAMP2	3.39648e-10	0.270148	8.15326e-06		GMFG	1.51799e-13	0.465291	3.64393e-09		PPP1R16A	1.34739e-15	0.350175	3.2344e-11
															LURAP1L	1.3807e-17	0.322769	3.31437e-13		TOMM22	3.53122e-10	0.321958	8.47669e-06		MYLK	1.60723e-13	0.773987	3.85816e-09		ABHD11	1.56507e-15	0.359594	3.75696e-11
															PPP1R12B	2.07256e-17	0.354069	4.97517e-13		C11orf1	3.69508e-10	0.289774	8.87005e-06		PLAC9	1.61283e-13	0.709019	3.87159e-09		COL9A3	2.96242e-15	0.29678	7.11129e-11
															FBP1	2.12148e-17	0.258197	5.09262e-13		MMADHC	3.70758e-10	0.267061	8.90005e-06		NME4	1.62191e-13	0.513123	3.89339e-09		CYSTM1	3.08035e-15	0.733637	7.39438e-11
															RPS29	2.59796e-17	0.261026	6.23641e-13		POLR2C	4.25066e-10	0.335517	1.02037e-05		CD4	1.9357e-13	0.313494	4.64664e-09		MIA	4.29397e-15	1.0118	1.03077e-10
															ROCK1	3.09458e-17	0.35121	7.42855e-13		TPSAB1	4.5326e-10	0.418359	1.08805e-05		UQCRQ	2.09547e-13	0.472935	5.03017e-09		PSCA	4.57139e-15	0.756901	1.09736e-10
															MAFB	4.19603e-17	0.449202	1.00726e-12		PSMB7	4.94337e-10	0.296315	1.18666e-05		PEAK1	2.11974e-13	0.389382	5.08844e-09		CXCL17	5.62177e-15	0.250402	1.34951e-10
															BAZ2A	4.2066e-17	0.283957	1.0098e-12		POLE4	5.09579e-10	0.342486	1.22324e-05		UBA2	2.20922e-13	0.534746	5.30324e-09		C15orf48	5.67558e-15	1.0223	1.36242e-10
															SELT	6.5309e-17	0.314228	1.56774e-12		ALKBH7	6.27678e-10	0.301891	1.50674e-05		CLIC1	2.52176e-13	0.533131	6.05347e-09		CDA	7.45342e-15	0.483127	1.78919e-10
															PPP1CA	6.66951e-17	0.326547	1.60102e-12		PGRMC1	9.4543e-10	0.321034	2.2695e-05		EHD2	2.8728e-13	0.553568	6.89615e-09		TMEM37	7.62524e-15	0.286366	1.83044e-10
															CAPG	7.46525e-17	0.523747	1.79203e-12		CDK4	1.1504e-09	0.329797	2.76154e-05		ANGPT1	3.55547e-13	0.256164	8.5349e-09		FAM195A	1.48898e-14	0.279684	3.57429e-10
															NR4A2	8.31957e-17	0.294004	1.99711e-12		CNIH4	1.20875e-09	0.323472	2.90159e-05		CENPB	3.75147e-13	0.315287	9.00541e-09		UBALD2	1.53835e-14	0.622668	3.69282e-10
															CDC42SE2	9.26616e-17	0.298351	2.22434e-12		ADIPOR1	1.21373e-09	0.343148	2.91356e-05		PDGFRB	3.93961e-13	0.829999	9.45703e-09		CAMK2N1	2.21172e-14	0.836199	5.30923e-10
															ELF1	9.36363e-17	0.340661	2.24774e-12		AGAP2-AS1	1.2845e-09	0.276481	3.08344e-05		H3F3A	4.15962e-13	0.530164	9.98518e-09		NOL3	2.85004e-14	0.43652	6.84151e-10
															HMOX1	9.46819e-17	0.276206	2.27284e-12		VBP1	1.37767e-09	0.296619	3.30709e-05		NDUFB3	5.08628e-13	0.465526	1.22096e-08		TFF3	3.30646e-14	1.49667	7.93715e-10
															ARHGEF1	1.56278e-16	0.295939	3.75145e-12		NT5E	1.39045e-09	0.271733	3.33778e-05		RHOC	5.10956e-13	0.497713	1.22655e-08		SH3YL1	3.5058e-14	0.46967	8.41568e-10
															MT-ND2	3.45287e-16	0.250096	8.28861e-12		PSMD8	1.60817e-09	0.273561	3.86042e-05		MEA1	5.2898e-13	0.530375	1.26982e-08		ERBB2	3.73322e-14	0.378349	8.96159e-10
															HIF1A	3.79247e-16	0.363968	9.10382e-12		JAGN1	2.05119e-09	0.260655	4.92388e-05		FAT1	5.33063e-13	0.345941	1.27962e-08		DUOX2	3.90267e-14	0.480105	9.36836e-10
															ANP32A	4.32886e-16	0.314086	1.03914e-11		LAMTOR4	2.19644e-09	0.289286	5.27256e-05		MT-CO1	5.41442e-13	0.487419	1.29973e-08		ITPR3	3.98289e-14	0.263451	9.56093e-10
															PPP1R18	4.72327e-16	0.341093	1.13382e-11		HIST2H2AA3	2.40939e-09	0.272665	5.78373e-05		C19orf48	5.49722e-13	0.386451	1.31961e-08		SORL1	5.05878e-14	0.254978	1.21436e-09
															ARPC5	5.88288e-16	0.340334	1.41219e-11		PCNA	2.80929e-09	0.27886	6.74369e-05		KPNB1	6.49326e-13	0.494398	1.55871e-08		ERO1L	5.11202e-14	0.717224	1.22714e-09
															ABCC9	6.17191e-16	0.291068	1.48157e-11		UBA2	3.28534e-09	0.286577	7.88645e-05		TPRKB	6.56241e-13	0.464004	1.57531e-08		PERP	6.51474e-14	0.69333	1.56386e-09
															GRB2	6.19585e-16	0.305661	1.48731e-11		CCNG1	4.56744e-09	0.301186	0.000109641		SMC3	7.1835e-13	0.562599	1.7244e-08		HOOK2	7.02819e-14	0.387423	1.68712e-09
															COL4A2	7.53208e-16	0.424349	1.80808e-11		MED10	6.42673e-09	0.332265	0.000154274		EDNRB	7.31689e-13	0.295443	1.75642e-08		ID1	7.07576e-14	0.806453	1.69854e-09
															TSC22D4	8.44761e-16	0.270622	2.02785e-11		DEK	6.75742e-09	0.28257	0.000162212		TPM2	7.44327e-13	0.554404	1.78676e-08		KRT17	8.76821e-14	0.50245	2.10481e-09
															CHN1	1.09072e-15	0.42512	2.61827e-11		ANKRD37	9.50705e-09	0.328412	0.000228217		ANP32E	8.08242e-13	0.558833	1.94018e-08		SLC12A9	8.83945e-14	0.269015	2.12191e-09
															PNRC1	1.58503e-15	0.292655	3.80485e-11		GNAI3	9.6682e-09	0.299036	0.000232085		COBLL1	8.85317e-13	0.270168	2.1252e-08		KCNK1	8.8804e-14	0.268204	2.13174e-09
															GGA1	1.59301e-15	0.257166	3.82402e-11		TMED1	1.00957e-08	0.253827	0.000242347		ICMT	8.92818e-13	0.396065	2.14321e-08		KLK6	1.47097e-13	0.29452	3.53106e-09
															ATP1B3	1.96136e-15	0.48127	4.70824e-11		RBM8A	1.02067e-08	0.271753	0.000245012		MARCKSL1	9.16906e-13	0.610824	2.20103e-08		VNN2	1.66745e-13	0.25111	4.00273e-09
															PFKFB3	2.73441e-15	0.277472	6.56396e-11		COX20	1.07861e-08	0.313199	0.00025892		ATP5L	9.27282e-13	0.421249	2.22594e-08		MALL	1.9079e-13	0.618916	4.57991e-09
															XIST	3.31628e-15	0.41466	7.96072e-11		BCAP31	1.12598e-08	0.30852	0.00027029		TMEM107	9.39435e-13	0.28111	2.25511e-08		CXXC5	2.00604e-13	0.40195	4.81549e-09
															RB1	3.34147e-15	0.255771	8.02119e-11		C6orf1	1.1836e-08	0.275121	0.000284124		LINC00152	9.7658e-13	0.923262	2.34428e-08		VPS37B	2.19269e-13	0.319813	5.26355e-09
															PPP1R12A	4.99599e-15	0.361924	1.19929e-10		BTF3L4	1.28955e-08	0.295316	0.000309556		MIR4435-1HG	1.01037e-12	0.897696	2.42539e-08		SAA1	3.03708e-13	0.687914	7.29052e-09
															ARID5A	5.99468e-15	0.325967	1.43902e-10		NUDT2	1.36977e-08	0.252848	0.000328814		SMIM12	1.05888e-12	0.297775	2.54184e-08		CAPS	3.39455e-13	0.264853	8.14862e-09
															TFRC	6.95989e-15	0.3201	1.67072e-10		BLVRB	1.57436e-08	0.256765	0.000377925		PSMC3	1.06643e-12	0.531844	2.55997e-08		ADAM15	4.32427e-13	0.29327	1.03804e-08
															COX7B	7.30238e-15	0.296008	1.75294e-10		MRPL10	2.04503e-08	0.278383	0.000490909		LASP1	1.12702e-12	0.372059	2.70542e-08		PON2	4.87262e-13	0.602398	1.16967e-08
															PNISR	8.6084e-15	0.277896	2.06645e-10		C14orf166	2.27864e-08	0.254184	0.000546989		MTHFD1	1.15543e-12	0.324759	2.77361e-08		S100A6	4.89949e-13	0.728409	1.17612e-08
															SP110	9.73088e-15	0.314563	2.3359e-10		HEBP1	2.28283e-08	0.324829	0.000547994		RAP2A	1.26468e-12	0.373586	3.03585e-08		MGLL	5.2427e-13	0.473516	1.25851e-08
															PYCARD	1.14362e-14	0.356157	2.74525e-10		ADSS	2.35143e-08	0.269016	0.00056446		ATP5J	1.33498e-12	0.443161	3.20463e-08		CSTB	8.90012e-13	0.732329	2.13647e-08
															BIRC3	1.50279e-14	0.445749	3.60744e-10		THUMPD2	2.84967e-08	0.370704	0.000684063		CCT5	1.56301e-12	0.514487	3.75201e-08		OLFM4	9.82803e-13	1.31698	2.35922e-08
															CCND3	3.44244e-14	0.340929	8.26358e-10		MEA1	2.98395e-08	0.260372	0.000716297		ATP1B3	1.68612e-12	0.480597	4.04752e-08		CDHR5	1.03649e-12	0.256781	2.4881e-08
															PSMB8	3.79452e-14	0.26211	9.10875e-10		SRP68	3.04226e-08	0.252549	0.000730295		LAMA4	1.91409e-12	0.565646	4.59478e-08		HMGA1	1.26047e-12	0.416809	3.02576e-08
															ITGA1	4.9517e-14	0.335844	1.18866e-09		MRPL1	3.15718e-08	0.283122	0.00075788		SRSF3	1.97169e-12	0.561838	4.73303e-08		PLA2G16	1.41486e-12	0.553894	3.39638e-08
															KMT2E	5.97736e-14	0.320647	1.43487e-09		RTFDC1	3.39074e-08	0.271594	0.000813946		SRSF2	2.32022e-12	0.576461	5.56969e-08		ARL4A	1.47126e-12	0.329411	3.53177e-08
															ARHGEF7	7.42908e-14	0.281095	1.78335e-09		S100A16	3.93019e-08	0.290358	0.000943441		ATP5J2	2.42833e-12	0.510794	5.8292e-08		S100A11	2.59438e-12	0.66883	6.22781e-08
															ZFP36L2	7.55341e-14	0.275611	1.81319e-09		TXNL1	4.92127e-08	0.313276	0.00118135		ACTG2	2.55462e-12	0.760514	6.13236e-08		TNNI2	3.201e-12	0.388248	7.684e-08
															LIPA	7.94237e-14	0.408262	1.90657e-09		TAF9	5.0944e-08	0.272229	0.00122291		USMG5	2.76149e-12	0.495977	6.62896e-08		DOCK5	3.29873e-12	0.325515	7.91859e-08
															C1orf63	9.27551e-14	0.297376	2.22659e-09		NXT1	5.45508e-08	0.26966	0.00130949		HIP1	2.77831e-12	0.289469	6.66934e-08		TINAGL1	3.76444e-12	0.484064	9.03654e-08
															CCL3	1.8649e-13	1.02514	4.4767e-09		EMC3	6.25049e-08	0.265428	0.00150043		SLBP	3.21941e-12	0.555329	7.7282e-08		EPS8L1	4.2588e-12	0.272348	1.02232e-07
															ENSA	1.94719e-13	0.299059	4.67423e-09		SNHG9	9.81566e-08	0.29573	0.00235625		KDELC2	3.22816e-12	0.395899	7.74919e-08		KLF5	4.62118e-12	0.382104	1.10932e-07
															IFITM1	2.23674e-13	0.406476	5.36929e-09		TMEM66	9.91846e-08	0.25369	0.00238093		NDUFA6	3.64468e-12	0.525145	8.74905e-08		DSG2	5.33082e-12	0.435338	1.27966e-07
															GLUL	2.38749e-13	0.4073	5.73117e-09		DNAJA2	1.34636e-07	0.253764	0.00323195		MGLL	3.77057e-12	0.395288	9.05126e-08		ABHD2	6.52162e-12	0.708533	1.56552e-07
															MOB1A	2.60136e-13	0.28932	6.24456e-09		BCAS2	1.40639e-07	0.299778	0.00337605		TFDP1	3.87112e-12	0.348329	9.29263e-08		DMKN	7.20728e-12	0.460401	1.73011e-07
															RARRES3	3.47083e-13	0.293103	8.33174e-09		PHB	1.56453e-07	0.277547	0.00375565		PAICS	4.48039e-12	0.380664	1.07552e-07		PHLDA2	7.65262e-12	0.66498	1.83701e-07
															PSMB10	3.53212e-13	0.266148	8.47885e-09		TOMM40	1.8e-07	0.266201	0.00432089		IGFBP2	4.5938e-12	0.775645	1.10274e-07		CITED4	9.39269e-12	0.360105	2.25472e-07
															KLRD1	3.75456e-13	0.30742	9.01282e-09		C19orf53	1.831e-07	0.250643	0.00439531		SET	5.51462e-12	0.559013	1.32378e-07		MT-CO1	1.07214e-11	0.569379	2.57368e-07
															MGLL	4.76788e-13	0.265342	1.14453e-08		NINJ1	1.95341e-07	0.272101	0.00468916		YWHAZ	5.82127e-12	0.507964	1.3974e-07		MT-CO2	1.08532e-11	0.62999	2.60531e-07
															CYCS	5.45448e-13	0.289121	1.30935e-08		PTP4A1	1.99923e-07	0.270008	0.00479915		ARHGEF12	5.9266e-12	0.345089	1.42268e-07		BIRC7	1.31131e-11	0.333541	3.14779e-07
															TMEM66	5.48166e-13	0.335344	1.31587e-08		KIFC3	2.00538e-07	0.255757	0.00481391		CCDC88A	6.1685e-12	0.363974	1.48075e-07		MLLT4	1.4696e-11	0.315087	3.52777e-07
															HOXB-AS1	5.7165e-13	0.293913	1.37225e-08		CHCHD3	2.50884e-07	0.268695	0.00602246		IPO5	6.68422e-12	0.318044	1.60455e-07		CDK2AP2	1.51611e-11	0.443972	3.63942e-07
															CFLAR	6.77127e-13	0.290562	1.62544e-08		MOB4	3.07234e-07	0.280304	0.00737515		ANP32A	7.29951e-12	0.369029	1.75225e-07		KRT15	1.60576e-11	0.631375	3.85462e-07
															HMGN3	7.26431e-13	0.268934	1.7438e-08		NAE1	3.69046e-07	0.260734	0.00885896		PDZD11	8.0827e-12	0.379438	1.94025e-07		RP11-462G2.1	1.74119e-11	0.26944	4.17972e-07
															SLC2A3	9.09297e-13	0.345917	2.18277e-08		LTA4H	3.7087e-07	0.264403	0.00890273		CCP110	8.22552e-12	0.268751	1.97454e-07		GPRC5A	1.9162e-11	0.590937	4.59984e-07
															C11orf96	1.21442e-12	0.369576	2.91522e-08		AK2	3.7673e-07	0.295036	0.0090434		SORT1	9.26594e-12	0.282136	2.22429e-07		DUOXA2	1.92009e-11	0.312772	4.60917e-07
															STK17B	1.46966e-12	0.306525	3.52791e-08		STIP1	5.64612e-07	0.266424	0.0135535		RPA1	9.59135e-12	0.312477	2.3024e-07		AHNAK2	1.93287e-11	0.429971	4.63986e-07
															LEPROTL1	1.6772e-12	0.35264	4.02613e-08		RPA3	5.6861e-07	0.274507	0.0136495		SNCG	9.68085e-12	0.321106	2.32389e-07		MT-ND1	2.52501e-11	0.608006	6.06128e-07
															MIDN	2.17804e-12	0.288946	5.22838e-08		ATP6V1F	5.91337e-07	0.270633	0.014195		DYNLT1	1.04596e-11	0.520983	2.51082e-07		TMEM63A	2.94204e-11	0.280003	7.06236e-07
															PPP1CB	2.31276e-12	0.337248	5.55179e-08		DGUOK	6.40649e-07	0.272389	0.0153788		CAMTA1	1.18303e-11	0.513531	2.83987e-07		LMO7	3.05756e-11	0.486577	7.33967e-07
															TNS1	4.00137e-12	0.311419	9.60528e-08		APH1A	6.45677e-07	0.282555	0.0154995		XPO1	1.22925e-11	0.412972	2.95082e-07		NUDT14	4.37818e-11	0.255438	1.05098e-06
															ATP6V0B	4.1073e-12	0.272916	9.85959e-08		OSER1	6.77949e-07	0.251669	0.0162742		CHCHD3	1.23526e-11	0.349226	2.96524e-07		CRIP2	4.42659e-11	0.710542	1.0626e-06
															ANAPC16	4.30073e-12	0.275454	1.03239e-07		SMIM20	7.00635e-07	0.284202	0.0168187		IFT43	1.24423e-11	0.317825	2.98678e-07		MACROD2	5.03026e-11	0.269361	1.20751e-06
															TPM3	4.6599e-12	0.280299	1.11861e-07		TM2D1	1.09486e-06	0.27593	0.0262822		IMMT	1.24682e-11	0.299547	2.99299e-07		LYPLA2	5.31777e-11	0.322436	1.27653e-06
															SMCHD1	4.6683e-12	0.262946	1.12063e-07		ADRM1	1.12085e-06	0.262396	0.0269061		MZT2B	1.25879e-11	0.468339	3.02173e-07		EFHD2	5.5618e-11	0.420712	1.33511e-06
															ATM	5.16083e-12	0.275091	1.23886e-07		ATP6V1B2	1.59622e-06	0.269382	0.0383172		FJX1	1.30498e-11	0.250989	3.13261e-07		HES1	8.28667e-11	0.5057	1.98922e-06
															MAT2A	5.4711e-12	0.321451	1.31334e-07		IMP3	1.83627e-06	0.251371	0.0440796		LMNA	1.33473e-11	0.565092	3.20402e-07		UNC93B1	8.74733e-11	0.271603	2.0998e-06
															EIF3K	5.90032e-12	0.252849	1.41637e-07		TPD52L2	1.84855e-06	0.277029	0.0443745		HN1	1.44732e-11	0.572174	3.4743e-07		ECE1	1.24792e-10	0.373222	2.99562e-06
															ACP5	7.21009e-12	0.28065	1.73078e-07		EIF4H	2.12719e-06	0.280821	0.0510633		EIF1AX	1.69336e-11	0.497249	4.06492e-07		EPS8L2	1.42412e-10	0.312389	3.41861e-06
															ISG15	7.59698e-12	0.339157	1.82366e-07		ATP2B1	2.43829e-06	0.252265	0.0585312		HMGN3	1.77401e-11	0.567371	4.2585e-07		EFNB1	1.68661e-10	0.316956	4.0487e-06
															DAZAP2	8.53754e-12	0.307907	2.04944e-07		DCXR	2.55008e-06	0.270902	0.0612147		PRTFDC1	1.79437e-11	0.295107	4.30739e-07		TMEM30B	1.87774e-10	0.270882	4.50751e-06
															PTEN	8.624e-12	0.290529	2.07019e-07		C9orf78	2.82291e-06	0.255499	0.067764		GLRX5	1.98367e-11	0.315588	4.76181e-07		TSPAN3	2.07478e-10	0.60333	4.9805e-06
															GLRX	9.62593e-12	0.310255	2.3107e-07		SDHB	3.21653e-06	0.273675	0.0772127		CCM2	2.30032e-11	0.272729	5.52191e-07		MGST2	2.08482e-10	0.435706	5.0046e-06
															ANKRD12	1.65186e-11	0.288614	3.9653e-07							ITGB1	2.39417e-11	0.432252	5.74721e-07		CHPT1	2.31898e-10	0.457462	5.56671e-06
															UBXN1	1.92996e-11	0.253037	4.63286e-07							CHSY1	2.61479e-11	0.374442	6.27681e-07		PHGR1	2.39685e-10	0.674063	5.75364e-06
															JAK1	2.1523e-11	0.251014	5.16659e-07							AMD1	2.71894e-11	0.2842	6.52681e-07		IER3	2.75985e-10	0.365012	6.62502e-06
															TNFSF13B	2.59381e-11	0.291126	6.22645e-07							TNC	2.95752e-11	0.534379	7.09953e-07		LDLR	4.04919e-10	0.37266	9.72009e-06
															ABRACL	3.17062e-11	0.268522	7.61108e-07							WDR34	2.96064e-11	0.414123	7.10702e-07		BCL2L1	4.05906e-10	0.345969	9.74377e-06
															SRSF7	3.35046e-11	0.256836	8.04277e-07							BANF1	3.00561e-11	0.53959	7.21496e-07		AGRN	4.40738e-10	0.383189	1.05799e-05
															MT1F	3.45994e-11	0.257944	8.3056e-07							TRIM28	3.01267e-11	0.320674	7.23192e-07		GCHFR	4.5113e-10	0.296319	1.08294e-05
															MZB1	4.09379e-11	0.367245	9.82715e-07							CRNDE	3.16428e-11	0.343879	7.59584e-07		ANPEP	6.08765e-10	0.378138	1.46134e-05
															JADE1	4.38228e-11	0.256061	1.05197e-06							PPP1CA	3.39527e-11	0.46946	8.15034e-07		CDKN1C	6.12496e-10	0.471209	1.4703e-05
															ANP32B	6.53048e-11	0.259029	1.56764e-06							LBR	3.46402e-11	0.310891	8.31539e-07		FAM129B	7.32194e-10	0.303469	1.75763e-05
															PICALM	6.84881e-11	0.259424	1.64406e-06							MRPL12	3.86141e-11	0.287778	9.2693e-07		TMEM159	7.86174e-10	0.277843	1.88721e-05
															IGLL5	7.13176e-11	2.07256	1.71198e-06							EXOSC8	4.75609e-11	0.361322	1.1417e-06		SLC25A37	8.03201e-10	0.557223	1.92808e-05
															CD68	8.36964e-11	0.487353	2.00913e-06							CCDC28B	4.82072e-11	0.25648	1.15721e-06		SYNGR2	8.42457e-10	0.496282	2.02232e-05
															EGFL6	8.64882e-11	0.303551	2.07615e-06							PGAM1	5.09579e-11	0.466998	1.22324e-06		SLC2A1	9.48621e-10	0.279138	2.27716e-05
															ANKRD11	1.11735e-10	0.255696	2.6822e-06							ACAT2	5.18547e-11	0.269601	1.24477e-06		VWA1	9.7924e-10	0.278705	2.35067e-05
															POMP	1.20342e-10	0.258286	2.88881e-06							SNRPE	5.21266e-11	0.47143	1.2513e-06		ARRDC1	1.01773e-09	0.265389	2.44306e-05
															SP100	2.30254e-10	0.254001	5.52725e-06							UFD1L	5.24919e-11	0.404944	1.26007e-06		IGF2BP2	1.03422e-09	0.268603	2.48264e-05
															CMC1	2.8874e-10	0.468861	6.93121e-06							ATP5G1	5.42275e-11	0.499054	1.30173e-06		DPCR1	1.28887e-09	0.80292	3.09393e-05
															LDHB	3.09123e-10	0.251777	7.42051e-06							CALM2	5.77507e-11	0.48889	1.38631e-06		SSFA2	1.29735e-09	0.300495	3.11428e-05
															UTRN	3.826e-10	0.26828	9.18431e-06							HSPD1	5.80291e-11	0.480965	1.39299e-06		NEAT1	1.3639e-09	0.600433	3.27405e-05
															ZFHX3	3.857e-10	0.278664	9.25874e-06							HSP90AA1	6.47698e-11	0.561321	1.5548e-06		ACTN4	1.36425e-09	0.617351	3.27488e-05
															CKLF	6.00337e-10	0.337539	1.44111e-05							HAT1	6.52318e-11	0.390291	1.56589e-06		LGALS9	1.77596e-09	0.28165	4.26319e-05
															TKT	7.54972e-10	0.285067	1.81231e-05							PDE3A	6.62659e-11	0.278592	1.59071e-06		PLAC8	2.08543e-09	0.293597	5.00607e-05
															ID2	7.65348e-10	0.258558	1.83722e-05							PMEPA1	6.6347e-11	0.452251	1.59266e-06		C12orf75	2.26831e-09	0.731011	5.44509e-05
															GNLY	9.26259e-10	1.3169	2.22348e-05							SHFM1	7.02506e-11	0.413725	1.68636e-06		NAPRT1	3.23029e-09	0.347511	7.7543e-05
															C15orf48	9.30823e-10	0.667909	2.23444e-05							SNRK	7.1975e-11	0.278548	1.72776e-06		HTATIP2	4.11861e-09	0.31191	9.88673e-05
															APOC1	1.0806e-09	1.48001	2.59397e-05							ARPC1A	7.86247e-11	0.435537	1.88739e-06		PRSS3	5.16521e-09	0.383141	0.000123991
															PRDM1	2.05648e-09	0.251609	4.93658e-05							GTF3C6	9.28445e-11	0.399512	2.22873e-06		TAGLN2	6.31171e-09	0.564334	0.000151513
															TFPI	2.20932e-09	0.321099	5.30348e-05							DDX46	1.00108e-10	0.418523	2.40308e-06		ZNF655	7.1355e-09	0.290184	0.000171288
															TMEM107	2.26444e-09	0.289372	5.43578e-05							OAS3	1.03249e-10	0.296516	2.4785e-06		ATHL1	7.23893e-09	0.255671	0.00017377
															PRR13	3.69759e-09	0.263316	8.87607e-05							CKAP5	1.07729e-10	0.370809	2.58602e-06		MT1F	7.25271e-09	0.284254	0.000174101
															HES4	4.89725e-09	0.292219	0.000117559							UQCRH	1.19517e-10	0.497916	2.869e-06		CFLAR	8.34147e-09	0.462909	0.000200237
															MDM4	6.00937e-09	0.254789	0.000144255							CMC2	1.20509e-10	0.406413	2.89283e-06		RIOK3	8.78841e-09	0.265272	0.000210966
															IFNGR1	6.22884e-09	0.277006	0.000149523							HNRNPR	1.2076e-10	0.485902	2.89883e-06		SLC40A1	1.11617e-08	0.437805	0.000267937
															LMOD1	6.72056e-09	0.317865	0.000161327							CSTF3	1.21619e-10	0.305659	2.91946e-06		AP1S1	1.18279e-08	0.321559	0.000283928
															SOCS3	1.03204e-08	0.339988	0.000247741							H2AFY	1.3159e-10	0.433101	3.15881e-06		KLK10	1.67966e-08	0.257303	0.000403203
															H2AFY	1.20016e-08	0.253808	0.000288098							MAZ	1.45209e-10	0.458255	3.48575e-06		TMBIM1	1.69714e-08	0.371052	0.000407398
															FBLIM1	2.13431e-08	0.294489	0.000512341							UBE2A	1.46708e-10	0.4155	3.52173e-06		MUC5B	1.88407e-08	0.335866	0.00045227
															2009-09-01	3.25242e-08	0.253599	0.000780745							PSMA4	1.48286e-10	0.461264	3.5596e-06		MAP3K13	1.95077e-08	0.426274	0.000468282
															PPY	4.15178e-08	0.284964	0.000996635							TESC	1.56462e-10	0.32103	3.75588e-06		CD151	2.01494e-08	0.545501	0.000483687
															CRISPLD2	4.9923e-08	0.262844	0.0011984							SUMO2	1.69894e-10	0.431009	4.0783e-06		RNASET2	2.01879e-08	0.468151	0.00048461
															HMOX2	5.00341e-08	0.254013	0.00120107							RABL6	1.75045e-10	0.267445	4.20195e-06		TGM2	2.13711e-08	0.482789	0.000513013
															NKTR	1.12733e-07	0.260678	0.00270616							PDCD5	1.78712e-10	0.492158	4.28999e-06		APLP2	2.17729e-08	0.534766	0.000522659
															CTSD	1.41497e-07	0.490379	0.00339663							RHEB	1.97439e-10	0.588963	4.73953e-06		CAPNS1	2.20658e-08	0.423511	0.00052969
															NID1	1.72089e-07	0.251561	0.004131							NDUFB11	2.19408e-10	0.395699	5.26689e-06		TCN1	2.51922e-08	0.394022	0.00060474
															SNHG15	3.3237e-07	0.253148	0.00797854							SMC6	2.4977e-10	0.299067	5.99574e-06		GATM	2.57283e-08	0.498068	0.000617608
															CCL20	1.49226e-06	0.292478	0.0358217							MAGOHB	2.72606e-10	0.295112	6.54391e-06		CDC42EP5	2.66933e-08	0.264601	0.000640773
															CDC42SE1	2.47323e-06	0.258949	0.0593698							HDAC2	2.79702e-10	0.396514	6.71424e-06		HIST1H2AC	2.74259e-08	0.258569	0.000658358
															RGS2	3.43057e-06	0.422155	0.0823509							TOMM40	2.95991e-10	0.301105	7.10527e-06		CAPG	2.99871e-08	0.625533	0.000719841
																									POLE3	3.06617e-10	0.295161	7.36035e-06		PXN	3.13213e-08	0.310525	0.000751868
																									SLIRP	3.08184e-10	0.472924	7.39797e-06		RRAS	3.28909e-08	0.338162	0.000789545
																									PDE5A	3.62743e-10	0.25524	8.70764e-06		DUSP6	3.6473e-08	0.361422	0.000875535
																									PXDN	3.64542e-10	0.444201	8.75083e-06		DUSP23	3.79961e-08	0.580171	0.000912095
																									VASP	3.67834e-10	0.377513	8.82986e-06		SEC11C	3.99983e-08	0.305551	0.000960159
																									RALY	3.75964e-10	0.434314	9.02501e-06		IGFBP2	4.31397e-08	0.42973	0.00103557
																									STOM	3.76673e-10	0.415438	9.04203e-06		BAIAP2	4.67079e-08	0.319128	0.00112122
																									SNHG15	4.01661e-10	0.322109	9.64186e-06		TSPO	5.00054e-08	0.657644	0.00120038
																									C19orf43	4.22008e-10	0.389875	1.01303e-05		ANKRD36C	5.23019e-08	0.488434	0.00125551
																									UBB	4.2267e-10	0.429291	1.01462e-05		PCBD1	6.93813e-08	0.303096	0.0016655
																									PIN1	4.22734e-10	0.439096	1.01477e-05		S100A10	7.20287e-08	0.539038	0.00172905
																									PARK7	4.24432e-10	0.432616	1.01885e-05		RP11-1143G9.4	7.45235e-08	0.893931	0.00178894
																									PPIH	4.49678e-10	0.280913	1.07945e-05		TXNDC17	1.02296e-07	0.357067	0.00245563
																									GUCY1A3	4.54606e-10	0.296642	1.09128e-05		MT-CO3	1.0874e-07	0.413617	0.0026103
																									KLHL42	4.67315e-10	0.259969	1.12179e-05		ERRFI1	1.1431e-07	0.327882	0.002744
																									CCDC167	4.70093e-10	0.330786	1.12846e-05		GTF2I	1.28085e-07	0.402075	0.00307469
																									RNASEH2B	4.85644e-10	0.315143	1.16579e-05		ZNF117	1.37245e-07	0.255154	0.00329457
																									SMARCC1	4.98101e-10	0.25811	1.19569e-05		VASP	1.45962e-07	0.28833	0.00350382
																									OSTF1	5.00537e-10	0.261326	1.20154e-05		TMEM141	1.57044e-07	0.30023	0.00376984
																									PAFAH1B3	5.09316e-10	0.295424	1.22261e-05		MT-ND2	1.74195e-07	0.427159	0.00418156
																									MLEC	5.24936e-10	0.413197	1.26011e-05		TMEM134	1.81171e-07	0.299539	0.00434901
																									TIMM10	5.28114e-10	0.366711	1.26774e-05		MT-ATP6	2.0828e-07	0.386906	0.00499977
																									AP2S1	5.38836e-10	0.526292	1.29348e-05		TSR3	2.13964e-07	0.264927	0.00513622
																									SPARCL1	5.65779e-10	0.859216	1.35815e-05		NET1	2.43595e-07	0.261481	0.00584749
																									BLOC1S1	5.91183e-10	0.461009	1.41914e-05		HDGF	2.54672e-07	0.267535	0.00611341
																									CCDC14	5.94996e-10	0.349043	1.42829e-05		SVIP	2.78295e-07	0.303042	0.00668046
																									DHX15	6.33133e-10	0.345034	1.51984e-05		CDC42BPB	2.84821e-07	0.25683	0.00683713
																									BUB3	6.40971e-10	0.458835	1.53865e-05		SCAMP2	2.91149e-07	0.272353	0.00698902
																									UQCRFS1	6.47809e-10	0.450919	1.55507e-05		ADAM9	3.02792e-07	0.456602	0.00726852
																									ACN9	6.62736e-10	0.272174	1.5909e-05		TNFRSF14	3.49601e-07	0.342645	0.00839217
																									A2M	6.93073e-10	0.395115	1.66372e-05		TP53I3	3.53648e-07	0.258676	0.00848932
																									JAK1	7.08648e-10	0.394427	1.70111e-05		CD47	3.54167e-07	0.345439	0.00850177
																									TLN1	7.40746e-10	0.450492	1.77816e-05		PMVK	3.59256e-07	0.277846	0.00862394
																									NAP1L4	7.52586e-10	0.324636	1.80658e-05		DENND3	3.71397e-07	0.257538	0.00891537
																									TFPI	7.60009e-10	0.63069	1.8244e-05		LPCAT4	3.73382e-07	0.289081	0.00896305
																									C16orf80	7.76566e-10	0.277793	1.86415e-05		SETD5-AS1	4.08823e-07	0.262874	0.0098138
																									EZR	8.14354e-10	0.290098	1.95486e-05		COX7C	4.22167e-07	0.301597	0.0101341
																									SRP9	8.37537e-10	0.473334	2.01051e-05		LINC00969	4.23793e-07	0.339164	0.0101732
																									HERC2	8.61436e-10	0.329797	2.06788e-05		ARPC1A	4.85903e-07	0.375488	0.0116641
																									2007-09-01	9.19593e-10	0.561586	2.20748e-05		HEBP2	4.89081e-07	0.358753	0.0117404
																									EIF4G1	9.31828e-10	0.313728	2.23685e-05		THUMPD1	5.26908e-07	0.253268	0.0126484
																									COX6A1	9.69456e-10	0.372063	2.32718e-05		PPDPF	5.45096e-07	0.435425	0.013085
																									COX6B1	9.77676e-10	0.381092	2.34691e-05		PLXNB2	5.81883e-07	0.320039	0.0139681
																									NPNT	9.79748e-10	0.354877	2.35188e-05		CDC42SE2	6.25284e-07	0.264034	0.01501
																									TPI1	1.02774e-09	0.458569	2.46708e-05		SORBS2	6.31598e-07	0.435504	0.0151615
																									COX5B	1.10306e-09	0.393485	2.6479e-05		PKM	6.41279e-07	0.455301	0.0153939
																									RAD21	1.28762e-09	0.537639	3.09094e-05		CISD3	7.7436e-07	0.318699	0.0185885
																									UTRN	1.38142e-09	0.342607	3.31609e-05		SCCPDH	7.98792e-07	0.360413	0.019175
																									NOP56	1.38827e-09	0.392273	3.33255e-05		ARHGAP5	8.10838e-07	0.272253	0.0194642
																									HNRNPM	1.51956e-09	0.399089	3.6477e-05		CTNND1	8.45575e-07	0.281402	0.020298
																									PRDX3	1.63405e-09	0.419717	3.92253e-05		BRI3	9.94369e-07	0.462072	0.0238698
																									DBI	1.7231e-09	0.446626	4.13631e-05		GOLM1	1.01841e-06	0.485202	0.024447
																									NUTF2	1.85152e-09	0.364979	4.44458e-05		CCND1	1.15025e-06	0.303384	0.0276118
																									ACTA2	1.95312e-09	0.884735	4.68846e-05		BCAP31	1.18276e-06	0.383343	0.0283922
																									MAPRE1	2.02866e-09	0.373594	4.86979e-05		MT-ND4	1.19245e-06	0.338274	0.0286247
																									TCEB1	2.13852e-09	0.399115	5.13351e-05		TCEB2	1.21184e-06	0.37228	0.0290902
																									ROCK2	2.17421e-09	0.348042	5.2192e-05		ARHGEF12	1.23355e-06	0.26488	0.0296115
																									GAS2L1	2.49739e-09	0.2617	5.99498e-05		CSNK1E	1.319e-06	0.274633	0.0316626
																									GPX3	2.49809e-09	0.310753	5.99667e-05		CEACAM6	1.37557e-06	0.863517	0.0330206
																									CCT6A	2.98185e-09	0.365523	7.15794e-05		COA1	1.3889e-06	0.257006	0.0333405
																									RASSF1	3.00414e-09	0.293877	7.21144e-05		NT5C	1.4056e-06	0.328748	0.0337415
																									NR2F2	3.12251e-09	0.515503	7.49557e-05		YWHAZ	1.44933e-06	0.368428	0.0347912
																									IQGAP1	3.15108e-09	0.445806	7.56416e-05		CLIC3	1.7281e-06	0.309399	0.0414831
																									ATP5B	3.19243e-09	0.474158	7.66342e-05		CD46	1.89991e-06	0.339781	0.0456072
																									YWHAB	3.45776e-09	0.366252	8.30036e-05		CHMP4B	2.1078e-06	0.335983	0.0505978
																									PA2G4	3.46551e-09	0.475351	8.31896e-05		NDUFA3	2.11969e-06	0.444302	0.0508832
																									FKBP4	3.53021e-09	0.295274	8.47428e-05		COX5B	2.16393e-06	0.280715	0.051945
																									TARS	3.86882e-09	0.273762	9.2871e-05		PGC	2.26292e-06	0.379796	0.0543213
																									HNRNPK	3.87993e-09	0.375523	9.31378e-05		PPP1R14B	2.3265e-06	0.424906	0.0558477
																									AGRN	4.07884e-09	0.280711	9.79124e-05		MARCKSL1	2.36357e-06	0.422678	0.0567375
																									SMTN	4.1041e-09	0.353603	9.85189e-05		SNCG	2.48374e-06	0.544239	0.0596223
																									MFGE8	4.37869e-09	0.535268	0.00010511		PRDX5	2.57929e-06	0.433644	0.061916
																									PSMB9	4.67841e-09	0.412627	0.000112305		ENSA	2.73329e-06	0.347298	0.0656127
																									PRKCDBP	4.68212e-09	0.491462	0.000112394		POGZ	2.86217e-06	0.30677	0.0687064
																									UQCR10	4.69141e-09	0.388111	0.000112617		CLINT1	2.9886e-06	0.264505	0.0717414
																									VPS29	4.70507e-09	0.459375	0.000112945		HIST1H2BK	3.10493e-06	0.432708	0.0745339
																									CDC25B	4.76771e-09	0.259876	0.000114449		COX20	3.16573e-06	0.388292	0.0759934
																									MYH9	4.97686e-09	0.384202	0.00011947		CD74	3.54516e-06	0.560209	0.0851016
																									C1QTNF1	5.02941e-09	0.356453	0.000120731		MAP4K4	3.70318e-06	0.251633	0.0888948
																									MIS18BP1	5.12759e-09	0.350372	0.000123088		TNFAIP2	4.13312e-06	0.310654	0.0992156
																									FDPS	5.37745e-09	0.439171	0.000129086
																									ACTL6A	5.90104e-09	0.295374	0.000141654
																									HSPA2	6.37548e-09	0.506403	0.000153043
																									MTCH2	6.44881e-09	0.297547	0.000154804
																									NDUFV3	7.00394e-09	0.271292	0.00016813
																									BMP1	7.24735e-09	0.326227	0.000173973
																									FH	7.33085e-09	0.253001	0.000175977
																									PPM1G	7.52537e-09	0.34063	0.000180646
																									GMPS	8.15597e-09	0.334134	0.000195784
																									GPM6B	8.18148e-09	0.281908	0.000196397
																									TRPV2	8.64309e-09	0.250006	0.000207477
																									CCT2	8.74579e-09	0.379278	0.000209943
																									NUDT5	1.04567e-08	0.272758	0.000251012
																									RSU1	1.09709e-08	0.410924	0.000263356
																									LAMC1	1.12367e-08	0.441099	0.000269737
																									ETS1	1.15083e-08	0.309161	0.000276258
																									NME1	1.15268e-08	0.510392	0.000276701
																									BAZ1A	1.19964e-08	0.26728	0.000287973
																									SFPQ	1.4325e-08	0.409801	0.000343872
																									GAMT	1.51869e-08	0.407861	0.000364561
																									CDKN2C	1.6149e-08	0.36291	0.000387656
																									DYNLL1	1.67625e-08	0.345792	0.000402384
																									SRSF7	1.92184e-08	0.469709	0.000461337
																									DUSP14	1.93929e-08	0.303401	0.000465526
																									EMC9	2.00897e-08	0.259419	0.000482253
																									LHFP	2.04424e-08	0.386689	0.000490719
																									PIGX	2.14531e-08	0.303849	0.000514982
																									TUBB6	2.17885e-08	0.434137	0.000523034
																									COX5A	2.20124e-08	0.418175	0.000528407
																									2002-09-01	2.27696e-08	0.452866	0.000546584
																									ZEB2	2.30825e-08	0.32708	0.000554095
																									VIM	2.43079e-08	0.399297	0.00058351
																									NAB1	2.47353e-08	0.292071	0.000593771
																									SPTSSA	2.48004e-08	0.293664	0.000595334
																									PTMS	2.59156e-08	0.452742	0.000622103
																									HIF1A	2.76654e-08	0.358297	0.000664108
																									NUDT4	2.84626e-08	0.407643	0.000683246
																									SOD3	3.05795e-08	0.514541	0.000734061
																									HINT1	3.19184e-08	0.369566	0.000766202
																									GLRX3	3.32795e-08	0.301288	0.000798874
																									NDUFA2	3.42748e-08	0.397537	0.000822766
																									ABI2	3.8934e-08	0.251988	0.00093461
																									DGKH	4.11236e-08	0.278091	0.000987171
																									MCUR1	4.54416e-08	0.303394	0.00109083
																									ACADVL	5.01783e-08	0.382075	0.00120453
																									HNRNPU	5.02587e-08	0.360233	0.00120646
																									CYC1	5.03728e-08	0.39599	0.0012092
																									ARPC2	5.17337e-08	0.371596	0.00124187
																									2010-09-01	5.55229e-08	0.305695	0.00133283
																									VCL	5.91581e-08	0.405392	0.00142009
																									NDUFB6	6.24192e-08	0.372119	0.00149837
																									TXNDC17	6.36999e-08	0.400689	0.00152912
																									RPS7	6.47701e-08	0.278909	0.00155481
																									MRPS11	6.69325e-08	0.300082	0.00160672
																									UQCR11.1	6.83597e-08	0.380391	0.00164097
																									COX4I1	6.95825e-08	0.36525	0.00167033
																									TPR	7.44303e-08	0.426347	0.0017867
																									MSN	8.04772e-08	0.419441	0.00193186
																									DCTN3	8.18525e-08	0.36758	0.00196487
																									ATG3	8.90716e-08	0.316988	0.00213816
																									SDC2	8.93712e-08	0.6776	0.00214535
																									NCL	8.99834e-08	0.500074	0.00216005
																									MKKS	9.97802e-08	0.275614	0.00239522
																									FKBP3	1.05891e-07	0.362537	0.00254191
																									CBX3	1.09026e-07	0.364199	0.00261717
																									HNRNPDL	1.20412e-07	0.35107	0.00289049
																									BCAP29	1.22764e-07	0.289009	0.00294696
																									ZSCAN16-AS1	1.25098e-07	0.267743	0.00300297
																									SERPINI1	1.4818e-07	0.352006	0.00355705
																									TRAPPC1	1.49666e-07	0.351844	0.00359274
																									PCBP1	1.74931e-07	0.325574	0.00419922
																									ID4	1.87191e-07	0.404278	0.00449353
																									SLC25A3	1.89626e-07	0.417284	0.00455198
																									CCDC124	1.94839e-07	0.283213	0.00467711
																									MRPL47	1.99086e-07	0.301129	0.00477905
																									PSMA5	1.99482e-07	0.304033	0.00478856
																									SRRM1	2.02159e-07	0.390256	0.00485283
																									GPR124	2.09659e-07	0.29609	0.00503286
																									GGCT	2.25627e-07	0.343772	0.00541616
																									ARPC5	2.28223e-07	0.446422	0.00547849
																									KTN1	2.39001e-07	0.404165	0.00573721
																									TMEM160	2.4396e-07	0.308803	0.00585626
																									ENY2	2.4431e-07	0.30992	0.00586466
																									NID2	2.52377e-07	0.393903	0.00605831
																									AURKAIP1	2.701e-07	0.340357	0.00648375
																									YWHAQ	2.75259e-07	0.382898	0.0066076
																									MRPL13	2.76036e-07	0.304551	0.00662624
																									PPP2CA	2.80111e-07	0.288791	0.00672407
																									LSM2	2.82949e-07	0.327199	0.0067922
																									EBNA1BP2	2.84713e-07	0.270983	0.00683454
																									RNASEH2C	3.06575e-07	0.426741	0.00735933
																									SNRPD3	3.0977e-07	0.420196	0.00743604
																									POLD2	3.29077e-07	0.272975	0.0078995
																									IPO7	3.34727e-07	0.291058	0.00803513
																									OLFML2B	3.63905e-07	0.409446	0.00873554
																									MRPL22	3.67503e-07	0.262744	0.00882191
																									HP1BP3	3.70998e-07	0.45303	0.0089058
																									U2AF1	3.7775e-07	0.319216	0.00906788
																									PSMC5	3.81121e-07	0.361372	0.0091488
																									TOB1	3.82636e-07	0.319806	0.00918518
																									RHOA	3.84246e-07	0.338654	0.00922381
																									MLF2	3.97735e-07	0.312662	0.00954762
																									RASD1	4.1636e-07	0.584244	0.00999473
																									FIBP	4.3333e-07	0.287198	0.0104021
																									NDUFA12	4.4471e-07	0.376982	0.0106753
																									ILF3	4.57704e-07	0.282564	0.0109872
																									NDUFS5	4.80698e-07	0.289126	0.0115392
																									GNB1	4.93181e-07	0.354725	0.0118388
																									MAP3K13	5.43278e-07	0.252213	0.0130414
																									WHSC1L1	5.50234e-07	0.256669	0.0132084
																									CD44	5.53488e-07	0.35818	0.0132865
																									THRAP3	5.98788e-07	0.264803	0.0143739
																									NEDD8	6.51639e-07	0.310243	0.0156426
																									HDGF	6.54334e-07	0.297605	0.0157073
																									PSMD11	6.69851e-07	0.271538	0.0160798
																									ATP5O	6.74294e-07	0.379762	0.0161864
																									NDUFS8	6.7836e-07	0.376018	0.016284
																									NDUFA11	6.87547e-07	0.279162	0.0165046
																									CCND1	6.95528e-07	0.392401	0.0166962
																									TACC1	7.03087e-07	0.271355	0.0168776
																									NCOA7	7.74128e-07	0.256014	0.018583
																									MRPL36	8.02478e-07	0.25522	0.0192635
																									LSMD1	8.62188e-07	0.384817	0.0206968
																									COA3	9.16429e-07	0.2566	0.0219989
																									PDK4	9.54765e-07	0.268524	0.0229191
																									TBCB	9.73654e-07	0.297654	0.0233726
																									2009-09-01	1.02041e-06	0.28488	0.024495
																									C5orf24	1.04293e-06	0.317063	0.0250354
																									RAB13	1.05882e-06	0.336625	0.025417
																									CAV2	1.06498e-06	0.284298	0.0255647
																									NDUFV2	1.06615e-06	0.320353	0.0255928
																									ARPC5L	1.10728e-06	0.330726	0.0265802
																									TMEM165	1.11473e-06	0.399395	0.0267591
																									ATP5A1	1.20558e-06	0.370435	0.02894
																									HIPK1	1.31022e-06	0.26511	0.0314519
																									AOC3	1.32426e-06	0.282408	0.0317889
																									PPP1R14B	1.3776e-06	0.321003	0.0330694
																									DLC1	1.40174e-06	0.324494	0.0336489
																									EIF2S2	1.4454e-06	0.328137	0.0346967
																									RBBP4	1.53156e-06	0.287608	0.0367652
																									CAP1	1.67832e-06	0.329741	0.0402881
																									SSBP1	1.67859e-06	0.305693	0.0402945
																									EIF4G2	1.71159e-06	0.290448	0.0410867
																									NDUFS3	1.89642e-06	0.285132	0.0455236
																									XRCC5	1.9304e-06	0.401482	0.0463393
																									ATPIF1	1.94293e-06	0.289834	0.04664
																									UBE2L3	2.12919e-06	0.283247	0.0511113
																									MYO1C	2.19447e-06	0.345918	0.0526782
																									NONO	2.20038e-06	0.354175	0.0528202
																									ARL6IP1	2.2313e-06	0.98966	0.0535624
																									HSPE1	2.35148e-06	0.388318	0.0564472
																									PNKD	2.35679e-06	0.254753	0.0565748
																									CDK4	2.40332e-06	0.321248	0.0576917
																									ABCC9	2.44616e-06	0.317241	0.05872
																									RAD23A	2.4857e-06	0.394699	0.0596692
																									PSMD8	2.66003e-06	0.354073	0.0638541
																									MRPL18	2.7417e-06	0.279252	0.0658145
																									RPL22L1	2.75652e-06	0.474922	0.0661703
																									PSMB6	2.94904e-06	0.318403	0.0707918
																									SGCB	2.98754e-06	0.306289	0.0717158
																									PPDPF	3.00351e-06	0.353455	0.0720992
																									PPA1	3.05801e-06	0.345797	0.0734074
																									HNRNPF	3.12767e-06	0.316941	0.0750797
																									GADD45GIP1	3.25273e-06	0.348795	0.0780817
																									THY1	3.25724e-06	0.496522	0.0781901
																									ANGPTL4	3.37514e-06	0.316539	0.0810202
																									TIMM8B	3.50899e-06	0.279794	0.0842334
																									DRAP1	3.59331e-06	0.330969	0.0862574
																									XIST	3.6673e-06	0.372373	0.0880335
																									KCNE4	3.67995e-06	0.275469	0.0883372
																									PICALM	3.82268e-06	0.25075	0.0917634
																									NDUFB10	3.92682e-06	0.295781	0.0942632

## Sheet: Pathways_cluster 0 (ACTA2+)
GroupID	Category	Term	Description	LogP	Log(q-value)	InTerm_InList	Genes	Symbols
1_Summary	GO Biological Processes	GO:0030198	extracellular matrix organization	-39.6379	-35.6253	39/395	2,165,871,1277,1278,1281,1289,1290,1293,1295,1296,1300,1301,1303,1311,1462,1513,2335,3693,4016,4017,4060,4237,4313,4320,4323,5654,6624,6678,7045,7077,7837,8038,8076,10631,22801,23213,26585,84168,5034,6382,832,1809,2316,3303,4082,7168,7169,7171,9168,55740	A2M,AEBP1,SERPINH1,COL1A1,COL1A2,COL3A1,COL5A1,COL5A2,COL6A3,COL8A1,COL8A2,COL10A1,COL11A1,COL12A1,COMP,VCAN,CTSK,FN1,ITGB5,LOXL1,LOXL2,LUM,MFAP2,MMP2,MMP11,MMP14,HTRA1,FSCN1,SPARC,TGFBI,TIMP2,PXDN,ADAM12,MFAP5,POSTN,ITGA11,SULF1,GREM1,ANTXR1,P4HB,SDC1,CAPZB,DPYSL3,FLNA,HSPA1A,MARCKS,TPM1,TPM2,TPM4,TMSB10,ENAH
1_Member	GO Biological Processes	GO:0030198	extracellular matrix organization	-39.6379	-35.6253	39/395	2,165,871,1277,1278,1281,1289,1290,1293,1295,1296,1300,1301,1303,1311,1462,1513,2335,3693,4016,4017,4060,4237,4313,4320,4323,5654,6624,6678,7045,7077,7837,8038,8076,10631,22801,23213,26585,84168	A2M,AEBP1,SERPINH1,COL1A1,COL1A2,COL3A1,COL5A1,COL5A2,COL6A3,COL8A1,COL8A2,COL10A1,COL11A1,COL12A1,COMP,VCAN,CTSK,FN1,ITGB5,LOXL1,LOXL2,LUM,MFAP2,MMP2,MMP11,MMP14,HTRA1,FSCN1,SPARC,TGFBI,TIMP2,PXDN,ADAM12,MFAP5,POSTN,ITGA11,SULF1,GREM1,ANTXR1
1_Member	GO Biological Processes	GO:0043062	extracellular structure organization	-39.5944	-35.6253	39/396	2,165,871,1277,1278,1281,1289,1290,1293,1295,1296,1300,1301,1303,1311,1462,1513,2335,3693,4016,4017,4060,4237,4313,4320,4323,5654,6624,6678,7045,7077,7837,8038,8076,10631,22801,23213,26585,84168	A2M,AEBP1,SERPINH1,COL1A1,COL1A2,COL3A1,COL5A1,COL5A2,COL6A3,COL8A1,COL8A2,COL10A1,COL11A1,COL12A1,COMP,VCAN,CTSK,FN1,ITGB5,LOXL1,LOXL2,LUM,MFAP2,MMP2,MMP11,MMP14,HTRA1,FSCN1,SPARC,TGFBI,TIMP2,PXDN,ADAM12,MFAP5,POSTN,ITGA11,SULF1,GREM1,ANTXR1
1_Member	GO Biological Processes	GO:0045229	external encapsulating structure organization	-39.5076	-35.6253	39/398	2,165,871,1277,1278,1281,1289,1290,1293,1295,1296,1300,1301,1303,1311,1462,1513,2335,3693,4016,4017,4060,4237,4313,4320,4323,5654,6624,6678,7045,7077,7837,8038,8076,10631,22801,23213,26585,84168	A2M,AEBP1,SERPINH1,COL1A1,COL1A2,COL3A1,COL5A1,COL5A2,COL6A3,COL8A1,COL8A2,COL10A1,COL11A1,COL12A1,COMP,VCAN,CTSK,FN1,ITGB5,LOXL1,LOXL2,LUM,MFAP2,MMP2,MMP11,MMP14,HTRA1,FSCN1,SPARC,TGFBI,TIMP2,PXDN,ADAM12,MFAP5,POSTN,ITGA11,SULF1,GREM1,ANTXR1
1_Member	Reactome Gene Sets	R-HSA-1474244	Extracellular matrix organization	-36.3934	-32.6361	34/301	2,871,1277,1278,1281,1289,1290,1293,1295,1296,1300,1301,1303,1311,1462,1513,2335,3693,4016,4017,4060,4237,4313,4320,4323,5034,5654,6382,6678,7077,7837,8038,8076,22801	A2M,SERPINH1,COL1A1,COL1A2,COL3A1,COL5A1,COL5A2,COL6A3,COL8A1,COL8A2,COL10A1,COL11A1,COL12A1,COMP,VCAN,CTSK,FN1,ITGB5,LOXL1,LOXL2,LUM,MFAP2,MMP2,MMP11,MMP14,P4HB,HTRA1,SDC1,SPARC,TIMP2,PXDN,ADAM12,MFAP5,ITGA11
1_Member	GO Biological Processes	GO:0030199	collagen fibril organization	-24.305	-20.7238	16/54	165,871,1277,1278,1281,1289,1290,1301,1303,1311,4016,4017,4060,4320,7837,26585	AEBP1,SERPINH1,COL1A1,COL1A2,COL3A1,COL5A1,COL5A2,COL11A1,COL12A1,COMP,LOXL1,LOXL2,LUM,MMP11,PXDN,GREM1
1_Member	GO Biological Processes	GO:0097435	supramolecular fiber organization	-18.2618	-15.0163	29/716	165,832,871,1277,1278,1281,1289,1290,1301,1303,1311,1809,2316,3303,3693,4016,4017,4060,4082,4320,6624,7168,7169,7171,7837,8076,9168,26585,55740	AEBP1,CAPZB,SERPINH1,COL1A1,COL1A2,COL3A1,COL5A1,COL5A2,COL11A1,COL12A1,COMP,DPYSL3,FLNA,HSPA1A,ITGB5,LOXL1,LOXL2,LUM,MARCKS,MMP11,FSCN1,TPM1,TPM2,TPM4,PXDN,MFAP5,TMSB10,GREM1,ENAH
2_Summary	Canonical Pathways	M5884	NABA CORE MATRISOME	-30.0265	-26.3661	29/275	165,1277,1278,1281,1289,1290,1293,1295,1296,1300,1301,1303,1311,1462,1833,2335,3486,4060,4237,6678,7045,7058,7837,8076,10085,10631,25878,84624,115908	AEBP1,COL1A1,COL1A2,COL3A1,COL5A1,COL5A2,COL6A3,COL8A1,COL8A2,COL10A1,COL11A1,COL12A1,COMP,VCAN,EPYC,FN1,IGFBP3,LUM,MFAP2,SPARC,TGFBI,THBS2,PXDN,MFAP5,EDIL3,POSTN,MXRA5,FNDC1,CTHRC1
2_Member	Canonical Pathways	M5884	NABA CORE MATRISOME	-30.0265	-26.3661	29/275	165,1277,1278,1281,1289,1290,1293,1295,1296,1300,1301,1303,1311,1462,1833,2335,3486,4060,4237,6678,7045,7058,7837,8076,10085,10631,25878,84624,115908	AEBP1,COL1A1,COL1A2,COL3A1,COL5A1,COL5A2,COL6A3,COL8A1,COL8A2,COL10A1,COL11A1,COL12A1,COMP,VCAN,EPYC,FN1,IGFBP3,LUM,MFAP2,SPARC,TGFBI,THBS2,PXDN,MFAP5,EDIL3,POSTN,MXRA5,FNDC1,CTHRC1
2_Member	Canonical Pathways	M3008	NABA ECM GLYCOPROTEINS	-13.474	-10.5459	15/196	165,1311,2335,3486,4237,6678,7045,7058,7837,8076,10085,10631,25878,84624,115908	AEBP1,COMP,FN1,IGFBP3,MFAP2,SPARC,TGFBI,THBS2,PXDN,MFAP5,EDIL3,POSTN,MXRA5,FNDC1,CTHRC1
3_Summary	Reactome Gene Sets	R-HSA-1474228	Degradation of the extracellular matrix	-21.7765	-18.2621	19/140	2,1277,1278,1281,1289,1290,1293,1295,1296,1300,1301,1303,1513,2335,4313,4320,4323,5654,7077,871,4016,4017,5034,7837,6382,10085,1311,3693,4060,22801,2162,5328,7045,7058,1462,6678,3486,3624,60,3399,3481,8038,56034,59,860,6004,7078,64065,2817,4267,9123,4627,4681,5919,26585,2316,23022,10627	A2M,COL1A1,COL1A2,COL3A1,COL5A1,COL5A2,COL6A3,COL8A1,COL8A2,COL10A1,COL11A1,COL12A1,CTSK,FN1,MMP2,MMP11,MMP14,HTRA1,TIMP2,SERPINH1,LOXL1,LOXL2,P4HB,PXDN,SDC1,EDIL3,COMP,ITGB5,LUM,ITGA11,F13A1,PLAU,TGFBI,THBS2,VCAN,SPARC,IGFBP3,INHBA,ACTB,ID3,IGF2,ADAM12,PDGFC,ACTA2,RUNX2,RGS16,TIMP3,PERP,GPC1,CD99,SLC16A3,MYH9,NBL1,RARRES2,GREM1,FLNA,PALLD,MYL12A
3_Member	Reactome Gene Sets	R-HSA-1474228	Degradation of the extracellular matrix	-21.7765	-18.2621	19/140	2,1277,1278,1281,1289,1290,1293,1295,1296,1300,1301,1303,1513,2335,4313,4320,4323,5654,7077	A2M,COL1A1,COL1A2,COL3A1,COL5A1,COL5A2,COL6A3,COL8A1,COL8A2,COL10A1,COL11A1,COL12A1,CTSK,FN1,MMP2,MMP11,MMP14,HTRA1,TIMP2
3_Member	Reactome Gene Sets	R-HSA-1442490	Collagen degradation	-21.0718	-17.6155	15/64	1277,1278,1281,1289,1290,1293,1295,1296,1300,1301,1303,1513,4313,4320,4323	COL1A1,COL1A2,COL3A1,COL5A1,COL5A2,COL6A3,COL8A1,COL8A2,COL10A1,COL11A1,COL12A1,CTSK,MMP2,MMP11,MMP14
3_Member	Reactome Gene Sets	R-HSA-1474290	Collagen formation	-20.3593	-16.9999	16/90	871,1277,1278,1281,1289,1290,1293,1295,1296,1300,1301,1303,4016,4017,5034,7837	SERPINH1,COL1A1,COL1A2,COL3A1,COL5A1,COL5A2,COL6A3,COL8A1,COL8A2,COL10A1,COL11A1,COL12A1,LOXL1,LOXL2,P4HB,PXDN
3_Member	Reactome Gene Sets	R-HSA-2022090	Assembly of collagen fibrils and other multimeric structures	-19.5488	-16.2307	14/61	1277,1278,1281,1289,1290,1293,1295,1296,1300,1301,1303,4016,4017,7837	COL1A1,COL1A2,COL3A1,COL5A1,COL5A2,COL6A3,COL8A1,COL8A2,COL10A1,COL11A1,COL12A1,LOXL1,LOXL2,PXDN
3_Member	Canonical Pathways	M160	PID AVB3 INTEGRIN PATHWAY	-18.2648	-15.0163	14/74	1277,1278,1281,1289,1290,1293,1295,1296,1300,1301,1303,2335,6382,10085	COL1A1,COL1A2,COL3A1,COL5A1,COL5A2,COL6A3,COL8A1,COL8A2,COL10A1,COL11A1,COL12A1,FN1,SDC1,EDIL3
3_Member	Canonical Pathways	M198	PID SYNDECAN 1 PATHWAY	-17.5591	-14.3458	12/46	1277,1278,1281,1289,1290,1293,1295,1296,1300,1301,1303,6382	COL1A1,COL1A2,COL3A1,COL5A1,COL5A2,COL6A3,COL8A1,COL8A2,COL10A1,COL11A1,COL12A1,SDC1
3_Member	Reactome Gene Sets	R-HSA-216083	Integrin cell surface interactions	-17.3631	-14.1797	14/85	1277,1278,1281,1289,1290,1293,1295,1296,1300,1311,2335,3693,4060,22801	COL1A1,COL1A2,COL3A1,COL5A1,COL5A2,COL6A3,COL8A1,COL8A2,COL10A1,COMP,FN1,ITGB5,LUM,ITGA11
3_Member	Canonical Pathways	M18	PID INTEGRIN1 PATHWAY	-17.2345	-14.0792	13/66	1277,1278,1281,1289,1290,1293,1301,2162,2335,5328,7045,7058,22801	COL1A1,COL1A2,COL3A1,COL5A1,COL5A2,COL6A3,COL11A1,F13A1,FN1,PLAU,TGFBI,THBS2,ITGA11
3_Member	Reactome Gene Sets	R-HSA-1650814	Collagen biosynthesis and modifying enzymes	-17.1426	-14.0136	13/67	871,1277,1278,1281,1289,1290,1293,1295,1296,1300,1301,1303,5034	SERPINH1,COL1A1,COL1A2,COL3A1,COL5A1,COL5A2,COL6A3,COL8A1,COL8A2,COL10A1,COL11A1,COL12A1,P4HB
3_Member	Canonical Pathways	M3005	NABA COLLAGENS	-15.9032	-12.8225	11/44	1277,1278,1281,1289,1290,1293,1295,1296,1300,1301,1303	COL1A1,COL1A2,COL3A1,COL5A1,COL5A2,COL6A3,COL8A1,COL8A2,COL10A1,COL11A1,COL12A1
3_Member	Reactome Gene Sets	R-HSA-8948216	Collagen chain trimerization	-15.9032	-12.8225	11/44	1277,1278,1281,1289,1290,1293,1295,1296,1300,1301,1303	COL1A1,COL1A2,COL3A1,COL5A1,COL5A2,COL6A3,COL8A1,COL8A2,COL10A1,COL11A1,COL12A1
3_Member	Reactome Gene Sets	R-HSA-3000178	ECM proteoglycans	-14.7098	-11.6726	12/76	1277,1278,1281,1289,1290,1293,1311,1462,2335,3693,4060,6678	COL1A1,COL1A2,COL3A1,COL5A1,COL5A2,COL6A3,COMP,VCAN,FN1,ITGB5,LUM,SPARC
3_Member	Reactome Gene Sets	R-HSA-3000171	Non-integrin membrane-ECM interactions	-12.6615	-9.77924	10/59	1277,1278,1281,1289,1290,1300,1301,2335,3693,6382	COL1A1,COL1A2,COL3A1,COL5A1,COL5A2,COL10A1,COL11A1,FN1,ITGB5,SDC1
3_Member	Reactome Gene Sets	R-HSA-3000170	Syndecan interactions	-12.359	-9.50478	8/27	1277,1278,1281,1289,1290,2335,3693,6382	COL1A1,COL1A2,COL3A1,COL5A1,COL5A2,FN1,ITGB5,SDC1
3_Member	WikiPathways	WP2911	miRNA targets in ECM and membrane receptors	-12.3296	-9.48869	9/43	1278,1281,1289,1290,1293,2335,3693,7058,22801	COL1A2,COL3A1,COL5A1,COL5A2,COL6A3,FN1,ITGB5,THBS2,ITGA11
3_Member	Reactome Gene Sets	R-HSA-8874081	MET activates PTK2 signaling	-10.0575	-7.35132	7/30	1277,1278,1281,1289,1290,1301,2335	COL1A1,COL1A2,COL3A1,COL5A1,COL5A2,COL11A1,FN1
3_Member	WikiPathways	WP3967	miR-509-3p alteration of YAP1/ECM axis	-9.57297	-6.90375	6/19	1277,1281,1289,2335,6678,7058	COL1A1,COL3A1,COL5A1,FN1,SPARC,THBS2
3_Member	KEGG Pathway	ko04974	Protein digestion and absorption	-9.31354	-6.68652	9/90	1277,1278,1281,1289,1290,1293,1300,1301,1303	COL1A1,COL1A2,COL3A1,COL5A1,COL5A2,COL6A3,COL10A1,COL11A1,COL12A1
3_Member	KEGG Pathway	hsa04974	Protein digestion and absorption	-9.14264	-6.5391	9/94	1277,1278,1281,1289,1290,1293,1300,1301,1303	COL1A1,COL1A2,COL3A1,COL5A1,COL5A2,COL6A3,COL10A1,COL11A1,COL12A1
3_Member	Reactome Gene Sets	R-HSA-8875878	MET promotes cell motility	-9.03331	-6.45922	7/41	1277,1278,1281,1289,1290,1301,2335	COL1A1,COL1A2,COL3A1,COL5A1,COL5A2,COL11A1,FN1
3_Member	Canonical Pathways	M53	PID INTEGRIN3 PATHWAY	-8.88039	-6.34052	7/43	1277,1278,2335,5328,6382,7045,10085	COL1A1,COL1A2,FN1,PLAU,SDC1,TGFBI,EDIL3
3_Member	WikiPathways	WP615	Senescence and Autophagy in Cancer	-8.60144	-6.08087	9/108	1277,1281,1300,2335,3486,3624,4323,5328,6678	COL1A1,COL3A1,COL10A1,FN1,IGFBP3,INHBA,MMP14,PLAU,SPARC
3_Member	Reactome Gene Sets	R-HSA-9006934	Signaling by Receptor Tyrosine Kinases	-7.68559	-5.2238	15/506	60,1277,1278,1281,1289,1290,1293,1301,2335,3399,3481,6678,7058,8038,56034	ACTB,COL1A1,COL1A2,COL3A1,COL5A1,COL5A2,COL6A3,COL11A1,FN1,ID3,IGF2,SPARC,THBS2,ADAM12,PDGFC
3_Member	WikiPathways	WP3932	Focal Adhesion-PI3K-Akt-mTOR-signaling pathway	-7.50239	-5.05146	12/309	1277,1278,1281,1289,1290,1301,1311,2335,3693,7058,22801,56034	COL1A1,COL1A2,COL3A1,COL5A1,COL5A2,COL11A1,COMP,FN1,ITGB5,THBS2,ITGA11,PDGFC
3_Member	Reactome Gene Sets	R-HSA-6806834	Signaling by MET	-6.98808	-4.57805	7/79	1277,1278,1281,1289,1290,1301,2335	COL1A1,COL1A2,COL3A1,COL5A1,COL5A2,COL11A1,FN1
3_Member	Reactome Gene Sets	R-HSA-186797	Signaling by PDGF	-6.46528	-4.09263	6/58	1281,1289,1290,1293,7058,56034	COL3A1,COL5A1,COL5A2,COL6A3,THBS2,PDGFC
3_Member	WikiPathways	WP4754	IL-18 signaling pathway	-6.01743	-3.6792	10/279	59,860,1277,1278,1281,2335,4313,4323,6004,7078	ACTA2,RUNX2,COL1A1,COL1A2,COL3A1,FN1,MMP2,MMP14,RGS16,TIMP3
3_Member	GO Biological Processes	GO:0042476	odontogenesis	-5.67421	-3.36787	7/123	1277,1278,3399,3624,5654,6382,64065	COL1A1,COL1A2,ID3,INHBA,HTRA1,SDC1,PERP
3_Member	Reactome Gene Sets	R-HSA-202733	Cell surface interactions at the vascular wall	-5.3626	-3.07873	7/137	1277,1278,2335,2817,4267,6382,9123	COL1A1,COL1A2,FN1,GPC1,CD99,SDC1,SLC16A3
3_Member	GO Biological Processes	GO:0050900	leukocyte migration	-5.19591	-2.94029	12/511	1277,1278,2335,2817,4267,4323,4627,4681,5919,6382,9123,26585	COL1A1,COL1A2,FN1,GPC1,CD99,MMP14,MYH9,NBL1,RARRES2,SDC1,SLC16A3,GREM1
3_Member	GO Biological Processes	GO:0071230	cellular response to amino acid stimulus	-4.96379	-2.7347	5/61	1277,1278,1290,4313,56034	COL1A1,COL1A2,COL5A2,MMP2,PDGFC
3_Member	WikiPathways	WP453	Inflammatory Response Pathway	-4.74435	-2.53415	4/33	1277,1278,1281,2335	COL1A1,COL1A2,COL3A1,FN1
3_Member	GO Biological Processes	GO:0071229	cellular response to acid chemical	-4.70076	-2.49363	5/69	1277,1278,1290,4313,56034	COL1A1,COL1A2,COL5A2,MMP2,PDGFC
3_Member	Reactome Gene Sets	R-HSA-430116	GP1b-IX-V activation signalling	-4.64864	-2.45654	3/12	1277,1278,2316	COL1A1,COL1A2,FLNA
3_Member	GO Biological Processes	GO:0043588	skin development	-4.50616	-2.33426	10/415	1277,1278,1281,1289,1290,1311,1513,3624,23022,64065	COL1A1,COL1A2,COL3A1,COL5A1,COL5A2,COMP,CTSK,INHBA,PALLD,PERP
3_Member	Reactome Gene Sets	R-HSA-2173782	Binding and Uptake of Ligands by Scavenger Receptors	-4.32174	-2.16914	4/42	1277,1278,1281,6678	COL1A1,COL1A2,COL3A1,SPARC
3_Member	Reactome Gene Sets	R-HSA-419037	NCAM1 interactions	-4.32174	-2.16914	4/42	1281,1289,1290,1293	COL3A1,COL5A1,COL5A2,COL6A3
3_Member	Reactome Gene Sets	R-HSA-3000480	Scavenging by Class A Receptors	-4.01534	-1.92074	3/19	1277,1278,1281	COL1A1,COL1A2,COL3A1
3_Member	KEGG Pathway	ko04933	AGE-RAGE signaling pathway in diabetic complications	-3.94653	-1.88132	5/99	1277,1278,1281,2335,4313	COL1A1,COL1A2,COL3A1,FN1,MMP2
3_Member	GO Biological Processes	GO:0043200	response to amino acid	-3.88532	-1.82476	5/102	1277,1278,1290,4313,56034	COL1A1,COL1A2,COL5A2,MMP2,PDGFC
3_Member	KEGG Pathway	hsa04933	AGE-RAGE signaling pathway in diabetic complications	-3.78759	-1.75246	5/107	1277,1278,1281,2335,4313	COL1A1,COL1A2,COL3A1,FN1,MMP2
3_Member	Canonical Pathways	M274	PID LYMPH ANGIOGENESIS PATHWAY	-3.64901	-1.64943	3/25	1277,1278,2335	COL1A1,COL1A2,FN1
3_Member	Reactome Gene Sets	R-HSA-375165	NCAM signaling for neurite out-growth	-3.62922	-1.63529	4/63	1281,1289,1290,1293	COL3A1,COL5A1,COL5A2,COL6A3
3_Member	GO Biological Processes	GO:0001101	response to acid chemical	-3.57232	-1.58948	5/119	1277,1278,1290,4313,56034	COL1A1,COL1A2,COL5A2,MMP2,PDGFC
3_Member	KEGG Pathway	hsa04611	Platelet activation	-3.39527	-1.44578	5/130	60,1277,1278,1281,10627	ACTB,COL1A1,COL1A2,COL3A1,MYL12A
3_Member	Reactome Gene Sets	R-HSA-76009	Platelet Aggregation (Plug Formation)	-3.07096	-1.17244	3/39	1277,1278,2335	COL1A1,COL1A2,FN1
3_Member	KEGG Pathway	ko05146	Amoebiasis	-2.93534	-1.06868	4/96	1277,1278,1281,2335	COL1A1,COL1A2,COL3A1,FN1
3_Member	KEGG Pathway	hsa05146	Amoebiasis	-2.76148	-0.937359	4/107	1277,1278,1281,2335	COL1A1,COL1A2,COL3A1,FN1
3_Member	Reactome Gene Sets	R-HSA-198933	Immunoregulatory interactions between a Lymphoid and a non-Lymphoid cell	-2.43158	-0.669852	4/132	1277,1278,1281,4267	COL1A1,COL1A2,COL3A1,CD99
4_Summary	GO Biological Processes	GO:0001501	skeletal system development	-20.4794	-17.0742	27/486	302,860,871,1009,1277,1278,1281,1290,1300,1301,1311,1462,1833,2697,3481,4017,4060,4313,4323,5396,6659,7045,10234,23213,26585,56034,56243,59,1289	ANXA2,RUNX2,SERPINH1,CDH11,COL1A1,COL1A2,COL3A1,COL5A2,COL10A1,COL11A1,COMP,VCAN,EPYC,GJA1,IGF2,LOXL2,LUM,MMP2,MMP14,PRRX1,SOX4,TGFBI,LRRC17,SULF1,GREM1,PDGFC,KIAA1217,ACTA2,COL5A1
4_Member	GO Biological Processes	GO:0001501	skeletal system development	-20.4794	-17.0742	27/486	302,860,871,1009,1277,1278,1281,1290,1300,1301,1311,1462,1833,2697,3481,4017,4060,4313,4323,5396,6659,7045,10234,23213,26585,56034,56243	ANXA2,RUNX2,SERPINH1,CDH11,COL1A1,COL1A2,COL3A1,COL5A2,COL10A1,COL11A1,COMP,VCAN,EPYC,GJA1,IGF2,LOXL2,LUM,MMP2,MMP14,PRRX1,SOX4,TGFBI,LRRC17,SULF1,GREM1,PDGFC,KIAA1217
4_Member	GO Biological Processes	GO:0061448	connective tissue development	-10.8769	-8.10228	14/245	59,860,871,1277,1289,1301,1311,1833,4017,4060,5396,7045,23213,26585	ACTA2,RUNX2,SERPINH1,COL1A1,COL5A1,COL11A1,COMP,EPYC,LOXL2,LUM,PRRX1,TGFBI,SULF1,GREM1
4_Member	GO Biological Processes	GO:0051216	cartilage development	-10.0239	-7.32725	12/185	860,871,1277,1301,1311,1833,4017,4060,5396,7045,23213,26585	RUNX2,SERPINH1,COL1A1,COL11A1,COMP,EPYC,LOXL2,LUM,PRRX1,TGFBI,SULF1,GREM1
4_Member	GO Biological Processes	GO:0060348	bone development	-8.63381	-6.1069	11/193	302,871,1277,1311,1833,2697,4323,10234,23213,26585,56034	ANXA2,SERPINH1,COL1A1,COMP,EPYC,GJA1,MMP14,LRRC17,SULF1,GREM1,PDGFC
4_Member	GO Biological Processes	GO:0002062	chondrocyte differentiation	-7.42766	-4.98205	8/104	860,871,1301,1311,4017,7045,23213,26585	RUNX2,SERPINH1,COL11A1,COMP,LOXL2,TGFBI,SULF1,GREM1
4_Member	GO Biological Processes	GO:0035989	tendon development	-5.43942	-3.14818	3/7	1289,1301,1311	COL5A1,COL11A1,COMP
4_Member	GO Biological Processes	GO:0002063	chondrocyte development	-4.97419	-2.74188	4/29	871,1301,1311,23213	SERPINH1,COL11A1,COMP,SULF1
5_Summary	GO Biological Processes	GO:0009611	response to wounding	-15.0677	-12.0093	25/658	2,60,832,1277,1278,1281,1289,1311,1809,2162,2316,2335,2697,3399,3624,3956,4627,5328,5754,6382,6678,7168,10398,10627,10631,1293,3693,7058,22801,56034,1290,55740,3481	A2M,ACTB,CAPZB,COL1A1,COL1A2,COL3A1,COL5A1,COMP,DPYSL3,F13A1,FLNA,FN1,GJA1,ID3,INHBA,LGALS1,MYH9,PLAU,PTK7,SDC1,SPARC,TPM1,MYL9,MYL12A,POSTN,COL6A3,ITGB5,THBS2,ITGA11,PDGFC,COL5A2,ENAH,IGF2
5_Member	GO Biological Processes	GO:0009611	response to wounding	-15.0677	-12.0093	25/658	2,60,832,1277,1278,1281,1289,1311,1809,2162,2316,2335,2697,3399,3624,3956,4627,5328,5754,6382,6678,7168,10398,10627,10631	A2M,ACTB,CAPZB,COL1A1,COL1A2,COL3A1,COL5A1,COMP,DPYSL3,F13A1,FLNA,FN1,GJA1,ID3,INHBA,LGALS1,MYH9,PLAU,PTK7,SDC1,SPARC,TPM1,MYL9,MYL12A,POSTN
5_Member	GO Biological Processes	GO:0042060	wound healing	-12.8904	-9.99334	21/538	2,60,832,1277,1278,1281,1289,1311,2162,2316,2335,2697,4627,5328,5754,6382,6678,7168,10398,10627,10631	A2M,ACTB,CAPZB,COL1A1,COL1A2,COL3A1,COL5A1,COMP,F13A1,FLNA,FN1,GJA1,MYH9,PLAU,PTK7,SDC1,SPARC,TPM1,MYL9,MYL12A,POSTN
5_Member	KEGG Pathway	hsa04510	Focal adhesion	-10.8596	-8.10228	13/199	60,1277,1278,1293,1311,2316,2335,3693,7058,10398,10627,22801,56034	ACTB,COL1A1,COL1A2,COL6A3,COMP,FLNA,FN1,ITGB5,THBS2,MYL9,MYL12A,ITGA11,PDGFC
5_Member	KEGG Pathway	ko04510	Focal adhesion	-10.8596	-8.10228	13/199	60,1277,1278,1293,1311,2316,2335,3693,7058,10398,10627,22801,56034	ACTB,COL1A1,COL1A2,COL6A3,COMP,FLNA,FN1,ITGB5,THBS2,MYL9,MYL12A,ITGA11,PDGFC
5_Member	WikiPathways	WP306	Focal Adhesion	-10.7777	-8.03508	13/202	60,1277,1278,1290,1311,2316,2335,3693,7058,10398,10627,22801,56034	ACTB,COL1A1,COL1A2,COL5A2,COMP,FLNA,FN1,ITGB5,THBS2,MYL9,MYL12A,ITGA11,PDGFC
5_Member	KEGG Pathway	hsa04512	ECM-receptor interaction	-9.68165	-7.00348	9/82	1277,1278,1293,1311,2335,3693,6382,7058,22801	COL1A1,COL1A2,COL6A3,COMP,FN1,ITGB5,SDC1,THBS2,ITGA11
5_Member	KEGG Pathway	ko04512	ECM-receptor interaction	-9.68165	-7.00348	9/82	1277,1278,1293,1311,2335,3693,6382,7058,22801	COL1A1,COL1A2,COL6A3,COMP,FN1,ITGB5,SDC1,THBS2,ITGA11
5_Member	GO Biological Processes	GO:0007596	blood coagulation	-8.95385	-6.39377	14/343	2,60,832,1277,1278,1281,1311,2162,2316,2335,4627,5328,10398,10627	A2M,ACTB,CAPZB,COL1A1,COL1A2,COL3A1,COMP,F13A1,FLNA,FN1,MYH9,PLAU,MYL9,MYL12A
5_Member	GO Biological Processes	GO:0007599	hemostasis	-8.88895	-6.34244	14/347	2,60,832,1277,1278,1281,1311,2162,2316,2335,4627,5328,10398,10627	A2M,ACTB,CAPZB,COL1A1,COL1A2,COL3A1,COMP,F13A1,FLNA,FN1,MYH9,PLAU,MYL9,MYL12A
5_Member	GO Biological Processes	GO:0050817	coagulation	-8.87285	-6.33951	14/348	2,60,832,1277,1278,1281,1311,2162,2316,2335,4627,5328,10398,10627	A2M,ACTB,CAPZB,COL1A1,COL1A2,COL3A1,COMP,F13A1,FLNA,FN1,MYH9,PLAU,MYL9,MYL12A
5_Member	GO Biological Processes	GO:0030168	platelet activation	-8.3316	-5.82344	10/158	60,1277,1278,1281,1311,2316,2335,4627,10398,10627	ACTB,COL1A1,COL1A2,COL3A1,COMP,FLNA,FN1,MYH9,MYL9,MYL12A
5_Member	GO Biological Processes	GO:0050878	regulation of body fluid levels	-7.68559	-5.2238	15/506	2,60,832,1277,1278,1281,1311,2162,2316,2335,2697,4627,5328,10398,10627	A2M,ACTB,CAPZB,COL1A1,COL1A2,COL3A1,COMP,F13A1,FLNA,FN1,GJA1,MYH9,PLAU,MYL9,MYL12A
5_Member	KEGG Pathway	hsa04810	Regulation of actin cytoskeleton	-6.07183	-3.72944	9/212	60,2335,3693,4627,10398,10627,22801,55740,56034	ACTB,FN1,ITGB5,MYH9,MYL9,MYL12A,ITGA11,ENAH,PDGFC
5_Member	KEGG Pathway	ko04810	Regulation of actin cytoskeleton	-6.07183	-3.72944	9/212	60,2335,3693,4627,10398,10627,22801,55740,56034	ACTB,FN1,ITGB5,MYH9,MYL9,MYL12A,ITGA11,ENAH,PDGFC
5_Member	WikiPathways	WP4172	PI3K-Akt Signaling Pathway	-5.19644	-2.94029	10/345	1277,1278,1293,1311,2335,3481,3693,7058,22801,56034	COL1A1,COL1A2,COL6A3,COMP,FN1,IGF2,ITGB5,THBS2,ITGA11,PDGFC
5_Member	GO Biological Processes	GO:0007229	integrin-mediated signaling pathway	-4.87506	-2.65866	6/108	1281,2316,2335,3693,4627,22801	COL3A1,FLNA,FN1,ITGB5,MYH9,ITGA11
5_Member	KEGG Pathway	hsa04151	PI3K-Akt signaling pathway	-4.83236	-2.61907	10/380	1277,1278,1293,1311,2335,3481,3693,7058,22801,56034	COL1A1,COL1A2,COL6A3,COMP,FN1,IGF2,ITGB5,THBS2,ITGA11,PDGFC
5_Member	KEGG Pathway	ko04151	PI3K-Akt signaling pathway	-4.39926	-2.23574	9/342	1277,1278,1293,1311,2335,3693,7058,22801,56034	COL1A1,COL1A2,COL6A3,COMP,FN1,ITGB5,THBS2,ITGA11,PDGFC
6_Summary	GO Biological Processes	GO:0001568	blood vessel development	-14.6618	-11.6448	26/755	59,302,1277,1278,1289,1295,1296,1311,2316,2335,4016,4017,4313,4323,4627,5396,5754,6659,6678,7045,7058,8038,23213,26585,54453,84168,72,2697	ACTA2,ANXA2,COL1A1,COL1A2,COL5A1,COL8A1,COL8A2,COMP,FLNA,FN1,LOXL1,LOXL2,MMP2,MMP14,MYH9,PRRX1,PTK7,SOX4,SPARC,TGFBI,THBS2,ADAM12,SULF1,GREM1,RIN2,ANTXR1,ACTG2,GJA1
6_Member	GO Biological Processes	GO:0001568	blood vessel development	-14.6618	-11.6448	26/755	59,302,1277,1278,1289,1295,1296,1311,2316,2335,4016,4017,4313,4323,4627,5396,5754,6659,6678,7045,7058,8038,23213,26585,54453,84168	ACTA2,ANXA2,COL1A1,COL1A2,COL5A1,COL8A1,COL8A2,COMP,FLNA,FN1,LOXL1,LOXL2,MMP2,MMP14,MYH9,PRRX1,PTK7,SOX4,SPARC,TGFBI,THBS2,ADAM12,SULF1,GREM1,RIN2,ANTXR1
6_Member	GO Biological Processes	GO:0001944	vasculature development	-14.2379	-11.2587	26/787	59,302,1277,1278,1289,1295,1296,1311,2316,2335,4016,4017,4313,4323,4627,5396,5754,6659,6678,7045,7058,8038,23213,26585,54453,84168	ACTA2,ANXA2,COL1A1,COL1A2,COL5A1,COL8A1,COL8A2,COMP,FLNA,FN1,LOXL1,LOXL2,MMP2,MMP14,MYH9,PRRX1,PTK7,SOX4,SPARC,TGFBI,THBS2,ADAM12,SULF1,GREM1,RIN2,ANTXR1
6_Member	GO Biological Processes	GO:0048514	blood vessel morphogenesis	-9.23163	-6.61257	19/678	302,1295,1296,1311,2316,2335,4017,4313,4323,4627,5396,6659,6678,7045,7058,8038,23213,26585,54453	ANXA2,COL8A1,COL8A2,COMP,FLNA,FN1,LOXL2,MMP2,MMP14,MYH9,PRRX1,SOX4,SPARC,TGFBI,THBS2,ADAM12,SULF1,GREM1,RIN2
6_Member	GO Biological Processes	GO:0001525	angiogenesis	-6.82753	-4.4319	15/589	302,1295,1296,2316,2335,4017,4313,4323,4627,6678,7045,7058,8038,23213,26585	ANXA2,COL8A1,COL8A2,FLNA,FN1,LOXL2,MMP2,MMP14,MYH9,SPARC,TGFBI,THBS2,ADAM12,SULF1,GREM1
6_Member	GO Biological Processes	GO:0090130	tissue migration	-2.71562	-0.902746	7/367	59,72,4017,4627,6678,26585,54453	ACTA2,ACTG2,LOXL2,MYH9,SPARC,GREM1,RIN2
6_Member	GO Biological Processes	GO:0001667	ameboidal-type cell migration	-2.10312	-0.416724	7/476	2335,2697,4017,4627,6678,26585,54453	FN1,GJA1,LOXL2,MYH9,SPARC,GREM1,RIN2
7_Summary	GO Biological Processes	GO:0001503	ossification	-14.2509	-11.2587	20/402	860,1009,1277,1278,1290,1301,1311,1462,3399,3481,3486,4313,4323,6678,7171,8321,10234,22801,26585,115908	RUNX2,CDH11,COL1A1,COL1A2,COL5A2,COL11A1,COMP,VCAN,ID3,IGF2,IGFBP3,MMP2,MMP14,SPARC,TPM4,FZD1,LRRC17,ITGA11,GREM1,CTHRC1
7_Member	GO Biological Processes	GO:0001503	ossification	-14.2509	-11.2587	20/402	860,1009,1277,1278,1290,1301,1311,1462,3399,3481,3486,4313,4323,6678,7171,8321,10234,22801,26585,115908	RUNX2,CDH11,COL1A1,COL1A2,COL5A2,COL11A1,COMP,VCAN,ID3,IGF2,IGFBP3,MMP2,MMP14,SPARC,TPM4,FZD1,LRRC17,ITGA11,GREM1,CTHRC1
7_Member	GO Biological Processes	GO:0001649	osteoblast differentiation	-9.06694	-6.47838	12/224	860,1277,1462,3399,3481,3486,7171,8321,10234,22801,26585,115908	RUNX2,COL1A1,VCAN,ID3,IGF2,IGFBP3,TPM4,FZD1,LRRC17,ITGA11,GREM1,CTHRC1
8_Summary	GO Biological Processes	GO:0035987	endodermal cell differentiation	-14.0389	-11.0774	10/44	1289,1290,1295,1301,1303,2335,3624,3693,4313,4323,2697,3481,4237,5396,5754,6659,8076,23213,26585,115908,1296,2706,6678	COL5A1,COL5A2,COL8A1,COL11A1,COL12A1,FN1,INHBA,ITGB5,MMP2,MMP14,GJA1,IGF2,MFAP2,PRRX1,PTK7,SOX4,MFAP5,SULF1,GREM1,CTHRC1,COL8A2,GJB2,SPARC
8_Member	GO Biological Processes	GO:0035987	endodermal cell differentiation	-14.0389	-11.0774	10/44	1289,1290,1295,1301,1303,2335,3624,3693,4313,4323	COL5A1,COL5A2,COL8A1,COL11A1,COL12A1,FN1,INHBA,ITGB5,MMP2,MMP14
8_Member	GO Biological Processes	GO:0001706	endoderm formation	-13.1592	-10.247	10/53	1289,1290,1295,1301,1303,2335,3624,3693,4313,4323	COL5A1,COL5A2,COL8A1,COL11A1,COL12A1,FN1,INHBA,ITGB5,MMP2,MMP14
8_Member	GO Biological Processes	GO:0007492	endoderm development	-11.5095	-8.69417	10/76	1289,1290,1295,1301,1303,2335,3624,3693,4313,4323	COL5A1,COL5A2,COL8A1,COL11A1,COL12A1,FN1,INHBA,ITGB5,MMP2,MMP14
8_Member	GO Biological Processes	GO:0048598	embryonic morphogenesis	-11.4547	-8.65162	20/569	1289,1290,1295,1301,1303,2335,2697,3481,3624,3693,4237,4313,4323,5396,5754,6659,8076,23213,26585,115908	COL5A1,COL5A2,COL8A1,COL11A1,COL12A1,FN1,GJA1,IGF2,INHBA,ITGB5,MFAP2,MMP2,MMP14,PRRX1,PTK7,SOX4,MFAP5,SULF1,GREM1,CTHRC1
8_Member	GO Biological Processes	GO:0001704	formation of primary germ layer	-11.0595	-8.2683	11/115	1289,1290,1295,1301,1303,2335,2697,3624,3693,4313,4323	COL5A1,COL5A2,COL8A1,COL11A1,COL12A1,FN1,GJA1,INHBA,ITGB5,MMP2,MMP14
8_Member	GO Biological Processes	GO:0007369	gastrulation	-8.9792	-6.41218	11/179	1289,1290,1295,1301,1303,2335,2697,3624,3693,4313,4323	COL5A1,COL5A2,COL8A1,COL11A1,COL12A1,FN1,GJA1,INHBA,ITGB5,MMP2,MMP14
8_Member	GO Biological Processes	GO:0090596	sensory organ morphogenesis	-6.54895	-4.16725	10/244	1289,1290,1295,1296,1301,4237,5396,5754,8076,115908	COL5A1,COL5A2,COL8A1,COL8A2,COL11A1,MFAP2,PRRX1,PTK7,MFAP5,CTHRC1
8_Member	GO Biological Processes	GO:0007423	sensory organ development	-5.76071	-3.44661	13/534	1289,1290,1295,1296,1301,2706,3624,4237,5396,5754,6678,8076,115908	COL5A1,COL5A2,COL8A1,COL8A2,COL11A1,GJB2,INHBA,MFAP2,PRRX1,PTK7,SPARC,MFAP5,CTHRC1
8_Member	GO Biological Processes	GO:0048592	eye morphogenesis	-4.18733	-2.05616	6/143	1289,1290,1295,1296,4237,8076	COL5A1,COL5A2,COL8A1,COL8A2,MFAP2,MFAP5
8_Member	GO Biological Processes	GO:0001654	eye development	-2.76965	-0.944254	7/359	1289,1290,1295,1296,3624,4237,8076	COL5A1,COL5A2,COL8A1,COL8A2,INHBA,MFAP2,MFAP5
8_Member	GO Biological Processes	GO:0150063	visual system development	-2.74245	-0.922105	7/363	1289,1290,1295,1296,3624,4237,8076	COL5A1,COL5A2,COL8A1,COL8A2,INHBA,MFAP2,MFAP5
8_Member	GO Biological Processes	GO:0048880	sensory system development	-2.70235	-0.891932	7/369	1289,1290,1295,1296,3624,4237,8076	COL5A1,COL5A2,COL8A1,COL8A2,INHBA,MFAP2,MFAP5
9_Summary	Canonical Pathways	M5885	NABA MATRISOME ASSOCIATED	-13.7609	-10.8165	25/751	2,302,871,1513,2162,2817,3481,3624,3956,4016,4017,4313,4320,4323,5328,5654,6382,7077,7078,8038,23213,26585,56034,114899,140576,6624,832,8321	A2M,ANXA2,SERPINH1,CTSK,F13A1,GPC1,IGF2,INHBA,LGALS1,LOXL1,LOXL2,MMP2,MMP11,MMP14,PLAU,HTRA1,SDC1,TIMP2,TIMP3,ADAM12,SULF1,GREM1,PDGFC,C1QTNF3,S100A16,FSCN1,CAPZB,FZD1
9_Member	Canonical Pathways	M5885	NABA MATRISOME ASSOCIATED	-13.7609	-10.8165	25/751	2,302,871,1513,2162,2817,3481,3624,3956,4016,4017,4313,4320,4323,5328,5654,6382,7077,7078,8038,23213,26585,56034,114899,140576	A2M,ANXA2,SERPINH1,CTSK,F13A1,GPC1,IGF2,INHBA,LGALS1,LOXL1,LOXL2,MMP2,MMP11,MMP14,PLAU,HTRA1,SDC1,TIMP2,TIMP3,ADAM12,SULF1,GREM1,PDGFC,C1QTNF3,S100A16
9_Member	Canonical Pathways	M3468	NABA ECM REGULATORS	-12.2389	-9.41094	15/238	2,871,1513,2162,4016,4017,4313,4320,4323,5328,5654,7077,7078,8038,23213	A2M,SERPINH1,CTSK,F13A1,LOXL1,LOXL2,MMP2,MMP11,MMP14,PLAU,HTRA1,TIMP2,TIMP3,ADAM12,SULF1
9_Member	GO Biological Processes	GO:0022617	extracellular matrix disassembly	-8.2063	-5.70421	8/83	2,1513,4313,4320,4323,5654,6624,7077	A2M,CTSK,MMP2,MMP11,MMP14,HTRA1,FSCN1,TIMP2
9_Member	WikiPathways	WP129	Matrix Metalloproteinases	-6.53308	-4.15593	5/30	4313,4320,4323,7077,7078	MMP2,MMP11,MMP14,TIMP2,TIMP3
9_Member	Reactome Gene Sets	R-HSA-1592389	Activation of Matrix Metalloproteinases	-6.31652	-3.9571	5/33	1513,4313,4320,4323,7077	CTSK,MMP2,MMP11,MMP14,TIMP2
9_Member	GO Biological Processes	GO:0030574	collagen catabolic process	-4.12737	-2.01099	4/47	1513,4313,4320,4323	CTSK,MMP2,MMP11,MMP14
9_Member	GO Biological Processes	GO:0022411	cellular component disassembly	-3.41395	-1.45765	10/565	2,832,1513,4313,4320,4323,5654,6624,7077,8321	A2M,CAPZB,CTSK,MMP2,MMP11,MMP14,HTRA1,FSCN1,TIMP2,FZD1
10_Summary	Reactome Gene Sets	R-HSA-445355	Smooth Muscle Contraction	-12.6387	-9.77068	9/40	59,72,302,3693,7168,7169,7171,10398,10627,1311,2316,2697,23213,10611,60,22801,4627	ACTA2,ACTG2,ANXA2,ITGB5,TPM1,TPM2,TPM4,MYL9,MYL12A,COMP,FLNA,GJA1,SULF1,PDLIM5,ACTB,ITGA11,MYH9
10_Member	Reactome Gene Sets	R-HSA-445355	Smooth Muscle Contraction	-12.6387	-9.77068	9/40	59,72,302,3693,7168,7169,7171,10398,10627	ACTA2,ACTG2,ANXA2,ITGB5,TPM1,TPM2,TPM4,MYL9,MYL12A
10_Member	GO Biological Processes	GO:0006936	muscle contraction	-6.88679	-4.48162	12/352	59,72,1311,2316,2697,3693,7168,7169,7171,10398,10627,23213	ACTA2,ACTG2,COMP,FLNA,GJA1,ITGB5,TPM1,TPM2,TPM4,MYL9,MYL12A,SULF1
10_Member	GO Biological Processes	GO:0003012	muscle system process	-6.55967	-4.17338	13/453	59,72,1311,2316,2697,3693,7168,7169,7171,10398,10611,10627,23213	ACTA2,ACTG2,COMP,FLNA,GJA1,ITGB5,TPM1,TPM2,TPM4,MYL9,PDLIM5,MYL12A,SULF1
10_Member	Reactome Gene Sets	R-HSA-397014	Muscle contraction	-6.3384	-3.97021	9/197	59,72,302,3693,7168,7169,7171,10398,10627	ACTA2,ACTG2,ANXA2,ITGB5,TPM1,TPM2,TPM4,MYL9,MYL12A
10_Member	WikiPathways	WP383	Striated Muscle Contraction Pathway	-5.99952	-3.66914	5/38	59,7168,7169,7171,10398	ACTA2,TPM1,TPM2,TPM4,MYL9
10_Member	KEGG Pathway	hsa05410	Hypertrophic cardiomyopathy (HCM)	-5.53786	-3.2429	6/83	60,3693,7168,7169,7171,22801	ACTB,ITGB5,TPM1,TPM2,TPM4,ITGA11
10_Member	KEGG Pathway	ko05410	Hypertrophic cardiomyopathy (HCM)	-5.53786	-3.2429	6/83	60,3693,7168,7169,7171,22801	ACTB,ITGB5,TPM1,TPM2,TPM4,ITGA11
10_Member	KEGG Pathway	hsa05414	Dilated cardiomyopathy	-5.33232	-3.05568	6/90	60,3693,7168,7169,7171,22801	ACTB,ITGB5,TPM1,TPM2,TPM4,ITGA11
10_Member	KEGG Pathway	ko05414	Dilated cardiomyopathy	-5.33232	-3.05568	6/90	60,3693,7168,7169,7171,22801	ACTB,ITGB5,TPM1,TPM2,TPM4,ITGA11
10_Member	GO Biological Processes	GO:0030048	actin filament-based movement	-4.07239	-1.96583	6/150	2316,2697,4627,7168,7169,7171	FLNA,GJA1,MYH9,TPM1,TPM2,TPM4
10_Member	GO Biological Processes	GO:0070252	actin-mediated cell contraction	-3.55549	-1.57447	5/120	2316,2697,7168,7169,7171	FLNA,GJA1,TPM1,TPM2,TPM4
10_Member	Reactome Gene Sets	R-HSA-390522	Striated Muscle Contraction	-3.17364	-1.25827	3/36	7168,7169,7171	TPM1,TPM2,TPM4
10_Member	GO Biological Processes	GO:0030049	muscle filament sliding	-3.07096	-1.17244	3/39	7168,7169,7171	TPM1,TPM2,TPM4
10_Member	GO Biological Processes	GO:0033275	actin-myosin filament sliding	-3.07096	-1.17244	3/39	7168,7169,7171	TPM1,TPM2,TPM4
10_Member	KEGG Pathway	hsa04260	Cardiac muscle contraction	-2.20913	-0.497789	3/78	7168,7169,7171	TPM1,TPM2,TPM4
10_Member	KEGG Pathway	ko04260	Cardiac muscle contraction	-2.20913	-0.497789	3/78	7168,7169,7171	TPM1,TPM2,TPM4
11_Summary	Reactome Gene Sets	R-HSA-109582	Hemostasis	-10.7712	-8.03508	20/621	2,60,302,813,832,1277,1278,2162,2316,2335,2817,3481,4267,5328,5919,6382,6678,7078,7846,9123,1265,1604,3303,4627,7077,11031,8038,1281	A2M,ACTB,ANXA2,CALU,CAPZB,COL1A1,COL1A2,F13A1,FLNA,FN1,GPC1,IGF2,CD99,PLAU,RARRES2,SDC1,SPARC,TIMP3,TUBA1A,SLC16A3,CNN2,CD55,HSPA1A,MYH9,TIMP2,RAB31,ADAM12,COL3A1
11_Member	Reactome Gene Sets	R-HSA-109582	Hemostasis	-10.7712	-8.03508	20/621	2,60,302,813,832,1277,1278,2162,2316,2335,2817,3481,4267,5328,5919,6382,6678,7078,7846,9123	A2M,ACTB,ANXA2,CALU,CAPZB,COL1A1,COL1A2,F13A1,FLNA,FN1,GPC1,IGF2,CD99,PLAU,RARRES2,SDC1,SPARC,TIMP3,TUBA1A,SLC16A3
11_Member	Reactome Gene Sets	R-HSA-114608	Platelet degranulation	-7.91866	-5.42256	9/129	2,813,2162,2316,2335,3481,5919,6678,7078	A2M,CALU,F13A1,FLNA,FN1,IGF2,RARRES2,SPARC,TIMP3
11_Member	Reactome Gene Sets	R-HSA-76005	Response to elevated platelet cytosolic Ca2+	-7.77398	-5.29537	9/134	2,813,2162,2316,2335,3481,5919,6678,7078	A2M,CALU,F13A1,FLNA,FN1,IGF2,RARRES2,SPARC,TIMP3
11_Member	Reactome Gene Sets	R-HSA-76002	Platelet activation, signaling and aggregation	-7.24349	-4.80835	11/263	2,813,1277,1278,2162,2316,2335,3481,5919,6678,7078	A2M,CALU,COL1A1,COL1A2,F13A1,FLNA,FN1,IGF2,RARRES2,SPARC,TIMP3
11_Member	GO Biological Processes	GO:0002576	platelet degranulation	-6.72477	-4.33384	8/128	2,2162,2316,2335,3481,5919,6678,7078	A2M,F13A1,FLNA,FN1,IGF2,RARRES2,SPARC,TIMP3
11_Member	GO Biological Processes	GO:0045055	regulated exocytosis	-5.99917	-3.66914	16/780	2,302,1265,1604,2162,2316,2335,3303,3481,4627,5328,5919,6678,7077,7078,11031	A2M,ANXA2,CNN2,CD55,F13A1,FLNA,FN1,HSPA1A,IGF2,MYH9,PLAU,RARRES2,SPARC,TIMP2,TIMP3,RAB31
11_Member	Canonical Pathways	M118	PID INTEGRIN A9B1 PATHWAY	-3.64901	-1.64943	3/25	2162,2335,8038	F13A1,FN1,ADAM12
11_Member	GO Biological Processes	GO:0072376	protein activation cascade	-3.49992	-1.53144	3/28	2,2162,2335	A2M,F13A1,FN1
11_Member	GO Biological Processes	GO:0072378	blood coagulation, fibrin clot formation	-3.49992	-1.53144	3/28	2,2162,2335	A2M,F13A1,FN1
11_Member	KEGG Pathway	hsa04610	Complement and coagulation cascades	-3.2529	-1.31999	4/79	2,1604,2162,5328	A2M,CD55,F13A1,PLAU
11_Member	KEGG Pathway	ko04610	Complement and coagulation cascades	-3.2529	-1.31999	4/79	2,1604,2162,5328	A2M,CD55,F13A1,PLAU
11_Member	GO Biological Processes	GO:0018149	peptide cross-linking	-3.20992	-1.28825	3/35	1281,2162,2335	COL3A1,F13A1,FN1
12_Summary	GO Biological Processes	GO:0031589	cell-substrate adhesion	-10.7232	-7.99725	16/360	1277,1281,1295,2316,2335,3693,3956,4323,5034,5328,10085,10631,22801,26585,54453,84168,1604,3481,6659,7045,7168,9891,4267,5919,6678,56034,131578	COL1A1,COL3A1,COL8A1,FLNA,FN1,ITGB5,LGALS1,MMP14,P4HB,PLAU,EDIL3,POSTN,ITGA11,GREM1,RIN2,ANTXR1,CD55,IGF2,SOX4,TGFBI,TPM1,NUAK1,CD99,RARRES2,SPARC,PDGFC,LRRC15
12_Member	GO Biological Processes	GO:0031589	cell-substrate adhesion	-10.7232	-7.99725	16/360	1277,1281,1295,2316,2335,3693,3956,4323,5034,5328,10085,10631,22801,26585,54453,84168	COL1A1,COL3A1,COL8A1,FLNA,FN1,ITGB5,LGALS1,MMP14,P4HB,PLAU,EDIL3,POSTN,ITGA11,GREM1,RIN2,ANTXR1
12_Member	GO Biological Processes	GO:0010810	regulation of cell-substrate adhesion	-9.20163	-6.5904	12/218	1277,1295,2316,2335,3956,4323,5034,5328,10085,10631,26585,54453	COL1A1,COL8A1,FLNA,FN1,LGALS1,MMP14,P4HB,PLAU,EDIL3,POSTN,GREM1,RIN2
12_Member	GO Biological Processes	GO:0030155	regulation of cell adhesion	-7.86384	-5.37948	18/734	1277,1295,1604,2316,2335,3481,3956,4323,5034,5328,6659,7045,7168,9891,10085,10631,26585,54453	COL1A1,COL8A1,CD55,FLNA,FN1,IGF2,LGALS1,MMP14,P4HB,PLAU,SOX4,TGFBI,TPM1,NUAK1,EDIL3,POSTN,GREM1,RIN2
12_Member	GO Biological Processes	GO:0007160	cell-matrix adhesion	-5.76307	-3.44661	9/231	1281,2335,3693,4323,5328,10631,22801,26585,54453	COL3A1,FN1,ITGB5,MMP14,PLAU,POSTN,ITGA11,GREM1,RIN2
12_Member	GO Biological Processes	GO:0045785	positive regulation of cell adhesion	-5.19782	-2.94029	11/425	1295,1604,2316,2335,3481,3956,5034,6659,7168,10085,54453	COL8A1,CD55,FLNA,FN1,IGF2,LGALS1,P4HB,SOX4,TPM1,EDIL3,RIN2
12_Member	GO Biological Processes	GO:0030335	positive regulation of cell migration	-4.87664	-2.65866	12/550	1277,2316,2335,4267,4323,5328,5919,6678,10631,54453,56034,131578	COL1A1,FLNA,FN1,CD99,MMP14,PLAU,RARRES2,SPARC,POSTN,RIN2,PDGFC,LRRC15
12_Member	GO Biological Processes	GO:2000147	positive regulation of cell motility	-4.69372	-2.48964	12/574	1277,2316,2335,4267,4323,5328,5919,6678,10631,54453,56034,131578	COL1A1,FLNA,FN1,CD99,MMP14,PLAU,RARRES2,SPARC,POSTN,RIN2,PDGFC,LRRC15
12_Member	GO Biological Processes	GO:0051272	positive regulation of cellular component movement	-4.6058	-2.41665	12/586	1277,2316,2335,4267,4323,5328,5919,6678,10631,54453,56034,131578	COL1A1,FLNA,FN1,CD99,MMP14,PLAU,RARRES2,SPARC,POSTN,RIN2,PDGFC,LRRC15
12_Member	GO Biological Processes	GO:0040017	positive regulation of locomotion	-4.59858	-2.41235	12/587	1277,2316,2335,4267,4323,5328,5919,6678,10631,54453,56034,131578	COL1A1,FLNA,FN1,CD99,MMP14,PLAU,RARRES2,SPARC,POSTN,RIN2,PDGFC,LRRC15
12_Member	GO Biological Processes	GO:0010811	positive regulation of cell-substrate adhesion	-4.59411	-2.41078	6/121	1295,2316,2335,5034,10085,54453	COL8A1,FLNA,FN1,P4HB,EDIL3,RIN2
12_Member	GO Biological Processes	GO:0001952	regulation of cell-matrix adhesion	-3.47358	-1.50861	5/125	4323,5328,10631,26585,54453	MMP14,PLAU,POSTN,GREM1,RIN2
13_Summary	KEGG Pathway	hsa05205	Proteoglycans in cancer	-10.3624	-7.64644	13/218	60,2316,2335,2817,3481,3693,4060,4313,5328,6382,7078,7837,8321,10085,22801	ACTB,FLNA,FN1,GPC1,IGF2,ITGB5,LUM,MMP2,PLAU,SDC1,TIMP3,PXDN,FZD1,EDIL3,ITGA11
13_Member	KEGG Pathway	hsa05205	Proteoglycans in cancer	-10.3624	-7.64644	13/218	60,2316,2335,2817,3481,3693,4060,4313,5328,6382,7078,7837,8321	ACTB,FLNA,FN1,GPC1,IGF2,ITGB5,LUM,MMP2,PLAU,SDC1,TIMP3,PXDN,FZD1
13_Member	KEGG Pathway	ko05205	Proteoglycans in cancer	-9.55709	-6.89664	12/203	60,2316,2335,2817,3481,3693,4060,4313,5328,6382,7078,8321	ACTB,FLNA,FN1,GPC1,IGF2,ITGB5,LUM,MMP2,PLAU,SDC1,TIMP3,FZD1
13_Member	Canonical Pathways	M212	PID INTEGRIN5 PATHWAY	-7.87379	-5.38361	5/17	2335,3693,5328,6382,10085	FN1,ITGB5,PLAU,SDC1,EDIL3
13_Member	Canonical Pathways	M174	PID UPA UPAR PATHWAY	-2.97644	-1.09989	3/42	2335,3693,5328	FN1,ITGB5,PLAU
13_Member	GO Biological Processes	GO:0033627	cell adhesion mediated by integrin	-2.30587	-0.574837	3/72	3693,5328,22801	ITGB5,PLAU,ITGA11
14_Summary	GO Biological Processes	GO:0034109	homotypic cell-cell adhesion	-9.49293	-6.84108	9/86	60,1311,2316,2335,3956,4267,4627,10398,10627,59,1281,1289,1290,1293,1809,2817,4313,7846,55740,832,2697,7171,196051	ACTB,COMP,FLNA,FN1,LGALS1,CD99,MYH9,MYL9,MYL12A,ACTA2,COL3A1,COL5A1,COL5A2,COL6A3,DPYSL3,GPC1,MMP2,TUBA1A,ENAH,CAPZB,GJA1,TPM4,PLPP4
14_Member	GO Biological Processes	GO:0034109	homotypic cell-cell adhesion	-9.49293	-6.84108	9/86	60,1311,2316,2335,3956,4267,4627,10398,10627	ACTB,COMP,FLNA,FN1,LGALS1,CD99,MYH9,MYL9,MYL12A
14_Member	GO Biological Processes	GO:0070527	platelet aggregation	-7.67993	-5.22361	7/63	60,1311,2316,2335,4627,10398,10627	ACTB,COMP,FLNA,FN1,MYH9,MYL9,MYL12A
14_Member	CORUM	CORUM:486	WIP-WASp-actin-myosin-IIa complex	-5.68094	-3.37074	3/6	59,4627,10627	ACTA2,MYH9,MYL12A
14_Member	Reactome Gene Sets	R-HSA-422475	Axon guidance	-5.60285	-3.30034	13/552	60,1281,1289,1290,1293,1809,2817,4313,4627,7846,10398,10627,55740	ACTB,COL3A1,COL5A1,COL5A2,COL6A3,DPYSL3,GPC1,MMP2,MYH9,TUBA1A,MYL9,MYL12A,ENAH
14_Member	Reactome Gene Sets	R-HSA-9675108	Nervous system development	-5.39371	-3.10618	13/577	60,1281,1289,1290,1293,1809,2817,4313,4627,7846,10398,10627,55740	ACTB,COL3A1,COL5A1,COL5A2,COL6A3,DPYSL3,GPC1,MMP2,MYH9,TUBA1A,MYL9,MYL12A,ENAH
14_Member	Reactome Gene Sets	R-HSA-5627123	RHO GTPases activate PAKs	-5.31549	-3.04243	4/24	2316,4627,10398,10627	FLNA,MYH9,MYL9,MYL12A
14_Member	Reactome Gene Sets	R-HSA-2682334	EPH-Ephrin signaling	-4.09767	-1.98623	5/92	60,4313,4627,10398,10627	ACTB,MMP2,MYH9,MYL9,MYL12A
14_Member	Reactome Gene Sets	R-HSA-5625900	RHO GTPases activate CIT	-3.94627	-1.88132	3/20	4627,10398,10627	MYH9,MYL9,MYL12A
14_Member	Reactome Gene Sets	R-HSA-5627117	RHO GTPases Activate ROCKs	-3.94627	-1.88132	3/20	4627,10398,10627	MYH9,MYL9,MYL12A
14_Member	Reactome Gene Sets	R-HSA-416572	Sema4D induced cell migration and growth-cone collapse	-3.88084	-1.82245	3/21	4627,10398,10627	MYH9,MYL9,MYL12A
14_Member	KEGG Pathway	hsa04670	Leukocyte transendothelial migration	-3.65895	-1.64943	5/114	60,4267,4313,10398,10627	ACTB,CD99,MMP2,MYL9,MYL12A
14_Member	KEGG Pathway	ko04670	Leukocyte transendothelial migration	-3.65895	-1.64943	5/114	60,4267,4313,10398,10627	ACTB,CD99,MMP2,MYL9,MYL12A
14_Member	Reactome Gene Sets	R-HSA-400685	Sema4D in semaphorin signaling	-3.64901	-1.64943	3/25	4627,10398,10627	MYH9,MYL9,MYL12A
14_Member	Reactome Gene Sets	R-HSA-373755	Semaphorin interactions	-3.5768	-1.59213	4/65	1809,4627,10398,10627	DPYSL3,MYH9,MYL9,MYL12A
14_Member	Reactome Gene Sets	R-HSA-3928663	EPHA-mediated growth cone collapse	-3.40976	-1.45518	3/30	4627,10398,10627	MYH9,MYL9,MYL12A
14_Member	KEGG Pathway	hsa04530	Tight junction	-2.87033	-1.02146	5/170	60,4627,7846,10398,10627	ACTB,MYH9,TUBA1A,MYL9,MYL12A
14_Member	KEGG Pathway	ko04530	Tight junction	-2.87033	-1.02146	5/170	60,4627,7846,10398,10627	ACTB,MYH9,TUBA1A,MYL9,MYL12A
14_Member	Reactome Gene Sets	R-HSA-9662360	Sensory processing of sound by inner hair cells of the cochlea	-2.35763	-0.613113	3/69	60,832,4627	ACTB,CAPZB,MYH9
14_Member	Reactome Gene Sets	R-HSA-195258	RHO GTPase Effectors	-2.31368	-0.579576	6/327	60,2316,4627,7846,10398,10627	ACTB,FLNA,MYH9,TUBA1A,MYL9,MYL12A
14_Member	Reactome Gene Sets	R-HSA-1445148	Translocation of SLC2A4 (GLUT4) to the plasma membrane	-2.30587	-0.574837	3/72	60,4627,7846	ACTB,MYH9,TUBA1A
14_Member	Reactome Gene Sets	R-HSA-9659379	Sensory processing of sound	-2.24043	-0.521493	3/76	60,832,4627	ACTB,CAPZB,MYH9
14_Member	Reactome Gene Sets	R-HSA-194315	Signaling by Rho GTPases	-2.18125	-0.479846	9/703	60,832,2316,2697,4627,7171,7846,10398,10627	ACTB,CAPZB,FLNA,GJA1,MYH9,TPM4,TUBA1A,MYL9,MYL12A
14_Member	Reactome Gene Sets	R-HSA-9716542	Signaling by Rho GTPases, Miro GTPases and RHOBTB3	-2.12021	-0.429272	9/719	60,832,2316,2697,4627,7171,7846,10398,10627	ACTB,CAPZB,FLNA,GJA1,MYH9,TPM4,TUBA1A,MYL9,MYL12A
14_Member	Reactome Gene Sets	R-HSA-2029480	Fcgamma receptor (FCGR) dependent phagocytosis	-2.09227	-0.410106	3/86	60,4627,196051	ACTB,MYH9,PLPP4
14_Member	KEGG Pathway	ko05132	Salmonella infection	-2.09227	-0.410106	3/86	60,2316,4627	ACTB,FLNA,MYH9
15_Summary	WikiPathways	WP3888	VEGFA-VEGFR2 Signaling Pathway	-9.45447	-6.81105	16/439	813,832,2335,2697,2817,3303,3486,3693,4313,4323,4627,5034,5328,5654,6624,9168	CALU,CAPZB,FN1,GJA1,GPC1,HSPA1A,IGFBP3,ITGB5,MMP2,MMP14,MYH9,P4HB,PLAU,HTRA1,FSCN1,TMSB10
15_Member	WikiPathways	WP3888	VEGFA-VEGFR2 Signaling Pathway	-9.45447	-6.81105	16/439	813,832,2335,2697,2817,3303,3486,3693,4313,4323,4627,5034,5328,5654,6624,9168	CALU,CAPZB,FN1,GJA1,GPC1,HSPA1A,IGFBP3,ITGB5,MMP2,MMP14,MYH9,P4HB,PLAU,HTRA1,FSCN1,TMSB10
16_Summary	Reactome Gene Sets	R-HSA-381426	Regulation of Insulin-like Growth Factor (IGF) transport and uptake by Insulin-like Growth Factor Binding Proteins (IGFBPs)	-9.32581	-6.69066	10/125	813,1462,2335,3481,3486,3956,4313,5034,11098,54587	CALU,VCAN,FN1,IGF2,IGFBP3,LGALS1,MMP2,P4HB,PRSS23,MXRA8
16_Member	Reactome Gene Sets	R-HSA-381426	Regulation of Insulin-like Growth Factor (IGF) transport and uptake by Insulin-like Growth Factor Binding Proteins (IGFBPs)	-9.32581	-6.69066	10/125	813,1462,2335,3481,3486,3956,4313,5034,11098,54587	CALU,VCAN,FN1,IGF2,IGFBP3,LGALS1,MMP2,P4HB,PRSS23,MXRA8
16_Member	Reactome Gene Sets	R-HSA-8957275	Post-translational protein phosphorylation	-7.2989	-4.85856	8/108	813,1462,2335,3486,3956,5034,11098,54587	CALU,VCAN,FN1,IGFBP3,LGALS1,P4HB,PRSS23,MXRA8
16_Member	GO Biological Processes	GO:0043687	post-translational protein modification	-3.45255	-1.48933	8/362	813,1462,2335,3486,3956,5034,11098,54587	CALU,VCAN,FN1,IGFBP3,LGALS1,P4HB,PRSS23,MXRA8
17_Summary	GO Biological Processes	GO:0061061	muscle structure development	-9.12681	-6.53082	18/609	1293,1301,1311,2817,3399,3481,3486,3956,4323,4627,6382,6876,7168,8038,10611,22801,26585,64236,7058	COL6A3,COL11A1,COMP,GPC1,ID3,IGF2,IGFBP3,LGALS1,MMP14,MYH9,SDC1,TAGLN,TPM1,ADAM12,PDLIM5,ITGA11,GREM1,PDLIM2,THBS2
17_Member	GO Biological Processes	GO:0061061	muscle structure development	-9.12681	-6.53082	18/609	1293,1301,1311,2817,3399,3481,3486,3956,4323,4627,6382,6876,7168,8038,10611,22801,26585,64236	COL6A3,COL11A1,COMP,GPC1,ID3,IGF2,IGFBP3,LGALS1,MMP14,MYH9,SDC1,TAGLN,TPM1,ADAM12,PDLIM5,ITGA11,GREM1,PDLIM2
17_Member	GO Biological Processes	GO:0051146	striated muscle cell differentiation	-5.19799	-2.94029	9/271	1311,3481,4323,4627,6382,7168,8038,10611,26585	COMP,IGF2,MMP14,MYH9,SDC1,TPM1,ADAM12,PDLIM5,GREM1
17_Member	GO Biological Processes	GO:0042692	muscle cell differentiation	-4.19085	-2.05674	9/364	1311,3481,4323,4627,6382,7168,8038,10611,26585	COMP,IGF2,MMP14,MYH9,SDC1,TPM1,ADAM12,PDLIM5,GREM1
17_Member	KEGG Pathway	ko05144	Malaria	-2.78153	-0.954864	3/49	1311,6382,7058	COMP,SDC1,THBS2
17_Member	KEGG Pathway	hsa05144	Malaria	-2.63705	-0.836336	3/55	1311,6382,7058	COMP,SDC1,THBS2
17_Member	GO Biological Processes	GO:0055001	muscle cell development	-2.06504	-0.390373	4/168	1311,6382,7168,10611	COMP,SDC1,TPM1,PDLIM5
18_Summary	GO Biological Processes	GO:0030036	actin cytoskeleton organization	-9.0434	-6.46213	19/696	60,832,1265,1809,2316,3693,4082,4627,5754,6624,7168,7169,7171,9168,10611,23022,55740,64236,84168,2697,165,3303	ACTB,CAPZB,CNN2,DPYSL3,FLNA,ITGB5,MARCKS,MYH9,PTK7,FSCN1,TPM1,TPM2,TPM4,TMSB10,PDLIM5,PALLD,ENAH,PDLIM2,ANTXR1,GJA1,AEBP1,HSPA1A
18_Member	GO Biological Processes	GO:0030036	actin cytoskeleton organization	-9.0434	-6.46213	19/696	60,832,1265,1809,2316,3693,4082,4627,5754,6624,7168,7169,7171,9168,10611,23022,55740,64236,84168	ACTB,CAPZB,CNN2,DPYSL3,FLNA,ITGB5,MARCKS,MYH9,PTK7,FSCN1,TPM1,TPM2,TPM4,TMSB10,PDLIM5,PALLD,ENAH,PDLIM2,ANTXR1
18_Member	GO Biological Processes	GO:0030029	actin filament-based process	-8.90241	-6.34918	20/794	60,832,1265,1809,2316,2697,3693,4082,4627,5754,6624,7168,7169,7171,9168,10611,23022,55740,64236,84168	ACTB,CAPZB,CNN2,DPYSL3,FLNA,GJA1,ITGB5,MARCKS,MYH9,PTK7,FSCN1,TPM1,TPM2,TPM4,TMSB10,PDLIM5,PALLD,ENAH,PDLIM2,ANTXR1
18_Member	GO Biological Processes	GO:0007015	actin filament organization	-5.08415	-2.842	11/437	832,1809,2316,3693,4082,6624,7168,7169,7171,9168,55740	CAPZB,DPYSL3,FLNA,ITGB5,MARCKS,FSCN1,TPM1,TPM2,TPM4,TMSB10,ENAH
18_Member	GO Biological Processes	GO:0051017	actin filament bundle assembly	-3.96333	-1.88132	6/157	1809,2316,3693,4082,6624,7168	DPYSL3,FLNA,ITGB5,MARCKS,FSCN1,TPM1
18_Member	GO Biological Processes	GO:0061572	actin filament bundle organization	-3.90344	-1.84069	6/161	1809,2316,3693,4082,6624,7168	DPYSL3,FLNA,ITGB5,MARCKS,FSCN1,TPM1
18_Member	GO Biological Processes	GO:0032970	regulation of actin filament-based process	-2.56824	-0.775953	7/390	832,1265,2316,4627,6624,7168,9168	CAPZB,CNN2,FLNA,MYH9,FSCN1,TPM1,TMSB10
18_Member	GO Biological Processes	GO:1902903	regulation of supramolecular fiber organization	-2.06074	-0.38706	6/370	165,832,2316,3303,7168,9168	AEBP1,CAPZB,FLNA,HSPA1A,TPM1,TMSB10
19_Summary	GO Biological Processes	GO:0032963	collagen metabolic process	-8.56575	-6.05143	9/109	871,1277,1278,1289,1513,4313,4320,4323,57333,5034,8321,1301,1311,5396,26585	SERPINH1,COL1A1,COL1A2,COL5A1,CTSK,MMP2,MMP11,MMP14,RCN3,P4HB,FZD1,COL11A1,COMP,PRRX1,GREM1
19_Member	GO Biological Processes	GO:0032963	collagen metabolic process	-8.56575	-6.05143	9/109	871,1277,1278,1289,1513,4313,4320,4323,57333	SERPINH1,COL1A1,COL1A2,COL5A1,CTSK,MMP2,MMP11,MMP14,RCN3
19_Member	WikiPathways	WP4786	Type I collagen synthesis in the context of Osteogenesis imperfecta	-6.31652	-3.9571	5/33	871,1277,1278,5034,8321	SERPINH1,COL1A1,COL1A2,P4HB,FZD1
19_Member	GO Biological Processes	GO:0048705	skeletal system morphogenesis	-5.06291	-2.82667	8/213	871,1277,1301,1311,4313,4323,5396,26585	SERPINH1,COL1A1,COL11A1,COMP,MMP2,MMP14,PRRX1,GREM1
19_Member	GO Biological Processes	GO:0032964	collagen biosynthetic process	-3.9873	-1.8974	4/51	871,1277,1289,57333	SERPINH1,COL1A1,COL5A1,RCN3
19_Member	GO Biological Processes	GO:0060350	endochondral bone morphogenesis	-3.95414	-1.88132	4/52	871,1277,1311,4323	SERPINH1,COL1A1,COMP,MMP14
19_Member	GO Biological Processes	GO:0060351	cartilage development involved in endochondral bone morphogenesis	-3.59727	-1.60892	3/26	871,1277,1311	SERPINH1,COL1A1,COMP
19_Member	GO Biological Processes	GO:0060349	bone morphogenesis	-3.03978	-1.15018	4/90	871,1277,1311,4323	SERPINH1,COL1A1,COMP,MMP14
19_Member	GO Biological Processes	GO:0031214	biomineral tissue development	-2.13801	-0.441352	4/160	1277,1278,1311,26585	COL1A1,COL1A2,COMP,GREM1
19_Member	GO Biological Processes	GO:0110148	biomineralization	-2.11937	-0.429272	4/162	1277,1278,1311,26585	COL1A1,COL1A2,COMP,GREM1
20_Summary	Reactome Gene Sets	R-HSA-2243919	Crosslinking of collagen fibrils	-7.73412	-5.2612	5/18	1277,1278,4016,4017,7837,4313,26585,59,72,2316,2335,5754,5328	COL1A1,COL1A2,LOXL1,LOXL2,PXDN,MMP2,GREM1,ACTA2,ACTG2,FLNA,FN1,PTK7,PLAU
20_Member	Reactome Gene Sets	R-HSA-2243919	Crosslinking of collagen fibrils	-7.73412	-5.2612	5/18	1277,1278,4016,4017,7837	COL1A1,COL1A2,LOXL1,LOXL2,PXDN
20_Member	GO Biological Processes	GO:0060346	bone trabecula formation	-5.06224	-2.82667	3/9	1277,4313,26585	COL1A1,MMP2,GREM1
20_Member	GO Biological Processes	GO:0061430	bone trabecula morphogenesis	-4.64864	-2.45654	3/12	1277,4313,26585	COL1A1,MMP2,GREM1
20_Member	WikiPathways	WP3874	Canonical and Non-Canonical TGF-B signaling	-4.16613	-2.03971	3/17	4016,4017,26585	LOXL1,LOXL2,GREM1
20_Member	GO Biological Processes	GO:0060485	mesenchyme development	-4.12874	-2.01099	8/288	59,72,1277,2316,2335,4017,5754,26585	ACTA2,ACTG2,COL1A1,FLNA,FN1,LOXL2,PTK7,GREM1
20_Member	GO Biological Processes	GO:0060343	trabecula formation	-3.81868	-1.77325	3/22	1277,4313,26585	COL1A1,MMP2,GREM1
20_Member	GO Biological Processes	GO:0061383	trabecula morphogenesis	-2.94654	-1.07708	3/43	1277,4313,26585	COL1A1,MMP2,GREM1
20_Member	WikiPathways	WP3624	Lung fibrosis	-2.46902	-0.701776	3/63	4313,5328,26585	MMP2,PLAU,GREM1
20_Member	GO Biological Processes	GO:0048762	mesenchymal cell differentiation	-2.2816	-0.556662	5/233	1277,2316,2335,4017,26585	COL1A1,FLNA,FN1,LOXL2,GREM1
20_Member	GO Biological Processes	GO:0001837	epithelial to mesenchymal transition	-2.18583	-0.482776	4/155	1277,2316,4017,26585	COL1A1,FLNA,LOXL2,GREM1

## Sheet: Pathways_cluster 2 (CLU+high) 
GroupID	Category	Term	Description	LogP	Log(q-value)	InTerm_InList	Genes	Symbols
1_Summary	GO Biological Processes	GO:0001944	vasculature development	-26.7272	-22.3678	42/787	301,348,718,1116,1490,1545,1958,1960,2683,3037,3164,3491,3569,3726,3976,4015,4327,4772,4773,5054,5176,5740,5743,6303,6347,6356,6422,6648,7057,7128,7763,7857,9021,9314,9510,10365,28984,51129,51330,54206,126393,130497,1191,3479,7538,8013,9188	ANXA1,APOE,C3,CHI3L1,CCN2,CYP1B1,EGR1,EGR3,B4GALT1,HAS2,NR4A1,CCN1,IL6,JUNB,LIF,LOX,MMP19,NFATC1,NFATC2,SERPINE1,SERPINF1,PTGIS,PTGS2,SAT1,CCL2,CCL11,SFRP1,SOD2,THBS1,TNFAIP3,ZFAND5,SCG2,SOCS3,KLF4,ADAMTS1,KLF2,RGCC,ANGPTL4,TNFRSF12A,ERRFI1,HSPB6,OSR1,CLU,IGF1,ZFP36,NR4A3,DDX21
1_Member	GO Biological Processes	GO:0001944	vasculature development	-26.7272	-22.3678	42/787	301,348,718,1116,1490,1545,1958,1960,2683,3037,3164,3491,3569,3726,3976,4015,4327,4772,4773,5054,5176,5740,5743,6303,6347,6356,6422,6648,7057,7128,7763,7857,9021,9314,9510,10365,28984,51129,51330,54206,126393,130497	ANXA1,APOE,C3,CHI3L1,CCN2,CYP1B1,EGR1,EGR3,B4GALT1,HAS2,NR4A1,CCN1,IL6,JUNB,LIF,LOX,MMP19,NFATC1,NFATC2,SERPINE1,SERPINF1,PTGIS,PTGS2,SAT1,CCL2,CCL11,SFRP1,SOD2,THBS1,TNFAIP3,ZFAND5,SCG2,SOCS3,KLF4,ADAMTS1,KLF2,RGCC,ANGPTL4,TNFRSF12A,ERRFI1,HSPB6,OSR1
1_Member	GO Biological Processes	GO:0001568	blood vessel development	-21.1437	-17.4832	36/755	301,348,718,1116,1490,1545,1958,1960,2683,3037,3164,3491,3569,3726,4015,4327,5054,5176,5740,5743,6303,6347,6356,6422,7057,7128,7857,9021,9314,9510,10365,28984,51129,51330,126393,130497	ANXA1,APOE,C3,CHI3L1,CCN2,CYP1B1,EGR1,EGR3,B4GALT1,HAS2,NR4A1,CCN1,IL6,JUNB,LOX,MMP19,SERPINE1,SERPINF1,PTGIS,PTGS2,SAT1,CCL2,CCL11,SFRP1,THBS1,TNFAIP3,SCG2,SOCS3,KLF4,ADAMTS1,KLF2,RGCC,ANGPTL4,TNFRSF12A,HSPB6,OSR1
1_Member	GO Biological Processes	GO:0048514	blood vessel morphogenesis	-19.6141	-16.0998	33/678	301,348,718,1116,1490,1545,1960,2683,3037,3164,3491,3569,3726,4015,4327,5054,5176,5740,5743,6303,6347,6356,6422,7057,7128,7857,9314,9510,10365,28984,51129,51330,126393	ANXA1,APOE,C3,CHI3L1,CCN2,CYP1B1,EGR3,B4GALT1,HAS2,NR4A1,CCN1,IL6,JUNB,LOX,MMP19,SERPINE1,SERPINF1,PTGIS,PTGS2,SAT1,CCL2,CCL11,SFRP1,THBS1,TNFAIP3,SCG2,KLF4,ADAMTS1,KLF2,RGCC,ANGPTL4,TNFRSF12A,HSPB6
1_Member	GO Biological Processes	GO:0001525	angiogenesis	-17.3445	-13.8882	29/589	301,718,1116,1490,1545,1960,2683,3164,3491,3569,4327,5054,5176,5740,5743,6303,6347,6356,6422,7057,7128,7857,9314,9510,10365,28984,51129,51330,126393	ANXA1,C3,CHI3L1,CCN2,CYP1B1,EGR3,B4GALT1,NR4A1,CCN1,IL6,MMP19,SERPINE1,SERPINF1,PTGIS,PTGS2,SAT1,CCL2,CCL11,SFRP1,THBS1,TNFAIP3,SCG2,KLF4,ADAMTS1,KLF2,RGCC,ANGPTL4,TNFRSF12A,HSPB6
1_Member	GO Biological Processes	GO:0045765	regulation of angiogenesis	-10.4391	-7.73288	17/337	718,1116,1545,3569,5054,5176,5740,6356,6422,7057,7128,9314,9510,10365,28984,51129,126393	C3,CHI3L1,CYP1B1,IL6,SERPINE1,SERPINF1,PTGIS,CCL11,SFRP1,THBS1,TNFAIP3,KLF4,ADAMTS1,KLF2,RGCC,ANGPTL4,HSPB6
1_Member	GO Biological Processes	GO:1901342	regulation of vasculature development	-10.3194	-7.62271	17/343	718,1116,1545,3569,5054,5176,5740,6356,6422,7057,7128,9314,9510,10365,28984,51129,126393	C3,CHI3L1,CYP1B1,IL6,SERPINE1,SERPINF1,PTGIS,CCL11,SFRP1,THBS1,TNFAIP3,KLF4,ADAMTS1,KLF2,RGCC,ANGPTL4,HSPB6
1_Member	GO Biological Processes	GO:0045766	positive regulation of angiogenesis	-6.85146	-4.65936	10/175	718,1116,1545,5054,5740,6356,7057,9314,51129,126393	C3,CHI3L1,CYP1B1,SERPINE1,PTGIS,CCL11,THBS1,KLF4,ANGPTL4,HSPB6
1_Member	GO Biological Processes	GO:1904018	positive regulation of vasculature development	-6.85146	-4.65936	10/175	718,1116,1545,5054,5740,6356,7057,9314,51129,126393	C3,CHI3L1,CYP1B1,SERPINE1,PTGIS,CCL11,THBS1,KLF4,ANGPTL4,HSPB6
1_Member	GO Biological Processes	GO:0001817	regulation of cytokine production	-5.76565	-3.7222	18/782	301,718,1191,1545,1958,3479,3569,5054,5743,7057,7128,7538,8013,9188,9314,10365,28984,54206	ANXA1,C3,CLU,CYP1B1,EGR1,IGF1,IL6,SERPINE1,PTGS2,THBS1,TNFAIP3,ZFP36,NR4A3,DDX21,KLF4,KLF2,RGCC,ERRFI1
1_Member	GO Biological Processes	GO:0001819	positive regulation of cytokine production	-4.74513	-2.90423	12/437	301,718,1191,1545,1958,3569,5054,5743,7057,8013,9188,28984	ANXA1,C3,CLU,CYP1B1,EGR1,IL6,SERPINE1,PTGS2,THBS1,NR4A3,DDX21,RGCC
2_Summary	GO Biological Processes	GO:0030198	extracellular matrix organization	-22.1063	-18.2566	29/395	2,1471,1490,1545,2006,2192,2683,2934,3036,3037,3491,3569,4015,4239,4327,5054,5806,7057,7076,7148,7373,8076,8510,9507,9510,10516,28984,83716,151887,2202,3487,3489,4256,6586,8406,8483,4969	A2M,CST3,CCN2,CYP1B1,ELN,FBLN1,B4GALT1,GSN,HAS1,HAS2,CCN1,IL6,LOX,MFAP4,MMP19,SERPINE1,PTX3,THBS1,TIMP1,TNXB,COL14A1,MFAP5,MMP23B,ADAMTS4,ADAMTS1,FBLN5,RGCC,CRISPLD2,CCDC80,EFEMP1,IGFBP4,IGFBP6,MGP,SLIT3,SRPX,CILP,OGN
2_Member	GO Biological Processes	GO:0030198	extracellular matrix organization	-22.1063	-18.2566	29/395	2,1471,1490,1545,2006,2192,2683,2934,3036,3037,3491,3569,4015,4239,4327,5054,5806,7057,7076,7148,7373,8076,8510,9507,9510,10516,28984,83716,151887	A2M,CST3,CCN2,CYP1B1,ELN,FBLN1,B4GALT1,GSN,HAS1,HAS2,CCN1,IL6,LOX,MFAP4,MMP19,SERPINE1,PTX3,THBS1,TIMP1,TNXB,COL14A1,MFAP5,MMP23B,ADAMTS4,ADAMTS1,FBLN5,RGCC,CRISPLD2,CCDC80
2_Member	GO Biological Processes	GO:0043062	extracellular structure organization	-22.0754	-18.2566	29/396	2,1471,1490,1545,2006,2192,2683,2934,3036,3037,3491,3569,4015,4239,4327,5054,5806,7057,7076,7148,7373,8076,8510,9507,9510,10516,28984,83716,151887	A2M,CST3,CCN2,CYP1B1,ELN,FBLN1,B4GALT1,GSN,HAS1,HAS2,CCN1,IL6,LOX,MFAP4,MMP19,SERPINE1,PTX3,THBS1,TIMP1,TNXB,COL14A1,MFAP5,MMP23B,ADAMTS4,ADAMTS1,FBLN5,RGCC,CRISPLD2,CCDC80
2_Member	GO Biological Processes	GO:0045229	external encapsulating structure organization	-22.014	-18.2566	29/398	2,1471,1490,1545,2006,2192,2683,2934,3036,3037,3491,3569,4015,4239,4327,5054,5806,7057,7076,7148,7373,8076,8510,9507,9510,10516,28984,83716,151887	A2M,CST3,CCN2,CYP1B1,ELN,FBLN1,B4GALT1,GSN,HAS1,HAS2,CCN1,IL6,LOX,MFAP4,MMP19,SERPINE1,PTX3,THBS1,TIMP1,TNXB,COL14A1,MFAP5,MMP23B,ADAMTS4,ADAMTS1,FBLN5,RGCC,CRISPLD2,CCDC80
2_Member	Canonical Pathways	M3008	NABA ECM GLYCOPROTEINS	-14.2497	-11.0664	17/196	1490,2006,2192,2202,3487,3489,3491,4239,4256,6586,7057,7148,8076,8406,8483,10516,83716	CCN2,ELN,FBLN1,EFEMP1,IGFBP4,IGFBP6,CCN1,MFAP4,MGP,SLIT3,THBS1,TNXB,MFAP5,SRPX,CILP,FBLN5,CRISPLD2
2_Member	Canonical Pathways	M5884	NABA CORE MATRISOME	-14.0586	-10.9274	19/275	1490,2006,2192,2202,3487,3489,3491,4239,4256,4969,6586,7057,7148,7373,8076,8406,8483,10516,83716	CCN2,ELN,FBLN1,EFEMP1,IGFBP4,IGFBP6,CCN1,MFAP4,MGP,OGN,SLIT3,THBS1,TNXB,COL14A1,MFAP5,SRPX,CILP,FBLN5,CRISPLD2
2_Member	Reactome Gene Sets	R-HSA-1474244	Extracellular matrix organization	-10.1873	-7.50909	16/301	2,2006,2192,2202,4015,4239,4327,5054,7057,7076,7148,7373,8076,9507,9510,10516	A2M,ELN,FBLN1,EFEMP1,LOX,MFAP4,MMP19,SERPINE1,THBS1,TIMP1,TNXB,COL14A1,MFAP5,ADAMTS4,ADAMTS1,FBLN5
2_Member	Reactome Gene Sets	R-HSA-1566948	Elastic fibre formation	-7.96281	-5.59902	7/45	2006,2192,2202,4015,4239,8076,10516	ELN,FBLN1,EFEMP1,LOX,MFAP4,MFAP5,FBLN5
2_Member	Reactome Gene Sets	R-HSA-2129379	Molecules associated with elastic fibres	-6.93727	-4.73621	6/38	2006,2192,2202,4239,8076,10516	ELN,FBLN1,EFEMP1,MFAP4,MFAP5,FBLN5
3_Summary	Canonical Pathways	M167	PID AP1 PATHWAY	-20.4237	-16.8425	16/70	467,1843,1958,2353,2354,3491,3569,3726,3727,4502,4609,4772,4773,5179,6347,7076,3976,4256,5329	ATF3,DUSP1,EGR1,FOS,FOSB,CCN1,IL6,JUNB,JUND,MT2A,MYC,NFATC1,NFATC2,PENK,CCL2,TIMP1,LIF,MGP,PLAUR
3_Member	Canonical Pathways	M167	PID AP1 PATHWAY	-20.4237	-16.8425	16/70	467,1843,1958,2353,2354,3491,3569,3726,3727,4502,4609,4772,4773,5179,6347,7076	ATF3,DUSP1,EGR1,FOS,FOSB,CCN1,IL6,JUNB,JUND,MT2A,MYC,NFATC1,NFATC2,PENK,CCL2,TIMP1
3_Member	Canonical Pathways	M65	PID FRA PATHWAY	-11.965	-9.0527	9/37	3569,3726,3727,3976,4256,4772,4773,5329,6347	IL6,JUNB,JUND,LIF,MGP,NFATC1,NFATC2,PLAUR,CCL2
4_Summary	GO Biological Processes	GO:0050673	epithelial cell proliferation	-16.4254	-13.0202	25/439	348,374,1960,2252,2683,3037,3164,3479,3487,3569,4609,4781,5176,6347,6356,6387,6422,7057,7128,7538,7857,8013,28984,54206,130497	APOE,AREG,EGR3,FGF7,B4GALT1,HAS2,NR4A1,IGF1,IGFBP4,IL6,MYC,NFIB,SERPINF1,CCL2,CCL11,CXCL12,SFRP1,THBS1,TNFAIP3,ZFP36,SCG2,NR4A3,RGCC,ERRFI1,OSR1
4_Member	GO Biological Processes	GO:0050673	epithelial cell proliferation	-16.4254	-13.0202	25/439	348,374,1960,2252,2683,3037,3164,3479,3487,3569,4609,4781,5176,6347,6356,6387,6422,7057,7128,7538,7857,8013,28984,54206,130497	APOE,AREG,EGR3,FGF7,B4GALT1,HAS2,NR4A1,IGF1,IGFBP4,IL6,MYC,NFIB,SERPINF1,CCL2,CCL11,CXCL12,SFRP1,THBS1,TNFAIP3,ZFP36,SCG2,NR4A3,RGCC,ERRFI1,OSR1
4_Member	GO Biological Processes	GO:0050678	regulation of epithelial cell proliferation	-15.6238	-12.2644	23/383	348,374,1960,2252,2683,3037,3164,3479,4609,4781,5176,6347,6356,6387,6422,7057,7128,7538,7857,8013,28984,54206,130497	APOE,AREG,EGR3,FGF7,B4GALT1,HAS2,NR4A1,IGF1,MYC,NFIB,SERPINF1,CCL2,CCL11,CXCL12,SFRP1,THBS1,TNFAIP3,ZFP36,SCG2,NR4A3,RGCC,ERRFI1,OSR1
4_Member	GO Biological Processes	GO:0050679	positive regulation of epithelial cell proliferation	-11.6094	-8.74139	15/203	374,1960,2252,2683,3037,3164,3479,4609,6356,6387,6422,7128,7857,8013,130497	AREG,EGR3,FGF7,B4GALT1,HAS2,NR4A1,IGF1,MYC,CCL11,CXCL12,SFRP1,TNFAIP3,SCG2,NR4A3,OSR1
4_Member	GO Biological Processes	GO:0001936	regulation of endothelial cell proliferation	-5.67679	-3.65582	9/183	348,1960,3164,6347,6356,6387,7057,7857,28984	APOE,EGR3,NR4A1,CCL2,CCL11,CXCL12,THBS1,SCG2,RGCC
4_Member	GO Biological Processes	GO:0001935	endothelial cell proliferation	-5.39627	-3.44679	9/198	348,1960,3164,6347,6356,6387,7057,7857,28984	APOE,EGR3,NR4A1,CCL2,CCL11,CXCL12,THBS1,SCG2,RGCC
4_Member	GO Biological Processes	GO:0050680	negative regulation of epithelial cell proliferation	-5.13756	-3.22839	8/161	348,4781,5176,6347,6422,7057,7857,28984	APOE,NFIB,SERPINF1,CCL2,SFRP1,THBS1,SCG2,RGCC
4_Member	GO Biological Processes	GO:0001937	negative regulation of endothelial cell proliferation	-3.96975	-2.2815	5/76	348,6347,7057,7857,28984	APOE,CCL2,THBS1,SCG2,RGCC
4_Member	GO Biological Processes	GO:0001938	positive regulation of endothelial cell proliferation	-3.25773	-1.71587	5/108	1960,3164,6356,6387,7857	EGR3,NR4A1,CCL11,CXCL12,SCG2
5_Summary	GO Biological Processes	GO:0008285	negative regulation of cell population proliferation	-15.4406	-12.1226	30/753	348,1264,1545,2192,2683,2919,3489,3569,3976,4000,4609,4781,4969,5176,5270,5918,6347,6422,6586,6648,7057,7128,7832,7857,8406,8611,9314,9510,10221,28984,2006,3479,8013,5292	APOE,CNN1,CYP1B1,FBLN1,B4GALT1,CXCL1,IGFBP6,IL6,LIF,LMNA,MYC,NFIB,OGN,SERPINF1,SERPINE2,RARRES1,CCL2,SFRP1,SLIT3,SOD2,THBS1,TNFAIP3,BTG2,SCG2,SRPX,PLPP1,KLF4,ADAMTS1,TRIB1,RGCC,ELN,IGF1,NR4A3,PIM1
5_Member	GO Biological Processes	GO:0008285	negative regulation of cell population proliferation	-15.4406	-12.1226	30/753	348,1264,1545,2192,2683,2919,3489,3569,3976,4000,4609,4781,4969,5176,5270,5918,6347,6422,6586,6648,7057,7128,7832,7857,8406,8611,9314,9510,10221,28984	APOE,CNN1,CYP1B1,FBLN1,B4GALT1,CXCL1,IGFBP6,IL6,LIF,LMNA,MYC,NFIB,OGN,SERPINF1,SERPINE2,RARRES1,CCL2,SFRP1,SLIT3,SOD2,THBS1,TNFAIP3,BTG2,SCG2,SRPX,PLPP1,KLF4,ADAMTS1,TRIB1,RGCC
5_Member	GO Biological Processes	GO:0048660	regulation of smooth muscle cell proliferation	-9.46261	-6.85138	12/160	1264,2006,3479,3569,4969,6648,7057,7128,8013,9314,9510,10221	CNN1,ELN,IGF1,IL6,OGN,SOD2,THBS1,TNFAIP3,NR4A3,KLF4,ADAMTS1,TRIB1
5_Member	GO Biological Processes	GO:0048659	smooth muscle cell proliferation	-9.40014	-6.7966	12/162	1264,2006,3479,3569,4969,6648,7057,7128,8013,9314,9510,10221	CNN1,ELN,IGF1,IL6,OGN,SOD2,THBS1,TNFAIP3,NR4A3,KLF4,ADAMTS1,TRIB1
5_Member	GO Biological Processes	GO:0033002	muscle cell proliferation	-8.87832	-6.37624	13/222	1264,2006,3479,3569,4969,5292,6648,7057,7128,8013,9314,9510,10221	CNN1,ELN,IGF1,IL6,OGN,PIM1,SOD2,THBS1,TNFAIP3,NR4A3,KLF4,ADAMTS1,TRIB1
5_Member	GO Biological Processes	GO:0048662	negative regulation of smooth muscle cell proliferation	-5.60127	-3.59979	6/63	1264,4969,6648,7128,9314,10221	CNN1,OGN,SOD2,TNFAIP3,KLF4,TRIB1
6_Summary	GO Biological Processes	GO:0010942	positive regulation of cell death	-15.2275	-11.9473	28/652	220,301,467,1075,1191,1490,1545,1843,1958,2353,2683,2934,3301,3491,3569,4170,4616,5740,6347,6422,6648,7057,8406,10962,22822,22943,28984,51330	ALDH1A3,ANXA1,ATF3,CTSC,CLU,CCN2,CYP1B1,DUSP1,EGR1,FOS,B4GALT1,GSN,DNAJA1,CCN1,IL6,MCL1,GADD45B,PTGIS,CCL2,SFRP1,SOD2,THBS1,SRPX,MLLT11,PHLDA1,DKK1,RGCC,TNFRSF12A
6_Member	GO Biological Processes	GO:0010942	positive regulation of cell death	-15.2275	-11.9473	28/652	220,301,467,1075,1191,1490,1545,1843,1958,2353,2683,2934,3301,3491,3569,4170,4616,5740,6347,6422,6648,7057,8406,10962,22822,22943,28984,51330	ALDH1A3,ANXA1,ATF3,CTSC,CLU,CCN2,CYP1B1,DUSP1,EGR1,FOS,B4GALT1,GSN,DNAJA1,CCN1,IL6,MCL1,GADD45B,PTGIS,CCL2,SFRP1,SOD2,THBS1,SRPX,MLLT11,PHLDA1,DKK1,RGCC,TNFRSF12A
6_Member	GO Biological Processes	GO:0043065	positive regulation of apoptotic process	-12.8176	-9.7809	24/574	220,301,467,1075,1191,1545,1843,2683,2934,3301,3491,3569,4170,4616,5740,6347,6422,6648,7057,8406,10962,22822,28984,51330	ALDH1A3,ANXA1,ATF3,CTSC,CLU,CYP1B1,DUSP1,B4GALT1,GSN,DNAJA1,CCN1,IL6,MCL1,GADD45B,PTGIS,CCL2,SFRP1,SOD2,THBS1,SRPX,MLLT11,PHLDA1,RGCC,TNFRSF12A
6_Member	GO Biological Processes	GO:0043068	positive regulation of programmed cell death	-12.5611	-9.56341	24/590	220,301,467,1075,1191,1545,1843,2683,2934,3301,3491,3569,4170,4616,5740,6347,6422,6648,7057,8406,10962,22822,28984,51330	ALDH1A3,ANXA1,ATF3,CTSC,CLU,CYP1B1,DUSP1,B4GALT1,GSN,DNAJA1,CCN1,IL6,MCL1,GADD45B,PTGIS,CCL2,SFRP1,SOD2,THBS1,SRPX,MLLT11,PHLDA1,RGCC,TNFRSF12A
7_Summary	GO Biological Processes	GO:0006954	inflammatory response	-15.0615	-11.816	30/778	301,348,718,1075,1116,2353,2683,2919,2920,2921,3479,3487,3569,4792,5054,5176,5320,5740,5743,5806,6347,6356,7057,7076,7128,7857,9021,9314,23135,56925,2,5179,1545,6387,4609	ANXA1,APOE,C3,CTSC,CHI3L1,FOS,B4GALT1,CXCL1,CXCL2,CXCL3,IGF1,IGFBP4,IL6,NFKBIA,SERPINE1,SERPINF1,PLA2G2A,PTGIS,PTGS2,PTX3,CCL2,CCL11,THBS1,TIMP1,TNFAIP3,SCG2,SOCS3,KLF4,KDM6B,LXN,A2M,PENK,CYP1B1,CXCL12,MYC
7_Member	GO Biological Processes	GO:0006954	inflammatory response	-15.0615	-11.816	30/778	301,348,718,1075,1116,2353,2683,2919,2920,2921,3479,3487,3569,4792,5054,5176,5320,5740,5743,5806,6347,6356,7057,7076,7128,7857,9021,9314,23135,56925	ANXA1,APOE,C3,CTSC,CHI3L1,FOS,B4GALT1,CXCL1,CXCL2,CXCL3,IGF1,IGFBP4,IL6,NFKBIA,SERPINE1,SERPINF1,PLA2G2A,PTGIS,PTGS2,PTX3,CCL2,CCL11,THBS1,TIMP1,TNFAIP3,SCG2,SOCS3,KLF4,KDM6B,LXN
7_Member	GO Biological Processes	GO:0050727	regulation of inflammatory response	-7.99304	-5.61589	15/369	301,348,718,1075,3479,3569,4792,5054,5176,5320,5740,5743,7128,9021,9314	ANXA1,APOE,C3,CTSC,IGF1,IL6,NFKBIA,SERPINE1,SERPINF1,PLA2G2A,PTGIS,PTGS2,TNFAIP3,SOCS3,KLF4
7_Member	GO Biological Processes	GO:0031347	regulation of defense response	-5.80764	-3.75141	17/697	2,301,348,718,1075,3479,3569,4792,5054,5176,5179,5320,5740,5743,7128,9021,9314	A2M,ANXA1,APOE,C3,CTSC,IGF1,IL6,NFKBIA,SERPINE1,SERPINF1,PENK,PLA2G2A,PTGIS,PTGS2,TNFAIP3,SOCS3,KLF4
7_Member	GO Biological Processes	GO:0050729	positive regulation of inflammatory response	-4.72164	-2.88467	7/133	718,1075,3569,4792,5054,5320,5743	C3,CTSC,IL6,NFKBIA,SERPINE1,PLA2G2A,PTGS2
7_Member	GO Biological Processes	GO:0010575	positive regulation of vascular endothelial growth factor production	-4.60038	-2.78765	4/28	718,1545,3569,5743	C3,CYP1B1,IL6,PTGS2
7_Member	GO Biological Processes	GO:0150077	regulation of neuroinflammatory response	-3.97566	-2.28463	4/40	1075,3479,3569,5743	CTSC,IGF1,IL6,PTGS2
7_Member	GO Biological Processes	GO:0150076	neuroinflammatory response	-3.81212	-2.14731	4/44	1075,3479,3569,5743	CTSC,IGF1,IL6,PTGS2
7_Member	GO Biological Processes	GO:0010574	regulation of vascular endothelial growth factor production	-3.34625	-1.78271	4/58	718,1545,3569,5743	C3,CYP1B1,IL6,PTGS2
7_Member	GO Biological Processes	GO:0010573	vascular endothelial growth factor production	-3.23566	-1.69971	4/62	718,1545,3569,5743	C3,CYP1B1,IL6,PTGS2
7_Member	GO Biological Processes	GO:0002675	positive regulation of acute inflammatory response	-3.2234	-1.69135	3/27	718,3569,5743	C3,IL6,PTGS2
7_Member	GO Biological Processes	GO:0032103	positive regulation of response to external stimulus	-2.90014	-1.43337	10/509	718,1075,3569,4792,5054,5320,5743,6387,7057,7857	C3,CTSC,IL6,NFKBIA,SERPINE1,PLA2G2A,PTGS2,CXCL12,THBS1,SCG2
7_Member	WikiPathways	WP3617	Photodynamic therapy-induced NF-kB survival signaling	-2.88926	-1.42526	3/35	2920,3569,5743	CXCL2,IL6,PTGS2
7_Member	GO Biological Processes	GO:0031349	positive regulation of defense response	-2.73805	-1.30549	8/361	718,1075,3569,4792,5054,5179,5320,5743	C3,CTSC,IL6,NFKBIA,SERPINE1,PENK,PLA2G2A,PTGS2
7_Member	GO Biological Processes	GO:0002673	regulation of acute inflammatory response	-2.49257	-1.11225	3/48	718,3569,5743	C3,IL6,PTGS2
7_Member	WikiPathways	WP3646	Hepatitis C and Hepatocellular Carcinoma	-2.44215	-1.07085	3/50	3569,4609,5743	IL6,MYC,PTGS2
7_Member	KEGG Pathway	ko04913	Ovarian steroidogenesis	-2.44215	-1.07085	3/50	1545,3479,5743	CYP1B1,IGF1,PTGS2
7_Member	GO Biological Processes	GO:0002526	acute inflammatory response	-2.36216	-1.00491	4/107	718,2683,3569,5743	C3,B4GALT1,IL6,PTGS2
7_Member	KEGG Pathway	hsa04913	Ovarian steroidogenesis	-2.32524	-0.977819	3/55	1545,3479,5743	CYP1B1,IGF1,PTGS2
8_Summary	Canonical Pathways	M5885	NABA MATRISOME ASSOCIATED	-14.5732	-11.3599	29/751	2,301,374,1075,1471,2252,2919,2920,2921,3479,3569,3976,4015,4327,5054,5176,5270,6281,6347,6356,6387,6422,7076,8510,9507,9510,11167,51129,91851,1490,2006,4502,5806,2353,2354,3727,4792,5743,7128,3726,9021,1843,1960,3164,3491,4781,5329,6586,7057,7857,91624,4257,5179,6648,7538,10221,718,54205,5320,151887,483,2683,10135,51330,1191	A2M,ANXA1,AREG,CTSC,CST3,FGF7,CXCL1,CXCL2,CXCL3,IGF1,IL6,LIF,LOX,MMP19,SERPINE1,SERPINF1,SERPINE2,S100A10,CCL2,CCL11,CXCL12,SFRP1,TIMP1,MMP23B,ADAMTS4,ADAMTS1,FSTL1,ANGPTL4,CHRDL1,CCN2,ELN,MT2A,PTX3,FOS,FOSB,JUND,NFKBIA,PTGS2,TNFAIP3,JUNB,SOCS3,DUSP1,EGR3,NR4A1,CCN1,NFIB,PLAUR,SLIT3,THBS1,SCG2,NEXN,MGST1,PENK,SOD2,ZFP36,TRIB1,C3,CYCS,PLA2G2A,CCDC80,ATP1B3,B4GALT1,NAMPT,TNFRSF12A,CLU
8_Member	Canonical Pathways	M5885	NABA MATRISOME ASSOCIATED	-14.5732	-11.3599	29/751	2,301,374,1075,1471,2252,2919,2920,2921,3479,3569,3976,4015,4327,5054,5176,5270,6281,6347,6356,6387,6422,7076,8510,9507,9510,11167,51129,91851	A2M,ANXA1,AREG,CTSC,CST3,FGF7,CXCL1,CXCL2,CXCL3,IGF1,IL6,LIF,LOX,MMP19,SERPINE1,SERPINF1,SERPINE2,S100A10,CCL2,CCL11,CXCL12,SFRP1,TIMP1,MMP23B,ADAMTS4,ADAMTS1,FSTL1,ANGPTL4,CHRDL1
8_Member	WikiPathways	WP3624	Lung fibrosis	-12.7979	-9.7809	11/63	1490,2006,2252,2920,3479,3569,4502,5806,6347,6356,7076	CCN2,ELN,FGF7,CXCL2,IGF1,IL6,MT2A,PTX3,CCL2,CCL11,TIMP1
8_Member	KEGG Pathway	ko04657	IL-17 signaling pathway	-12.2744	-9.29518	12/93	2353,2354,2919,2920,2921,3569,3727,4792,5743,6347,6356,7128	FOS,FOSB,CXCL1,CXCL2,CXCL3,IL6,JUND,NFKBIA,PTGS2,CCL2,CCL11,TNFAIP3
8_Member	KEGG Pathway	hsa04657	IL-17 signaling pathway	-12.161	-9.21658	12/95	2353,2354,2919,2920,2921,3569,3727,4792,5743,6347,6356,7128	FOS,FOSB,CXCL1,CXCL2,CXCL3,IL6,JUND,NFKBIA,PTGS2,CCL2,CCL11,TNFAIP3
8_Member	KEGG Pathway	ko04668	TNF signaling pathway	-11.4832	-8.64228	12/108	2353,2919,2920,2921,3569,3726,3976,4792,5743,6347,7128,9021	FOS,CXCL1,CXCL2,CXCL3,IL6,JUNB,LIF,NFKBIA,PTGS2,CCL2,TNFAIP3,SOCS3
8_Member	KEGG Pathway	hsa04668	TNF signaling pathway	-11.1546	-8.36341	12/115	2353,2919,2920,2921,3569,3726,3976,4792,5743,6347,7128,9021	FOS,CXCL1,CXCL2,CXCL3,IL6,JUNB,LIF,NFKBIA,PTGS2,CCL2,TNFAIP3,SOCS3
8_Member	Canonical Pathways	M5883	NABA SECRETED FACTORS	-9.35412	-6.76556	16/343	374,2252,2919,2920,2921,3479,3569,3976,6281,6347,6356,6387,6422,11167,51129,91851	AREG,FGF7,CXCL1,CXCL2,CXCL3,IGF1,IL6,LIF,S100A10,CCL2,CCL11,CXCL12,SFRP1,FSTL1,ANGPTL4,CHRDL1
8_Member	GO Biological Processes	GO:0006935	chemotaxis	-9.26324	-6.69621	21/644	301,1843,1960,2252,2919,2920,2921,3164,3491,3569,4015,4781,5054,5329,6347,6356,6387,6586,7057,7857,91624	ANXA1,DUSP1,EGR3,FGF7,CXCL1,CXCL2,CXCL3,NR4A1,CCN1,IL6,LOX,NFIB,SERPINE1,PLAUR,CCL2,CCL11,CXCL12,SLIT3,THBS1,SCG2,NEXN
8_Member	GO Biological Processes	GO:0042330	taxis	-9.23906	-6.68582	21/646	301,1843,1960,2252,2919,2920,2921,3164,3491,3569,4015,4781,5054,5329,6347,6356,6387,6586,7057,7857,91624	ANXA1,DUSP1,EGR3,FGF7,CXCL1,CXCL2,CXCL3,NR4A1,CCN1,IL6,LOX,NFIB,SERPINE1,PLAUR,CCL2,CCL11,CXCL12,SLIT3,THBS1,SCG2,NEXN
8_Member	GO Biological Processes	GO:0060326	cell chemotaxis	-9.07451	-6.55394	15/307	301,1843,1960,2919,2920,2921,3164,3569,4015,5054,6347,6356,6387,7057,7857	ANXA1,DUSP1,EGR3,CXCL1,CXCL2,CXCL3,NR4A1,IL6,LOX,SERPINE1,CCL2,CCL11,CXCL12,THBS1,SCG2
8_Member	GO Biological Processes	GO:0032496	response to lipopolysaccharide	-8.71807	-6.24514	15/326	2353,2919,2920,2921,3569,3727,4257,4792,5054,5179,6347,6648,7128,7538,10221	FOS,CXCL1,CXCL2,CXCL3,IL6,JUND,MGST1,NFKBIA,SERPINE1,PENK,CCL2,SOD2,TNFAIP3,ZFP36,TRIB1
8_Member	GO Biological Processes	GO:0002237	response to molecule of bacterial origin	-8.36785	-5.94795	15/346	2353,2919,2920,2921,3569,3727,4257,4792,5054,5179,6347,6648,7128,7538,10221	FOS,CXCL1,CXCL2,CXCL3,IL6,JUND,MGST1,NFKBIA,SERPINE1,PENK,CCL2,SOD2,TNFAIP3,ZFP36,TRIB1
8_Member	GO Biological Processes	GO:1990868	response to chemokine	-8.04152	-5.65982	9/97	1843,2919,2920,2921,4015,6347,6356,6387,6586	DUSP1,CXCL1,CXCL2,CXCL3,LOX,CCL2,CCL11,CXCL12,SLIT3
8_Member	GO Biological Processes	GO:1990869	cellular response to chemokine	-8.04152	-5.65982	9/97	1843,2919,2920,2921,4015,6347,6356,6387,6586	DUSP1,CXCL1,CXCL2,CXCL3,LOX,CCL2,CCL11,CXCL12,SLIT3
8_Member	GO Biological Processes	GO:0097529	myeloid leukocyte migration	-7.88991	-5.53909	12/220	301,1843,2919,2920,2921,3569,5054,6347,6356,6387,7057,7857	ANXA1,DUSP1,CXCL1,CXCL2,CXCL3,IL6,SERPINE1,CCL2,CCL11,CXCL12,THBS1,SCG2
8_Member	Reactome Gene Sets	R-HSA-6783783	Interleukin-10 signaling	-7.82556	-5.49145	7/47	2919,2920,3569,3976,5743,6347,7076	CXCL1,CXCL2,IL6,LIF,PTGS2,CCL2,TIMP1
8_Member	GO Biological Processes	GO:0030595	leukocyte chemotaxis	-7.7386	-5.4245	12/227	301,1843,2919,2920,2921,3569,5054,6347,6356,6387,7057,7857	ANXA1,DUSP1,CXCL1,CXCL2,CXCL3,IL6,SERPINE1,CCL2,CCL11,CXCL12,THBS1,SCG2
8_Member	KEGG Pathway	ko05134	Legionellosis	-7.33474	-5.06522	7/55	718,2919,2920,2921,3569,4792,54205	C3,CXCL1,CXCL2,CXCL3,IL6,NFKBIA,CYCS
8_Member	KEGG Pathway	hsa05134	Legionellosis	-7.1181	-4.88901	7/59	718,2919,2920,2921,3569,4792,54205	C3,CXCL1,CXCL2,CXCL3,IL6,NFKBIA,CYCS
8_Member	GO Biological Processes	GO:0071222	cellular response to lipopolysaccharide	-6.37456	-4.25569	10/197	2919,2920,2921,3569,4792,5054,6347,7128,7538,10221	CXCL1,CXCL2,CXCL3,IL6,NFKBIA,SERPINE1,CCL2,TNFAIP3,ZFP36,TRIB1
8_Member	GO Biological Processes	GO:0009617	response to bacterium	-6.20731	-4.10316	18/728	718,2353,2919,2920,2921,3569,3727,4257,4792,5054,5179,5320,6347,6648,7128,7538,10221,151887	C3,FOS,CXCL1,CXCL2,CXCL3,IL6,JUND,MGST1,NFKBIA,SERPINE1,PENK,PLA2G2A,CCL2,SOD2,TNFAIP3,ZFP36,TRIB1,CCDC80
8_Member	GO Biological Processes	GO:0071219	cellular response to molecule of bacterial origin	-6.1393	-4.04233	10/209	2919,2920,2921,3569,4792,5054,6347,7128,7538,10221	CXCL1,CXCL2,CXCL3,IL6,NFKBIA,SERPINE1,CCL2,TNFAIP3,ZFP36,TRIB1
8_Member	GO Biological Processes	GO:0071621	granulocyte chemotaxis	-5.98467	-3.90855	8/124	301,2919,2920,2921,6347,6356,7057,7857	ANXA1,CXCL1,CXCL2,CXCL3,CCL2,CCL11,THBS1,SCG2
8_Member	GO Biological Processes	GO:0070098	chemokine-mediated signaling pathway	-5.91329	-3.84391	7/88	2919,2920,2921,6347,6356,6387,6586	CXCL1,CXCL2,CXCL3,CCL2,CCL11,CXCL12,SLIT3
8_Member	Reactome Gene Sets	R-HSA-380108	Chemokine receptors bind chemokines	-5.77085	-3.72318	6/59	2919,2920,2921,6347,6356,6387	CXCL1,CXCL2,CXCL3,CCL2,CCL11,CXCL12
8_Member	GO Biological Processes	GO:0071216	cellular response to biotic stimulus	-5.71211	-3.67697	10/233	2919,2920,2921,3569,4792,5054,6347,7128,7538,10221	CXCL1,CXCL2,CXCL3,IL6,NFKBIA,SERPINE1,CCL2,TNFAIP3,ZFP36,TRIB1
8_Member	GO Biological Processes	GO:0050900	leukocyte migration	-5.43927	-3.47431	14/511	301,483,1843,2683,2919,2920,2921,3569,5054,6347,6356,6387,7057,7857	ANXA1,ATP1B3,DUSP1,B4GALT1,CXCL1,CXCL2,CXCL3,IL6,SERPINE1,CCL2,CCL11,CXCL12,THBS1,SCG2
8_Member	WikiPathways	WP5039	SARS-CoV-2 Innate Immunity Evasion and Cell-specific immune response	-5.40522	-3.44875	6/68	2919,2920,2921,3569,6347,6387	CXCL1,CXCL2,CXCL3,IL6,CCL2,CXCL12
8_Member	GO Biological Processes	GO:0097530	granulocyte migration	-5.3859	-3.4381	8/149	301,2919,2920,2921,6347,6356,7057,7857	ANXA1,CXCL1,CXCL2,CXCL3,CCL2,CCL11,THBS1,SCG2
8_Member	Reactome Gene Sets	R-HSA-375276	Peptide ligand-binding receptors	-5.3431	-3.40528	9/201	301,718,2919,2920,2921,5179,6347,6356,6387	ANXA1,C3,CXCL1,CXCL2,CXCL3,PENK,CCL2,CCL11,CXCL12
8_Member	KEGG Pathway	hsa04621	NOD-like receptor signaling pathway	-4.96474	-3.08995	8/170	2919,2920,2921,3569,4792,6347,7128,10135	CXCL1,CXCL2,CXCL3,IL6,NFKBIA,CCL2,TNFAIP3,NAMPT
8_Member	KEGG Pathway	ko04621	NOD-like receptor signaling pathway	-4.96474	-3.08995	8/170	2919,2920,2921,3569,4792,6347,7128,10135	CXCL1,CXCL2,CXCL3,IL6,NFKBIA,CCL2,TNFAIP3,NAMPT
8_Member	WikiPathways	WP4304	Oligodendrocyte specification and differentiation, leading to Myelin Components for CNS	-4.42002	-2.6381	4/31	2919,2920,3479,3976	CXCL1,CXCL2,IGF1,LIF
8_Member	KEGG Pathway	hsa04060	Cytokine-cytokine receptor interaction	-4.32576	-2.56184	9/270	2919,2920,2921,3569,3976,6347,6356,6387,51330	CXCL1,CXCL2,CXCL3,IL6,LIF,CCL2,CCL11,CXCL12,TNFRSF12A
8_Member	KEGG Pathway	ko04060	Cytokine-cytokine receptor interaction	-4.32576	-2.56184	9/270	2919,2920,2921,3569,3976,6347,6356,6387,51330	CXCL1,CXCL2,CXCL3,IL6,LIF,CCL2,CCL11,CXCL12,TNFRSF12A
8_Member	KEGG Pathway	hsa04062	Chemokine signaling pathway	-3.85822	-2.18365	7/182	2919,2920,2921,4792,6347,6356,6387	CXCL1,CXCL2,CXCL3,NFKBIA,CCL2,CCL11,CXCL12
8_Member	KEGG Pathway	ko04062	Chemokine signaling pathway	-3.85822	-2.18365	7/182	2919,2920,2921,4792,6347,6356,6387	CXCL1,CXCL2,CXCL3,NFKBIA,CCL2,CCL11,CXCL12
8_Member	KEGG Pathway	ko05132	Salmonella infection	-3.71587	-2.06403	5/86	2353,2919,2920,2921,3569	FOS,CXCL1,CXCL2,CXCL3,IL6
8_Member	Reactome Gene Sets	R-HSA-373076	Class A/1 (Rhodopsin-like receptors)	-3.61831	-1.99208	9/335	301,718,2919,2920,2921,5179,6347,6356,6387	ANXA1,C3,CXCL1,CXCL2,CXCL3,PENK,CCL2,CCL11,CXCL12
8_Member	KEGG Pathway	hsa05132	Salmonella infection	-3.51408	-1.9113	5/95	2353,2919,2920,2921,3569	FOS,CXCL1,CXCL2,CXCL3,IL6
8_Member	GO Biological Processes	GO:0030593	neutrophil chemotaxis	-3.35198	-1.78495	5/103	2919,2920,2921,6347,6356	CXCL1,CXCL2,CXCL3,CCL2,CCL11
8_Member	WikiPathways	WP530	Cytokines and Inflammatory Response	-3.27259	-1.72809	3/26	2919,2920,3569	CXCL1,CXCL2,IL6
8_Member	GO Biological Processes	GO:1990266	neutrophil migration	-2.98658	-1.50453	5/124	2919,2920,2921,6347,6356	CXCL1,CXCL2,CXCL3,CCL2,CCL11
8_Member	GO Biological Processes	GO:0019730	antimicrobial humoral response	-2.71273	-1.28426	5/143	1191,2919,2920,2921,5320	CLU,CXCL1,CXCL2,CXCL3,PLA2G2A
8_Member	Reactome Gene Sets	R-HSA-500792	GPCR ligand binding	-2.60401	-1.1969	9/467	301,718,2919,2920,2921,5179,6347,6356,6387	ANXA1,C3,CXCL1,CXCL2,CXCL3,PENK,CCL2,CCL11,CXCL12
8_Member	Reactome Gene Sets	R-HSA-418594	G alpha (i) signalling events	-2.44076	-1.0699	7/318	301,718,2919,2920,2921,5179,6387	ANXA1,C3,CXCL1,CXCL2,CXCL3,PENK,CXCL12
9_Summary	GO Biological Processes	GO:0071396	cellular response to lipid	-14.0563	-10.9274	25/556	27,301,1191,2919,2920,2921,3301,3569,4257,4792,5054,5176,5179,5292,6347,6422,6446,7128,7538,8013,8611,9314,10221,54206,130497,1490,1843,2353,2354,4015,6586,7057,1545,1958,10365,3164,4929,9021,10135	ABL2,ANXA1,CLU,CXCL1,CXCL2,CXCL3,DNAJA1,IL6,MGST1,NFKBIA,SERPINE1,SERPINF1,PENK,PIM1,CCL2,SFRP1,SGK1,TNFAIP3,ZFP36,NR4A3,PLPP1,KLF4,TRIB1,ERRFI1,OSR1,CCN2,DUSP1,FOS,FOSB,LOX,SLIT3,THBS1,CYP1B1,EGR1,KLF2,NR4A1,NR4A2,SOCS3,NAMPT
9_Member	GO Biological Processes	GO:0071396	cellular response to lipid	-14.0563	-10.9274	25/556	27,301,1191,2919,2920,2921,3301,3569,4257,4792,5054,5176,5179,5292,6347,6422,6446,7128,7538,8013,8611,9314,10221,54206,130497	ABL2,ANXA1,CLU,CXCL1,CXCL2,CXCL3,DNAJA1,IL6,MGST1,NFKBIA,SERPINE1,SERPINF1,PENK,PIM1,CCL2,SFRP1,SGK1,TNFAIP3,ZFP36,NR4A3,PLPP1,KLF4,TRIB1,ERRFI1,OSR1
9_Member	GO Biological Processes	GO:0048545	response to steroid hormone	-10.5819	-7.85592	17/330	301,1490,1843,2353,2354,3301,3569,4015,5176,6422,6446,6586,7057,7538,8013,8611,54206	ANXA1,CCN2,DUSP1,FOS,FOSB,DNAJA1,IL6,LOX,SERPINF1,SFRP1,SGK1,SLIT3,THBS1,ZFP36,NR4A3,PLPP1,ERRFI1
9_Member	GO Biological Processes	GO:0031960	response to corticosteroid	-8.55341	-6.09162	11/152	301,1490,1843,2353,2354,3569,5176,6446,6586,7538,54206	ANXA1,CCN2,DUSP1,FOS,FOSB,IL6,SERPINF1,SGK1,SLIT3,ZFP36,ERRFI1
9_Member	GO Biological Processes	GO:0071407	cellular response to organic cyclic compound	-7.15175	-4.91589	17/558	301,1191,1545,1958,3301,5176,5179,5292,6347,6422,6446,7538,8013,8611,9314,10365,54206	ANXA1,CLU,CYP1B1,EGR1,DNAJA1,SERPINF1,PENK,PIM1,CCL2,SFRP1,SGK1,ZFP36,NR4A3,PLPP1,KLF4,KLF2,ERRFI1
9_Member	GO Biological Processes	GO:0051384	response to glucocorticoid	-6.7882	-4.61063	9/135	301,1843,2353,2354,3569,5176,6586,7538,54206	ANXA1,DUSP1,FOS,FOSB,IL6,SERPINF1,SLIT3,ZFP36,ERRFI1
9_Member	GO Biological Processes	GO:0032870	cellular response to hormone stimulus	-6.49581	-4.36428	17/621	301,1843,2353,2354,3164,3301,4929,5176,6422,6446,6586,7538,8013,8611,9021,10135,54206	ANXA1,DUSP1,FOS,FOSB,NR4A1,DNAJA1,NR4A2,SERPINF1,SFRP1,SGK1,SLIT3,ZFP36,NR4A3,PLPP1,SOCS3,NAMPT,ERRFI1
9_Member	GO Biological Processes	GO:0071383	cellular response to steroid hormone stimulus	-5.3431	-3.40528	9/201	301,3301,5176,6422,6446,7538,8013,8611,54206	ANXA1,DNAJA1,SERPINF1,SFRP1,SGK1,ZFP36,NR4A3,PLPP1,ERRFI1
9_Member	GO Biological Processes	GO:0071384	cellular response to corticosteroid stimulus	-4.46463	-2.67224	5/60	301,5176,6446,7538,54206	ANXA1,SERPINF1,SGK1,ZFP36,ERRFI1
9_Member	GO Biological Processes	GO:0071385	cellular response to glucocorticoid stimulus	-3.43485	-1.85148	4/55	301,5176,7538,54206	ANXA1,SERPINF1,ZFP36,ERRFI1
10_Summary	WikiPathways	WP2431	Spinal Cord Injury	-13.6136	-10.5095	14/120	301,1958,2353,2919,2920,3164,3569,4609,5320,5743,6347,6586,7538,7832,3726,3976,4170,5292,6356,7076,9021,467,2921,4792,5806,7128,8870,10365,54205,27,1973,3429,4502,6648,9775,51330	ANXA1,EGR1,FOS,CXCL1,CXCL2,NR4A1,IL6,MYC,PLA2G2A,PTGS2,CCL2,SLIT3,ZFP36,BTG2,JUNB,LIF,MCL1,PIM1,CCL11,TIMP1,SOCS3,ATF3,CXCL3,NFKBIA,PTX3,TNFAIP3,IER3,KLF2,CYCS,ABL2,EIF4A1,IFI27,MT2A,SOD2,EIF4A3,TNFRSF12A
10_Member	WikiPathways	WP2431	Spinal Cord Injury	-13.6136	-10.5095	14/120	301,1958,2353,2919,2920,3164,3569,4609,5320,5743,6347,6586,7538,7832	ANXA1,EGR1,FOS,CXCL1,CXCL2,NR4A1,IL6,MYC,PLA2G2A,PTGS2,CCL2,SLIT3,ZFP36,BTG2
10_Member	Reactome Gene Sets	R-HSA-6785807	Interleukin-4 and Interleukin-13 signaling	-12.8552	-9.79681	13/108	301,2353,3569,3726,3976,4170,4609,5292,5743,6347,6356,7076,9021	ANXA1,FOS,IL6,JUNB,LIF,MCL1,MYC,PIM1,PTGS2,CCL2,CCL11,TIMP1,SOCS3
10_Member	WikiPathways	WP4754	IL-18 signaling pathway	-11.7385	-8.8559	17/279	467,2353,2920,2921,3164,3569,4792,5743,5806,6347,7076,7128,7832,8870,9021,10365,54205	ATF3,FOS,CXCL2,CXCL3,NR4A1,IL6,NFKBIA,PTGS2,PTX3,CCL2,TIMP1,TNFAIP3,BTG2,IER3,SOCS3,KLF2,CYCS
10_Member	Reactome Gene Sets	R-HSA-1280215	Cytokine Signaling in Immune system	-10.8028	-8.0562	24/715	27,301,1958,1973,2353,2919,2920,3429,3569,3726,3976,4170,4502,4609,4792,5292,5743,6347,6356,6648,7076,9021,9775,51330	ABL2,ANXA1,EGR1,EIF4A1,FOS,CXCL1,CXCL2,IFI27,IL6,JUNB,LIF,MCL1,MT2A,MYC,NFKBIA,PIM1,PTGS2,CCL2,CCL11,SOD2,TIMP1,SOCS3,EIF4A3,TNFRSF12A
10_Member	Reactome Gene Sets	R-HSA-449147	Signaling by Interleukins	-8.34769	-5.94197	17/462	301,2353,2919,2920,3569,3726,3976,4170,4609,4792,5292,5743,6347,6356,6648,7076,9021	ANXA1,FOS,CXCL1,CXCL2,IL6,JUNB,LIF,MCL1,MYC,NFKBIA,PIM1,PTGS2,CCL2,CCL11,SOD2,TIMP1,SOCS3
11_Summary	WikiPathways	WP3888	VEGFA-VEGFR2 Signaling Pathway	-13.343	-10.2623	22/439	301,1490,1847,1958,1960,3164,3301,3491,4772,4773,4792,4929,5329,5743,6347,6648,7148,8013,9510,22943,54205,91624	ANXA1,CCN2,DUSP5,EGR1,EGR3,NR4A1,DNAJA1,CCN1,NFATC1,NFATC2,NFKBIA,NR4A2,PLAUR,PTGS2,CCL2,SOD2,TNXB,NR4A3,ADAMTS1,DKK1,CYCS,NEXN
11_Member	WikiPathways	WP3888	VEGFA-VEGFR2 Signaling Pathway	-13.343	-10.2623	22/439	301,1490,1847,1958,1960,3164,3301,3491,4772,4773,4792,4929,5329,5743,6347,6648,7148,8013,9510,22943,54205,91624	ANXA1,CCN2,DUSP5,EGR1,EGR3,NR4A1,DNAJA1,CCN1,NFATC1,NFATC2,NFKBIA,NR4A2,PLAUR,PTGS2,CCL2,SOD2,TNXB,NR4A3,ADAMTS1,DKK1,CYCS,NEXN
12_Summary	GO Biological Processes	GO:0062197	cellular response to chemical stress	-12.201	-9.23957	19/349	301,1545,2353,2878,3301,3569,4170,4257,4929,5179,6648,7128,8013,9314,10365,10516,23135,54205,54206,1843,2354,2934,3726,3727,4489,4502,5176,7057,9775,348,5743,467,7280,10383	ANXA1,CYP1B1,FOS,GPX3,DNAJA1,IL6,MCL1,MGST1,NR4A2,PENK,SOD2,TNFAIP3,NR4A3,KLF4,KLF2,FBLN5,KDM6B,CYCS,ERRFI1,DUSP1,FOSB,GSN,JUNB,JUND,MT1A,MT2A,SERPINF1,THBS1,EIF4A3,APOE,PTGS2,ATF3,TUBB2A,TUBB4B
12_Member	GO Biological Processes	GO:0062197	cellular response to chemical stress	-12.201	-9.23957	19/349	301,1545,2353,2878,3301,3569,4170,4257,4929,5179,6648,7128,8013,9314,10365,10516,23135,54205,54206	ANXA1,CYP1B1,FOS,GPX3,DNAJA1,IL6,MCL1,MGST1,NR4A2,PENK,SOD2,TNFAIP3,NR4A3,KLF4,KLF2,FBLN5,KDM6B,CYCS,ERRFI1
12_Member	GO Biological Processes	GO:0010035	response to inorganic substance	-11.5172	-8.66292	22/542	301,1545,1843,2353,2354,2934,3569,3726,3727,4489,4502,5176,5179,6648,7057,7128,8013,9314,9775,10365,10516,23135	ANXA1,CYP1B1,DUSP1,FOS,FOSB,GSN,IL6,JUNB,JUND,MT1A,MT2A,SERPINF1,PENK,SOD2,THBS1,TNFAIP3,NR4A3,KLF4,EIF4A3,KLF2,FBLN5,KDM6B
12_Member	GO Biological Processes	GO:0006979	response to oxidative stress	-11.2598	-8.44442	20/447	301,348,1545,1843,2353,2878,3569,4170,4257,4929,5179,5743,6648,7128,8013,9314,10365,10516,23135,54205	ANXA1,APOE,CYP1B1,DUSP1,FOS,GPX3,IL6,MCL1,MGST1,NR4A2,PENK,PTGS2,SOD2,TNFAIP3,NR4A3,KLF4,KLF2,FBLN5,KDM6B,CYCS
12_Member	GO Biological Processes	GO:0034599	cellular response to oxidative stress	-11.2124	-8.40931	17/301	301,1545,2353,2878,3569,4170,4257,4929,5179,6648,7128,8013,9314,10365,10516,23135,54205	ANXA1,CYP1B1,FOS,GPX3,IL6,MCL1,MGST1,NR4A2,PENK,SOD2,TNFAIP3,NR4A3,KLF4,KLF2,FBLN5,KDM6B,CYCS
12_Member	GO Biological Processes	GO:0000302	response to reactive oxygen species	-8.80733	-6.32872	13/225	301,348,1545,1843,2353,3569,6648,7128,8013,9314,10365,10516,23135	ANXA1,APOE,CYP1B1,DUSP1,FOS,IL6,SOD2,TNFAIP3,NR4A3,KLF4,KLF2,FBLN5,KDM6B
12_Member	GO Biological Processes	GO:0034614	cellular response to reactive oxygen species	-8.34714	-5.94197	11/159	301,1545,2353,3569,6648,7128,8013,9314,10365,10516,23135	ANXA1,CYP1B1,FOS,IL6,SOD2,TNFAIP3,NR4A3,KLF4,KLF2,FBLN5,KDM6B
12_Member	GO Biological Processes	GO:0042542	response to hydrogen peroxide	-7.92155	-5.56645	10/135	301,1545,1843,3569,6648,7128,8013,9314,10365,23135	ANXA1,CYP1B1,DUSP1,IL6,SOD2,TNFAIP3,NR4A3,KLF4,KLF2,KDM6B
12_Member	GO Biological Processes	GO:0070301	cellular response to hydrogen peroxide	-7.06019	-4.8469	8/90	301,1545,3569,7128,8013,9314,10365,23135	ANXA1,CYP1B1,IL6,TNFAIP3,NR4A3,KLF4,KLF2,KDM6B
12_Member	Reactome Gene Sets	R-HSA-8953897	Cellular responses to external stimuli	-2.91972	-1.45017	12/690	467,2353,2878,3301,3569,4489,4502,6648,7280,10383,23135,54205	ATF3,FOS,GPX3,DNAJA1,IL6,MT1A,MT2A,SOD2,TUBB2A,TUBB4B,KDM6B,CYCS
12_Member	GO Biological Processes	GO:0014823	response to activity	-2.05197	-0.754762	3/69	3569,6648,23135	IL6,SOD2,KDM6B
12_Member	Reactome Gene Sets	R-HSA-2262752	Cellular responses to stress	-2.03535	-0.742165	10/676	467,2353,2878,3301,3569,6648,7280,10383,23135,54205	ATF3,FOS,GPX3,DNAJA1,IL6,SOD2,TUBB2A,TUBB4B,KDM6B,CYCS
13_Summary	Reactome Gene Sets	R-HSA-381426	Regulation of Insulin-like Growth Factor (IGF) transport and uptake by Insulin-like Growth Factor Binding Proteins (IGFBPs)	-12.023	-9.09492	13/125	348,718,1471,3479,3487,3489,3491,3569,5179,7076,7857,11167,91851,9021,1958,2353,4015,6422,7057,8483,22943	APOE,C3,CST3,IGF1,IGFBP4,IGFBP6,CCN1,IL6,PENK,TIMP1,SCG2,FSTL1,CHRDL1,SOCS3,EGR1,FOS,LOX,SFRP1,THBS1,CILP,DKK1
13_Member	Reactome Gene Sets	R-HSA-381426	Regulation of Insulin-like Growth Factor (IGF) transport and uptake by Insulin-like Growth Factor Binding Proteins (IGFBPs)	-12.023	-9.09492	13/125	348,718,1471,3479,3487,3489,3491,3569,5179,7076,7857,11167,91851	APOE,C3,CST3,IGF1,IGFBP4,IGFBP6,CCN1,IL6,PENK,TIMP1,SCG2,FSTL1,CHRDL1
13_Member	Reactome Gene Sets	R-HSA-8957275	Post-translational protein phosphorylation	-10.1528	-7.48363	11/108	348,718,1471,3487,3491,3569,5179,7076,7857,11167,91851	APOE,C3,CST3,IGFBP4,CCN1,IL6,PENK,TIMP1,SCG2,FSTL1,CHRDL1
13_Member	GO Biological Processes	GO:0043687	post-translational protein modification	-5.56812	-3.57381	12/362	348,718,1471,3487,3491,3569,5179,7076,7857,9021,11167,91851	APOE,C3,CST3,IGFBP4,CCN1,IL6,PENK,TIMP1,SCG2,SOCS3,FSTL1,CHRDL1
13_Member	GO Biological Processes	GO:0007178	transmembrane receptor protein serine/threonine kinase signaling pathway	-4.05231	-2.3432	10/363	1958,2353,3491,4015,6422,7057,8483,11167,22943,91851	EGR1,FOS,CCN1,LOX,SFRP1,THBS1,CILP,FSTL1,DKK1,CHRDL1
13_Member	GO Biological Processes	GO:0090092	regulation of transmembrane receptor protein serine/threonine kinase signaling pathway	-3.74603	-2.09162	8/253	3491,4015,6422,7057,8483,11167,22943,91851	CCN1,LOX,SFRP1,THBS1,CILP,FSTL1,DKK1,CHRDL1
13_Member	GO Biological Processes	GO:0030510	regulation of BMP signaling pathway	-2.61505	-1.20649	4/91	3491,6422,11167,91851	CCN1,SFRP1,FSTL1,CHRDL1
13_Member	GO Biological Processes	GO:0030509	BMP signaling pathway	-2.57298	-1.17564	5/154	1958,3491,6422,11167,91851	EGR1,CCN1,SFRP1,FSTL1,CHRDL1
13_Member	GO Biological Processes	GO:0071772	response to BMP	-2.42235	-1.05469	5/167	1958,3491,6422,11167,91851	EGR1,CCN1,SFRP1,FSTL1,CHRDL1
13_Member	GO Biological Processes	GO:0071773	cellular response to BMP stimulus	-2.42235	-1.05469	5/167	1958,3491,6422,11167,91851	EGR1,CCN1,SFRP1,FSTL1,CHRDL1
14_Summary	Reactome Gene Sets	R-HSA-9031628	NGF-stimulated transcription	-11.7382	-8.8559	9/39	1958,1960,2353,2354,3400,3726,3727,6446,10221,348,374,2252,3479,6387,7057,8483,1116,2934,4792,5270,7832,4772,4773,9021,467,1316,4609,3164,4929,1843,4489,4502,5176,5179,6648,3569,5292,7148,9775,220,1382,157506,1490,4327,8611	EGR1,EGR3,FOS,FOSB,ID4,JUNB,JUND,SGK1,TRIB1,APOE,AREG,FGF7,IGF1,CXCL12,THBS1,CILP,CHI3L1,GSN,NFKBIA,SERPINE2,BTG2,NFATC1,NFATC2,SOCS3,ATF3,KLF6,MYC,NR4A1,NR4A2,DUSP1,MT1A,MT2A,SERPINF1,PENK,SOD2,IL6,PIM1,TNXB,EIF4A3,ALDH1A3,CRABP2,RDH10,CCN2,MMP19,PLPP1
14_Member	Reactome Gene Sets	R-HSA-9031628	NGF-stimulated transcription	-11.7382	-8.8559	9/39	1958,1960,2353,2354,3400,3726,3727,6446,10221	EGR1,EGR3,FOS,FOSB,ID4,JUNB,JUND,SGK1,TRIB1
14_Member	Reactome Gene Sets	R-HSA-198725	Nuclear Events (kinase and transcription factor activation)	-9.87544	-7.2236	9/61	1958,1960,2353,2354,3400,3726,3727,6446,10221	EGR1,EGR3,FOS,FOSB,ID4,JUNB,JUND,SGK1,TRIB1
14_Member	Reactome Gene Sets	R-HSA-187037	Signaling by NTRK1 (TRKA)	-7.3905	-5.11027	9/115	1958,1960,2353,2354,3400,3726,3727,6446,10221	EGR1,EGR3,FOS,FOSB,ID4,JUNB,JUND,SGK1,TRIB1
14_Member	Reactome Gene Sets	R-HSA-9006934	Signaling by Receptor Tyrosine Kinases	-6.97676	-4.77267	16/506	348,374,1958,1960,2252,2353,2354,3400,3479,3726,3727,6387,6446,7057,8483,10221	APOE,AREG,EGR1,EGR3,FGF7,FOS,FOSB,ID4,IGF1,JUNB,JUND,CXCL12,SGK1,THBS1,CILP,TRIB1
14_Member	Reactome Gene Sets	R-HSA-166520	Signaling by NTRKs	-6.81589	-4.63256	9/134	1958,1960,2353,2354,3400,3726,3727,6446,10221	EGR1,EGR3,FOS,FOSB,ID4,JUNB,JUND,SGK1,TRIB1
14_Member	GO Biological Processes	GO:0009612	response to mechanical stimulus	-6.2746	-4.1656	10/202	1116,2353,2354,2934,3727,4792,5270,6387,7057,7832	CHI3L1,FOS,FOSB,GSN,JUND,NFKBIA,SERPINE2,CXCL12,THBS1,BTG2
14_Member	KEGG Pathway	ko04380	Osteoclast differentiation	-5.82933	-3.76438	8/130	2353,2354,3726,3727,4772,4773,4792,9021	FOS,FOSB,JUNB,JUND,NFATC1,NFATC2,NFKBIA,SOCS3
14_Member	WikiPathways	WP366	TGF-beta Signaling Pathway	-5.75465	-3.71538	8/133	467,1316,2353,2354,3726,3727,4609,7057	ATF3,KLF6,FOS,FOSB,JUNB,JUND,MYC,THBS1
14_Member	WikiPathways	WP2355	Corticotropin-releasing hormone signaling pathway	-5.75062	-3.71342	7/93	2353,2354,3164,3726,3727,4792,4929	FOS,FOSB,NR4A1,JUNB,JUND,NFKBIA,NR4A2
14_Member	GO Biological Processes	GO:0010038	response to metal ion	-5.69344	-3.66646	12/352	1843,2353,2354,2934,3726,3727,4489,4502,5176,5179,6648,7057	DUSP1,FOS,FOSB,GSN,JUNB,JUND,MT1A,MT2A,SERPINF1,PENK,SOD2,THBS1
14_Member	KEGG Pathway	hsa04380	Osteoclast differentiation	-5.63427	-3.62316	8/138	2353,2354,3726,3727,4772,4773,4792,9021	FOS,FOSB,JUNB,JUND,NFATC1,NFATC2,NFKBIA,SOCS3
14_Member	WikiPathways	WP2849	Hematopoietic Stem Cell Differentiation	-5.60127	-3.59979	6/63	2353,2354,3569,4773,5292,7148	FOS,FOSB,IL6,NFATC2,PIM1,TNXB
14_Member	GO Biological Processes	GO:0071241	cellular response to inorganic substance	-5.09029	-3.19026	9/216	2353,2354,2934,3726,3727,4489,4502,5176,9775	FOS,FOSB,GSN,JUNB,JUND,MT1A,MT2A,SERPINF1,EIF4A3
14_Member	Reactome Gene Sets	R-HSA-9006931	Signaling by Nuclear Receptors	-4.7606	-2.91705	10/299	220,348,374,1382,2353,2354,3727,4609,6387,157506	ALDH1A3,APOE,AREG,CRABP2,FOS,FOSB,JUND,MYC,CXCL12,RDH10
14_Member	GO Biological Processes	GO:0071248	cellular response to metal ion	-4.63205	-2.80919	8/189	2353,2354,2934,3726,3727,4489,4502,5176	FOS,FOSB,GSN,JUNB,JUND,MT1A,MT2A,SERPINF1
14_Member	GO Biological Processes	GO:0051592	response to calcium ion	-4.46082	-2.67194	7/146	1843,2353,2354,3726,3727,5179,7057	DUSP1,FOS,FOSB,JUNB,JUND,PENK,THBS1
14_Member	GO Biological Processes	GO:0051385	response to mineralocorticoid	-4.36411	-2.59576	4/32	1490,2353,2354,6446	CCN2,FOS,FOSB,SGK1
14_Member	GO Biological Processes	GO:0051591	response to cAMP	-3.53542	-1.92574	5/94	1843,2353,2354,4327,5179	DUSP1,FOS,FOSB,MMP19,PENK
14_Member	Canonical Pathways	M7	PID FCER1 PATHWAY	-3.28994	-1.74209	4/60	1843,2353,4773,8611	DUSP1,FOS,NFATC2,PLPP1
14_Member	GO Biological Processes	GO:0046683	response to organophosphorus	-2.88034	-1.41745	5/131	1843,2353,2354,4327,5179	DUSP1,FOS,FOSB,MMP19,PENK
14_Member	GO Biological Processes	GO:0071277	cellular response to calcium ion	-2.78066	-1.3391	4/82	2353,2354,3726,3727	FOS,FOSB,JUNB,JUND
14_Member	GO Biological Processes	GO:0014074	response to purine-containing compound	-2.68639	-1.26486	5/145	1843,2353,2354,4327,5179	DUSP1,FOS,FOSB,MMP19,PENK
14_Member	Reactome Gene Sets	R-HSA-9018519	Estrogen-dependent gene expression	-2.62239	-1.21285	5/150	2353,2354,3727,4609,6387	FOS,FOSB,JUND,MYC,CXCL12
14_Member	Reactome Gene Sets	R-HSA-8939211	ESR-mediated signaling	-2.58045	-1.1796	6/223	374,2353,2354,3727,4609,6387	AREG,FOS,FOSB,JUND,MYC,CXCL12
14_Member	GO Biological Processes	GO:0032570	response to progesterone	-2.57269	-1.17564	3/45	2353,2354,7057	FOS,FOSB,THBS1
15_Summary	GO Biological Processes	GO:0030155	regulation of cell adhesion	-11.3808	-8.55282	25/734	27,301,1545,1843,1960,2192,2934,3037,3479,3491,3569,3976,5054,5270,5329,6281,6347,6387,6422,7057,8013,9314,28984,91663,151887,2252,5743,6356,6648,7857,9510,10221,348,1075,1490,4773,5320,7128,1264,718,483	ABL2,ANXA1,CYP1B1,DUSP1,EGR3,FBLN1,GSN,HAS2,IGF1,CCN1,IL6,LIF,SERPINE1,SERPINE2,PLAUR,S100A10,CCL2,CXCL12,SFRP1,THBS1,NR4A3,KLF4,RGCC,MYADM,CCDC80,FGF7,PTGS2,CCL11,SOD2,SCG2,ADAMTS1,TRIB1,APOE,CTSC,CCN2,NFATC2,PLA2G2A,TNFAIP3,CNN1,C3,ATP1B3
15_Member	GO Biological Processes	GO:0030155	regulation of cell adhesion	-11.3808	-8.55282	25/734	27,301,1545,1843,1960,2192,2934,3037,3479,3491,3569,3976,5054,5270,5329,6281,6347,6387,6422,7057,8013,9314,28984,91663,151887	ABL2,ANXA1,CYP1B1,DUSP1,EGR3,FBLN1,GSN,HAS2,IGF1,CCN1,IL6,LIF,SERPINE1,SERPINE2,PLAUR,S100A10,CCL2,CXCL12,SFRP1,THBS1,NR4A3,KLF4,RGCC,MYADM,CCDC80
15_Member	GO Biological Processes	GO:0045785	positive regulation of cell adhesion	-7.18471	-4.93998	15/425	301,1960,3037,3479,3491,3569,3976,5329,6281,6347,6387,6422,8013,91663,151887	ANXA1,EGR3,HAS2,IGF1,CCN1,IL6,LIF,PLAUR,S100A10,CCL2,CXCL12,SFRP1,NR4A3,MYADM,CCDC80
15_Member	GO Biological Processes	GO:0040017	positive regulation of locomotion	-6.11679	-4.02219	16/587	301,2252,3037,3479,3491,3569,5054,5743,6356,6387,6648,7057,7857,8013,9510,91663	ANXA1,FGF7,HAS2,IGF1,CCN1,IL6,SERPINE1,PTGS2,CCL11,CXCL12,SOD2,THBS1,SCG2,NR4A3,ADAMTS1,MYADM
15_Member	GO Biological Processes	GO:0030335	positive regulation of cell migration	-5.76789	-3.72234	15/550	301,2252,3037,3479,3491,3569,5054,5743,6356,6387,6648,7057,8013,9510,91663	ANXA1,FGF7,HAS2,IGF1,CCN1,IL6,SERPINE1,PTGS2,CCL11,CXCL12,SOD2,THBS1,NR4A3,ADAMTS1,MYADM
15_Member	GO Biological Processes	GO:2000147	positive regulation of cell motility	-5.54137	-3.55302	15/574	301,2252,3037,3479,3491,3569,5054,5743,6356,6387,6648,7057,8013,9510,91663	ANXA1,FGF7,HAS2,IGF1,CCN1,IL6,SERPINE1,PTGS2,CCL11,CXCL12,SOD2,THBS1,NR4A3,ADAMTS1,MYADM
15_Member	GO Biological Processes	GO:0014812	muscle cell migration	-5.5095	-3.53029	7/101	301,3037,3479,5054,8013,9510,10221	ANXA1,HAS2,IGF1,SERPINE1,NR4A3,ADAMTS1,TRIB1
15_Member	GO Biological Processes	GO:0022407	regulation of cell-cell adhesion	-5.45034	-3.48362	13/439	301,1960,3037,3479,3569,5270,5329,6347,6387,8013,9314,28984,91663	ANXA1,EGR3,HAS2,IGF1,IL6,SERPINE2,PLAUR,CCL2,CXCL12,NR4A3,KLF4,RGCC,MYADM
15_Member	GO Biological Processes	GO:0051272	positive regulation of cellular component movement	-5.43256	-3.47108	15/586	301,2252,3037,3479,3491,3569,5054,5743,6356,6387,6648,7057,8013,9510,91663	ANXA1,FGF7,HAS2,IGF1,CCN1,IL6,SERPINE1,PTGS2,CCL11,CXCL12,SOD2,THBS1,NR4A3,ADAMTS1,MYADM
15_Member	GO Biological Processes	GO:0050865	regulation of cell activation	-5.0323	-3.14564	15/633	301,348,1075,1490,1960,3479,3569,4773,5270,5320,6347,6422,7057,7128,8013	ANXA1,APOE,CTSC,CCN2,EGR3,IGF1,IL6,NFATC2,SERPINE2,PLA2G2A,CCL2,SFRP1,THBS1,TNFAIP3,NR4A3
15_Member	GO Biological Processes	GO:0014910	regulation of smooth muscle cell migration	-4.9618	-3.08952	6/81	3037,3479,5054,8013,9510,10221	HAS2,IGF1,SERPINE1,NR4A3,ADAMTS1,TRIB1
15_Member	GO Biological Processes	GO:0014909	smooth muscle cell migration	-4.75452	-2.9123	6/88	3037,3479,5054,8013,9510,10221	HAS2,IGF1,SERPINE1,NR4A3,ADAMTS1,TRIB1
15_Member	GO Biological Processes	GO:1904705	regulation of vascular associated smooth muscle cell proliferation	-3.78844	-2.12625	5/83	1264,3479,6648,8013,9510	CNN1,IGF1,SOD2,NR4A3,ADAMTS1
15_Member	GO Biological Processes	GO:1990874	vascular associated smooth muscle cell proliferation	-3.78844	-2.12625	5/83	1264,3479,6648,8013,9510	CNN1,IGF1,SOD2,NR4A3,ADAMTS1
15_Member	GO Biological Processes	GO:0014911	positive regulation of smooth muscle cell migration	-3.77377	-2.11419	4/45	3037,3479,8013,9510	HAS2,IGF1,NR4A3,ADAMTS1
15_Member	GO Biological Processes	GO:1903037	regulation of leukocyte cell-cell adhesion	-3.6665	-2.02646	9/330	301,1960,3037,3479,3569,6347,6387,8013,9314	ANXA1,EGR3,HAS2,IGF1,IL6,CCL2,CXCL12,NR4A3,KLF4
15_Member	GO Biological Processes	GO:0050867	positive regulation of cell activation	-3.60736	-1.98195	10/412	301,1075,1490,1960,3479,3569,4773,6347,7057,8013	ANXA1,CTSC,CCN2,EGR3,IGF1,IL6,NFATC2,CCL2,THBS1,NR4A3
15_Member	GO Biological Processes	GO:0048661	positive regulation of smooth muscle cell proliferation	-3.49299	-1.89749	5/96	3479,3569,7057,8013,9510	IGF1,IL6,THBS1,NR4A3,ADAMTS1
15_Member	GO Biological Processes	GO:0022409	positive regulation of cell-cell adhesion	-3.49124	-1.89749	8/276	301,1960,3037,3479,3569,5329,6347,8013	ANXA1,EGR3,HAS2,IGF1,IL6,PLAUR,CCL2,NR4A3
15_Member	GO Biological Processes	GO:0002694	regulation of leukocyte activation	-3.48771	-1.89471	12/594	301,1075,1960,3479,3569,4773,5320,6347,6422,7057,7128,8013	ANXA1,CTSC,EGR3,IGF1,IL6,NFATC2,PLA2G2A,CCL2,SFRP1,THBS1,TNFAIP3,NR4A3
15_Member	GO Biological Processes	GO:0007159	leukocyte cell-cell adhesion	-3.3384	-1.77555	9/366	301,1960,3037,3479,3569,6347,6387,8013,9314	ANXA1,EGR3,HAS2,IGF1,IL6,CCL2,CXCL12,NR4A3,KLF4
15_Member	GO Biological Processes	GO:1903039	positive regulation of leukocyte cell-cell adhesion	-3.19823	-1.67196	7/234	301,1960,3037,3479,3569,6347,8013	ANXA1,EGR3,HAS2,IGF1,IL6,CCL2,NR4A3
15_Member	GO Biological Processes	GO:0002696	positive regulation of leukocyte activation	-3.0566	-1.55752	9/401	301,1075,1960,3479,3569,4773,6347,7057,8013	ANXA1,CTSC,EGR3,IGF1,IL6,NFATC2,CCL2,THBS1,NR4A3
15_Member	GO Biological Processes	GO:0010828	positive regulation of glucose transmembrane transport	-2.57269	-1.17564	3/45	718,3479,8013	C3,IGF1,NR4A3
15_Member	GO Biological Processes	GO:1904707	positive regulation of vascular associated smooth muscle cell proliferation	-2.51865	-1.13097	3/47	3479,8013,9510	IGF1,NR4A3,ADAMTS1
15_Member	GO Biological Processes	GO:1903959	regulation of anion transmembrane transport	-2.30571	-0.96207	4/111	718,3479,7057,8013	C3,IGF1,THBS1,NR4A3
15_Member	GO Biological Processes	GO:1903961	positive regulation of anion transmembrane transport	-2.19958	-0.873186	3/61	718,3479,8013	C3,IGF1,NR4A3
15_Member	GO Biological Processes	GO:0034764	positive regulation of transmembrane transport	-2.03555	-0.742165	5/207	483,718,3479,6347,8013	ATP1B3,C3,IGF1,CCL2,NR4A3
15_Member	GO Biological Processes	GO:0034767	positive regulation of ion transmembrane transport	-2.03555	-0.742165	5/207	483,718,3479,6347,8013	ATP1B3,C3,IGF1,CCL2,NR4A3
16_Summary	GO Biological Processes	GO:0052547	regulation of peptidase activity	-11.0691	-8.28944	20/458	2,718,1471,1490,2192,2934,3491,4609,5054,5176,5270,5329,5918,7057,7076,7980,9314,54205,56925,221476,301,348,2252,2683,3479,3569,4015,7128,7538,23764,51330,1075,1191,10221,5806,51129,6281,483,1675,7280,7465,10383,3037,715	A2M,C3,CST3,CCN2,FBLN1,GSN,CCN1,MYC,SERPINE1,SERPINF1,SERPINE2,PLAUR,RARRES1,THBS1,TIMP1,TFPI2,KLF4,CYCS,LXN,PI16,ANXA1,APOE,FGF7,B4GALT1,IGF1,IL6,LOX,TNFAIP3,ZFP36,MAFF,TNFRSF12A,CTSC,CLU,TRIB1,PTX3,ANGPTL4,S100A10,ATP1B3,CFD,TUBB2A,WEE1,TUBB4B,HAS2,C1R
16_Member	GO Biological Processes	GO:0052547	regulation of peptidase activity	-11.0691	-8.28944	20/458	2,718,1471,1490,2192,2934,3491,4609,5054,5176,5270,5329,5918,7057,7076,7980,9314,54205,56925,221476	A2M,C3,CST3,CCN2,FBLN1,GSN,CCN1,MYC,SERPINE1,SERPINF1,SERPINE2,PLAUR,RARRES1,THBS1,TIMP1,TFPI2,KLF4,CYCS,LXN,PI16
16_Member	GO Biological Processes	GO:0009611	response to wounding	-10.7135	-7.97737	23/658	2,301,348,1490,2192,2252,2683,2934,3479,3491,3569,4015,5054,5270,5329,7057,7076,7128,7538,7980,9314,23764,51330	A2M,ANXA1,APOE,CCN2,FBLN1,FGF7,B4GALT1,GSN,IGF1,CCN1,IL6,LOX,SERPINE1,SERPINE2,PLAUR,THBS1,TIMP1,TNFAIP3,ZFP36,TFPI2,KLF4,MAFF,TNFRSF12A
16_Member	GO Biological Processes	GO:0030162	regulation of proteolysis	-10.5314	-7.81543	24/737	2,348,718,1075,1191,1471,1490,2192,2934,3491,4609,5054,5176,5270,5329,5918,7057,7076,7980,9314,10221,54205,56925,221476	A2M,APOE,C3,CTSC,CLU,CST3,CCN2,FBLN1,GSN,CCN1,MYC,SERPINE1,SERPINF1,SERPINE2,PLAUR,RARRES1,THBS1,TIMP1,TFPI2,KLF4,TRIB1,CYCS,LXN,PI16
16_Member	GO Biological Processes	GO:0052548	regulation of endopeptidase activity	-9.72084	-7.09382	18/429	2,718,1471,1490,2934,3491,4609,5054,5176,5270,5329,5918,7057,7076,7980,9314,54205,56925	A2M,C3,CST3,CCN2,GSN,CCN1,MYC,SERPINE1,SERPINF1,SERPINE2,PLAUR,RARRES1,THBS1,TIMP1,TFPI2,KLF4,CYCS,LXN
16_Member	GO Biological Processes	GO:0010466	negative regulation of peptidase activity	-9.11218	-6.58527	14/257	2,718,1471,5054,5176,5270,5329,5918,7057,7076,7980,9314,56925,221476	A2M,C3,CST3,SERPINE1,SERPINF1,SERPINE2,PLAUR,RARRES1,THBS1,TIMP1,TFPI2,KLF4,LXN,PI16
16_Member	GO Biological Processes	GO:0042060	wound healing	-8.98416	-6.476	19/538	2,301,348,2192,2683,2934,3479,3491,3569,4015,5054,5270,5329,7057,7076,7128,7980,23764,51330	A2M,ANXA1,APOE,FBLN1,B4GALT1,GSN,IGF1,CCN1,IL6,LOX,SERPINE1,SERPINE2,PLAUR,THBS1,TIMP1,TNFAIP3,TFPI2,MAFF,TNFRSF12A
16_Member	GO Biological Processes	GO:0051346	negative regulation of hydrolase activity	-8.43215	-6.00215	17/456	2,301,718,1471,5054,5176,5270,5329,5806,5918,7057,7076,7980,9314,51129,56925,221476	A2M,ANXA1,C3,CST3,SERPINE1,SERPINF1,SERPINE2,PLAUR,PTX3,RARRES1,THBS1,TIMP1,TFPI2,KLF4,ANGPTL4,LXN,PI16
16_Member	GO Biological Processes	GO:0010951	negative regulation of endopeptidase activity	-8.3598	-5.94486	13/245	2,718,1471,5054,5176,5270,5329,5918,7057,7076,7980,9314,56925	A2M,C3,CST3,SERPINE1,SERPINF1,SERPINE2,PLAUR,RARRES1,THBS1,TIMP1,TFPI2,KLF4,LXN
16_Member	GO Biological Processes	GO:0045861	negative regulation of proteolysis	-7.4681	-5.18423	14/346	2,718,1471,5054,5176,5270,5329,5918,7057,7076,7980,9314,56925,221476	A2M,C3,CST3,SERPINE1,SERPINF1,SERPINE2,PLAUR,RARRES1,THBS1,TIMP1,TFPI2,KLF4,LXN,PI16
16_Member	GO Biological Processes	GO:1903034	regulation of response to wounding	-6.07229	-3.98239	9/164	301,348,5054,5270,5329,7057,7128,9314,51330	ANXA1,APOE,SERPINE1,SERPINE2,PLAUR,THBS1,TNFAIP3,KLF4,TNFRSF12A
16_Member	Reactome Gene Sets	R-HSA-75205	Dissolution of Fibrin Clot	-6.02604	-3.94078	4/13	5054,5270,5329,6281	SERPINE1,SERPINE2,PLAUR,S100A10
16_Member	GO Biological Processes	GO:0061041	regulation of wound healing	-5.80423	-3.75016	8/131	301,348,5054,5270,5329,7057,7128,51330	ANXA1,APOE,SERPINE1,SERPINE2,PLAUR,THBS1,TNFAIP3,TNFRSF12A
16_Member	GO Biological Processes	GO:0010757	negative regulation of plasminogen activation	-5.34725	-3.40614	3/6	5054,5270,7057	SERPINE1,SERPINE2,THBS1
16_Member	Reactome Gene Sets	R-HSA-109582	Hemostasis	-5.13077	-3.2262	15/621	2,483,1191,1675,3479,5054,5270,5329,6281,7057,7076,7280,7465,10383,23764	A2M,ATP1B3,CLU,CFD,IGF1,SERPINE1,SERPINE2,PLAUR,S100A10,THBS1,TIMP1,TUBB2A,WEE1,TUBB4B,MAFF
16_Member	GO Biological Processes	GO:0030195	negative regulation of blood coagulation	-4.94254	-3.07727	5/48	348,5054,5270,5329,7057	APOE,SERPINE1,SERPINE2,PLAUR,THBS1
16_Member	GO Biological Processes	GO:1900047	negative regulation of hemostasis	-4.89795	-3.03822	5/49	348,5054,5270,5329,7057	APOE,SERPINE1,SERPINE2,PLAUR,THBS1
16_Member	GO Biological Processes	GO:0002576	platelet degranulation	-4.82975	-2.97954	7/128	2,1191,1675,3479,5054,7057,7076	A2M,CLU,CFD,IGF1,SERPINE1,THBS1,TIMP1
16_Member	Reactome Gene Sets	R-HSA-114608	Platelet degranulation	-4.80775	-2.96155	7/129	2,1191,1675,3479,5054,7057,7076	A2M,CLU,CFD,IGF1,SERPINE1,THBS1,TIMP1
16_Member	GO Biological Processes	GO:0050819	negative regulation of coagulation	-4.76993	-2.92506	5/52	348,5054,5270,5329,7057	APOE,SERPINE1,SERPINE2,PLAUR,THBS1
16_Member	Reactome Gene Sets	R-HSA-76005	Response to elevated platelet cytosolic Ca2+	-4.70057	-2.8662	7/134	2,1191,1675,3479,5054,7057,7076	A2M,CLU,CFD,IGF1,SERPINE1,THBS1,TIMP1
16_Member	GO Biological Processes	GO:0030193	regulation of blood coagulation	-4.26366	-2.5117	5/66	348,5054,5270,5329,7057	APOE,SERPINE1,SERPINE2,PLAUR,THBS1
16_Member	GO Biological Processes	GO:0007596	blood coagulation	-4.25609	-2.50627	10/343	2,348,2192,3569,5054,5270,5329,7057,7980,23764	A2M,APOE,FBLN1,IL6,SERPINE1,SERPINE2,PLAUR,THBS1,TFPI2,MAFF
16_Member	GO Biological Processes	GO:1900046	regulation of hemostasis	-4.23213	-2.48655	5/67	348,5054,5270,5329,7057	APOE,SERPINE1,SERPINE2,PLAUR,THBS1
16_Member	GO Biological Processes	GO:0007599	hemostasis	-4.21418	-2.47364	10/347	2,348,2192,3569,5054,5270,5329,7057,7980,23764	A2M,APOE,FBLN1,IL6,SERPINE1,SERPINE2,PLAUR,THBS1,TFPI2,MAFF
16_Member	GO Biological Processes	GO:0010755	regulation of plasminogen activation	-4.20569	-2.47364	3/13	5054,5270,7057	SERPINE1,SERPINE2,THBS1
16_Member	GO Biological Processes	GO:0050817	coagulation	-4.20379	-2.47276	10/348	2,348,2192,3569,5054,5270,5329,7057,7980,23764	A2M,APOE,FBLN1,IL6,SERPINE1,SERPINE2,PLAUR,THBS1,TFPI2,MAFF
16_Member	GO Biological Processes	GO:0050818	regulation of coagulation	-4.11098	-2.39155	5/71	348,5054,5270,5329,7057	APOE,SERPINE1,SERPINE2,PLAUR,THBS1
16_Member	GO Biological Processes	GO:0061045	negative regulation of wound healing	-4.02497	-2.32069	5/74	348,5054,5270,5329,7057	APOE,SERPINE1,SERPINE2,PLAUR,THBS1
16_Member	GO Biological Processes	GO:1903035	negative regulation of response to wounding	-3.6234	-1.99557	5/90	348,5054,5270,5329,7057	APOE,SERPINE1,SERPINE2,PLAUR,THBS1
16_Member	GO Biological Processes	GO:0050878	regulation of body fluid levels	-3.50515	-1.90313	11/506	2,348,2192,3037,3569,5054,5270,5329,7057,7980,23764	A2M,APOE,FBLN1,HAS2,IL6,SERPINE1,SERPINE2,PLAUR,THBS1,TFPI2,MAFF
16_Member	GO Biological Processes	GO:0031639	plasminogen activation	-3.43347	-1.85148	3/23	5054,5270,7057	SERPINE1,SERPINE2,THBS1
16_Member	GO Biological Processes	GO:0042730	fibrinolysis	-3.32388	-1.76449	3/25	5054,5329,7057	SERPINE1,PLAUR,THBS1
16_Member	GO Biological Processes	GO:0031638	zymogen activation	-3.31783	-1.76118	4/59	715,5054,5270,7057	C1R,SERPINE1,SERPINE2,THBS1
16_Member	GO Biological Processes	GO:0070613	regulation of protein processing	-3.26255	-1.72004	4/61	2934,5054,5270,7057	GSN,SERPINE1,SERPINE2,THBS1
16_Member	GO Biological Processes	GO:0010955	negative regulation of protein processing	-3.2234	-1.69135	3/27	5054,5270,7057	SERPINE1,SERPINE2,THBS1
16_Member	GO Biological Processes	GO:1903318	negative regulation of protein maturation	-3.2234	-1.69135	3/27	5054,5270,7057	SERPINE1,SERPINE2,THBS1
16_Member	GO Biological Processes	GO:1903317	regulation of protein maturation	-3.20924	-1.68041	4/63	2934,5054,5270,7057	GSN,SERPINE1,SERPINE2,THBS1
16_Member	Reactome Gene Sets	R-HSA-76002	Platelet activation, signaling and aggregation	-2.90285	-1.43552	7/263	2,1191,1675,3479,5054,7057,7076	A2M,CLU,CFD,IGF1,SERPINE1,THBS1,TIMP1
16_Member	GO Biological Processes	GO:0090303	positive regulation of wound healing	-2.23988	-0.907	3/59	301,5054,7057	ANXA1,SERPINE1,THBS1
16_Member	GO Biological Processes	GO:0010812	negative regulation of cell-substrate adhesion	-2.08701	-0.781818	3/67	2192,5054,7057	FBLN1,SERPINE1,THBS1
16_Member	GO Biological Processes	GO:1903036	positive regulation of response to wounding	-2.00152	-0.71655	3/72	301,5054,7057	ANXA1,SERPINE1,THBS1
17_Summary	GO Biological Processes	GO:1902532	negative regulation of intracellular signal transduction	-10.8889	-8.12059	21/525	27,348,467,1191,1843,1847,2192,3301,3976,4170,4609,5270,5329,6387,6422,6648,7057,7128,9314,54206,91663,374,1116,1958,3479,3489,3491,4616,9021,9052,9077,10221,22943,28984,29950,57018,7538	ABL2,APOE,ATF3,CLU,DUSP1,DUSP5,FBLN1,DNAJA1,LIF,MCL1,MYC,SERPINE2,PLAUR,CXCL12,SFRP1,SOD2,THBS1,TNFAIP3,KLF4,ERRFI1,MYADM,AREG,CHI3L1,EGR1,IGF1,IGFBP6,CCN1,GADD45B,SOCS3,GPRC5A,DIRAS3,TRIB1,DKK1,RGCC,SERTAD1,CCNL1,ZFP36
17_Member	GO Biological Processes	GO:1902532	negative regulation of intracellular signal transduction	-10.8889	-8.12059	21/525	27,348,467,1191,1843,1847,2192,3301,3976,4170,4609,5270,5329,6387,6422,6648,7057,7128,9314,54206,91663	ABL2,APOE,ATF3,CLU,DUSP1,DUSP5,FBLN1,DNAJA1,LIF,MCL1,MYC,SERPINE2,PLAUR,CXCL12,SFRP1,SOD2,THBS1,TNFAIP3,KLF4,ERRFI1,MYADM
17_Member	GO Biological Processes	GO:0045859	regulation of protein kinase activity	-9.82737	-7.18395	24/798	348,374,1116,1191,1843,1847,1958,3301,3479,3489,3491,4616,6422,7057,7128,9021,9052,9077,10221,22943,28984,29950,54206,57018	APOE,AREG,CHI3L1,CLU,DUSP1,DUSP5,EGR1,DNAJA1,IGF1,IGFBP6,CCN1,GADD45B,SFRP1,THBS1,TNFAIP3,SOCS3,GPRC5A,DIRAS3,TRIB1,DKK1,RGCC,SERTAD1,ERRFI1,CCNL1
17_Member	GO Biological Processes	GO:0043409	negative regulation of MAPK cascade	-7.75947	-5.44145	11/181	348,467,1843,1847,2192,3301,3976,4609,6422,9314,54206	APOE,ATF3,DUSP1,DUSP5,FBLN1,DNAJA1,LIF,MYC,SFRP1,KLF4,ERRFI1
17_Member	GO Biological Processes	GO:0071900	regulation of protein serine/threonine kinase activity	-7.08267	-4.86313	16/497	348,1843,1847,3301,3479,3489,4616,6422,7057,7128,9077,10221,22943,28984,29950,57018	APOE,DUSP1,DUSP5,DNAJA1,IGF1,IGFBP6,GADD45B,SFRP1,THBS1,TNFAIP3,DIRAS3,TRIB1,DKK1,RGCC,SERTAD1,CCNL1
17_Member	GO Biological Processes	GO:0001933	negative regulation of protein phosphorylation	-6.36532	-4.25141	13/363	348,1843,1847,2192,3301,6422,7128,9021,9052,10221,22943,54206,91663	APOE,DUSP1,DUSP5,FBLN1,DNAJA1,SFRP1,TNFAIP3,SOCS3,GPRC5A,TRIB1,DKK1,ERRFI1,MYADM
17_Member	GO Biological Processes	GO:0042326	negative regulation of phosphorylation	-5.79849	-3.74657	13/408	348,1843,1847,2192,3301,6422,7128,9021,9052,10221,22943,54206,91663	APOE,DUSP1,DUSP5,FBLN1,DNAJA1,SFRP1,TNFAIP3,SOCS3,GPRC5A,TRIB1,DKK1,ERRFI1,MYADM
17_Member	GO Biological Processes	GO:0051348	negative regulation of transferase activity	-5.59233	-3.59275	11/298	348,1843,1847,3301,6422,7128,7538,9021,9052,10221,54206	APOE,DUSP1,DUSP5,DNAJA1,SFRP1,TNFAIP3,ZFP36,SOCS3,GPRC5A,TRIB1,ERRFI1
17_Member	GO Biological Processes	GO:0006469	negative regulation of protein kinase activity	-5.533	-3.54833	10/244	348,1843,1847,3301,6422,7128,9021,9052,10221,54206	APOE,DUSP1,DUSP5,DNAJA1,SFRP1,TNFAIP3,SOCS3,GPRC5A,TRIB1,ERRFI1
17_Member	GO Biological Processes	GO:0043405	regulation of MAP kinase activity	-5.4014	-3.44681	11/312	348,1843,1847,3301,3479,3489,4616,6422,7057,10221,22943	APOE,DUSP1,DUSP5,DNAJA1,IGF1,IGFBP6,GADD45B,SFRP1,THBS1,TRIB1,DKK1
17_Member	GO Biological Processes	GO:0033673	negative regulation of kinase activity	-5.17298	-3.25917	10/268	348,1843,1847,3301,6422,7128,9021,9052,10221,54206	APOE,DUSP1,DUSP5,DNAJA1,SFRP1,TNFAIP3,SOCS3,GPRC5A,TRIB1,ERRFI1
17_Member	GO Biological Processes	GO:0070373	negative regulation of ERK1 and ERK2 cascade	-5.05678	-3.16571	6/78	467,1843,2192,3976,9314,54206	ATF3,DUSP1,FBLN1,LIF,KLF4,ERRFI1
17_Member	GO Biological Processes	GO:0045936	negative regulation of phosphate metabolic process	-4.61658	-2.79999	13/526	348,1843,1847,2192,3301,6422,7128,9021,9052,10221,22943,54206,91663	APOE,DUSP1,DUSP5,FBLN1,DNAJA1,SFRP1,TNFAIP3,SOCS3,GPRC5A,TRIB1,DKK1,ERRFI1,MYADM
17_Member	GO Biological Processes	GO:0010563	negative regulation of phosphorus metabolic process	-4.60803	-2.79268	13/527	348,1843,1847,2192,3301,6422,7128,9021,9052,10221,22943,54206,91663	APOE,DUSP1,DUSP5,FBLN1,DNAJA1,SFRP1,TNFAIP3,SOCS3,GPRC5A,TRIB1,DKK1,ERRFI1,MYADM
17_Member	GO Biological Processes	GO:0031400	negative regulation of protein modification process	-4.36883	-2.596	13/556	348,1843,1847,2192,3301,6422,7128,9021,9052,10221,22943,54206,91663	APOE,DUSP1,DUSP5,FBLN1,DNAJA1,SFRP1,TNFAIP3,SOCS3,GPRC5A,TRIB1,DKK1,ERRFI1,MYADM
17_Member	GO Biological Processes	GO:0043407	negative regulation of MAP kinase activity	-3.94274	-2.25726	5/77	348,1843,1847,3301,6422	APOE,DUSP1,DUSP5,DNAJA1,SFRP1
17_Member	GO Biological Processes	GO:0071901	negative regulation of protein serine/threonine kinase activity	-3.54813	-1.9369	6/145	348,1843,1847,3301,6422,7128	APOE,DUSP1,DUSP5,DNAJA1,SFRP1,TNFAIP3
18_Summary	GO Biological Processes	GO:0043408	regulation of MAPK cascade	-10.8406	-8.08327	24/712	348,467,1116,1490,1843,1847,2192,3301,3479,3487,3489,3491,3569,3976,4609,4616,5320,6347,6356,6422,7057,9314,22943,54206	APOE,ATF3,CHI3L1,CCN2,DUSP1,DUSP5,FBLN1,DNAJA1,IGF1,IGFBP4,IGFBP6,CCN1,IL6,LIF,MYC,GADD45B,PLA2G2A,CCL2,CCL11,SFRP1,THBS1,KLF4,DKK1,ERRFI1
18_Member	GO Biological Processes	GO:0043408	regulation of MAPK cascade	-10.8406	-8.08327	24/712	348,467,1116,1490,1843,1847,2192,3301,3479,3487,3489,3491,3569,3976,4609,4616,5320,6347,6356,6422,7057,9314,22943,54206	APOE,ATF3,CHI3L1,CCN2,DUSP1,DUSP5,FBLN1,DNAJA1,IGF1,IGFBP4,IGFBP6,CCN1,IL6,LIF,MYC,GADD45B,PLA2G2A,CCL2,CCL11,SFRP1,THBS1,KLF4,DKK1,ERRFI1
18_Member	GO Biological Processes	GO:0070371	ERK1 and ERK2 cascade	-8.69997	-6.23265	15/327	348,467,1116,1490,1843,2192,3479,3491,3976,4609,5320,6347,6356,9314,54206	APOE,ATF3,CHI3L1,CCN2,DUSP1,FBLN1,IGF1,CCN1,LIF,MYC,PLA2G2A,CCL2,CCL11,KLF4,ERRFI1
18_Member	GO Biological Processes	GO:0070372	regulation of ERK1 and ERK2 cascade	-7.19996	-4.95113	13/307	348,467,1116,1490,1843,2192,3491,3976,5320,6347,6356,9314,54206	APOE,ATF3,CHI3L1,CCN2,DUSP1,FBLN1,CCN1,LIF,PLA2G2A,CCL2,CCL11,KLF4,ERRFI1
18_Member	GO Biological Processes	GO:0043410	positive regulation of MAPK cascade	-5.99691	-3.91852	15/527	348,1116,1490,1847,3479,3487,3489,3569,3976,4616,5320,6347,6356,7057,22943	APOE,CHI3L1,CCN2,DUSP5,IGF1,IGFBP4,IGFBP6,IL6,LIF,GADD45B,PLA2G2A,CCL2,CCL11,THBS1,DKK1
18_Member	GO Biological Processes	GO:0070374	positive regulation of ERK1 and ERK2 cascade	-2.6695	-1.2511	6/214	348,1116,1490,5320,6347,6356	APOE,CHI3L1,CCN2,PLA2G2A,CCL2,CCL11
19_Summary	GO Biological Processes	GO:2001233	regulation of apoptotic signaling pathway	-10.2214	-7.53411	17/348	467,1075,1191,3301,3479,4170,4929,5054,5329,6387,6422,6648,7057,7128,7857,8406,51330,1545,3429,5740,10962,2934,3569,6347,7538,28984,51129,2683	ATF3,CTSC,CLU,DNAJA1,IGF1,MCL1,NR4A2,SERPINE1,PLAUR,CXCL12,SFRP1,SOD2,THBS1,TNFAIP3,SCG2,SRPX,TNFRSF12A,CYP1B1,IFI27,PTGIS,MLLT11,GSN,IL6,CCL2,ZFP36,RGCC,ANGPTL4,B4GALT1
19_Member	GO Biological Processes	GO:2001233	regulation of apoptotic signaling pathway	-10.2214	-7.53411	17/348	467,1075,1191,3301,3479,4170,4929,5054,5329,6387,6422,6648,7057,7128,7857,8406,51330	ATF3,CTSC,CLU,DNAJA1,IGF1,MCL1,NR4A2,SERPINE1,PLAUR,CXCL12,SFRP1,SOD2,THBS1,TNFAIP3,SCG2,SRPX,TNFRSF12A
19_Member	GO Biological Processes	GO:0097190	apoptotic signaling pathway	-10.0883	-7.42787	21/580	467,1075,1191,1545,3301,3429,3479,4170,4929,5054,5329,5740,6387,6422,6648,7057,7128,7857,8406,10962,51330	ATF3,CTSC,CLU,CYP1B1,DNAJA1,IFI27,IGF1,MCL1,NR4A2,SERPINE1,PLAUR,PTGIS,CXCL12,SFRP1,SOD2,THBS1,TNFAIP3,SCG2,SRPX,MLLT11,TNFRSF12A
19_Member	GO Biological Processes	GO:1904035	regulation of epithelial cell apoptotic process	-9.28586	-6.71177	10/98	2934,3569,5054,6347,7057,7128,7538,7857,28984,51129	GSN,IL6,SERPINE1,CCL2,THBS1,TNFAIP3,ZFP36,SCG2,RGCC,ANGPTL4
19_Member	GO Biological Processes	GO:1904019	epithelial cell apoptotic process	-8.4533	-6.01296	10/119	2934,3569,5054,6347,7057,7128,7538,7857,28984,51129	GSN,IL6,SERPINE1,CCL2,THBS1,TNFAIP3,ZFP36,SCG2,RGCC,ANGPTL4
19_Member	GO Biological Processes	GO:0097191	extrinsic apoptotic signaling pathway	-7.95644	-5.59702	12/217	467,3429,3479,4170,5054,6422,7057,7128,7857,8406,10962,51330	ATF3,IFI27,IGF1,MCL1,SERPINE1,SFRP1,THBS1,TNFAIP3,SCG2,SRPX,MLLT11,TNFRSF12A
19_Member	GO Biological Processes	GO:2001234	negative regulation of apoptotic signaling pathway	-7.80279	-5.47275	12/224	1191,3301,3479,4170,4929,5054,5329,6387,6648,7057,7128,7857	CLU,DNAJA1,IGF1,MCL1,NR4A2,SERPINE1,PLAUR,CXCL12,SOD2,THBS1,TNFAIP3,SCG2
19_Member	GO Biological Processes	GO:2001236	regulation of extrinsic apoptotic signaling pathway	-7.37446	-5.09963	10/154	467,3479,4170,5054,6422,7057,7128,7857,8406,51330	ATF3,IGF1,MCL1,SERPINE1,SFRP1,THBS1,TNFAIP3,SCG2,SRPX,TNFRSF12A
19_Member	GO Biological Processes	GO:2000351	regulation of endothelial cell apoptotic process	-7.01576	-4.80863	7/61	5054,6347,7057,7128,7857,28984,51129	SERPINE1,CCL2,THBS1,TNFAIP3,SCG2,RGCC,ANGPTL4
19_Member	GO Biological Processes	GO:0072577	endothelial cell apoptotic process	-6.7753	-4.6034	7/66	5054,6347,7057,7128,7857,28984,51129	SERPINE1,CCL2,THBS1,TNFAIP3,SCG2,RGCC,ANGPTL4
19_Member	GO Biological Processes	GO:2001237	negative regulation of extrinsic apoptotic signaling pathway	-4.36614	-2.59576	6/103	3479,4170,5054,7057,7128,7857	IGF1,MCL1,SERPINE1,THBS1,TNFAIP3,SCG2
19_Member	GO Biological Processes	GO:2000352	negative regulation of endothelial cell apoptotic process	-4.1581	-2.43416	4/36	5054,7128,7857,51129	SERPINE1,TNFAIP3,SCG2,ANGPTL4
19_Member	GO Biological Processes	GO:1904036	negative regulation of epithelial cell apoptotic process	-3.52893	-1.92386	4/52	5054,7128,7857,51129	SERPINE1,TNFAIP3,SCG2,ANGPTL4
19_Member	GO Biological Processes	GO:0060055	angiogenesis involved in wound healing	-3.13067	-1.62006	3/29	2683,5054,7128	B4GALT1,SERPINE1,TNFAIP3
20_Summary	GO Biological Processes	GO:0070848	response to growth factor	-9.75276	-7.11762	23/736	301,1490,1958,1960,2252,2353,3036,3037,3164,3491,4015,4609,5179,6347,6422,7057,7538,8483,9314,9775,11167,54206,91851	ANXA1,CCN2,EGR1,EGR3,FGF7,FOS,HAS1,HAS2,NR4A1,CCN1,LOX,MYC,PENK,CCL2,SFRP1,THBS1,ZFP36,CILP,KLF4,EIF4A3,FSTL1,ERRFI1,CHRDL1
20_Member	GO Biological Processes	GO:0070848	response to growth factor	-9.75276	-7.11762	23/736	301,1490,1958,1960,2252,2353,3036,3037,3164,3491,4015,4609,5179,6347,6422,7057,7538,8483,9314,9775,11167,54206,91851	ANXA1,CCN2,EGR1,EGR3,FGF7,FOS,HAS1,HAS2,NR4A1,CCN1,LOX,MYC,PENK,CCL2,SFRP1,THBS1,ZFP36,CILP,KLF4,EIF4A3,FSTL1,ERRFI1,CHRDL1
20_Member	GO Biological Processes	GO:0071363	cellular response to growth factor stimulus	-9.30757	-6.7263	22/707	301,1490,1958,1960,2252,2353,3036,3037,3164,3491,4015,5179,6347,6422,7057,7538,8483,9314,9775,11167,54206,91851	ANXA1,CCN2,EGR1,EGR3,FGF7,FOS,HAS1,HAS2,NR4A1,CCN1,LOX,PENK,CCL2,SFRP1,THBS1,ZFP36,CILP,KLF4,EIF4A3,FSTL1,ERRFI1,CHRDL1
[truncated: 4 more rows]

## Sheet: Pathways_cluster 1 (CLU+low)
GroupID	Category	Term	Description	LogP	Log(q-value)	InTerm_InList	Genes	Symbols
[truncated: 180 more rows]

[truncated: 1 more sheets: Pathways_cluster 3 (HLA-DR+)]
