# Supplementary material for: BRCA mutational status shapes the stromal microenvironment of pancreatic cancer linking clusterin expression in cancer associated fibroblasts with HSF1 signaling
Source: Nat Commun. 2022 Oct 31;13:6513. doi: 10.1038/s41467-022-34081-3 (PMC9622893; doi:10.1038/s41467-022-34081-3)
Supplement: Supplementary file 6 — Supplementary Data 3 [file 41467_2022_34081_MOESM6_ESM.xlsx]

## Sheet: Read me
Supplementary Table 3. Single cell analysis of CAF subtypes in PDAC tumors from patients (Elyada et al., 2019). This file contains 2 sheets- one for all genes in each of the 3 identified clusters, and one for the top DE genes in each of the three clusters.

## Sheet: Gene list per cluster
	p_val	avg_log2FC	pct.1	pct.2	p_val_adj	cluster	gene
IGFBP7	2.90357e-62	1.15116	0.992	0.961	9.5057e-58	0	IGFBP7
A2M	1.65694e-43	1.31003	0.785	0.519	5.42451e-39	0	A2M
COLEC11	6.15837e-40	1.41391	0.482	0.125	2.01613e-35	0	COLEC11
FRZB	4.37132e-30	1.20866	0.6	0.315	1.43108e-25	0	FRZB
AGT	1.73329e-29	1.70417	0.393	0.098	5.67444e-25	0	AGT
SPARCL1	1.62033e-28	1.13269	0.907	0.736	5.30464e-24	0	SPARCL1
PTMA	3.30967e-28	0.582623	0.983	0.998	1.08352e-23	0	PTMA
FOXS1	3.56538e-28	1.06606	0.387	0.102	1.16723e-23	0	FOXS1
MGP	1.75184e-26	1.10449	0.959	0.916	5.73519e-22	0	MGP
PPP1R14A	2.66815e-26	1.01557	0.54	0.229	8.73499e-22	0	PPP1R14A
MALAT1	1.06914e-23	0.475152	0.986	1	3.50016e-19	0	MALAT1
GGT5	1.51018e-23	0.757097	0.789	0.638	4.94404e-19	0	GGT5
ENG	5.22589e-22	0.955254	0.644	0.495	1.71085e-17	0	ENG
CYGB	2.85594e-21	0.812879	0.617	0.395	9.34977e-17	0	CYGB
PLXDC1	9.08694e-20	0.815252	0.576	0.364	2.97488e-15	0	PLXDC1
TMEM204	6.67157e-19	0.719536	0.669	0.479	2.18414e-14	0	TMEM204
SOD3	1.70925e-18	0.955661	0.752	0.618	5.59574e-14	0	SOD3
F2R	1.98856e-18	0.787422	0.683	0.521	6.51013e-14	0	F2R
FAM162B	6.10406e-18	0.634047	0.224	0.041	1.99835e-13	0	FAM162B
ANKRD10	7.17736e-18	0.721314	0.735	0.642	2.34972e-13	0	ANKRD10
BGN	8.86507e-18	0.596012	0.957	0.896	2.90225e-13	0	BGN
B2M	1.85679e-17	0.393152	1	0.998	6.07876e-13	0	B2M
TIMP1	2.55009e-17	0.96195	0.988	0.99	8.3485e-13	0	TIMP1
DKK3	4.31626e-17	0.682618	0.77	0.648	1.41306e-12	0	DKK3
EEF1D	1.67889e-16	0.426085	0.944	0.961	5.49636e-12	0	EEF1D
KCNMB1	2.66324e-16	0.855948	0.267	0.076	8.71892e-12	0	KCNMB1
LBH	2.47838e-15	0.768319	0.66	0.526	8.11373e-11	0	LBH
HEYL	6.03301e-15	0.701458	0.29	0.106	1.97509e-10	0	HEYL
MT-CYB	7.523e-15	0.45114	0.975	0.973	2.46288e-10	0	MT-CYB
MOXD1	1.16437e-14	0.670294	0.431	0.241	3.8119e-10	0	MOXD1
PRELP	1.1834e-14	0.850014	0.644	0.503	3.87423e-10	0	PRELP
TSC22D1	1.58385e-14	0.766213	0.783	0.691	5.18521e-10	0	TSC22D1
MT-CO1	3.15429e-14	0.411566	0.981	0.984	1.03265e-09	0	MT-CO1
EPHA3	8.48305e-14	0.46909	0.23	0.067	2.77718e-09	0	EPHA3
GPBAR1	2.14659e-13	0.416397	0.153	0.022	7.02752e-09	0	GPBAR1
RBP1	5.59533e-13	0.721559	0.602	0.487	1.8318e-08	0	RBP1
ITM2B	6.42095e-13	0.353659	0.979	0.998	2.10209e-08	0	ITM2B
COL4A2	1.45805e-12	0.723672	0.665	0.55	4.77337e-08	0	COL4A2
PGF	1.62545e-12	0.769903	0.257	0.098	5.3214e-08	0	PGF
CPED1	2.9161e-12	0.467041	0.342	0.17	9.54672e-08	0	CPED1
RPL6	1.0556e-11	0.313625	0.971	0.975	3.45581e-07	0	RPL6
MT-CO2	1.09664e-11	0.421744	0.977	0.973	3.59018e-07	0	MT-CO2
LRRC32	1.95437e-11	0.692131	0.559	0.485	6.39821e-07	0	LRRC32
IFITM1	2.34867e-11	0.573274	0.609	0.487	7.68906e-07	0	IFITM1
MT-CO3	3.5926e-11	0.429556	0.979	0.982	1.17615e-06	0	MT-CO3
ARHGDIB	5.4505e-11	0.640873	0.437	0.286	1.78438e-06	0	ARHGDIB
HES1	6.55461e-11	0.824849	0.702	0.609	2.14585e-06	0	HES1
HSPA1A	8.66096e-11	0.77911	0.803	0.82	2.83542e-06	0	HSPA1A
PRR24	2.05375e-10	0.475939	0.675	0.599	6.72356e-06	0	PRR24
FHL5	2.551e-10	0.26859	0.128	0.022	8.35145e-06	0	FHL5
NDRG2	3.38476e-10	0.584585	0.344	0.198	1.1081e-05	0	NDRG2
PTGIR	3.42958e-10	0.554006	0.364	0.221	1.12278e-05	0	PTGIR
SDPR	4.64964e-10	0.42706	0.161	0.043	1.5222e-05	0	SDPR
BTG1	5.09206e-10	0.505776	0.783	0.751	1.66704e-05	0	BTG1
IQGAP2	9.39295e-10	0.574714	0.257	0.115	3.07506e-05	0	IQGAP2
SERPINI1	9.4098e-10	0.603997	0.188	0.065	3.08058e-05	0	SERPINI1
CDH6	1.06078e-09	0.382188	0.161	0.047	3.47279e-05	0	CDH6
RPS27A	1.40753e-09	0.255603	0.992	0.994	4.60797e-05	0	RPS27A
HOPX	1.4095e-09	0.509573	0.799	0.618	4.61441e-05	0	HOPX
CST2	1.74589e-09	0.733357	0.369	0.213	5.71568e-05	0	CST2
CIRBP	1.75792e-09	0.333118	0.899	0.916	5.75509e-05	0	CIRBP
GMFG	2.09064e-09	0.575218	0.304	0.164	6.84435e-05	0	GMFG
FXYD6	2.19316e-09	0.514733	0.547	0.452	7.17995e-05	0	FXYD6
UACA	2.8955e-09	0.619794	0.559	0.485	9.47929e-05	0	UACA
GOLIM4	4.1876e-09	0.550918	0.66	0.62	0.000137094	0	GOLIM4
ASPN	4.25107e-09	0.487084	0.882	0.826	0.000139172	0	ASPN
APP	4.38422e-09	0.381783	0.872	0.914	0.000143531	0	APP
ITM2C	4.56864e-09	0.452234	0.756	0.751	0.000149568	0	ITM2C
PRR16	4.91997e-09	0.4581	0.333	0.194	0.00016107	0	PRR16
HSPB1	5.25182e-09	0.311264	0.95	0.967	0.000171934	0	HSPB1
NR2F2	5.36549e-09	0.596079	0.493	0.387	0.000175655	0	NR2F2
RGS5	9.30706e-09	1.52961	0.18	0.067	0.000304695	0	RGS5
LTBP1	1.00785e-08	0.543808	0.605	0.521	0.000329952	0	LTBP1
KRT18	1.24637e-08	0.425005	0.478	0.344	0.000408036	0	KRT18
HLA-C	1.29225e-08	0.419411	0.948	0.941	0.000423058	0	HLA-C
C12orf57	1.55601e-08	0.370403	0.83	0.802	0.000509407	0	C12orf57
MT-ATP6	1.58766e-08	0.437318	0.973	0.971	0.000519767	0	MT-ATP6
C2orf40	2.00613e-08	0.302661	0.108	0.02	0.000656766	0	C2orf40
C1QTNF7	2.17996e-08	0.289374	0.151	0.047	0.000713676	0	C1QTNF7
HSPA1B	2.33652e-08	0.778358	0.747	0.767	0.000764931	0	HSPA1B
SOX6	2.35349e-08	0.306638	0.147	0.045	0.000770485	0	SOX6
TGM2	2.39886e-08	0.525142	0.244	0.121	0.000785338	0	TGM2
PDGFRB	2.47316e-08	0.61719	0.598	0.515	0.000809663	0	PDGFRB
ADAMTSL2	2.70531e-08	0.40048	0.215	0.094	0.000885665	0	ADAMTSL2
C6orf48	2.78809e-08	0.432907	0.754	0.759	0.000912765	0	C6orf48
CHCHD10	3.24103e-08	0.505181	0.621	0.536	0.00106105	0	CHCHD10
PCSK1N	3.40384e-08	0.847687	0.209	0.09	0.00111435	0	PCSK1N
UBB	4.06232e-08	0.315647	0.952	0.982	0.00132992	0	UBB
TXNIP	4.30137e-08	0.943138	0.586	0.532	0.00140818	0	TXNIP
RERG	4.43276e-08	0.418786	0.253	0.129	0.0014512	0	RERG
FAM13C	6.23417e-08	0.277278	0.151	0.051	0.00204094	0	FAM13C
UQCRB	7.30596e-08	0.328688	0.896	0.908	0.00239182	0	UQCRB
CCDC102B	1.13904e-07	0.41257	0.263	0.137	0.003729	0	CCDC102B
EIF4A2	1.22791e-07	0.32424	0.886	0.924	0.00401995	0	EIF4A2
PEBP1	1.23582e-07	0.305678	0.872	0.894	0.00404584	0	PEBP1
ADIRF	1.30927e-07	1.004	0.313	0.192	0.0042863	0	ADIRF
TBX3	1.38167e-07	0.38436	0.325	0.198	0.00452331	0	TBX3
KCNS3	1.72007e-07	0.493208	0.385	0.27	0.00563118	0	KCNS3
APOD	1.92991e-07	1.40111	0.77	0.683	0.00631816	0	APOD
ITGA1	1.94984e-07	0.460512	0.561	0.466	0.00638339	0	ITGA1
PKIG	2.00367e-07	0.488184	0.629	0.591	0.0065596	0	PKIG
HAND2-AS1	2.10602e-07	0.348392	0.215	0.104	0.00689469	0	HAND2-AS1
GLTSCR2	2.1213e-07	0.426709	0.841	0.861	0.00694471	0	GLTSCR2
RPL5	2.46145e-07	0.25713	0.969	0.98	0.00805828	0	RPL5
SLC25A6	2.53541e-07	0.289693	0.913	0.959	0.00830042	0	SLC25A6
HMGB1	3.27604e-07	0.263463	0.932	0.969	0.0107251	0	HMGB1
SCN7A	4.03897e-07	0.379352	0.116	0.033	0.0132228	0	SCN7A
TSLP	4.14071e-07	0.291452	0.164	0.065	0.0135559	0	TSLP
SEPW1	4.54316e-07	0.351664	0.799	0.785	0.0148734	0	SEPW1
SLC29A1	4.68012e-07	0.331123	0.211	0.098	0.0153218	0	SLC29A1
HMGB2	5.15621e-07	0.421255	0.435	0.339	0.0168804	0	HMGB2
PTP4A3	5.40065e-07	0.418272	0.197	0.094	0.0176806	0	PTP4A3
CDKN2C	9.43882e-07	0.314033	0.211	0.106	0.0309008	0	CDKN2C
BRD2	9.6417e-07	0.510196	0.6	0.585	0.031565	0	BRD2
PTCH1	1.26879e-06	0.325375	0.126	0.043	0.0415375	0	PTCH1
RNF180	1.38711e-06	0.315636	0.201	0.1	0.0454112	0	RNF180
GRP	1.54149e-06	0.816196	0.435	0.315	0.0504654	0	GRP
TMEM100	1.54936e-06	0.35769	0.141	0.053	0.0507229	0	TMEM100
HIST1H4C	1.82179e-06	0.458661	0.375	0.29	0.0596417	0	HIST1H4C
CALM1	2.58176e-06	0.316271	0.853	0.865	0.0845218	0	CALM1
GULP1	2.90093e-06	0.434814	0.526	0.462	0.0949706	0	GULP1
FAM213A	3.11513e-06	0.45816	0.288	0.186	0.101983	0	FAM213A
GNG11	3.12145e-06	0.345841	0.644	0.616	0.10219	0	GNG11
C10orf10	3.99792e-06	0.684582	0.356	0.249	0.130884	0	C10orf10
MT-ND3	4.19705e-06	0.409702	0.973	0.959	0.137403	0	MT-ND3
LSAMP	4.56925e-06	0.455947	0.356	0.258	0.149588	0	LSAMP
CTSC	5.03446e-06	0.326667	0.716	0.687	0.164818	0	CTSC
SGCA	5.07361e-06	0.325712	0.147	0.061	0.1661	0	SGCA
HLA-B	5.86303e-06	0.310725	0.977	0.982	0.191944	0	HLA-B
CST1	8.86015e-06	0.580107	0.42	0.292	0.290064	0	CST1
NUCKS1	9.38331e-06	0.342601	0.774	0.791	0.307191	0	NUCKS1
TNFSF13B	1.0842e-05	0.413254	0.466	0.364	0.354944	0	TNFSF13B
HSD11B1	1.18956e-05	0.491391	0.282	0.184	0.389439	0	HSD11B1
RUNX1T1	1.33358e-05	0.437169	0.321	0.235	0.436588	0	RUNX1T1
BST2	1.61034e-05	0.319071	0.878	0.838	0.527193	0	BST2
PAG1	1.81515e-05	0.331196	0.219	0.131	0.594244	0	PAG1
SYF2	2.54342e-05	0.34042	0.617	0.593	0.832665	0	SYF2
ANKRD35	2.6825e-05	0.28756	0.244	0.151	0.878196	0	ANKRD35
PID1	2.70779e-05	0.353262	0.209	0.119	0.886477	0	PID1
2004-09-01	3.00632e-05	0.346515	0.34	0.252	0.984209	0	2004-09-01
MEF2C	3.30794e-05	0.368249	0.311	0.219	1	0	MEF2C
GUCY1A3	3.41037e-05	0.411798	0.391	0.325	1	0	GUCY1A3
EIF3E	3.50202e-05	0.273864	0.865	0.906	1	0	EIF3E
HEXIM1	3.67525e-05	0.531258	0.516	0.479	1	0	HEXIM1
ZBTB20	4.15922e-05	0.358317	0.48	0.419	1	0	ZBTB20
FOXF2	4.52183e-05	0.250482	0.141	0.065	1	0	FOXF2
THBS4	4.65951e-05	0.668193	0.19	0.108	1	0	THBS4
MZT2A	5.37235e-05	0.354336	0.656	0.663	1	0	MZT2A
DLL1	5.41415e-05	0.295089	0.178	0.096	1	0	DLL1
TSHZ2	6.03568e-05	0.384509	0.654	0.665	1	0	TSHZ2
H2AFJ	8.59205e-05	0.324817	0.584	0.564	1	0	H2AFJ
SAP18	8.73804e-05	0.309474	0.822	0.869	1	0	SAP18
CARD16	9.28394e-05	0.439614	0.251	0.174	1	0	CARD16
ANO1	9.48596e-05	0.361368	0.257	0.174	1	0	ANO1
ILF3-AS1	0.000103193	0.401255	0.315	0.237	1	0	ILF3-AS1
KIAA0040	0.0001135	0.308336	0.205	0.127	1	0	KIAA0040
CD302	0.000115808	0.374122	0.379	0.301	1	0	CD302
CHD9	0.000118668	0.409287	0.518	0.499	1	0	CHD9
PHLDA3	0.000150251	0.311588	0.617	0.564	1	0	PHLDA3
LAYN	0.000171894	0.309892	0.356	0.284	1	0	LAYN
SVIP	0.00017212	0.336211	0.265	0.182	1	0	SVIP
GSTM3	0.000208249	0.399042	0.567	0.591	1	0	GSTM3
SOD1	0.00021003	0.286101	0.787	0.828	1	0	SOD1
LITAF	0.000211414	0.410563	0.663	0.701	1	0	LITAF
MT-ND2	0.000218368	0.305352	0.969	0.98	1	0	MT-ND2
DDIT3	0.000250145	0.471898	0.427	0.38	1	0	DDIT3
HAND2	0.000306391	0.310152	0.298	0.233	1	0	HAND2
LINC00478	0.000440435	0.33589	0.296	0.223	1	0	LINC00478
ENTPD1	0.000442487	0.29653	0.325	0.245	1	0	ENTPD1
MT-ND4	0.00044285	0.288069	0.975	0.984	1	0	MT-ND4
HNRNPA3	0.000497538	0.292624	0.741	0.789	1	0	HNRNPA3
SOCS2	0.000517555	0.313135	0.294	0.223	1	0	SOCS2
SCPEP1	0.00059298	0.269181	0.656	0.663	1	0	SCPEP1
EPS8	0.000625895	0.398568	0.468	0.434	1	0	EPS8
RSL24D1	0.000729678	0.262079	0.752	0.785	1	0	RSL24D1
KCNJ8	0.000749514	0.301361	0.166	0.1	1	0	KCNJ8
TCF4	0.000751023	0.320149	0.663	0.691	1	0	TCF4
MYO6	0.000826123	0.272117	0.329	0.27	1	0	MYO6
COX7A1	0.000907482	0.312688	0.609	0.597	1	0	COX7A1
LPAR6	0.000927562	0.312264	0.313	0.254	1	0	LPAR6
HOXB2	0.000933849	0.305508	0.507	0.466	1	0	HOXB2
FBLIM1	0.000939897	0.315845	0.468	0.434	1	0	FBLIM1
FMO2	0.000998605	0.357251	0.319	0.239	1	0	FMO2
RARRES1	0.00104909	0.46466	0.549	0.505	1	0	RARRES1
RPAIN	0.0010585	0.303598	0.358	0.311	1	0	RPAIN
C1orf63	0.00106529	0.374512	0.638	0.667	1	0	C1orf63
CH25H	0.00116651	0.407267	0.13	0.074	1	0	CH25H
SERPING1	0.00139202	0.251205	0.973	0.992	1	0	SERPING1
C12orf65	0.00143912	0.280048	0.178	0.119	1	0	C12orf65
CSRP2	0.00172367	0.318374	0.369	0.309	1	0	CSRP2
NRP1	0.00183487	0.334842	0.393	0.344	1	0	NRP1
COL4A1	0.00188543	0.458254	0.547	0.517	1	0	COL4A1
MYLIP	0.00200036	0.379067	0.323	0.274	1	0	MYLIP
GDF15	0.00244143	0.41443	0.193	0.127	1	0	GDF15
GNAI1	0.00255269	0.258511	0.385	0.344	1	0	GNAI1
HMGN2	0.00255655	0.276589	0.758	0.828	1	0	HMGN2
NR2F1	0.0032661	0.280236	0.273	0.211	1	0	NR2F1
MT-ND5	0.00327029	0.268692	0.923	0.916	1	0	MT-ND5
ANGPT2	0.00397239	0.302766	0.174	0.117	1	0	ANGPT2
LMO4	0.00398252	0.38374	0.482	0.458	1	0	LMO4
ISCU	0.00402604	0.289387	0.712	0.748	1	0	ISCU
CRIP2	0.00433478	0.329233	0.402	0.364	1	0	CRIP2
MIR143HG	0.00435929	0.297867	0.228	0.174	1	0	MIR143HG
PDE1A	0.00436115	0.265222	0.242	0.184	1	0	PDE1A
IER2	0.00451473	0.368698	0.836	0.93	1	0	IER2
VAMP2	0.00470084	0.262669	0.627	0.687	1	0	VAMP2
ISYNA1	0.00471592	0.386044	0.304	0.26	1	0	ISYNA1
RAMP1	0.0052698	0.413178	0.362	0.321	1	0	RAMP1
CD9	0.00576805	0.478457	0.507	0.479	1	0	CD9
NOTCH3	0.00577104	0.365612	0.358	0.321	1	0	NOTCH3
PCNP	0.00594013	0.256613	0.683	0.746	1	0	PCNP
MAP3K7CL	0.00618861	0.272301	0.137	0.088	1	0	MAP3K7CL
NREP	0.00661268	0.324366	0.545	0.542	1	0	NREP
GBP2	0.00786257	0.338001	0.402	0.391	1	0	GBP2
JUN	0.00828969	0.39409	0.855	0.957	1	0	JUN
FOS	0.00877048	0.287643	0.899	0.963	1	0	FOS
SNAI1	0.00986163	0.322923	0.348	0.309	1	0	SNAI1
C9orf3	0.00987909	0.302431	0.507	0.511	1	0	C9orf3
SDC1	4.64798e-78	1.22338	0.597	0.054	1.52166e-73	1	SDC1
GJB2	1.70353e-70	1.66411	0.64	0.104	5.57703e-66	1	GJB2
POSTN	2.76326e-64	1.71266	0.984	0.581	9.04637e-60	1	POSTN
LGALS1	1.9367e-61	0.954948	1	0.977	6.34038e-57	1	LGALS1
PPAPDC1A	1.35542e-60	0.894229	0.766	0.206	4.43738e-56	1	PPAPDC1A
COL11A1	4.03116e-57	1.07487	0.594	0.108	1.31972e-52	1	COL11A1
CTHRC1	2.49629e-55	1.00883	1	0.84	8.17237e-51	1	CTHRC1
PKM	2.18156e-54	0.988531	0.994	0.828	7.14201e-50	1	PKM
GREM1	1.05317e-53	1.12697	0.688	0.179	3.44788e-49	1	GREM1
FN1	7.47583e-48	1.15292	0.981	0.77	2.44744e-43	1	FN1
SUGCT	2.81272e-46	1.16606	0.669	0.199	9.2083e-42	1	SUGCT
TPM4	8.79865e-45	0.921003	0.997	0.843	2.8805e-40	1	TPM4
C5orf46	1.87956e-44	1.00688	0.416	0.053	6.15331e-40	1	C5orf46
SPHK1	4.00861e-44	0.894118	0.87	0.428	1.31234e-39	1	SPHK1
ACTB	2.22645e-43	0.982286	1	0.994	7.28896e-39	1	ACTB
SLC16A3	3.14194e-43	1.01672	0.662	0.217	1.02861e-38	1	SLC16A3
INHBA	5.56612e-43	1.01031	0.968	0.568	1.82224e-38	1	INHBA
ARL4C	1.34993e-42	0.661855	0.685	0.209	4.41939e-38	1	ARL4C
TPM1	1.74505e-42	1.27033	0.974	0.765	5.71294e-38	1	TPM1
GAPDH	7.48713e-42	0.850049	0.997	0.938	2.45114e-37	1	GAPDH
RP11-400N13.3	1.88996e-41	0.946955	0.419	0.065	6.18734e-37	1	RP11-400N13.3
LOXL2	4.33962e-41	1.00468	0.737	0.286	1.42071e-36	1	LOXL2
ACTN1	5.48062e-40	0.967205	0.938	0.61	1.79425e-35	1	ACTN1
MYL9	2.41194e-39	1.11154	0.981	0.866	7.89619e-35	1	MYL9
CMTM3	2.68791e-37	0.957283	0.883	0.511	8.79968e-33	1	CMTM3
MYL6	7.13667e-37	0.815104	1	0.961	2.3364e-32	1	MYL6
SERPINH1	7.72723e-37	0.822312	0.997	0.815	2.52974e-32	1	SERPINH1
SULF1	1.07625e-36	0.86747	0.906	0.509	3.52342e-32	1	SULF1
TMSB10	1.32169e-36	0.625894	1	0.991	4.32695e-32	1	TMSB10
CALU	5.28869e-36	0.801687	0.971	0.738	1.73141e-31	1	CALU
HSD17B6	1.76463e-35	0.492762	0.347	0.045	5.77704e-31	1	HSD17B6
P4HB	3.66309e-34	0.683146	0.987	0.785	1.19922e-29	1	P4HB
ADAM12	4.70781e-34	0.542432	0.373	0.066	1.54124e-29	1	ADAM12
TPM2	7.06246e-34	1.11589	0.981	0.812	2.31211e-29	1	TPM2
S100A16	7.498e-34	0.73056	0.912	0.517	2.4547e-29	1	S100A16
COL5A2	1.8e-33	0.756869	0.958	0.714	5.89283e-29	1	COL5A2
CTSB	2.77847e-33	0.739668	0.99	0.792	9.09616e-29	1	CTSB
MMP7	6.16193e-33	1.7005	0.351	0.059	2.01729e-28	1	MMP7
THBS2	9.07348e-33	0.653468	0.922	0.604	2.97048e-28	1	THBS2
CFL1	2.07752e-32	0.634492	0.994	0.922	6.8014e-28	1	CFL1
TAGLN	2.52853e-32	1.34989	0.968	0.755	8.27789e-28	1	TAGLN
SYTL2	6.74643e-32	0.578566	0.646	0.227	2.20865e-27	1	SYTL2
NDUFA4	4.68708e-31	0.695781	0.984	0.857	1.53446e-26	1	NDUFA4
MYL12A	6.51316e-31	0.678426	0.984	0.866	2.13228e-26	1	MYL12A
CAPZB	1.00705e-30	0.609141	0.977	0.798	3.29689e-26	1	CAPZB
ATP5E	1.38078e-30	0.530533	0.987	0.907	4.5204e-26	1	ATP5E
SPARC	2.24498e-30	0.66553	1	0.974	7.34962e-26	1	SPARC
COL10A1	3.14996e-30	0.786465	0.938	0.517	1.03124e-25	1	COL10A1
DUSP10	6.50684e-30	0.598898	0.442	0.116	2.13021e-25	1	DUSP10
MMP14	6.98796e-30	0.821239	0.981	0.761	2.28772e-25	1	MMP14
NBL1	8.02091e-30	0.771018	0.99	0.797	2.62589e-25	1	NBL1
PERP	9.26771e-30	0.597757	0.766	0.324	3.03406e-25	1	PERP
PDLIM2	1.70566e-29	0.670084	0.919	0.577	5.58397e-25	1	PDLIM2
COL1A2	1.91033e-29	0.539326	1	0.961	6.25405e-25	1	COL1A2
DSG2	9.12026e-29	0.377369	0.305	0.047	2.98579e-24	1	DSG2
MMP11	1.5527e-28	0.966432	0.971	0.587	5.08322e-24	1	MMP11
CALD1	2.89727e-28	0.644371	1	0.964	9.48507e-24	1	CALD1
MYH9	3.76405e-28	0.682839	0.896	0.535	1.23227e-23	1	MYH9
FAP	4.62326e-28	0.641503	0.955	0.592	1.51356e-23	1	FAP
PFN1	6.55332e-28	0.547208	1	0.937	2.14543e-23	1	PFN1
CNN2	1.16479e-27	0.623282	0.812	0.431	3.81328e-23	1	CNN2
CHPF	1.62309e-27	0.627635	0.873	0.512	5.31367e-23	1	CHPF
TUBB	1.70221e-27	0.712367	0.971	0.788	5.57269e-23	1	TUBB
NET1	1.72061e-27	0.562298	0.399	0.098	5.63293e-23	1	NET1
MXRA5	4.03192e-27	0.56748	0.753	0.358	1.31997e-22	1	MXRA5
ANTXR1	9.41115e-27	0.651924	0.88	0.517	3.08102e-22	1	ANTXR1
MIF	9.89806e-27	0.718203	0.964	0.821	3.24043e-22	1	MIF
RAI14	1.02411e-26	0.594374	0.571	0.215	3.35273e-22	1	RAI14
RCN3	2.9046e-26	0.589072	0.932	0.622	9.50909e-22	1	RCN3
PDLIM7	2.98815e-26	0.770407	0.864	0.575	9.78262e-22	1	PDLIM7
TGFB1I1	4.38194e-26	0.658757	0.873	0.553	1.43456e-21	1	TGFB1I1
CD99	4.6787e-26	0.585322	0.987	0.892	1.53171e-21	1	CD99
VSNL1	5.39724e-26	0.535012	0.351	0.081	1.76695e-21	1	VSNL1
WNT2	7.8488e-26	0.576315	0.471	0.145	2.56954e-21	1	WNT2
S100A11	1.63516e-25	0.511689	0.997	0.938	5.35318e-21	1	S100A11
LMCD1	2.724e-25	0.859542	0.705	0.357	8.91785e-21	1	LMCD1
VCAN	2.91374e-25	0.631848	0.974	0.83	9.539e-21	1	VCAN
RHOA	7.24875e-25	0.54363	0.964	0.773	2.3731e-20	1	RHOA
FIBIN	8.2295e-25	0.600676	0.448	0.146	2.69417e-20	1	FIBIN
CSRP1	1.49744e-24	0.912275	0.86	0.542	4.90233e-20	1	CSRP1
TAX1BP3	1.67188e-24	0.580046	0.935	0.649	5.4734e-20	1	TAX1BP3
RARRES2	2.78389e-24	0.699206	0.987	0.917	9.11389e-20	1	RARRES2
CREB3L1	3.35991e-24	0.516402	0.627	0.262	1.09997e-19	1	CREB3L1
COL1A1	4.35581e-24	0.48138	1	0.926	1.426e-19	1	COL1A1
COL8A1	6.24517e-24	0.697195	0.76	0.399	2.04454e-19	1	COL8A1
TGFBI	7.61265e-24	0.783383	0.786	0.423	2.49223e-19	1	TGFBI
MARCKS	9.33118e-24	0.541126	0.912	0.636	3.05484e-19	1	MARCKS
LPP	1.1944e-23	0.637013	0.685	0.343	3.91023e-19	1	LPP
IGFL2	1.44079e-23	1.09676	0.247	0.038	4.71686e-19	1	IGFL2
KDELR2	1.54551e-23	0.603475	0.968	0.785	5.05969e-19	1	KDELR2
PCDH7	1.61557e-23	0.431913	0.448	0.146	5.28905e-19	1	PCDH7
CTSK	1.82557e-23	0.809092	0.955	0.78	5.97656e-19	1	CTSK
COL12A1	2.57016e-23	0.605887	0.799	0.462	8.41418e-19	1	COL12A1
AEBP1	3.13893e-23	0.565998	0.977	0.863	1.02762e-18	1	AEBP1
OST4	4.47191e-23	0.45948	0.987	0.886	1.46401e-18	1	OST4
ITGB1	2.60675e-22	0.554139	0.99	0.913	8.53397e-18	1	ITGB1
SSR3	2.80023e-22	0.503118	0.932	0.66	9.16739e-18	1	SSR3
IL32	2.82924e-22	0.765696	0.815	0.498	9.26238e-18	1	IL32
GSTO1	2.952e-22	0.597762	0.916	0.589	9.66425e-18	1	GSTO1
PTK7	3.70061e-22	0.47892	0.779	0.408	1.21151e-17	1	PTK7
CERCAM	5.36147e-22	0.583768	0.815	0.473	1.75524e-17	1	CERCAM
ARF4	6.24593e-22	0.521943	0.984	0.866	2.04479e-17	1	ARF4
NTM	1.25184e-21	0.536355	0.753	0.393	4.09827e-17	1	NTM
MFGE8	1.57717e-21	0.669839	0.955	0.798	5.16333e-17	1	MFGE8
ACTA2	2.33855e-21	1.12005	0.906	0.706	7.65595e-17	1	ACTA2
CMTM8	2.57798e-21	0.270751	0.266	0.05	8.43978e-17	1	CMTM8
MATN3	2.82544e-21	0.420942	0.406	0.12	9.24994e-17	1	MATN3
TMEM45A	4.93325e-21	0.59182	0.792	0.483	1.61505e-16	1	TMEM45A
GPX8	5.10746e-21	0.496425	0.799	0.467	1.67208e-16	1	GPX8
PRKCDBP	6.83341e-21	0.612589	0.916	0.681	2.23712e-16	1	PRKCDBP
SEC61G	8.51508e-21	0.518004	0.958	0.807	2.78767e-16	1	SEC61G
ALDOA	1.26081e-20	0.583715	0.977	0.886	4.12765e-16	1	ALDOA
GPX7	2.00494e-20	0.403419	0.594	0.265	6.56379e-16	1	GPX7
PDLIM3	3.31913e-20	0.650543	0.877	0.569	1.08662e-15	1	PDLIM3
TMED9	5.30606e-20	0.503324	0.971	0.753	1.7371e-15	1	TMED9
PPDPF	6.51231e-20	0.471677	0.977	0.836	2.132e-15	1	PPDPF
PRRX1	7.44373e-20	0.467169	0.834	0.483	2.43693e-15	1	PRRX1
ZNF281	8.06464e-20	0.356957	0.497	0.19	2.6402e-15	1	ZNF281
MFAP2	9.59432e-20	0.549809	0.847	0.541	3.14099e-15	1	MFAP2
CD55	1.05229e-19	0.570512	0.877	0.596	3.445e-15	1	CD55
SFRP2	1.85828e-19	0.672881	0.964	0.739	6.08363e-15	1	SFRP2
ADAMTS6	2.25631e-19	0.30388	0.247	0.047	7.38671e-15	1	ADAMTS6
ALDH1B1	2.4486e-19	0.493169	0.38	0.131	8.01621e-15	1	ALDH1B1
C4orf48	3.33619e-19	0.485117	0.795	0.458	1.0922e-14	1	C4orf48
EDIL3	3.6813e-19	0.436403	0.526	0.221	1.20519e-14	1	EDIL3
LEPREL4	3.74004e-19	0.430029	0.552	0.25	1.22441e-14	1	LEPREL4
RUNX2	4.58997e-19	0.303226	0.38	0.119	1.50266e-14	1	RUNX2
TCEB2	6.29034e-19	0.405351	0.984	0.818	2.05933e-14	1	TCEB2
TPI1	8.43823e-19	0.640983	0.981	0.857	2.76251e-14	1	TPI1
CD82	1.05207e-18	0.320653	0.344	0.102	3.44425e-14	1	CD82
PGK1	1.3346e-18	0.683712	0.89	0.623	4.36922e-14	1	PGK1
TPST2	1.35202e-18	0.310428	0.38	0.122	4.42624e-14	1	TPST2
TXNDC17	2.1072e-18	0.380524	0.656	0.322	6.89856e-14	1	TXNDC17
MORF4L1	2.67018e-18	0.387416	0.997	0.911	8.74162e-14	1	MORF4L1
ACTG1	3.05179e-18	0.406652	0.997	0.979	9.99097e-14	1	ACTG1
NDUFC2	3.08833e-18	0.471634	0.955	0.73	1.01106e-13	1	NDUFC2
FSCN1	3.29351e-18	0.353707	0.575	0.259	1.07823e-13	1	FSCN1
CAP1	3.99394e-18	0.534081	0.912	0.654	1.30753e-13	1	CAP1
RPLP1	4.63134e-18	0.312465	0.997	0.992	1.51621e-13	1	RPLP1
CALM2	4.96753e-18	0.486219	1	0.956	1.62627e-13	1	CALM2
SCT	5.03978e-18	0.368455	0.192	0.029	1.64992e-13	1	SCT
UROS	5.63326e-18	0.307738	0.516	0.206	1.84422e-13	1	UROS
ITGB5	7.04638e-18	0.355818	0.506	0.208	2.30684e-13	1	ITGB5
SLC39A13	7.19132e-18	0.391038	0.666	0.328	2.35429e-13	1	SLC39A13
PLAU	7.74548e-18	0.531869	0.851	0.527	2.53572e-13	1	PLAU
TRAPPC1	8.17467e-18	0.40699	0.812	0.468	2.67622e-13	1	TRAPPC1
PRSS23	8.48316e-18	0.676804	0.864	0.613	2.77722e-13	1	PRSS23
AP2S1	1.08708e-17	0.448862	0.87	0.593	3.55887e-13	1	AP2S1
PPIB	1.27983e-17	0.360169	0.99	0.926	4.18991e-13	1	PPIB
PALLD	2.21419e-17	0.535256	0.916	0.678	7.24881e-13	1	PALLD
KIAA1217	2.43441e-17	0.354558	0.545	0.245	7.96979e-13	1	KIAA1217
ILK	2.8421e-17	0.526219	0.844	0.577	9.30447e-13	1	ILK
MRPS6	3.81345e-17	0.516126	0.581	0.285	1.24845e-12	1	MRPS6
TUBA1A	4.61323e-17	0.584969	0.977	0.801	1.51028e-12	1	TUBA1A
CKLF	5.73747e-17	0.436607	0.63	0.312	1.87833e-12	1	CKLF
PGAM1	5.88261e-17	0.534122	0.854	0.611	1.92585e-12	1	PGAM1
NDUFA12	7.12723e-17	0.380398	0.763	0.428	2.33331e-12	1	NDUFA12
PYCR1	7.21977e-17	0.453157	0.51	0.238	2.36361e-12	1	PYCR1
C1QTNF6	7.59048e-17	0.384212	0.435	0.173	2.48497e-12	1	C1QTNF6
HTRA1	9.89722e-17	0.521341	0.721	0.407	3.24015e-12	1	HTRA1
GNPTAB	1.03488e-16	0.270807	0.347	0.113	3.38799e-12	1	GNPTAB
ANXA2	1.1881e-16	0.463533	0.984	0.846	3.88959e-12	1	ANXA2
SULF2	1.81655e-16	0.386161	0.558	0.256	5.94703e-12	1	SULF2
SMCO4	1.84469e-16	0.372589	0.461	0.194	6.03914e-12	1	SMCO4
COL5A1	1.89454e-16	0.298152	0.883	0.592	6.20234e-12	1	COL5A1
UQCRQ	2.02346e-16	0.344176	0.951	0.785	6.62441e-12	1	UQCRQ
SPECC1	2.0466e-16	0.316956	0.529	0.226	6.70016e-12	1	SPECC1
DSTN	2.44085e-16	0.420385	0.99	0.908	7.99085e-12	1	DSTN
ARSI	4.09813e-16	0.262107	0.263	0.069	1.34165e-11	1	ARSI
TOM1	4.67665e-16	0.332089	0.506	0.223	1.53104e-11	1	TOM1
AC020571.3	4.89684e-16	0.264763	0.195	0.036	1.60313e-11	1	AC020571.3
ARHGAP1	5.75318e-16	0.321189	0.568	0.268	1.88348e-11	1	ARHGAP1
CD151	7.16312e-16	0.416754	0.945	0.694	2.34506e-11	1	CD151
TMEM158	7.37209e-16	0.268133	0.208	0.042	2.41348e-11	1	TMEM158
CD276	8.08898e-16	0.352159	0.685	0.372	2.64817e-11	1	CD276
PPFIBP1	8.76149e-16	0.356371	0.643	0.331	2.86834e-11	1	PPFIBP1
BMP1	9.41707e-16	0.368728	0.594	0.285	3.08296e-11	1	BMP1
RPL27	1.39329e-15	0.322551	1	0.934	4.56135e-11	1	RPL27
CHN1	1.42314e-15	0.292186	0.305	0.095	4.65907e-11	1	CHN1
CNN1	2.11363e-15	0.683364	0.494	0.241	6.91961e-11	1	CNN1
HOPX1	2.55879e-15	0.46839	0.916	0.611	8.37698e-11	1	HOPX
WISP1	2.57097e-15	0.278849	0.292	0.09	8.41685e-11	1	WISP1
ACTG2	2.73629e-15	0.644323	0.149	0.02	8.95808e-11	1	ACTG2
SNX7	3.41364e-15	0.267975	0.344	0.122	1.11756e-10	1	SNX7
FAM63B	3.63803e-15	0.428267	0.594	0.303	1.19102e-10	1	FAM63B
RPL28	3.73427e-15	0.297745	0.997	0.973	1.22252e-10	1	RPL28
OSTC	3.87499e-15	0.416628	0.948	0.773	1.26859e-10	1	OSTC
AP2M1	4.29375e-15	0.405107	0.945	0.736	1.40569e-10	1	AP2M1
TES	4.69762e-15	0.268197	0.273	0.081	1.53791e-10	1	TES
ENO1	4.83226e-15	0.722256	0.938	0.771	1.58199e-10	1	ENO1
WDR1	5.23422e-15	0.400554	0.854	0.556	1.71358e-10	1	WDR1
FLNA	5.73668e-15	0.414479	0.847	0.55	1.87808e-10	1	FLNA
NAGK	6.15895e-15	0.343607	0.568	0.273	2.01632e-10	1	NAGK
HCFC1R1	6.55735e-15	0.466398	0.86	0.583	2.14675e-10	1	HCFC1R1
RALA	7.95166e-15	0.391792	0.682	0.377	2.60322e-10	1	RALA
ARPC2	8.22989e-15	0.395553	0.984	0.863	2.6943e-10	1	ARPC2
CMIP	9.61374e-15	0.28486	0.25	0.069	3.14735e-10	1	CMIP
ACTR3	9.94104e-15	0.417987	0.857	0.586	3.2545e-10	1	ACTR3
TP53I3	1.23328e-14	0.290607	0.487	0.224	4.03752e-10	1	TP53I3
PLOD1	1.30753e-14	0.325729	0.643	0.333	4.28059e-10	1	PLOD1
ANXA11	1.48147e-14	0.376395	0.864	0.554	4.85004e-10	1	ANXA11
DCBLD1	1.59184e-14	0.271272	0.571	0.265	5.21135e-10	1	DCBLD1
ARPC3	1.71619e-14	0.372353	0.932	0.717	5.61846e-10	1	ARPC3
TFPT	1.73552e-14	0.251118	0.315	0.108	5.68173e-10	1	TFPT
CHST11	1.88106e-14	0.326793	0.347	0.127	6.15821e-10	1	CHST11
PTTG1IP	2.01778e-14	0.391418	0.857	0.581	6.6058e-10	1	PTTG1IP
TUBA1C	2.02267e-14	0.417079	0.675	0.375	6.6218e-10	1	TUBA1C
YIF1A	2.24146e-14	0.388251	0.818	0.518	7.33811e-10	1	YIF1A
SPOCK1	2.25007e-14	0.375821	0.552	0.282	7.36627e-10	1	SPOCK1
EIF4E2	3.7627e-14	0.327427	0.744	0.425	1.23183e-09	1	EIF4E2
DAD1	4.04546e-14	0.324167	0.951	0.797	1.3244e-09	1	DAD1
CDH11	4.59567e-14	0.38964	0.789	0.505	1.50453e-09	1	CDH11
DPYSL3	4.68579e-14	0.370268	0.685	0.407	1.53403e-09	1	DPYSL3
RIN2	4.73974e-14	0.51326	0.506	0.256	1.5517e-09	1	RIN2
APCDD1	4.90348e-14	0.330939	0.295	0.098	1.6053e-09	1	APCDD1
RNF181	5.4117e-14	0.287151	0.805	0.482	1.77168e-09	1	RNF181
MYLK	5.69006e-14	0.575655	0.737	0.453	1.86281e-09	1	MYLK
RBM3	6.03755e-14	0.380021	0.955	0.759	1.97657e-09	1	RBM3
RPL26L1	6.43776e-14	0.261769	0.542	0.261	2.10759e-09	1	RPL26L1
COPZ1	6.58845e-14	0.320332	0.724	0.42	2.15693e-09	1	COPZ1
C12orf75	7.26777e-14	0.305802	0.38	0.152	2.37932e-09	1	C12orf75
CDC42EP3	8.76681e-14	0.264901	0.321	0.116	2.87008e-09	1	CDC42EP3
ENAH	9.15362e-14	0.309682	0.506	0.236	2.99671e-09	1	ENAH
GUK1	9.57647e-14	0.339802	0.974	0.821	3.13515e-09	1	GUK1
ITGAV	9.89981e-14	0.308179	0.672	0.372	3.241e-09	1	ITGAV
CDC42EP1	1.09095e-13	0.359734	0.734	0.434	3.57157e-09	1	CDC42EP1
ATOX1	1.14882e-13	0.3837	0.847	0.593	3.761e-09	1	ATOX1
ZBED1	1.20672e-13	0.261644	0.393	0.16	3.95055e-09	1	ZBED1
UQCR11.1	1.28006e-13	0.326273	0.968	0.762	4.19066e-09	1	UQCR11.1
UBE2E1	1.46324e-13	0.300476	0.682	0.361	4.79036e-09	1	UBE2E1
SERF2	1.56558e-13	0.270293	0.997	0.983	5.12539e-09	1	SERF2
UBL5	1.71266e-13	0.338761	0.961	0.804	5.60689e-09	1	UBL5
ZYX	1.76496e-13	0.371304	0.731	0.444	5.77812e-09	1	ZYX
C19orf53	1.77339e-13	0.342017	0.935	0.727	5.80572e-09	1	C19orf53
VPS25	1.78764e-13	0.336446	0.607	0.328	5.85236e-09	1	VPS25
RHOC	2.21313e-13	0.312681	0.951	0.762	7.24534e-09	1	RHOC
RGS3	2.28243e-13	0.364799	0.614	0.316	7.47222e-09	1	RGS3
ATP6V1D	3.50978e-13	0.264235	0.578	0.291	1.14903e-08	1	ATP6V1D
SLC38A5	3.58727e-13	0.28475	0.159	0.03	1.1744e-08	1	SLC38A5
BRI3	3.74217e-13	0.33756	0.584	0.319	1.22511e-08	1	BRI3
GTF3C6	4.12494e-13	0.312461	0.578	0.294	1.35042e-08	1	GTF3C6
RPL27A	4.24862e-13	0.271628	0.99	0.979	1.39091e-08	1	RPL27A
FIBP	4.25036e-13	0.317249	0.649	0.355	1.39148e-08	1	FIBP
MSRB3	5.81211e-13	0.342222	0.604	0.322	1.90277e-08	1	MSRB3
COMMD7	6.04409e-13	0.294391	0.614	0.325	1.97871e-08	1	COMMD7
CCDC74A	6.07375e-13	0.273144	0.545	0.261	1.98843e-08	1	CCDC74A
STK17B	7.31892e-13	0.260551	0.312	0.117	2.39607e-08	1	STK17B
VKORC1	8.73013e-13	0.36293	0.919	0.688	2.85807e-08	1	VKORC1
PPIA	9.27958e-13	0.325845	0.958	0.848	3.03795e-08	1	PPIA
BAX	9.98956e-13	0.32441	0.766	0.464	3.27038e-08	1	BAX
AGAP2-AS1	1.03425e-12	0.258227	0.497	0.226	3.38592e-08	1	AGAP2-AS1
PMAIP1	1.07909e-12	0.389866	0.429	0.202	3.53271e-08	1	PMAIP1
PTHLH	1.09579e-12	0.365385	0.26	0.086	3.5874e-08	1	PTHLH
SH3GLB1	1.16403e-12	0.319712	0.802	0.497	3.81081e-08	1	SH3GLB1
YWHAH	1.32993e-12	0.458251	0.847	0.602	4.35391e-08	1	YWHAH
RAB31	1.37606e-12	0.328589	0.841	0.508	4.50495e-08	1	RAB31
P4HA1	1.40851e-12	0.38288	0.623	0.355	4.61118e-08	1	P4HA1
DIO2	1.63479e-12	0.48913	0.477	0.23	5.35199e-08	1	DIO2
NOP10	2.06162e-12	0.340752	0.916	0.672	6.74933e-08	1	NOP10
EPSTI1	2.11737e-12	0.319519	0.731	0.44	6.93186e-08	1	EPSTI1
MRPL51	2.15011e-12	0.308637	0.877	0.599	7.03904e-08	1	MRPL51
ITGA5	2.38149e-12	0.284777	0.487	0.229	7.79653e-08	1	ITGA5
THY1	2.97655e-12	0.367223	0.964	0.834	9.74462e-08	1	THY1
EIF4EBP1	3.45599e-12	0.257847	0.477	0.223	1.13142e-07	1	EIF4EBP1
CD70	3.95654e-12	0.268712	0.14	0.024	1.29529e-07	1	CD70
HEY1	4.01958e-12	0.33133	0.364	0.152	1.31593e-07	1	HEY1
MAGED1	4.03439e-12	0.384785	0.61	0.361	1.32078e-07	1	MAGED1
NDUFS5	4.33505e-12	0.317909	0.974	0.824	1.41921e-07	1	NDUFS5
TMEM230	5.05188e-12	0.297777	0.903	0.633	1.65388e-07	1	TMEM230
MYL12B	5.35404e-12	0.307394	0.981	0.883	1.7528e-07	1	MYL12B
LMO7	5.41152e-12	0.281509	0.412	0.184	1.77162e-07	1	LMO7
TPD52L2	5.43102e-12	0.298429	0.503	0.264	1.77801e-07	1	TPD52L2
LINC00657	5.70592e-12	0.256394	0.74	0.435	1.86801e-07	1	LINC00657
KDELR1	6.05743e-12	0.367242	0.89	0.623	1.98308e-07	1	KDELR1
CALB2	6.30466e-12	0.444222	0.136	0.024	2.06402e-07	1	CALB2
SPCS3	6.48342e-12	0.272463	0.545	0.292	2.12254e-07	1	SPCS3
TLN1	6.53647e-12	0.285872	0.627	0.339	2.13991e-07	1	TLN1
ARF1	6.67557e-12	0.368461	0.955	0.783	2.18545e-07	1	ARF1
EPDR1	6.89453e-12	0.25559	0.455	0.212	2.25713e-07	1	EPDR1
FBXO32	7.10882e-12	0.416037	0.516	0.271	2.32729e-07	1	FBXO32
SELM	7.25352e-12	0.312329	0.99	0.914	2.37466e-07	1	SELM
PDGFC	7.78346e-12	0.313662	0.581	0.306	2.54815e-07	1	PDGFC
THOC7	7.87022e-12	0.252563	0.614	0.331	2.57655e-07	1	THOC7
PPP1R11	7.88319e-12	0.277273	0.601	0.327	2.5808e-07	1	PPP1R11
DAP	9.4855e-12	0.341648	0.659	0.384	3.10536e-07	1	DAP
EHD2	9.56284e-12	0.326185	0.623	0.355	3.13068e-07	1	EHD2
FTH1	9.97767e-12	0.336612	1	0.997	3.26649e-07	1	FTH1
NINJ2	1.03402e-11	0.259848	0.266	0.093	3.38519e-07	1	NINJ2
WNT5A	1.1969e-11	0.304655	0.37	0.157	3.91842e-07	1	WNT5A
RAB32	1.29123e-11	0.317862	0.584	0.313	4.22722e-07	1	RAB32
APOPT1	1.37607e-11	0.259034	0.481	0.239	4.50498e-07	1	APOPT1
NUTF2	1.50444e-11	0.282266	0.627	0.343	4.92524e-07	1	NUTF2
PARVA	1.53518e-11	0.279588	0.705	0.417	5.02588e-07	1	PARVA
C14orf166	1.65194e-11	0.328614	0.864	0.617	5.40813e-07	1	C14orf166
SPON2	1.74861e-11	0.46579	0.987	0.845	5.72461e-07	1	SPON2
CTGF	1.82971e-11	0.434752	0.919	0.739	5.99012e-07	1	CTGF
ADAM19	1.93669e-11	0.257109	0.276	0.101	6.34034e-07	1	ADAM19
ISG15	2.33709e-11	0.501222	0.854	0.556	7.65118e-07	1	ISG15
WFDC1	2.34443e-11	0.446049	0.224	0.072	7.67518e-07	1	WFDC1
DAPK3	2.52765e-11	0.299399	0.643	0.38	8.27501e-07	1	DAPK3
TIMP3	2.58856e-11	0.855809	0.877	0.739	8.47442e-07	1	TIMP3
ANKH	2.85381e-11	0.326402	0.597	0.324	9.3428e-07	1	ANKH
FAM114A1	3.23614e-11	0.300327	0.769	0.488	1.05945e-06	1	FAM114A1
MYEOV2	3.36746e-11	0.290968	0.854	0.596	1.10244e-06	1	MYEOV2
BOLA3	3.45611e-11	0.254063	0.399	0.187	1.13146e-06	1	BOLA3
MYH11	3.55231e-11	0.571869	0.295	0.123	1.16296e-06	1	MYH11
SRPX2	3.741e-11	0.292076	0.536	0.294	1.22473e-06	1	SRPX2
RABAC1	3.82409e-11	0.311	0.971	0.813	1.25193e-06	1	RABAC1
FABP5	4.19706e-11	0.578812	0.458	0.23	1.37403e-06	1	FABP5
LAMP5	4.7054e-11	0.438121	0.532	0.292	1.54045e-06	1	LAMP5
FKBP10	4.79705e-11	0.334877	0.903	0.652	1.57046e-06	1	FKBP10
PLN	5.03958e-11	0.297788	0.218	0.069	1.64986e-06	1	PLN
UBE2E2	5.18121e-11	0.317164	0.659	0.384	1.69622e-06	1	UBE2E2
KTN1	5.75332e-11	0.266819	0.857	0.574	1.88352e-06	1	KTN1
SH3BGRL3	5.78482e-11	0.311123	0.906	0.735	1.89384e-06	1	SH3BGRL3
LRRC17	6.44678e-11	0.383676	0.276	0.107	2.11055e-06	1	LRRC17
COX6A1	7.84176e-11	0.274347	0.951	0.771	2.56724e-06	1	COX6A1
SMARCB1	8.04447e-11	0.271735	0.812	0.5	2.6336e-06	1	SMARCB1
RGS16	8.39215e-11	0.514042	0.701	0.461	2.74742e-06	1	RGS16
CAV1	8.7391e-11	0.403271	0.744	0.47	2.86101e-06	1	CAV1
2011-09-01	9.18534e-11	0.31348	0.799	0.533	3.0071e-06	1	2011-09-01
ARPC5	9.55972e-11	0.334065	0.912	0.669	3.12966e-06	1	ARPC5
LAMTOR2	9.57021e-11	0.254488	0.666	0.381	3.13309e-06	1	LAMTOR2
RBP4	1.07741e-10	0.391875	0.234	0.081	3.52724e-06	1	RBP4
OSBPL8	1.15633e-10	0.267796	0.731	0.44	3.78558e-06	1	OSBPL8
PSMC3	1.19743e-10	0.300427	0.812	0.512	3.92016e-06	1	PSMC3
MAGED2	1.2419e-10	0.38154	0.903	0.666	4.06574e-06	1	MAGED2
STMN2	1.2868e-10	0.493439	0.192	0.057	4.21274e-06	1	STMN2
PDLIM5	1.33195e-10	0.35105	0.604	0.37	4.36054e-06	1	PDLIM5
NREP1	1.43921e-10	0.29295	0.756	0.444	4.71168e-06	1	NREP
ATP5G2	1.49369e-10	0.294305	0.958	0.812	4.89005e-06	1	ATP5G2
KDELR3	1.56082e-10	0.364512	0.597	0.366	5.1098e-06	1	KDELR3
PRAF2	1.72456e-10	0.263139	0.627	0.354	5.64586e-06	1	PRAF2
PPIC	2.31572e-10	0.314965	0.961	0.795	7.58121e-06	1	PPIC
PHPT1	2.4594e-10	0.296251	0.909	0.714	8.05159e-06	1	PHPT1
VASP	2.57926e-10	0.27931	0.51	0.279	8.44397e-06	1	VASP
TADA3	2.58258e-10	0.253534	0.539	0.288	8.45484e-06	1	TADA3
YIPF5	2.60693e-10	0.269673	0.617	0.355	8.53456e-06	1	YIPF5
LSM1	2.80057e-10	0.289244	0.523	0.294	9.16851e-06	1	LSM1
PRELID1	2.80172e-10	0.319494	0.857	0.598	9.17227e-06	1	PRELID1
C19orf10	2.91063e-10	0.32353	0.935	0.727	9.52882e-06	1	C19orf10
LAMTOR1	3.01632e-10	0.285332	0.854	0.59	9.87483e-06	1	LAMTOR1
GSTP1	3.06373e-10	0.290112	0.974	0.893	1.003e-05	1	GSTP1
ARHGDIA	3.18522e-10	0.313602	0.912	0.684	1.04278e-05	1	ARHGDIA
VGLL4	3.32723e-10	0.337118	0.792	0.541	1.08927e-05	1	VGLL4
POMP	4.28915e-10	0.289072	0.942	0.765	1.40418e-05	1	POMP
POLR2J	4.61959e-10	0.253378	0.789	0.485	1.51236e-05	1	POLR2J
SNRPC	5.63287e-10	0.253796	0.62	0.36	1.84409e-05	1	SNRPC
POLR2G	5.72805e-10	0.279721	0.724	0.449	1.87525e-05	1	POLR2G
CBX1	5.77642e-10	0.26304	0.565	0.319	1.89108e-05	1	CBX1
TGIF1	6.18619e-10	0.294658	0.708	0.434	2.02524e-05	1	TGIF1
TCEAL3	6.38312e-10	0.26368	0.523	0.286	2.08971e-05	1	TCEAL3
HN1	6.8519e-10	0.251864	0.49	0.248	2.24317e-05	1	HN1
CLIC1	9.79019e-10	0.332233	0.951	0.827	3.20511e-05	1	CLIC1
STMN1	1.0043e-09	0.325395	0.416	0.214	3.28788e-05	1	STMN1
GSTA1	1.01016e-09	0.381824	0.12	0.024	3.30708e-05	1	GSTA1
TMEM167A	1.17793e-09	0.252948	0.695	0.431	3.85632e-05	1	TMEM167A
NDUFA11	1.19014e-09	0.267415	0.938	0.767	3.89627e-05	1	NDUFA11
BANF1	1.25358e-09	0.260658	0.877	0.611	4.10395e-05	1	BANF1
CISD1	1.3349e-09	0.293137	0.659	0.402	4.3702e-05	1	CISD1
DYNLRB1	1.33856e-09	0.25887	0.857	0.61	4.38217e-05	1	DYNLRB1
C1orf122	1.48179e-09	0.282527	0.594	0.352	4.85107e-05	1	C1orf122
P4HA2	1.5059e-09	0.287579	0.578	0.342	4.93001e-05	1	P4HA2
DYNLT1	1.50975e-09	0.260849	0.877	0.617	4.94262e-05	1	DYNLT1
ACTR2	1.72625e-09	0.259414	0.675	0.41	5.65138e-05	1	ACTR2
RPS27L	1.79511e-09	0.314953	0.981	0.86	5.87682e-05	1	RPS27L
AKR7A2	1.80207e-09	0.271242	0.571	0.33	5.89962e-05	1	AKR7A2
ZNHIT1	1.84381e-09	0.270601	0.825	0.577	6.03627e-05	1	ZNHIT1
COPE	1.90724e-09	0.300309	0.877	0.684	6.24392e-05	1	COPE
FIS1	2.26566e-09	0.276339	0.786	0.527	7.41732e-05	1	FIS1
TMED2	2.47882e-09	0.261707	0.961	0.842	8.11516e-05	1	TMED2
MXRA8	2.66077e-09	0.3942	0.977	0.905	8.71083e-05	1	MXRA8
TUBA1B	4.15713e-09	0.53422	0.961	0.866	0.000136096	1	TUBA1B
SLC44A1	4.17736e-09	0.266818	0.623	0.378	0.000136758	1	SLC44A1
ANXA5	4.32208e-09	0.320532	0.977	0.877	0.000141496	1	ANXA5
FAM3C	4.58675e-09	0.332434	0.828	0.593	0.000150161	1	FAM3C
COX5A	5.02286e-09	0.255609	0.698	0.462	0.000164438	1	COX5A
CALR	5.8571e-09	0.30446	0.971	0.794	0.00019175	1	CALR
MINOS1	6.74556e-09	0.26336	0.906	0.69	0.000220836	1	MINOS1
EFEMP2	7.17398e-09	0.260417	0.912	0.744	0.000234862	1	EFEMP2
LGMN	8.93797e-09	0.342376	0.731	0.491	0.000292611	1	LGMN
SSR2	9.20812e-09	0.261093	0.971	0.84	0.000301455	1	SSR2
LOXL1	9.38039e-09	0.264714	0.769	0.527	0.000307095	1	LOXL1
ZNF703	9.40145e-09	0.262867	0.549	0.316	0.000307785	1	ZNF703
SSU72	1.03963e-08	0.267061	0.763	0.517	0.000340353	1	SSU72
YWHAB	1.04043e-08	0.259075	0.899	0.643	0.000340614	1	YWHAB
CUTA	1.1561e-08	0.275751	0.886	0.729	0.000378485	1	CUTA
NEDD8	1.26152e-08	0.268235	0.942	0.738	0.000412997	1	NEDD8
TMEM258	1.62563e-08	0.267936	0.968	0.84	0.000532199	1	TMEM258
PTRF	1.7851e-08	0.391193	0.932	0.761	0.000584407	1	PTRF
H2AFZ	1.86119e-08	0.300831	0.89	0.654	0.000609316	1	H2AFZ
PLIN3	1.87667e-08	0.290166	0.698	0.485	0.000614383	1	PLIN3
TFG	1.9438e-08	0.281837	0.714	0.485	0.00063636	1	TFG
C1QTNF3	2.19283e-08	0.726769	0.269	0.122	0.000717888	1	C1QTNF3
ANAPC11	2.85359e-08	0.260103	0.893	0.675	0.000934209	1	ANAPC11
METTL9	3.10653e-08	0.262516	0.724	0.489	0.00101702	1	METTL9
ACTN4	5.08485e-08	0.284387	0.666	0.443	0.00166468	1	ACTN4
COX7A2L	5.98283e-08	0.252166	0.857	0.625	0.00195866	1	COX7A2L
SDC2	6.50465e-08	0.272477	0.896	0.703	0.00212949	1	SDC2
PTMS	7.1413e-08	0.251558	0.961	0.809	0.00233792	1	PTMS
TUBB6	7.17462e-08	0.296979	0.724	0.52	0.00234883	1	TUBB6
BNIP3L	8.70138e-08	0.252642	0.763	0.526	0.00284866	1	BNIP3L
SEC61B	9.03495e-08	0.25698	0.932	0.78	0.00295786	1	SEC61B
SOX4	9.90455e-08	0.296807	0.916	0.679	0.00324255	1	SOX4
C4orf3	1.01852e-07	0.282009	0.955	0.816	0.00333442	1	C4orf3
TCEAL4	1.19219e-07	0.262237	0.906	0.685	0.00390298	1	TCEAL4
SH3BGRL	1.45529e-07	0.260063	0.958	0.786	0.00476434	1	SH3BGRL
MARCKSL1	1.55233e-07	0.255473	0.682	0.438	0.00508203	1	MARCKSL1
BRK1	1.7241e-07	0.267172	0.961	0.735	0.00564435	1	BRK1
PHLDA1	2.44841e-07	0.343401	0.854	0.596	0.00801559	1	PHLDA1
ANXA6	3.53908e-07	0.262078	0.825	0.604	0.0115863	1	ANXA6
TMEM123	3.74983e-07	0.34024	0.776	0.572	0.0122762	1	TMEM123
MDK	6.46087e-07	0.418622	0.831	0.666	0.0211516	1	MDK
ISLR	7.80123e-07	0.351887	0.844	0.661	0.0255397	1	ISLR
ID3	9.19874e-07	0.292092	0.948	0.83	0.0301148	1	ID3
LDHA	1.13202e-06	0.267594	0.987	0.883	0.0370601	1	LDHA
TYMP	2.49373e-06	0.259689	0.789	0.568	0.0816396	1	TYMP
HSPB11	2.46288e-05	0.271217	0.994	0.943	0.806296	1	HSPB1
CST11	3.84185e-05	0.443125	0.461	0.307	1	1	CST1
IFI27	0.000302617	0.307232	0.607	0.465	1	1	IFI27
IGFBP3	0.00042956	0.365743	0.698	0.511	1	1	IGFBP3
HSPA6	0.00127943	0.35955	0.149	0.08	1	1	HSPA6
HSPA5	0.00257523	0.261547	0.942	0.818	1	1	HSPA5
HAS1	9.65069e-126	3.83384	0.818	0.052	3.15944e-121	2	HAS1
PLA2G2A	1.27473e-110	4.5324	0.674	0.024	4.17321e-106	2	PLA2G2A
MEDAG	5.03902e-108	2.2451	0.757	0.066	1.64967e-103	2	MEDAG
SLIT3	2.97464e-100	1.48083	0.652	0.032	9.73837e-96	2	SLIT3
IGF1	2.41335e-97	2.08834	0.746	0.068	7.90084e-93	2	IGF1
CFD	8.32574e-97	4.33555	0.801	0.114	2.72568e-92	2	CFD
CXCL2	2.71834e-94	4.0484	0.718	0.073	8.8993e-90	2	CXCL2
GPRC5A	1.53493e-91	2.22183	0.834	0.152	5.02504e-87	2	GPRC5A
MGST1	3.81065e-91	2.00968	0.773	0.101	1.24753e-86	2	MGST1
TNXB	8.51176e-91	2.06763	0.674	0.052	2.78658e-86	2	TNXB
IL6	3.35154e-90	3.21744	0.552	0.019	1.09723e-85	2	IL6
CXCL12	1.19459e-88	2.30646	0.878	0.176	3.91085e-84	2	CXCL12
C3	3.34997e-88	2.45343	0.939	0.255	1.09671e-83	2	C3
MYC	3.30721e-86	2.94088	0.928	0.324	1.08272e-81	2	MYC
FGF7	8.81071e-86	2.37812	0.867	0.19	2.88445e-81	2	FGF7
CLU	8.8503e-85	3.31887	0.912	0.258	2.89741e-80	2	CLU
WISP2	1.03857e-82	1.72683	0.558	0.029	3.40006e-78	2	WISP2
OGN	5.17588e-79	1.81595	0.724	0.099	1.69448e-74	2	OGN
ITM2A	1.43567e-78	1.82252	0.735	0.107	4.70011e-74	2	ITM2A
NR4A3	2.37804e-78	1.65942	0.646	0.071	7.78522e-74	2	NR4A3
SFRP1	6.44073e-78	1.39837	0.536	0.028	2.10857e-73	2	SFRP1
CHRDL1	3.23131e-76	1.14601	0.525	0.028	1.05787e-71	2	CHRDL1
DUSP1	1.45875e-73	2.27769	0.994	0.85	4.77564e-69	2	DUSP1
KLF4	2.07012e-73	2.54697	0.906	0.306	6.77715e-69	2	KLF4
CILP	1.24749e-71	1.81899	0.591	0.059	4.08405e-67	2	CILP
SLC19A2	2.82809e-70	1.43675	0.602	0.07	9.2586e-66	2	SLC19A2
FBLN1	5.62755e-70	2.23939	0.989	0.625	1.84235e-65	2	FBLN1
EFEMP1	1.71758e-68	2.28278	0.939	0.527	5.62302e-64	2	EFEMP1
CCL2	5.8992e-68	3.54402	0.757	0.168	1.93128e-63	2	CCL2
CCDC80	8.98284e-68	2.07685	0.994	0.743	2.9408e-63	2	CCDC80
KDM6B	1.43093e-67	1.86103	0.762	0.173	4.68456e-63	2	KDM6B
PTGDS	2.11769e-67	2.38525	0.779	0.164	6.93289e-63	2	PTGDS
WT1	3.94839e-67	1.07706	0.497	0.037	1.29262e-62	2	WT1
NAMPT	8.41758e-67	1.84891	0.773	0.196	2.75575e-62	2	NAMPT
LMNA	2.36231e-65	2.73604	1	0.88	7.73373e-61	2	LMNA
NR4A1	1.44711e-64	2.021	0.978	0.666	4.73755e-60	2	NR4A1
DPT	6.47712e-64	2.26685	0.729	0.154	2.12048e-59	2	DPT
GFPT2	9.05085e-64	1.92876	0.729	0.164	2.96307e-59	2	GFPT2
PI16	1.1625e-63	2.34674	0.409	0.015	3.80578e-59	2	PI16
FOSL1	2.71517e-62	1.19033	0.564	0.073	8.88892e-58	2	FOSL1
ADH1B	1.19724e-61	1.57128	0.586	0.073	3.91953e-57	2	ADH1B
ANK2	5.8685e-61	1.33552	0.492	0.046	1.92123e-56	2	ANK2
ANXA1	7.33238e-61	2.09866	0.983	0.712	2.40047e-56	2	ANXA1
CD34	1.13007e-60	1.16276	0.436	0.027	3.69962e-56	2	CD34
BDKRB1	3.57655e-60	2.09637	0.459	0.037	1.17089e-55	2	BDKRB1
ELL2	2.9564e-59	1.32439	0.541	0.07	9.67867e-55	2	ELL2
MT2A	3.3583e-59	3.06759	0.983	0.752	1.09944e-54	2	MT2A
SCARA5	3.8034e-59	0.948214	0.359	0.009	1.24516e-54	2	SCARA5
SGK1	9.38286e-59	2.55808	0.713	0.187	3.07176e-54	2	SGK1
LIF	1.34048e-58	1.26848	0.392	0.018	4.38847e-54	2	LIF
RP11-572C15.6	2.03822e-58	1.33741	0.685	0.15	6.67274e-54	2	RP11-572C15.6
OSR1	2.05019e-58	1.53325	0.453	0.035	6.71191e-54	2	OSR1
LSP1	6.54272e-58	1.34811	0.591	0.094	2.14196e-53	2	LSP1
MT1A	7.20188e-58	2.52287	0.425	0.028	2.35775e-53	2	MT1A
SRPX	2.01057e-57	2.05868	0.845	0.339	6.58219e-53	2	SRPX
UAP1	2.24097e-57	2.3977	0.862	0.398	7.33648e-53	2	UAP1
IGF2	3.53144e-55	1.42304	0.602	0.102	1.15612e-50	2	IGF2
NFATC1	4.41933e-55	1.24866	0.525	0.071	1.4468e-50	2	NFATC1
CREB5	1.5935e-54	1.38184	0.519	0.07	5.2168e-50	2	CREB5
RSPO3	5.29246e-54	0.968023	0.409	0.028	1.73265e-49	2	RSPO3
NFIB	5.51144e-54	1.45595	0.713	0.176	1.80434e-49	2	NFIB
RGCC	2.63245e-53	2.50216	0.768	0.273	8.6181e-49	2	RGCC
EMP1	2.69017e-53	2.88552	0.923	0.671	8.80707e-49	2	EMP1
MCL1	3.29851e-53	1.49696	0.967	0.703	1.07987e-48	2	MCL1
DDX21	5.18387e-53	1.4715	0.851	0.353	1.69709e-48	2	DDX21
CEBPD	1.93104e-52	2.17578	0.917	0.53	6.32183e-48	2	CEBPD
S100A10	6.99576e-52	1.82432	0.961	0.623	2.29027e-47	2	S100A10
PNRC1	1.19064e-51	2.35477	0.934	0.695	3.8979e-47	2	PNRC1
SOD2	1.45045e-51	2.55453	0.878	0.454	4.74847e-47	2	SOD2
MAFF	5.58756e-51	1.5418	0.773	0.258	1.82926e-46	2	MAFF
RFX2	1.06724e-50	0.744126	0.381	0.027	3.49394e-46	2	RFX2
HSPB8	2.11772e-50	1.03579	0.564	0.101	6.93298e-46	2	HSPB8
2003-03-01	5.18636e-49	0.761964	0.409	0.037	1.69791e-44	2	2003-03-01
PTGIS	8.57911e-49	0.93358	0.514	0.077	2.80863e-44	2	PTGIS
HAS2	1.11549e-48	2.20352	0.608	0.154	3.65188e-44	2	HAS2
PIM1	2.62138e-48	1.73086	0.801	0.325	8.58187e-44	2	PIM1
PTX3	5.48866e-48	1.94764	0.326	0.015	1.79688e-43	2	PTX3
NR4A2	8.0715e-48	1.64407	0.674	0.191	2.64245e-43	2	NR4A2
CLEC3B	1.71678e-47	0.994294	0.287	0.006	5.62038e-43	2	CLEC3B
MFAP5	2.54135e-47	2.78909	0.646	0.187	8.31988e-43	2	MFAP5
CEBPB	3.73992e-47	1.91584	0.928	0.748	1.22438e-42	2	CEBPB
NFKBIA	4.60727e-47	1.80526	0.956	0.699	1.50833e-42	2	NFKBIA
COL6A1	5.04452e-47	1.37825	0.972	0.726	1.65147e-42	2	COL6A1
CDC42EP2	8.37068e-47	0.918794	0.492	0.077	2.74039e-42	2	CDC42EP2
ITIH5	2.42683e-46	0.960465	0.486	0.071	7.94494e-42	2	ITIH5
ABL2	3.30401e-46	1.50663	0.735	0.255	1.08167e-41	2	ABL2
ADAMTS1	1.45005e-45	1.92303	0.669	0.206	4.74719e-41	2	ADAMTS1
FOSB	1.56393e-45	1.97795	0.945	0.724	5.12e-41	2	FOSB
EIF4A1	1.8722e-45	0.995132	0.989	0.951	6.12922e-41	2	EIF4A1
THBS1	2.04742e-45	1.68937	0.867	0.48	6.70283e-41	2	THBS1
CELF2	7.66224e-45	0.872102	0.442	0.061	2.50846e-40	2	CELF2
COL6A2	1.1643e-44	1.27129	1	0.904	3.8117e-40	2	COL6A2
NFATC2	1.29046e-44	1.06855	0.365	0.032	4.2247e-40	2	NFATC2
SOCS3	2.1614e-44	1.79726	0.95	0.717	7.07598e-40	2	SOCS3
NNMT	2.16973e-44	1.56893	0.967	0.896	7.10328e-40	2	NNMT
NGFR	2.18005e-44	0.745318	0.354	0.027	7.13706e-40	2	NGFR
TPPP3	3.31074e-44	2.10961	0.481	0.078	1.08387e-39	2	TPPP3
UGDH	1.54885e-43	2.32579	0.84	0.456	5.07063e-39	2	UGDH
PROCR	1.67513e-43	1.44873	0.575	0.133	5.48405e-39	2	PROCR
ZFP36	3.48171e-43	1.61513	0.983	0.896	1.13984e-38	2	ZFP36
CHD1	8.08941e-43	1.32836	0.729	0.263	2.64831e-38	2	CHD1
FXYD1	4.60673e-42	1.02684	0.646	0.163	1.50815e-37	2	FXYD1
ADAMTSL4	5.94646e-42	0.666642	0.331	0.025	1.94675e-37	2	ADAMTSL4
JUND	6.20274e-42	1.61991	0.867	0.44	2.03065e-37	2	JUND
ABI3BP	6.17523e-41	1.00687	0.558	0.124	2.02165e-36	2	ABI3BP
GPX3	8.00889e-41	1.60866	0.707	0.233	2.62195e-36	2	GPX3
SVEP1	9.50739e-41	0.962436	0.481	0.088	3.11253e-36	2	SVEP1
MMP19	1.1888e-40	1.33048	0.641	0.195	3.89191e-36	2	MMP19
COL14A1	1.7251e-40	1.19713	0.729	0.244	5.64762e-36	2	COL14A1
FBLN5	2.60246e-40	1.61379	0.751	0.339	8.51995e-36	2	FBLN5
IL6R	2.66085e-39	0.464183	0.254	0.009	8.7111e-35	2	IL6R
PDGFRL	5.30094e-39	1.16839	0.713	0.252	1.73542e-34	2	PDGFRL
PPAP2B	1.12528e-38	1.19502	0.602	0.163	3.68395e-34	2	PPAP2B
ADAMTS15	1.94628e-38	0.523496	0.227	0.004	6.37172e-34	2	ADAMTS15
NGF	2.51643e-38	0.703895	0.276	0.015	8.23829e-34	2	NGF
GSN	5.32737e-38	2.21405	0.989	0.927	1.74407e-33	2	GSN
ERRFI1	6.90253e-38	1.47097	0.757	0.326	2.25975e-33	2	ERRFI1
TRIB1	9.21352e-38	1.33107	0.619	0.19	3.01632e-33	2	TRIB1
NOP16	9.57414e-38	0.961152	0.53	0.128	3.13438e-33	2	NOP16
TNNT3	1.83743e-37	0.500186	0.221	0.004	6.01539e-33	2	TNNT3
CD74	1.93414e-37	1.75119	0.779	0.325	6.33198e-33	2	CD74
KLF9	1.98088e-37	1.1322	0.762	0.327	6.48501e-33	2	KLF9
C16orf89	2.30542e-37	0.725889	0.398	0.053	7.5475e-33	2	C16orf89
CPE	5.16584e-37	1.57449	0.873	0.531	1.69119e-32	2	CPE
NOVA1	9.17365e-37	0.791224	0.414	0.064	3.00327e-32	2	NOVA1
PLA2G5	1.47596e-36	0.695239	0.331	0.035	4.832e-32	2	PLA2G5
SEPP1	2.4721e-36	1.23561	0.923	0.723	8.09317e-32	2	SEPP1
EIF4A3	2.70671e-36	1.5568	0.834	0.487	8.86122e-32	2	EIF4A3
CLCF1	3.28091e-36	0.699603	0.331	0.037	1.0741e-31	2	CLCF1
REL	3.68893e-36	1.13873	0.58	0.182	1.20768e-31	2	REL
TNFRSF12A	4.03647e-36	1.35951	0.917	0.575	1.32146e-31	2	TNFRSF12A
SEMA3C	1.96136e-35	1.27536	0.475	0.099	6.42109e-31	2	SEMA3C
ACKR3	2.91863e-35	0.827169	0.287	0.023	9.55501e-31	2	ACKR3
C1S	3.61449e-35	0.897169	0.994	0.975	1.18331e-30	2	C1S
AGTR1	8.27548e-35	0.533979	0.32	0.034	2.70923e-30	2	AGTR1
IL8	1.20907e-34	2.82189	0.392	0.066	3.95826e-30	2	IL8
ABCA8	3.11548e-34	0.733892	0.453	0.087	1.01995e-29	2	ABCA8
FIGF	3.13636e-34	0.929636	0.227	0.009	1.02678e-29	2	FIGF
FSTL1	9.13155e-34	1.47661	0.967	0.804	2.98949e-29	2	FSTL1
KLF6	1.17386e-33	1.37241	0.961	0.7	3.84297e-29	2	KLF6
BIN1	2.31668e-33	0.698796	0.481	0.109	7.58436e-29	2	BIN1
CSRNP1	2.98311e-33	0.965606	0.773	0.353	9.7661e-29	2	CSRNP1
DHRS3	4.69984e-33	1.05929	0.569	0.172	1.53863e-28	2	DHRS3
SRGN	7.13348e-33	1.23985	0.475	0.113	2.33536e-28	2	SRGN
CD44	1.327e-32	1.49616	0.707	0.32	4.34434e-28	2	CD44
CBLN4	1.54263e-32	0.572283	0.238	0.014	5.05028e-28	2	CBLN4
AKR1C1	1.62302e-32	0.715747	0.309	0.035	5.31344e-28	2	AKR1C1
MYADM	2.35069e-32	1.3282	0.912	0.729	7.6957e-28	2	MYADM
NT5E	2.504e-32	0.621627	0.32	0.04	8.19758e-28	2	NT5E
FBLN2	3.97299e-32	1.67133	0.851	0.564	1.30068e-27	2	FBLN2
MT1M	5.17203e-32	1.59011	0.47	0.111	1.69322e-27	2	MT1M
FOSL2	7.98204e-32	1.05902	0.657	0.249	2.61316e-27	2	FOSL2
RAMP2	1.06266e-31	0.679824	0.337	0.048	3.47894e-27	2	RAMP2
C7	1.11587e-31	1.24068	0.702	0.258	3.65313e-27	2	C7
APLP2	1.33845e-31	0.973684	0.735	0.315	4.38183e-27	2	APLP2
ELN	1.5641e-31	1.30074	0.74	0.327	5.12054e-27	2	ELN
MAT2A	1.87083e-31	1.14945	0.602	0.207	6.12473e-27	2	MAT2A
S100A4	2.22409e-31	1.54757	0.818	0.487	7.28122e-27	2	S100A4
C1R	2.23394e-31	0.893427	0.994	0.972	7.31348e-27	2	C1R
NPR1	3.88715e-31	0.380341	0.199	0.006	1.27258e-26	2	NPR1
HSPB6	5.04344e-31	0.936931	0.558	0.166	1.65112e-26	2	HSPB6
S100A9	5.34088e-31	1.11445	0.271	0.025	1.7485e-26	2	S100A9
RASD1	8.07715e-31	2.10173	0.552	0.185	2.6443e-26	2	RASD1
XPNPEP2	1.00958e-30	0.404583	0.177	0.003	3.30515e-26	2	XPNPEP2
DCLK1	1.14616e-30	0.766896	0.414	0.087	3.7523e-26	2	DCLK1
ARID5B	3.16157e-30	1.30835	0.912	0.714	1.03503e-25	2	ARID5B
PLAC9	6.18922e-30	1.54924	0.757	0.432	2.02623e-25	2	PLAC9
ANGPTL1	9.04257e-30	0.793384	0.392	0.076	2.96036e-25	2	ANGPTL1
CDK17	2.19686e-29	0.726657	0.365	0.07	7.19209e-25	2	CDK17
EIF1	2.2221e-29	0.613039	0.989	0.986	7.27471e-25	2	EIF1
PTGS1	3.57615e-29	0.391792	0.204	0.01	1.17076e-24	2	PTGS1
STEAP1	6.57478e-29	1.07506	0.646	0.265	2.15245e-24	2	STEAP1
NFIA	9.24737e-29	0.906298	0.669	0.262	3.0274e-24	2	NFIA
IGFBP4	1.10048e-28	1.03182	0.945	0.819	3.60276e-24	2	IGFBP4
ALDH1A3	1.33852e-28	1.30076	0.652	0.255	4.38205e-24	2	ALDH1A3
PNRC2	1.87154e-28	0.379166	0.238	0.02	6.12706e-24	2	PNRC2
RNASE4	2.0492e-28	0.781744	0.403	0.087	6.70867e-24	2	RNASE4
ANGPTL4	2.68661e-28	1.2778	0.481	0.131	8.79543e-24	2	ANGPTL4
DDX5	3.06817e-28	0.719309	0.989	0.953	1.00446e-23	2	DDX5
TUBB4B	3.38648e-28	0.99048	0.851	0.563	1.10867e-23	2	TUBB4B
TSC22D2	3.94749e-28	0.81128	0.508	0.155	1.29233e-23	2	TSC22D2
PER2	5.04032e-28	0.78893	0.381	0.081	1.6501e-23	2	PER2
ADAM17	6.98415e-28	0.878627	0.525	0.164	2.28647e-23	2	ADAM17
SIK1	1.16282e-27	1.02192	0.586	0.212	3.80682e-23	2	SIK1
ADAMTS16	1.4059e-27	0.544409	0.199	0.011	4.60263e-23	2	ADAMTS16
JUNB	2.95126e-27	0.983581	0.994	0.965	9.66184e-23	2	JUNB
TIPARP	3.03322e-27	0.851944	0.497	0.152	9.93014e-23	2	TIPARP
GNPNAT1	3.3982e-27	1.33767	0.425	0.115	1.1125e-22	2	GNPNAT1
TNFAIP2	5.03105e-27	0.807889	0.348	0.064	1.64706e-22	2	TNFAIP2
SDCBP	6.83122e-27	0.897683	0.906	0.794	2.2364e-22	2	SDCBP
ARC	8.26385e-27	1.71649	0.436	0.111	2.70542e-22	2	ARC
DCN	8.95665e-27	0.890148	0.989	0.992	2.93223e-22	2	DCN
RHOB	1.76871e-26	1.44979	0.702	0.387	5.79042e-22	2	RHOB
ANXA21	2.94137e-26	0.818835	0.972	0.871	9.62946e-22	2	ANXA2
APBB1IP	3.02541e-26	0.324093	0.182	0.009	9.9046e-22	2	APBB1IP
PER1	3.04911e-26	0.832749	0.519	0.161	9.98218e-22	2	PER1
CADM3	3.27702e-26	0.485066	0.199	0.013	1.07283e-21	2	CADM3
IGFBP6	4.15601e-26	1.86672	0.845	0.612	1.3606e-21	2	IGFBP6
NCALD	4.31136e-26	0.98078	0.508	0.167	1.41145e-21	2	NCALD
METTL7A	4.51327e-26	0.603606	0.486	0.133	1.47756e-21	2	METTL7A
RCAN1	5.07339e-26	1.09183	0.497	0.163	1.66093e-21	2	RCAN1
PLTP	5.3519e-26	0.988343	0.796	0.488	1.75211e-21	2	PLTP
B4GALT1	5.71786e-26	1.45319	0.613	0.268	1.87191e-21	2	B4GALT1
SMOC2	7.74968e-26	1.19097	0.613	0.264	2.53709e-21	2	SMOC2
PPP1R1B	8.57481e-26	0.3028	0.144	0.001	2.80722e-21	2	PPP1R1B
GPNMB	1.51157e-25	0.972124	0.901	0.729	4.94859e-21	2	GPNMB
CXCL14	1.8143e-25	2.13449	0.547	0.204	5.93966e-21	2	CXCL14
KLF2	2.0358e-25	0.794922	0.409	0.102	6.66479e-21	2	KLF2
HLA-DRA	2.16148e-25	1.54141	0.552	0.183	7.07627e-21	2	HLA-DRA
CXCL1	2.99184e-25	2.66401	0.199	0.015	9.79469e-21	2	CXCL1
THAP2	3.75812e-25	0.810078	0.304	0.053	1.23033e-20	2	THAP2
F10	4.32e-25	1.03025	0.497	0.161	1.41428e-20	2	F10
DDX3X	5.73393e-25	0.908752	0.691	0.339	1.87717e-20	2	DDX3X
SLC20A1	5.79808e-25	0.86617	0.575	0.22	1.89818e-20	2	SLC20A1
AOX1	7.88592e-25	0.412549	0.204	0.016	2.58169e-20	2	AOX1
MESDC1	1.03226e-24	1.02993	0.497	0.173	3.37942e-20	2	MESDC1
NAF1	1.73653e-24	0.669187	0.365	0.086	5.68505e-20	2	NAF1
RDH10	1.78912e-24	0.753655	0.293	0.049	5.85721e-20	2	RDH10
EMILIN2	2.37219e-24	0.401832	0.238	0.029	7.76608e-20	2	EMILIN2
CFH	2.79224e-24	0.974707	0.89	0.631	9.14124e-20	2	CFH
EBF1	2.83244e-24	0.870033	0.486	0.162	9.27283e-20	2	EBF1
PLAGL1	3.16863e-24	0.861903	0.558	0.209	1.03735e-19	2	PLAGL1
GPC3	3.3546e-24	1.38877	0.652	0.3	1.09823e-19	2	GPC3
ADAM33	3.8946e-24	0.614101	0.315	0.058	1.27502e-19	2	ADAM33
TGFBR3	4.00677e-24	0.747304	0.32	0.063	1.31174e-19	2	TGFBR3
LGALS3BP	5.28371e-24	0.806791	0.967	0.881	1.72978e-19	2	LGALS3BP
FBN1	5.5037e-24	1.57523	0.834	0.559	1.8018e-19	2	FBN1
ABLIM1	6.46602e-24	0.609279	0.227	0.025	2.11685e-19	2	ABLIM1
GNL3	6.52305e-24	0.896062	0.707	0.378	2.13552e-19	2	GNL3
CYBA	8.35275e-24	0.811871	0.851	0.578	2.73452e-19	2	CYBA
KPNA2	1.44416e-23	0.857174	0.508	0.182	4.7279e-19	2	KPNA2
C11orf96	1.50426e-23	1.4983	0.757	0.534	4.92465e-19	2	C11orf96
MFAP4	1.78905e-23	0.867201	0.934	0.709	5.85701e-19	2	MFAP4
HLA-DRB1	4.88833e-23	1.25463	0.453	0.138	1.60034e-18	2	HLA-DRB1
CXCL3	6.47749e-23	1.73258	0.276	0.048	2.1206e-18	2	CXCL3
ABCA9	7.55667e-23	0.707917	0.365	0.086	2.4739e-18	2	ABCA9
EGR3	1.13452e-22	0.771656	0.552	0.209	3.71419e-18	2	EGR3
ETF1	1.27841e-22	0.781052	0.641	0.303	4.18526e-18	2	ETF1
PRRG3	1.29487e-22	0.308087	0.171	0.011	4.23914e-18	2	PRRG3
CRIP1	1.6033e-22	0.780027	0.331	0.073	5.24887e-18	2	CRIP1
PCOLCE2	1.94334e-22	0.701172	0.144	0.005	6.36211e-18	2	PCOLCE2
LDLR	2.08794e-22	0.418664	0.304	0.058	6.83551e-18	2	LDLR
CD248	2.18349e-22	0.970158	0.652	0.321	7.1483e-18	2	CD248
HMGA1	2.24963e-22	0.930613	0.37	0.097	7.36484e-18	2	HMGA1
ANKRD28	2.25119e-22	1.05921	0.558	0.236	7.36996e-18	2	ANKRD28
CHL1	2.46929e-22	0.355162	0.155	0.008	8.08397e-18	2	CHL1
CYCS	3.71693e-22	1.01994	0.829	0.622	1.21685e-17	2	CYCS
XBP1	4.1579e-22	0.884843	0.867	0.683	1.36121e-17	2	XBP1
ACSL4	5.0066e-22	0.885596	0.414	0.128	1.63906e-17	2	ACSL4
CYBRD1	6.26302e-22	0.800105	0.807	0.504	2.05039e-17	2	CYBRD1
COLEC12	7.90221e-22	0.49919	0.359	0.09	2.58702e-17	2	COLEC12
S100A8	9.21293e-22	0.858223	0.204	0.023	3.01613e-17	2	S100A8
CPXM1	1.05747e-21	0.897463	0.746	0.46	3.46195e-17	2	CPXM1
SRSF5	1.07651e-21	0.797137	0.934	0.732	3.52429e-17	2	SRSF5
SERPINF1	1.41493e-21	0.754968	0.961	0.966	4.63218e-17	2	SERPINF1
MFSD2A	1.59627e-21	0.357863	0.133	0.004	5.22588e-17	2	MFSD2A
TMEM88	1.72422e-21	0.348597	0.155	0.009	5.64477e-17	2	TMEM88
LINC01133	1.85597e-21	0.516089	0.204	0.023	6.07607e-17	2	LINC01133
ZFP36L2	1.8925e-21	1.2191	0.923	0.789	6.19565e-17	2	ZFP36L2
WNT11	1.98322e-21	0.374666	0.144	0.006	6.49266e-17	2	WNT11
CREM	2.57842e-21	1.10307	0.564	0.249	8.44122e-17	2	CREM
FLNC	3.69536e-21	0.384715	0.227	0.032	1.20979e-16	2	FLNC
PSAP	4.04042e-21	0.603933	0.972	0.96	1.32275e-16	2	PSAP
SH3BP5	7.22767e-21	0.675877	0.525	0.2	2.3662e-16	2	SH3BP5
SAT1	8.0214e-21	0.998688	0.95	0.853	2.62604e-16	2	SAT1
MLF1	8.13272e-21	0.859992	0.514	0.215	2.66249e-16	2	MLF1
CPVL	8.75988e-21	0.432263	0.271	0.049	2.86781e-16	2	CPVL
CYB5D1	9.45195e-21	0.725897	0.199	0.024	3.09438e-16	2	CYB5D1
CRABP2	1.06256e-20	0.754334	0.525	0.206	3.47862e-16	2	CRABP2
PPP1R15B	1.20838e-20	0.719094	0.409	0.13	3.95599e-16	2	PPP1R15B
MMP2	1.25558e-20	0.968202	0.95	0.79	4.11052e-16	2	MMP2
MMP23B	1.27176e-20	0.789247	0.663	0.329	4.16349e-16	2	MMP23B
AKR1C2	1.39317e-20	0.326063	0.182	0.018	4.56095e-16	2	AKR1C2
FCN1	1.4621e-20	0.394268	0.149	0.009	4.78662e-16	2	FCN1
NFIL3	1.64268e-20	0.67947	0.298	0.067	5.37782e-16	2	NFIL3
PENK	2.39914e-20	0.729048	0.127	0.004	7.8543e-16	2	PENK
CST3	2.48293e-20	0.777802	0.983	0.984	8.12861e-16	2	CST3
HIF1A	2.49507e-20	0.922799	0.691	0.401	8.16836e-16	2	HIF1A
NFKBIZ	2.62931e-20	0.98187	0.602	0.306	8.60784e-16	2	NFKBIZ
EGLN1	2.68927e-20	0.520084	0.376	0.107	8.80414e-16	2	EGLN1
ZFP36L1	2.8746e-20	0.880644	0.972	0.908	9.41088e-16	2	ZFP36L1
RBMS1	4.18792e-20	0.886724	0.79	0.534	1.37104e-15	2	RBMS1
CCNL1	4.32579e-20	0.871	0.906	0.686	1.41618e-15	2	CCNL1
PTPRS	6.05994e-20	1.10469	0.42	0.144	1.9839e-15	2	PTPRS
VIM	6.21975e-20	0.537385	1	0.991	2.03622e-15	2	VIM
DUSP14	7.45253e-20	0.727966	0.558	0.247	2.43981e-15	2	DUSP14
LIMA1	9.39688e-20	0.820142	0.785	0.52	3.07635e-15	2	LIMA1
FGFR1	9.48098e-20	0.921157	0.746	0.468	3.10388e-15	2	FGFR1
OMD	1.02405e-19	0.549619	0.398	0.115	3.35255e-15	2	OMD
SPRY2	1.16409e-19	0.426165	0.232	0.037	3.81098e-15	2	SPRY2
USP2	1.20635e-19	0.431807	0.149	0.01	3.94935e-15	2	USP2
ATP13A3	1.26716e-19	0.67595	0.365	0.105	4.14842e-15	2	ATP13A3
CTSL	1.78504e-19	1.15734	0.845	0.695	5.84386e-15	2	CTSL
IGSF10	2.05328e-19	0.278997	0.133	0.006	6.72204e-15	2	IGSF10
ATXN7	2.30401e-19	0.544319	0.293	0.066	7.54286e-15	2	ATXN7
IL6ST	2.98295e-19	0.832711	0.685	0.396	9.76557e-15	2	IL6ST
DCUN1D3	3.12306e-19	0.541791	0.199	0.027	1.02243e-14	2	DCUN1D3
CSF1	3.46967e-19	0.643408	0.315	0.077	1.1359e-14	2	CSF1
GLIS3	4.28076e-19	0.571377	0.398	0.13	1.40143e-14	2	GLIS3
CFB	4.46405e-19	0.485939	0.243	0.043	1.46144e-14	2	CFB
SRSF6	6.5888e-19	0.792076	0.58	0.281	2.15704e-14	2	SRSF6
C2	9.97902e-19	0.75742	0.47	0.186	3.26693e-14	2	C2
UBC	1.01887e-18	0.731819	1	0.98	3.33557e-14	2	UBC
PPAP2A	1.05251e-18	0.648859	0.63	0.315	3.4457e-14	2	PPAP2A
PLAUR	1.06838e-18	1.1522	0.807	0.59	3.49766e-14	2	PLAUR
OLFML3	1.11442e-18	0.769875	0.812	0.594	3.64839e-14	2	OLFML3
LRRN4CL	1.12857e-18	0.690044	0.348	0.097	3.69471e-14	2	LRRN4CL
EFNA5	1.1985e-18	0.250903	0.144	0.01	3.92366e-14	2	EFNA5
CRISPLD2	1.48385e-18	0.929376	0.773	0.488	4.85781e-14	2	CRISPLD2
MEG3	1.6257e-18	1.12905	0.851	0.641	5.32221e-14	2	MEG3
SEMA4A	1.68696e-18	0.567869	0.265	0.056	5.52276e-14	2	SEMA4A
SDC4	2.93523e-18	0.54845	0.315	0.082	9.60937e-14	2	SDC4
EBF2	3.06197e-18	0.436183	0.21	0.033	1.00243e-13	2	EBF2
GJA1	3.67767e-18	0.928321	0.53	0.253	1.204e-13	2	GJA1
INSIG1	4.71554e-18	1.29697	0.492	0.219	1.54377e-13	2	INSIG1
IL33	4.79127e-18	0.404247	0.199	0.029	1.56857e-13	2	IL33
AXL	5.02394e-18	0.967996	0.773	0.496	1.64474e-13	2	AXL
ZC3H12A	5.64117e-18	0.596851	0.464	0.174	1.84681e-13	2	ZC3H12A
ADAMTS4	6.06345e-18	1.15945	0.448	0.177	1.98505e-13	2	ADAMTS4
PGAP1	6.159e-18	0.806548	0.276	0.064	2.01633e-13	2	PGAP1
CTSH	6.9315e-18	0.754599	0.547	0.253	2.26924e-13	2	CTSH
CDON	7.83022e-18	0.258289	0.144	0.011	2.56346e-13	2	CDON
CTD-2369P2.2	9.68094e-18	0.675881	0.381	0.128	3.16935e-13	2	CTD-2369P2.2
WSB1	9.80157e-18	0.817829	0.867	0.697	3.20884e-13	2	WSB1
ADAMTS5	1.07809e-17	0.384524	0.138	0.01	3.52944e-13	2	ADAMTS5
NFE2L2	1.23383e-17	0.797427	0.812	0.612	4.0393e-13	2	NFE2L2
EGFR	1.23575e-17	0.436321	0.298	0.073	4.0456e-13	2	EGFR
MIDN	1.42825e-17	0.81491	0.63	0.338	4.6758e-13	2	MIDN
PABPC4	2.83496e-17	0.692564	0.619	0.325	9.2811e-13	2	PABPC4
FAM20A	3.33797e-17	0.315477	0.254	0.054	1.09279e-12	2	FAM20A
CCDC71L	3.65513e-17	0.694174	0.365	0.12	1.19662e-12	2	CCDC71L
CDC42SE1	4.3332e-17	0.918373	0.481	0.209	1.4186e-12	2	CDC42SE1
NABP1	6.05105e-17	0.612427	0.409	0.148	1.98099e-12	2	NABP1
TFRC	6.19332e-17	0.310612	0.232	0.044	2.02757e-12	2	TFRC
SAMHD1	6.29782e-17	0.48345	0.359	0.114	2.06178e-12	2	SAMHD1
CHMP1B	6.36973e-17	1.13654	0.696	0.466	2.08532e-12	2	CHMP1B
NOLC1	7.54071e-17	0.745335	0.508	0.235	2.46868e-12	2	NOLC1
FKBP1A	8.4266e-17	0.738771	0.901	0.828	2.7587e-12	2	FKBP1A
IFI271	8.99705e-17	1.00472	0.74	0.458	2.94545e-12	2	IFI27
GAS6	9.36292e-17	0.700488	0.713	0.399	3.06523e-12	2	GAS6
PTGS2	1.14259e-16	0.878149	0.254	0.059	3.74063e-12	2	PTGS2
EMP3	1.21879e-16	1.0449	0.862	0.679	3.99007e-12	2	EMP3
ASS1	1.25524e-16	0.303827	0.193	0.03	4.10942e-12	2	ASS1
SPTSSA	1.35662e-16	1.02451	0.718	0.525	4.44131e-12	2	SPTSSA
HNRNPU	1.52227e-16	0.843566	0.867	0.684	4.98361e-12	2	HNRNPU
SLC2A3	1.91596e-16	0.835947	0.823	0.578	6.27246e-12	2	SLC2A3
EPB41L3	2.15071e-16	0.411601	0.276	0.07	7.041e-12	2	EPB41L3
SLC39A14	2.31644e-16	0.507546	0.354	0.116	7.58357e-12	2	SLC39A14
WTAP	2.37429e-16	1.02329	0.652	0.382	7.77294e-12	2	WTAP
PANX1	2.55775e-16	0.559931	0.309	0.091	8.37355e-12	2	PANX1
STK40	2.76462e-16	0.416655	0.249	0.057	9.0508e-12	2	STK40
STEAP2	3.84056e-16	0.615399	0.425	0.166	1.25732e-11	2	STEAP2
PDE4D	4.49854e-16	0.408233	0.243	0.054	1.47273e-11	2	PDE4D
CBLB	4.9403e-16	0.893096	0.492	0.225	1.61736e-11	2	CBLB
SFPQ	5.01849e-16	0.722866	0.762	0.526	1.64295e-11	2	SFPQ
AL132709.8	5.71239e-16	0.369417	0.127	0.01	1.87012e-11	2	AL132709.8
ARF6	5.84357e-16	0.706468	0.624	0.36	1.91307e-11	2	ARF6
PROS1	7.22102e-16	0.651308	0.613	0.339	2.36402e-11	2	PROS1
PALM	1.02557e-15	0.386491	0.238	0.053	3.35752e-11	2	PALM
PIM3	1.28594e-15	0.839399	0.657	0.392	4.20991e-11	2	PIM3
NTRK2	1.49623e-15	0.592488	0.265	0.067	4.89836e-11	2	NTRK2
METRNL	1.61457e-15	0.517847	0.254	0.062	5.28579e-11	2	METRNL
RNF122	1.62624e-15	0.388578	0.16	0.021	5.32397e-11	2	RNF122
CTNNAL1	1.78988e-15	0.530014	0.381	0.139	5.8597e-11	2	CTNNAL1
SELENBP1	1.92588e-15	0.564638	0.448	0.188	6.30494e-11	2	SELENBP1
BCL2A1	2.31527e-15	0.269339	0.133	0.013	7.57975e-11	2	BCL2A1
NOP58	3.48769e-15	0.737845	0.564	0.301	1.1418e-10	2	NOP58
LTBP4	3.49893e-15	1.13092	0.724	0.502	1.14548e-10	2	LTBP4
SNCG	3.59835e-15	0.253214	0.144	0.016	1.17803e-10	2	SNCG
SLC43A2	3.95665e-15	0.286443	0.193	0.034	1.29533e-10	2	SLC43A2
IL11RA	4.22486e-15	0.452125	0.32	0.102	1.38313e-10	2	IL11RA
WNT9A	6.01093e-15	0.300283	0.116	0.009	1.96786e-10	2	WNT9A
PDGFRA	6.20035e-15	0.601636	0.657	0.364	2.02987e-10	2	PDGFRA
SAMD4A	7.00212e-15	0.429582	0.298	0.09	2.29235e-10	2	SAMD4A
SLC25A44	8.89565e-15	0.474227	0.204	0.04	2.91226e-10	2	SLC25A44
GSPT1	8.93518e-15	0.638751	0.575	0.325	2.9252e-10	2	GSPT1
FCGRT	8.93682e-15	0.64156	0.84	0.676	2.92574e-10	2	FCGRT
BTG2	9.95254e-15	0.782928	0.713	0.432	3.25826e-10	2	BTG2
APOE	1.0091e-14	1.78958	0.552	0.307	3.30359e-10	2	APOE
NEGR1	1.02669e-14	0.554521	0.37	0.14	3.36119e-10	2	NEGR1
GABARAPL1	1.12039e-14	0.787727	0.597	0.345	3.66795e-10	2	GABARAPL1
SLC16A1	1.14293e-14	0.58654	0.448	0.195	3.74173e-10	2	SLC16A1
FST	1.30081e-14	0.673322	0.16	0.024	4.25858e-10	2	FST
EIF1AX	1.48991e-14	0.646187	0.751	0.513	4.87766e-10	2	EIF1AX
SERPINE1	1.54985e-14	1.20533	0.624	0.387	5.07389e-10	2	SERPINE1
UGP2	1.97505e-14	1.24059	0.823	0.654	6.46592e-10	2	UGP2
BDKRB2	2.20795e-14	0.431743	0.199	0.04	7.22839e-10	2	BDKRB2
WEE1	2.21212e-14	0.524928	0.403	0.164	7.24204e-10	2	WEE1
LRP1	3.89464e-14	0.71532	0.785	0.571	1.27503e-09	2	LRP1
S100A6	4.20781e-14	0.636266	0.994	0.976	1.37755e-09	2	S100A6
ICAM1	4.40041e-14	1.23488	0.514	0.267	1.44061e-09	2	ICAM1
SASH1	6.11478e-14	0.46902	0.271	0.08	2.00186e-09	2	SASH1
GCLM	6.7672e-14	0.557645	0.315	0.105	2.21544e-09	2	GCLM
BYSL	7.02351e-14	0.325924	0.238	0.062	2.29936e-09	2	BYSL
MAP2K3	7.16939e-14	0.5646	0.431	0.188	2.34711e-09	2	MAP2K3
BAIAP2	7.87236e-14	0.402937	0.309	0.101	2.57725e-09	2	BAIAP2
ZNF385A	8.77669e-14	0.418577	0.199	0.042	2.87331e-09	2	ZNF385A
MT1G	9.74619e-14	1.09088	0.144	0.02	3.19071e-09	2	MT1G
CLDN11	1.01223e-13	1.16211	0.503	0.269	3.31385e-09	2	CLDN11
ADD3	1.26813e-13	0.632235	0.619	0.348	4.15161e-09	2	ADD3
SLC7A5	1.40258e-13	0.329371	0.116	0.011	4.59177e-09	2	SLC7A5
PODN	1.47637e-13	0.634543	0.751	0.531	4.83333e-09	2	PODN
PPP1R15A	2.05947e-13	0.628425	0.939	0.798	6.74228e-09	2	PPP1R15A
IL1R1	2.12102e-13	0.623669	0.619	0.374	6.94381e-09	2	IL1R1
CCL4	2.30492e-13	0.331945	0.138	0.019	7.54584e-09	2	CCL4
ABCC9	2.32318e-13	0.369099	0.238	0.061	7.60562e-09	2	ABCC9
BTG3	3.15262e-13	0.672785	0.702	0.507	1.0321e-08	2	BTG3
ANPEP	4.23242e-13	0.305216	0.182	0.037	1.38561e-08	2	ANPEP
EPHX1	4.31403e-13	0.540109	0.702	0.46	1.41233e-08	2	EPHX1
LEPR	4.66396e-13	0.420147	0.182	0.037	1.52689e-08	2	LEPR
COQ10B	6.0041e-13	0.605737	0.63	0.397	1.96562e-08	2	COQ10B
SSC5D	6.58261e-13	0.347586	0.315	0.109	2.15501e-08	2	SSC5D
ZFAND5	6.59092e-13	0.710132	0.785	0.571	2.15774e-08	2	ZFAND5
PRNP	7.78956e-13	0.612476	0.785	0.583	2.55015e-08	2	PRNP
LHFPL2	9.36403e-13	0.35343	0.26	0.078	3.0656e-08	2	LHFPL2
SNHG15	1.04984e-12	0.433048	0.387	0.155	3.43697e-08	2	SNHG15
ZSWIM6	1.07216e-12	0.398605	0.232	0.064	3.51004e-08	2	ZSWIM6
PPRC1	1.14364e-12	0.279898	0.193	0.043	3.74406e-08	2	PPRC1
EIF5AL1	1.17742e-12	0.39623	0.249	0.072	3.85463e-08	2	EIF5AL1
PTGES	1.19244e-12	0.464703	0.315	0.113	3.90381e-08	2	PTGES
RTN4	1.77579e-12	0.556298	0.945	0.886	5.81357e-08	2	RTN4
AMD1	1.83242e-12	0.643146	0.53	0.293	5.99897e-08	2	AMD1
FLRT2	1.86322e-12	0.370436	0.254	0.073	6.09982e-08	2	FLRT2
WDR43	1.88694e-12	0.509575	0.436	0.204	6.17747e-08	2	WDR43
TOB2	1.96115e-12	0.548132	0.514	0.272	6.42041e-08	2	TOB2
KLHL21	2.09899e-12	0.407548	0.232	0.064	6.87167e-08	2	KLHL21
SF1	2.58437e-12	0.523608	0.735	0.484	8.46071e-08	2	SF1
CYP1B1	2.5973e-12	0.414311	0.448	0.191	8.50303e-08	2	CYP1B1
HLA-DPA1	2.60429e-12	0.858205	0.464	0.229	8.52592e-08	2	HLA-DPA1
IGJ	2.91448e-12	0.459177	0.376	0.157	9.54142e-08	2	IGJ
AKR1C3	3.46711e-12	0.319664	0.249	0.072	1.13506e-07	2	AKR1C3
TMEM176A	3.49415e-12	0.745434	0.773	0.625	1.14391e-07	2	TMEM176A
LAPTM5	4.44574e-12	0.448929	0.215	0.057	1.45545e-07	2	LAPTM5
PCOLCE	4.58211e-12	0.628317	0.978	0.876	1.50009e-07	2	PCOLCE
EGR1	4.89229e-12	0.577109	0.95	0.838	1.60164e-07	2	EGR1
NAP1L5	5.05645e-12	0.284452	0.21	0.054	1.65538e-07	2	NAP1L5
KLF16	5.45978e-12	0.378708	0.16	0.032	1.78742e-07	2	KLF16
RBM39	5.4815e-12	0.519799	0.923	0.789	1.79453e-07	2	RBM39
AL132709.5	5.57339e-12	0.411013	0.199	0.049	1.82462e-07	2	AL132709.5
LAMB2	6.09593e-12	0.683295	0.536	0.305	1.99569e-07	2	LAMB2
ARL6IP5	6.51692e-12	0.456707	0.878	0.756	2.13351e-07	2	ARL6IP5
MRGPRF	7.35665e-12	0.502503	0.398	0.177	2.40842e-07	2	MRGPRF
ABL1	7.54032e-12	0.3945	0.304	0.107	2.46855e-07	2	ABL1
EAF1	7.59751e-12	0.322097	0.193	0.047	2.48727e-07	2	EAF1
DUSP2	7.64702e-12	0.395193	0.243	0.072	2.50348e-07	2	DUSP2
ZNF331	8.59741e-12	0.598388	0.376	0.168	2.81462e-07	2	ZNF331
SRGAP1	1.06226e-11	0.426736	0.331	0.13	3.47763e-07	2	SRGAP1
EIF5A	1.0976e-11	0.806969	0.669	0.473	3.59333e-07	2	EIF5A
LDHA1	1.1684e-11	0.655354	0.95	0.908	3.82512e-07	2	LDHA
CILP2	1.17929e-11	0.316983	0.144	0.025	3.86076e-07	2	CILP2
LARP6	1.27176e-11	0.438706	0.381	0.169	4.1635e-07	2	LARP6
MIR22HG	1.37112e-11	0.496935	0.425	0.2	4.48879e-07	2	MIR22HG
C10orf54	1.45875e-11	0.538254	0.425	0.207	4.77566e-07	2	C10orf54
ABHD14A	1.53583e-11	0.354671	0.392	0.166	5.028e-07	2	ABHD14A
RAP1B	1.53888e-11	0.527413	0.867	0.681	5.03799e-07	2	RAP1B
CD52	1.77097e-11	0.333036	0.16	0.033	5.79781e-07	2	CD52
CAPG	1.89095e-11	0.481552	0.376	0.166	6.19061e-07	2	CAPG
ADAM15	1.93455e-11	0.284451	0.215	0.059	6.33334e-07	2	ADAM15
SPSB1	1.98643e-11	1.10971	0.729	0.595	6.50317e-07	2	SPSB1
HMGCR	2.57054e-11	0.319603	0.193	0.049	8.41542e-07	2	HMGCR
HLA-DPB1	2.77646e-11	0.842579	0.436	0.212	9.08958e-07	2	HLA-DPB1
SPG20	3.04083e-11	0.569667	0.635	0.418	9.95508e-07	2	SPG20
TFPI2	3.64043e-11	0.636343	0.193	0.051	1.1918e-06	2	TFPI2
SOAT1	3.78559e-11	0.430968	0.414	0.196	1.23933e-06	2	SOAT1
HMGN3	3.98159e-11	0.506794	0.674	0.466	1.30349e-06	2	HMGN3
SERPINE2	4.04822e-11	1.32224	0.497	0.292	1.32531e-06	2	SERPINE2
C1orf56	5.10136e-11	0.598309	0.414	0.195	1.67008e-06	2	C1orf56
SERPING11	5.27537e-11	0.360868	0.978	0.984	1.72705e-06	2	SERPING1
PNRC2.1	5.61374e-11	0.274088	0.199	0.053	1.83783e-06	2	PNRC2.1
FOS1	5.72871e-11	0.579015	0.994	0.917	1.87546e-06	2	FOS
PXDC1	6.70073e-11	0.453393	0.359	0.154	2.19368e-06	2	PXDC1
LHFP	6.86395e-11	0.811932	0.751	0.647	2.24712e-06	2	LHFP
AHCYL1	7.17029e-11	0.604972	0.47	0.257	2.34741e-06	2	AHCYL1
POLR1C	7.70759e-11	0.374876	0.282	0.104	2.52331e-06	2	POLR1C
PRICKLE2	7.75061e-11	0.374156	0.204	0.058	2.53739e-06	2	PRICKLE2
TNFAIP3	8.02747e-11	0.64474	0.309	0.119	2.62803e-06	2	TNFAIP3
ADCY3	8.1642e-11	0.42089	0.227	0.071	2.67279e-06	2	ADCY3
C17orf58	8.24545e-11	0.60502	0.265	0.095	2.69939e-06	2	C17orf58
STRN3	8.5841e-11	0.493624	0.387	0.178	2.81026e-06	2	STRN3
RAN	8.59821e-11	0.514193	0.906	0.812	2.81488e-06	2	RAN
CDKN1A	8.79505e-11	0.816714	0.768	0.582	2.87932e-06	2	CDKN1A
GADD45B	9.09988e-11	1.04137	0.884	0.839	2.97912e-06	2	GADD45B
F3	9.3598e-11	1.11375	0.591	0.384	3.06421e-06	2	F3
PDCD4	9.51743e-11	0.449147	0.431	0.217	3.11582e-06	2	PDCD4
ATP1B3	9.90316e-11	0.817998	0.718	0.537	3.2421e-06	2	ATP1B3
TUBA4A	1.04932e-10	0.321637	0.149	0.03	3.43526e-06	2	TUBA4A
BOC	1.10606e-10	0.502197	0.381	0.178	3.62103e-06	2	BOC
TMED5	1.14869e-10	0.506004	0.37	0.168	3.76058e-06	2	TMED5
ITGA51	1.32913e-10	0.635103	0.486	0.271	4.35131e-06	2	ITGA5
GPCPD1	1.38052e-10	0.505223	0.276	0.106	4.51953e-06	2	GPCPD1
DPP4	1.44788e-10	0.317545	0.155	0.034	4.74006e-06	2	DPP4
CD83	1.65898e-10	0.316194	0.166	0.039	5.43116e-06	2	CD83
CHI3L1	1.68001e-10	0.858337	0.105	0.014	5.50001e-06	2	CHI3L1
HLA-DQB1	1.70877e-10	0.450033	0.204	0.058	5.59419e-06	2	HLA-DQB1
EIF3A	1.7818e-10	0.496765	0.635	0.41	5.83326e-06	2	EIF3A
RP6-99M1.2	1.79886e-10	0.40311	0.21	0.062	5.88909e-06	2	RP6-99M1.2
ADAMTSL3	1.87406e-10	0.289574	0.122	0.02	6.13528e-06	2	ADAMTSL3
TUBB2A	2.00321e-10	0.829366	0.558	0.353	6.55809e-06	2	TUBB2A
SELK	2.0425e-10	0.710726	0.807	0.688	6.68673e-06	2	SELK
ATP6V0A1	2.16689e-10	0.476878	0.326	0.138	7.09396e-06	2	ATP6V0A1
CD81	2.26146e-10	0.51195	0.597	0.367	7.40356e-06	2	CD81
THBS3	2.2866e-10	0.474536	0.459	0.233	7.48588e-06	2	THBS3
CTSF	2.32645e-10	0.467667	0.707	0.499	7.61634e-06	2	CTSF
TSPAN8	2.4166e-10	0.454944	0.238	0.08	7.91146e-06	2	TSPAN8
RGS2	2.42782e-10	0.927188	0.63	0.449	7.9482e-06	2	RGS2
GAS7	2.62517e-10	0.510059	0.32	0.138	8.59428e-06	2	GAS7
CXCR4	2.68179e-10	0.352839	0.21	0.061	8.77963e-06	2	CXCR4
NXT1	2.7608e-10	0.555893	0.597	0.387	9.03831e-06	2	NXT1
ELOVL5	3.71601e-10	0.563858	0.58	0.367	1.21655e-05	2	ELOVL5
OAF	4.04471e-10	0.537138	0.519	0.281	1.32416e-05	2	OAF
SLIT2	4.28259e-10	0.401417	0.32	0.13	1.40203e-05	2	SLIT2
EIF4G2	4.32111e-10	0.388696	0.912	0.776	1.41465e-05	2	EIF4G2
TYROBP	4.49854e-10	0.607335	0.238	0.08	1.47273e-05	2	TYROBP
LYZ	5.61572e-10	1.15185	0.26	0.097	1.83847e-05	2	LYZ
MT1E	5.67695e-10	1.77279	0.635	0.498	1.85852e-05	2	MT1E
AKIRIN1	6.67833e-10	0.507077	0.514	0.314	2.18635e-05	2	AKIRIN1
HNRNPH1	6.94055e-10	0.79989	0.646	0.432	2.2722e-05	2	HNRNPH1
RP11-14N7.2	7.13561e-10	0.598971	0.448	0.249	2.33606e-05	2	RP11-14N7.2
USP36	7.38405e-10	0.350025	0.26	0.096	2.41739e-05	2	USP36
TSPYL1	7.56375e-10	0.518967	0.459	0.254	2.47622e-05	2	TSPYL1
TFPI	7.88813e-10	0.568697	0.785	0.628	2.58242e-05	2	TFPI
PSME4	8.65702e-10	0.356063	0.199	0.061	2.83414e-05	2	PSME4
RNF139	9.64114e-10	0.439997	0.497	0.278	3.15632e-05	2	RNF139
HNRNPAB	9.81077e-10	0.52936	0.58	0.379	3.21185e-05	2	HNRNPAB
MT1X	9.90972e-10	2.01973	0.564	0.422	3.24425e-05	2	MT1X
IGLL5	1.0543e-09	0.272826	0.243	0.083	3.45155e-05	2	IGLL5
HNRNPA0	1.2076e-09	0.511813	0.923	0.851	3.95343e-05	2	HNRNPA0
IRF2BP2	1.26544e-09	0.501201	0.536	0.332	4.14278e-05	2	IRF2BP2
TUBB61	1.26985e-09	0.468067	0.751	0.546	4.15722e-05	2	TUBB6
ST3GAL5	1.37652e-09	0.323327	0.215	0.07	4.50645e-05	2	ST3GAL5
AMOTL2	1.39796e-09	0.354612	0.243	0.087	4.57663e-05	2	AMOTL2
SPTAN1	1.44916e-09	0.45232	0.414	0.219	4.74425e-05	2	SPTAN1
FGF2	1.46404e-09	0.318872	0.105	0.016	4.79299e-05	2	FGF2
ODC1	1.68571e-09	0.2839	0.26	0.096	5.51867e-05	2	ODC1
TNFAIP8	1.71378e-09	0.367948	0.193	0.058	5.61057e-05	2	TNFAIP8
OSMR	1.73097e-09	0.434644	0.392	0.195	5.66686e-05	2	OSMR
FHL1	1.76819e-09	0.907155	0.569	0.396	5.78871e-05	2	FHL1
GPSM2	1.98765e-09	0.259467	0.138	0.03	6.50718e-05	2	GPSM2
TNFRSF10B	2.0853e-09	0.294605	0.304	0.125	6.82686e-05	2	TNFRSF10B
VASN	2.22169e-09	0.707831	0.564	0.375	7.27336e-05	2	VASN
NCL	2.22769e-09	0.475236	0.801	0.671	7.29301e-05	2	NCL
FGL2	2.22917e-09	0.370686	0.227	0.077	7.29785e-05	2	FGL2
CCL3	2.57065e-09	0.768719	0.193	0.059	8.4158e-05	2	CCL3
RELB	2.85352e-09	0.420325	0.392	0.195	9.34186e-05	2	RELB
STAT3	2.88017e-09	0.49843	0.746	0.571	9.42912e-05	2	STAT3
ELMSAN1	2.88961e-09	0.561545	0.392	0.197	9.46001e-05	2	ELMSAN1
MRC2	2.98188e-09	0.452251	0.552	0.34	9.76208e-05	2	MRC2
LAMC1	3.04004e-09	0.612182	0.558	0.373	9.95247e-05	2	LAMC1
RN7SL1	3.10005e-09	0.255927	0.238	0.085	0.00010149	2	RN7SL1
FYN	3.13508e-09	0.331728	0.309	0.13	0.000102636	2	FYN
CASC7	3.43053e-09	0.413368	0.227	0.08	0.000112309	2	CASC7
ATP1A1	3.82662e-09	0.533075	0.707	0.552	0.000125276	2	ATP1A1
YBX3	4.76837e-09	0.48186	0.873	0.694	0.000156107	2	YBX3
PNO1	5.20372e-09	0.357437	0.398	0.204	0.000170359	2	PNO1
CPB1	5.73638e-09	0.267386	0.127	0.028	0.000187798	2	CPB1
PAMR1	6.08579e-09	0.498423	0.448	0.248	0.000199237	2	PAMR1
NDRG1	6.37545e-09	0.471981	0.403	0.224	0.000208719	2	NDRG1
PDK4	6.66747e-09	0.390939	0.182	0.053	0.00021828	2	PDK4
JMJD1C	6.94555e-09	0.737663	0.624	0.464	0.000227383	2	JMJD1C
EDNRB	8.13168e-09	0.296125	0.193	0.059	0.000266215	2	EDNRB
EHD1	8.25067e-09	0.535756	0.354	0.182	0.00027011	2	EHD1
HLA-DMA	8.60733e-09	0.260031	0.149	0.038	0.000281787	2	HLA-DMA
LRRFIP1	8.70092e-09	0.552504	0.552	0.363	0.000284851	2	LRRFIP1
SPATA2L	8.72802e-09	0.421498	0.298	0.135	0.000285738	2	SPATA2L
PDPN	8.81446e-09	0.469857	0.691	0.497	0.000288568	2	PDPN
SLC43A3	1.00603e-08	0.434438	0.425	0.235	0.000329353	2	SLC43A3
MORC4	1.10264e-08	0.326007	0.298	0.129	0.000360981	2	MORC4
ACADVL	1.13346e-08	0.522568	0.746	0.607	0.000371071	2	ACADVL
ACLY	1.20171e-08	0.324089	0.304	0.131	0.000393416	2	ACLY
SGCE	1.27833e-08	0.53521	0.724	0.574	0.0004185	2	SGCE
SEMA6A	1.32976e-08	0.40181	0.116	0.024	0.000435337	2	SEMA6A
CAB39L	1.34884e-08	0.438654	0.249	0.097	0.000441585	2	CAB39L
CIRH1A	1.37423e-08	0.316133	0.271	0.114	0.000449897	2	CIRH1A
SERTAD1	1.6334e-08	0.489675	0.735	0.559	0.000534743	2	SERTAD1
TGFBR2	1.64222e-08	0.572968	0.37	0.195	0.00053763	2	TGFBR2
CD14	1.80362e-08	0.342918	0.16	0.046	0.000590469	2	CD14
FEM1C	1.90586e-08	0.38423	0.21	0.077	0.00062394	2	FEM1C
APOC1	2.12026e-08	0.662477	0.188	0.062	0.000694132	2	APOC1
TOB1	2.25317e-08	0.612299	0.547	0.363	0.000737642	2	TOB1
NHSL1	2.28992e-08	0.288724	0.133	0.033	0.000749675	2	NHSL1
SNHG9	2.34895e-08	0.451337	0.392	0.209	0.000769	2	SNHG9
TNC	2.46286e-08	0.459044	0.105	0.02	0.000806293	2	TNC
SRRM2	2.51371e-08	0.44679	0.685	0.487	0.000822937	2	SRRM2
TMEM176B	2.79374e-08	0.463432	0.851	0.759	0.000914614	2	TMEM176B
MAP3K8	3.43702e-08	0.524929	0.398	0.228	0.00112521	2	MAP3K8
RGS10	3.51371e-08	0.379144	0.387	0.201	0.00115032	2	RGS10
PDGFD	3.52712e-08	0.363405	0.359	0.18	0.00115471	2	PDGFD
SLC25A33	3.61159e-08	0.409192	0.326	0.154	0.00118236	2	SLC25A33
DUSP5	3.67039e-08	0.370393	0.26	0.111	0.00120161	2	DUSP5
PMPCA	3.72311e-08	0.318082	0.348	0.174	0.00121887	2	PMPCA
LENG8	3.78673e-08	0.433067	0.287	0.126	0.0012397	2	LENG8
NUP153	3.90248e-08	0.313418	0.188	0.063	0.00127759	2	NUP153
CMTM7	4.00091e-08	0.335621	0.243	0.097	0.00130982	2	CMTM7
SAR1A	4.04167e-08	0.408397	0.713	0.513	0.00132316	2	SAR1A
MEGF6	4.04672e-08	0.320297	0.166	0.051	0.00132481	2	MEGF6
FILIP1	4.42181e-08	0.356197	0.265	0.111	0.00144761	2	FILIP1
GSTT1	4.75241e-08	0.255709	0.238	0.091	0.00155585	2	GSTT1
AHI1	4.90758e-08	0.405533	0.425	0.239	0.00160664	2	AHI1
HSPA9	5.28848e-08	0.455539	0.663	0.492	0.00173134	2	HSPA9
YWHAG	5.47853e-08	0.505679	0.541	0.358	0.00179356	2	YWHAG
HOMER1	5.83504e-08	0.295062	0.21	0.077	0.00191028	2	HOMER1
EIF3B	6.18701e-08	0.357132	0.287	0.134	0.0020255	2	EIF3B
SUN1	6.31225e-08	0.356669	0.348	0.173	0.00206651	2	SUN1
TRMT6	6.65791e-08	0.269749	0.238	0.095	0.00217967	2	TRMT6
PPTC7	6.81826e-08	0.288825	0.188	0.064	0.00223216	2	PPTC7
FAM180A	7.06736e-08	0.269823	0.166	0.052	0.00231371	2	FAM180A
TPST1	7.11643e-08	0.417571	0.624	0.426	0.00232978	2	TPST1
PHGDH	7.65078e-08	0.406705	0.309	0.149	0.00250471	2	PHGDH
DHX15	7.67968e-08	0.387306	0.464	0.279	0.00251417	2	DHX15
MEST	7.77627e-08	0.444242	0.525	0.324	0.00254579	2	MEST
VEGFA	7.93342e-08	0.626424	0.481	0.298	0.00259724	2	VEGFA
RNF149	8.05206e-08	0.392103	0.564	0.363	0.00263608	2	RNF149
AIF1	8.08154e-08	0.361539	0.171	0.054	0.00264574	2	AIF1
RANBP2	8.19588e-08	0.625184	0.293	0.131	0.00268317	2	RANBP2
SREBF1	8.36306e-08	0.275521	0.232	0.094	0.0027379	2	SREBF1
NIP7	8.83395e-08	0.375174	0.32	0.157	0.00289206	2	NIP7
CENPW	9.66779e-08	0.297392	0.227	0.088	0.00316504	2	CENPW
BAG3	9.94706e-08	0.457645	0.503	0.34	0.00325647	2	BAG3
HSD3B7	9.98145e-08	0.464389	0.32	0.163	0.00326773	2	HSD3B7
CD47	1.0492e-07	0.563904	0.619	0.497	0.00343486	2	CD47
ZC3HAV1	1.05675e-07	0.391793	0.265	0.12	0.0034596	2	ZC3HAV1
CSNK1A1	1.08455e-07	0.451259	0.729	0.594	0.00355058	2	CSNK1A1
RIOK1	1.16569e-07	0.272903	0.32	0.155	0.00381624	2	RIOK1
TNFRSF1A	1.21715e-07	0.46459	0.751	0.647	0.00398471	2	TNFRSF1A
OTUD4	1.23574e-07	0.410391	0.193	0.07	0.00404557	2	OTUD4
ZBTB21	1.35879e-07	0.330581	0.249	0.105	0.00444841	2	ZBTB21
SMIM14	1.36595e-07	0.453486	0.508	0.332	0.00447186	2	SMIM14
RBBP6	1.49162e-07	0.374539	0.481	0.298	0.00488328	2	RBBP6
HEG1	1.49172e-07	0.356796	0.298	0.144	0.00488358	2	HEG1
RPF2	1.60171e-07	0.379594	0.481	0.291	0.00524366	2	RPF2
PLSCR1	1.61148e-07	0.522793	0.674	0.503	0.00527566	2	PLSCR1
FAM46A	1.62139e-07	0.606642	0.508	0.343	0.0053081	2	FAM46A
SAMD4B	1.77967e-07	0.376078	0.315	0.157	0.00582627	2	SAMD4B
HIST1H2BK	1.79012e-07	0.252058	0.254	0.109	0.00586051	2	HIST1H2BK
CYR61	1.88014e-07	0.943563	0.912	0.836	0.00615522	2	CYR61
RGS1	1.94087e-07	0.45442	0.221	0.087	0.00635401	2	RGS1
EFHD2	2.05923e-07	0.460684	0.298	0.147	0.00674152	2	EFHD2
SCARA3	2.32863e-07	0.299231	0.271	0.121	0.00762348	2	SCARA3
PPP2CA	2.40544e-07	0.370287	0.608	0.427	0.00787493	2	PPP2CA
CDV3	2.42205e-07	0.312757	0.32	0.158	0.0079293	2	CDV3
RP11-138A9.1	2.64624e-07	0.33943	0.232	0.099	0.00866326	2	RP11-138A9.1
TNFAIP6	2.66721e-07	1.75906	0.757	0.686	0.00873191	2	TNFAIP6
CUL3	2.91126e-07	0.35113	0.227	0.094	0.00953089	2	CUL3
CRY1	2.92526e-07	0.40534	0.276	0.131	0.00957672	2	CRY1
TCN2	3.07747e-07	0.266452	0.287	0.137	0.010075	2	TCN2
RRP1	3.34297e-07	0.325989	0.293	0.143	0.0109442	2	RRP1
TOP1	3.38013e-07	0.478449	0.536	0.372	0.0110659	2	TOP1
CTNNB1	3.46878e-07	0.624799	0.657	0.52	0.0113561	2	CTNNB1
SIRT1	3.54335e-07	0.350498	0.193	0.072	0.0116002	2	SIRT1
C1QB	3.69763e-07	0.282928	0.149	0.046	0.0121053	2	C1QB
TAF13	4.52017e-07	0.283145	0.249	0.107	0.0147981	2	TAF13
EIF4E	4.83177e-07	0.401187	0.657	0.485	0.0158182	2	EIF4E
DPYSL2	4.92782e-07	0.327748	0.47	0.301	0.0161327	2	DPYSL2
RNF145	4.9603e-07	0.449849	0.536	0.364	0.016239	2	RNF145
CD58	4.97137e-07	0.251071	0.26	0.119	0.0162753	2	CD58
IDI1	5.1763e-07	0.377929	0.409	0.236	0.0169462	2	IDI1
ESYT2	5.38603e-07	0.368525	0.365	0.202	0.0176328	2	ESYT2
MAN1C1	6.34721e-07	0.322156	0.144	0.046	0.0207795	2	MAN1C1
ZNF593	6.51525e-07	0.406634	0.442	0.277	0.0213296	2	ZNF593
CBX6	6.98335e-07	0.446457	0.503	0.319	0.0228621	2	CBX6
SLC4A7	7.77672e-07	0.399507	0.293	0.147	0.0254594	2	SLC4A7
ZDHHC9	8.48492e-07	0.259217	0.232	0.102	0.0277779	2	ZDHHC9
DIRAS3	8.52312e-07	0.256091	0.127	0.035	0.027903	2	DIRAS3
IFI6	8.69323e-07	0.483251	0.718	0.536	0.0284599	2	IFI6
DOK5	9.03554e-07	0.317793	0.293	0.147	0.0295806	2	DOK5
SLC27A3	9.41048e-07	0.362173	0.287	0.145	0.030808	2	SLC27A3
NUP50	9.55255e-07	0.301542	0.238	0.107	0.0312731	2	NUP50
FOXO3	1.02294e-06	0.427197	0.486	0.317	0.0334892	2	FOXO3
HIPK3	1.04286e-06	0.378377	0.309	0.162	0.0341411	2	HIPK3
IER3	1.0553e-06	1.41017	0.641	0.585	0.0345484	2	IER3
PPIF	1.10368e-06	0.319693	0.265	0.128	0.0361322	2	PPIF
ETV3	1.11619e-06	0.282183	0.177	0.067	0.0365418	2	ETV3
TPBG	1.12839e-06	0.453118	0.619	0.45	0.0369412	2	TPBG
CCDC109B	1.17709e-06	0.368661	0.459	0.292	0.0385356	2	CCDC109B
GABARAP	1.22668e-06	0.343067	0.503	0.331	0.0401591	2	GABARAP
SLFN11	1.30085e-06	0.254709	0.215	0.092	0.0425871	2	SLFN11
TRAF4	1.35668e-06	0.397073	0.392	0.23	0.0444149	2	TRAF4
DNAJA1	1.58798e-06	0.418354	0.901	0.786	0.0519873	2	DNAJA1
NFKB1	1.64451e-06	0.305175	0.254	0.116	0.0538379	2	NFKB1
PPP3CA	1.67213e-06	0.486301	0.503	0.341	0.0547422	2	PPP3CA
PRDX6	1.86115e-06	0.414685	0.834	0.737	0.0609302	2	PRDX6
LST1	1.88462e-06	0.332309	0.11	0.03	0.0616988	2	LST1
HNRNPF	1.90927e-06	0.4772	0.757	0.68	0.0625057	2	HNRNPF
SRSF2	1.93566e-06	0.437435	0.801	0.703	0.0633698	2	SRSF2
TPM3	2.08405e-06	0.350892	0.641	0.508	0.0682276	2	TPM3
AKAP12	2.35991e-06	0.562159	0.768	0.664	0.0772589	2	AKAP12
S100A13	2.42008e-06	0.3469	0.84	0.752	0.0792287	2	S100A13
SRM	2.53305e-06	0.376073	0.414	0.26	0.0829271	2	SRM
TUBB2B	2.7565e-06	0.278979	0.116	0.034	0.0902421	2	TUBB2B
MX2	3.03377e-06	0.293529	0.254	0.125	0.0993196	2	MX2
IRF1	3.10976e-06	0.617335	0.53	0.374	0.101807	2	IRF1
U2AF2	3.24735e-06	0.311737	0.365	0.212	0.106312	2	U2AF2
DLC1	3.26163e-06	0.340102	0.492	0.326	0.106779	2	DLC1
G3BP1	3.35078e-06	0.37044	0.564	0.405	0.109698	2	G3BP1
AHR	3.73902e-06	0.343486	0.398	0.236	0.122408	2	AHR
GTPBP4	3.92087e-06	0.342288	0.409	0.259	0.128361	2	GTPBP4
ECM2	4.36401e-06	0.385857	0.442	0.297	0.142869	2	ECM2
IFNGR1	4.41399e-06	0.446409	0.613	0.468	0.144505	2	IFNGR1
DDX27	4.43305e-06	0.360317	0.403	0.25	0.145129	2	DDX27
ITPKC	4.47959e-06	0.328865	0.16	0.062	0.146653	2	ITPKC
CFI	4.50173e-06	0.395486	0.68	0.551	0.147378	2	CFI
MPZL1	4.52432e-06	0.355609	0.63	0.463	0.148117	2	MPZL1
RALGDS	4.57254e-06	0.265349	0.144	0.051	0.149696	2	RALGDS
RRAS2	4.88658e-06	0.31287	0.232	0.111	0.159977	2	RRAS2
KIF1B	5.19562e-06	0.307406	0.238	0.113	0.170094	2	KIF1B
LAPTM4A	5.48159e-06	0.259006	0.989	0.971	0.179456	2	LAPTM4A
SFT2D1	5.49987e-06	0.287273	0.674	0.504	0.180055	2	SFT2D1
MLLT11	5.52323e-06	0.5822	0.387	0.255	0.18082	2	MLLT11
H6PD	5.95828e-06	0.317867	0.215	0.096	0.195062	2	H6PD
RP11-138A9.2	6.05882e-06	0.288807	0.182	0.076	0.198354	2	RP11-138A9.2
C1QTNF31	6.43293e-06	0.302288	0.282	0.143	0.210601	2	C1QTNF3
HBEGF	6.87632e-06	0.478378	0.199	0.088	0.225117	2	HBEGF
RAB21	7.36159e-06	0.493855	0.348	0.195	0.241004	2	RAB21
BAZ1A	7.43801e-06	0.366038	0.425	0.274	0.243506	2	BAZ1A
ARL4D	7.79591e-06	0.451258	0.287	0.154	0.255223	2	ARL4D
ENPEP	8.24865e-06	0.267431	0.171	0.07	0.270044	2	ENPEP
MBNL2	8.88736e-06	0.268887	0.392	0.238	0.290954	2	MBNL2
FOXP1	8.98855e-06	0.437313	0.669	0.526	0.294267	2	FOXP1
NOP56	9.12408e-06	0.358731	0.558	0.397	0.298704	2	NOP56
TOR1AIP2	9.42479e-06	0.277992	0.387	0.234	0.308549	2	TOR1AIP2
FERMT2	9.50999e-06	0.516841	0.669	0.526	0.311338	2	FERMT2
EIF1B	9.52413e-06	0.646959	0.762	0.675	0.311801	2	EIF1B
G0S2	9.99392e-06	0.542928	0.271	0.135	0.327181	2	G0S2
NEAT1	1.0467e-05	0.42225	0.983	0.958	0.34267	2	NEAT1
SMG1	1.21853e-05	0.390817	0.238	0.119	0.398921	2	SMG1
HERC4	1.43417e-05	0.317039	0.26	0.134	0.469518	2	HERC4
MYO1B	1.51004e-05	0.257425	0.337	0.191	0.494356	2	MYO1B
GYPC	1.51315e-05	0.334041	0.624	0.483	0.495375	2	GYPC
NAA15	1.55665e-05	0.337675	0.331	0.192	0.509615	2	NAA15
ASB1	1.66234e-05	0.343382	0.21	0.102	0.544217	2	ASB1
STARD7	1.73688e-05	0.287947	0.276	0.15	0.56862	2	STARD7
HMOX1	1.87131e-05	0.542934	0.155	0.063	0.61263	2	HMOX1
TRMT10C	1.9135e-05	0.329333	0.348	0.211	0.626443	2	TRMT10C
DIMT1	2.04182e-05	0.296939	0.392	0.24	0.66845	2	DIMT1
YWHAE	2.04311e-05	0.334263	0.818	0.714	0.668874	2	YWHAE
KPNA6	2.11885e-05	0.315039	0.271	0.148	0.693668	2	KPNA6
PHLDB1	2.18917e-05	0.340788	0.497	0.341	0.716692	2	PHLDB1
GALNT1	2.25565e-05	0.257552	0.282	0.155	0.738454	2	GALNT1
FXYD5	2.2813e-05	0.397962	0.586	0.491	0.746852	2	FXYD5
DENND5A	2.34383e-05	0.267282	0.171	0.075	0.767322	2	DENND5A
CSNK1D	2.52561e-05	0.284755	0.42	0.273	0.826834	2	CSNK1D
MAPK1IP1L	2.71672e-05	0.26472	0.552	0.415	0.8894	2	MAPK1IP1L
C1QTNF4	2.81017e-05	0.33862	0.149	0.059	0.919992	2	C1QTNF4
TRABD	2.86386e-05	0.307392	0.331	0.196	0.93757	2	TRABD
BZW1	3.13211e-05	0.346051	0.796	0.722	1	2	BZW1
FNIP2	3.1879e-05	0.261458	0.265	0.138	1	2	FNIP2
DYRK3	3.21548e-05	0.296714	0.21	0.105	1	2	DYRK3
PGM3	3.29896e-05	0.412832	0.403	0.263	1	2	PGM3
BICC1	3.38721e-05	0.391077	0.591	0.47	1	2	BICC1
PFDN2	3.5008e-05	0.392108	0.751	0.685	1	2	PFDN2
LRRC59	3.52071e-05	0.354067	0.613	0.472	1	2	LRRC59
METAP2	3.61664e-05	0.350583	0.597	0.478	1	2	METAP2
STOM	3.64503e-05	0.545277	0.702	0.589	1	2	STOM
ERF	4.04934e-05	0.321679	0.309	0.176	1	2	ERF
LAMA2	4.26464e-05	0.355579	0.309	0.18	1	2	LAMA2
PLEKHA4	4.28852e-05	0.259265	0.381	0.233	1	2	PLEKHA4
HLA-DQA1	6.06175e-05	0.35955	0.122	0.044	1	2	HLA-DQA1
VGLL3	6.66246e-05	0.471054	0.271	0.161	1	2	VGLL3
PTP4A1	6.81554e-05	0.457028	0.536	0.397	1	2	PTP4A1
GALNT2	7.00504e-05	0.309807	0.293	0.172	1	2	GALNT2
CKS1B	7.01954e-05	0.253052	0.32	0.195	1	2	CKS1B
CPQ	7.08521e-05	0.34446	0.663	0.58	1	2	CPQ
ARL6IP1	7.16839e-05	0.345968	0.696	0.583	1	2	ARL6IP1
EGFL6	7.17643e-05	0.422345	0.144	0.061	1	2	EGFL6
ADAM9	7.51855e-05	0.275373	0.331	0.2	1	2	ADAM9
TXN	7.60616e-05	0.658769	0.851	0.813	1	2	TXN
CLIP1	7.64661e-05	0.346051	0.398	0.269	1	2	CLIP1
NIFK	8.48276e-05	0.324954	0.453	0.307	1	2	NIFK
TRIP10	8.72017e-05	0.281867	0.453	0.322	1	2	TRIP10
SCPEP11	9.44162e-05	0.363847	0.735	0.642	1	2	SCPEP1
NUPL1	9.72294e-05	0.324193	0.199	0.097	1	2	NUPL1
PSMC4	0.000102281	0.353563	0.575	0.437	1	2	PSMC4
PIP5K1C	0.000107072	0.272915	0.144	0.061	1	2	PIP5K1C
DCAF13	0.000122938	0.349135	0.37	0.248	1	2	DCAF13
NDFIP2	0.000123224	0.319857	0.354	0.234	1	2	NDFIP2
FAM133B	0.000125212	0.429608	0.635	0.515	1	2	FAM133B
EIF3J	0.000126908	0.349539	0.58	0.475	1	2	EIF3J
CAPZA1	0.000128759	0.332178	0.575	0.451	1	2	CAPZA1
ATP6V0D1	0.000134267	0.322325	0.547	0.437	1	2	ATP6V0D1
PPIL4	0.000137141	0.311449	0.541	0.407	1	2	PPIL4
B4GALT3	0.000141999	0.317878	0.392	0.259	1	2	B4GALT3
COTL1	0.000155071	0.351784	0.58	0.43	1	2	COTL1
PRSS231	0.000155197	0.321497	0.79	0.67	1	2	PRSS23
FAM126A	0.000165508	0.277732	0.238	0.134	1	2	FAM126A
PPA1	0.000172232	0.329702	0.63	0.472	1	2	PPA1
CHD2	0.000174334	0.309514	0.326	0.202	1	2	CHD2
RBMX	0.000192362	0.263227	0.702	0.599	1	2	RBMX
NXF1	0.000192996	0.286128	0.326	0.2	1	2	NXF1
LTBP3	0.000201593	0.291043	0.398	0.259	1	2	LTBP3
PAPPA	0.000210986	0.438495	0.309	0.196	1	2	PAPPA
AHNAK	0.000228137	0.343405	0.58	0.46	1	2	AHNAK
HSD17B11	0.00023206	0.261654	0.624	0.506	1	2	HSD17B11
GLUL	0.000236341	0.395317	0.646	0.542	1	2	GLUL
SPRY1	0.000239099	0.425894	0.459	0.343	1	2	SPRY1
KPNB1	0.000248243	0.252387	0.552	0.421	1	2	KPNB1
SRRT	0.000249161	0.269668	0.227	0.125	1	2	SRRT
GLUD1	0.000255808	0.436081	0.602	0.489	1	2	GLUD1
VIMP	0.000259955	0.340496	0.818	0.733	1	2	VIMP
PDLIM4	0.000278462	0.396146	0.641	0.535	1	2	PDLIM4
PRKAR1A	0.000286414	0.278601	0.735	0.646	1	2	PRKAR1A
DAB2	0.000287811	0.351037	0.58	0.477	1	2	DAB2
GADD45G	0.000293543	0.486581	0.276	0.169	1	2	GADD45G
TM4SF1	0.000310174	1.13499	0.271	0.176	1	2	TM4SF1
ALDH1A1	0.000315528	0.28888	0.558	0.41	1	2	ALDH1A1
YWHAZ	0.000319861	0.292323	0.818	0.704	1	2	YWHAZ
PAK1IP1	0.000336391	0.252493	0.348	0.223	1	2	PAK1IP1
BZW2	0.00037144	0.27317	0.304	0.197	1	2	BZW2
COL1A11	0.00042536	0.333469	1	0.938	1	2	COL1A1
HNRNPUL1	0.000425749	0.25908	0.464	0.327	1	2	HNRNPUL1
CTC-444N24.11	0.00043806	0.266753	0.199	0.106	1	2	CTC-444N24.11
FSTL3	0.000438875	0.369413	0.436	0.312	1	2	FSTL3
TMEM9B	0.000444103	0.271661	0.459	0.344	1	2	TMEM9B
NAA50	0.00045318	0.340118	0.481	0.358	1	2	NAA50
TNFSF10	0.000512633	0.274915	0.348	0.228	1	2	TNFSF10
RPL22L1	0.000519005	0.285605	0.497	0.388	1	2	RPL22L1
VCAM1	0.000528843	0.490883	0.326	0.209	1	2	VCAM1
FKBP11	0.000547635	0.26752	0.519	0.388	1	2	FKBP11
COL16A1	0.000557091	0.261273	0.42	0.296	1	2	COL16A1
TFE3	0.000617253	0.25528	0.249	0.148	1	2	TFE3
SLC1A5	0.000622826	0.298329	0.365	0.253	1	2	SLC1A5
TAGLN2	0.000656696	0.305962	0.906	0.853	1	2	TAGLN2
ARPC5L	0.00068762	0.251778	0.486	0.363	1	2	ARPC5L
STX4	0.000715221	0.291407	0.475	0.355	1	2	STX4
C6orf62	0.000718326	0.362387	0.42	0.306	1	2	C6orf62
DBN1	0.000772632	0.362528	0.376	0.265	1	2	DBN1
FAS	0.000795382	0.263712	0.337	0.231	1	2	FAS
STX12	0.00088418	0.267739	0.47	0.365	1	2	STX12
GEM	0.000892232	0.250948	0.89	0.818	1	2	GEM
ATP2A2	0.000902851	0.325915	0.359	0.253	1	2	ATP2A2
DNAJB9	0.000911883	0.470036	0.525	0.429	1	2	DNAJB9
PCSK5	0.000948036	0.256206	0.243	0.148	1	2	PCSK5
SYNCRIP	0.00111259	0.311859	0.519	0.399	1	2	SYNCRIP
RBMS3	0.00113994	0.330149	0.348	0.24	1	2	RBMS3
LINC00312	0.00124583	0.289503	0.11	0.048	1	2	LINC00312
ATP2B1	0.00132972	0.252222	0.392	0.282	1	2	ATP2B1
BIRC3	0.00133376	0.268058	0.155	0.077	1	2	BIRC3
RARRES11	0.00134633	0.680463	0.575	0.516	1	2	RARRES1
TACC1	0.00136281	0.421851	0.481	0.401	1	2	TACC1
DUSP6	0.00137409	0.356125	0.204	0.121	1	2	DUSP6
CD68	0.00141142	0.267696	0.365	0.258	1	2	CD68
UGCG	0.00144561	0.306877	0.453	0.358	1	2	UGCG
RPIA	0.00146407	0.290256	0.298	0.198	1	2	RPIA
HEXA	0.00153647	0.256908	0.652	0.561	1	2	HEXA
IPO7	0.00163577	0.297773	0.326	0.224	1	2	IPO7
TRIO	0.00174398	0.285292	0.26	0.171	1	2	TRIO
FNDC4	0.0017911	0.250592	0.309	0.207	1	2	FNDC4
LRRC41	0.00180781	0.282237	0.436	0.322	1	2	LRRC41
C12orf44	0.00188982	0.3017	0.564	0.453	1	2	C12orf44
HSPG2	0.00203072	0.275374	0.547	0.427	1	2	HSPG2
HLA-E	0.00217416	0.256779	0.895	0.818	1	2	HLA-E
PLK3	0.00222042	0.271504	0.696	0.589	1	2	PLK3
UBE2G2	0.00226233	0.255796	0.287	0.19	1	2	UBE2G2
PNPLA8	0.00234033	0.28726	0.398	0.298	1	2	PNPLA8
ARL5B	0.00237504	0.258687	0.238	0.148	1	2	ARL5B
SPTBN1	0.00249382	0.304881	0.425	0.326	1	2	SPTBN1
TAF1D	0.00290598	0.315325	0.525	0.436	1	2	TAF1D
TRA2B	0.00324555	0.266324	0.691	0.576	1	2	TRA2B
GPX4	0.00340012	0.29921	0.862	0.866	1	2	GPX4
SDC21	0.0038892	0.388317	0.762	0.765	1	2	SDC2
BDH2	0.00404482	0.253838	0.42	0.325	1	2	BDH2
PHLDB2	0.00430003	0.400414	0.271	0.191	1	2	PHLDB2
ZFC3H1	0.00435143	0.256584	0.221	0.138	1	2	ZFC3H1
ADM	0.0048113	0.85974	0.354	0.271	1	2	ADM
MAPKAPK2	0.00496337	0.31034	0.287	0.196	1	2	MAPKAPK2
PIGT	0.00529917	0.258013	0.597	0.531	1	2	PIGT
CCT2	0.00619506	0.253754	0.591	0.506	1	2	CCT2
ATF3	0.0065307	0.416275	0.729	0.626	1	2	ATF3
MT-ND1	0.00665009	0.266054	0.989	0.939	1	2	MT-ND1
USP15	0.00723442	0.287787	0.309	0.233	1	2	USP15
TRA2A	0.00741349	0.389979	0.398	0.322	1	2	TRA2A
CASP3	0.00929218	0.293168	0.271	0.186	1	2	CASP3
2001-06-01	0.00985387	0.286483	0.967	0.893	1	2	JUN

## Sheet: Top DE genes per cluster
Cluster 0	Cluster 1	Cluster 2
IGFBP7	SDC1	HAS1
A2M	GJB2	PLA2G2A
COLEC11	POSTN	MEDAG
FRZB	LGALS1	SLIT3
AGT	PPAPDC1A	IGF1
SPARCL1	COL11A1	CFD
PTMA	CTHRC1	CXCL2
FOXS1	PKM	GPRC5A
MGP	GREM1	MGST1
PPP1R14A	FN1	TNXB
MALAT1	SUGCT	IL6
GGT5	TPM4	CXCL12
ENG	C5orf46	C3
CYGB	SPHK1	MYC
PLXDC1	ACTB	FGF7
TMEM204	SLC16A3	CLU
SOD3	INHBA	WISP2
F2R	ARL4C	OGN
FAM162B	TPM1	ITM2A
ANKRD10	GAPDH	NR4A3
BGN	RP11-400N13.3	SFRP1
B2M	LOXL2	CHRDL1
TIMP1	ACTN1	DUSP1
DKK3	MYL9	KLF4
EEF1D	CMTM3	CILP
KCNMB1	MYL6	SLC19A2
LBH	SERPINH1	FBLN1
HEYL	SULF1	EFEMP1
MT-CYB	TMSB10	CCL2
MOXD1	CALU	CCDC80
PRELP	HSD17B6	KDM6B
TSC22D1	P4HB	PTGDS
MT-CO1	ADAM12	WT1
EPHA3	TPM2	NAMPT
GPBAR1	S100A16	LMNA
RBP1	COL5A2	NR4A1
ITM2B	CTSB	DPT
COL4A2	MMP7	GFPT2
PGF	THBS2	PI16
CPED1	CFL1	FOSL1
RPL6	TAGLN	ADH1B
MT-CO2	SYTL2	ANK2
LRRC32	NDUFA4	ANXA1
IFITM1	MYL12A	CD34
MT-CO3	CAPZB	BDKRB1
ARHGDIB	ATP5E	ELL2
HES1	SPARC	MT2A
HSPA1A	COL10A1	SCARA5
PRR24	DUSP10	SGK1
FHL5	MMP14	LIF
NDRG2	NBL1	RP11-572C15.6
PTGIR	PERP	OSR1
SDPR	PDLIM2	LSP1
BTG1	COL1A2	MT1A
IQGAP2	DSG2	SRPX
SERPINI1	MMP11	UAP1
CDH6	CALD1	IGF2
RPS27A	MYH9	NFATC1
HOPX	FAP	CREB5
CST2	PFN1	RSPO3
CIRBP	CNN2	NFIB
GMFG	CHPF	RGCC
FXYD6	TUBB	EMP1
UACA	NET1	MCL1
GOLIM4	MXRA5	DDX21
ASPN	ANTXR1	CEBPD
APP	MIF	S100A10
ITM2C	RAI14	PNRC1
PRR16	RCN3	SOD2
HSPB1	PDLIM7	MAFF
NR2F2	TGFB1I1	RFX2
RGS5	CD99	HSPB8
LTBP1	VSNL1	2003-03-01
KRT18	WNT2	PTGIS
HLA-C	S100A11	HAS2
C12orf57	LMCD1	PIM1
MT-ATP6	VCAN	PTX3
C2orf40	RHOA	NR4A2
C1QTNF7	FIBIN	CLEC3B
HSPA1B	CSRP1	MFAP5
SOX6	TAX1BP3	CEBPB
TGM2	RARRES2	NFKBIA
PDGFRB	CREB3L1	COL6A1
ADAMTSL2	COL1A1	CDC42EP2
C6orf48	COL8A1	ITIH5
CHCHD10	TGFBI	ABL2
PCSK1N	MARCKS	ADAMTS1
UBB	LPP	FOSB
TXNIP	IGFL2	EIF4A1
RERG	KDELR2	THBS1
FAM13C	PCDH7	CELF2
UQCRB	CTSK	COL6A2
CCDC102B	COL12A1	NFATC2
EIF4A2	AEBP1	SOCS3
PEBP1	OST4	NNMT
ADIRF	ITGB1	NGFR
TBX3	SSR3	TPPP3
KCNS3	IL32	UGDH
APOD	GSTO1	PROCR
ITGA1	PTK7	ZFP36
PKIG	CERCAM	CHD1
HAND2-AS1	ARF4	FXYD1
GLTSCR2	NTM	ADAMTSL4
RPL5	MFGE8	JUND
SLC25A6	ACTA2	ABI3BP
HMGB1	CMTM8	GPX3
SCN7A	MATN3	SVEP1
TSLP	TMEM45A	MMP19
SEPW1	GPX8	COL14A1
SLC29A1	PRKCDBP	FBLN5
HMGB2	SEC61G	IL6R
PTP4A3	ALDOA	PDGFRL
CDKN2C	GPX7	PPAP2B
BRD2	PDLIM3	ADAMTS15
PTCH1	TMED9	NGF
RNF180	PPDPF	GSN
GRP	PRRX1	ERRFI1
TMEM100	ZNF281	TRIB1
HIST1H4C	MFAP2	NOP16
CALM1	CD55	TNNT3
GULP1	SFRP2	CD74
FAM213A	ADAMTS6	KLF9
GNG11	ALDH1B1	C16orf89
C10orf10	C4orf48	CPE
MT-ND3	EDIL3	NOVA1
LSAMP	LEPREL4	PLA2G5
CTSC	RUNX2	SEPP1
SGCA	TCEB2	EIF4A3
HLA-B	TPI1	CLCF1
CST1	CD82	REL
NUCKS1	PGK1	TNFRSF12A
TNFSF13B	TPST2	SEMA3C
HSD11B1	TXNDC17	ACKR3
RUNX1T1	MORF4L1	C1S
BST2	ACTG1	AGTR1
PAG1	NDUFC2	IL8
SYF2	FSCN1	ABCA8
ANKRD35	CAP1	FIGF
PID1	RPLP1	FSTL1
2004-09-01	CALM2	KLF6
MEF2C	SCT	BIN1
GUCY1A3	UROS	CSRNP1
EIF3E	ITGB5	DHRS3
HEXIM1	SLC39A13	SRGN
ZBTB20	PLAU	CD44
FOXF2	TRAPPC1	CBLN4
THBS4	PRSS23	AKR1C1
MZT2A	AP2S1	MYADM
DLL1	PPIB	NT5E
TSHZ2	PALLD	FBLN2
H2AFJ	KIAA1217	MT1M
SAP18	ILK	FOSL2
CARD16	MRPS6	RAMP2
ANO1	TUBA1A	C7
ILF3-AS1	CKLF	APLP2
KIAA0040	PGAM1	ELN
CD302	NDUFA12	MAT2A
CHD9	PYCR1	S100A4
PHLDA3	C1QTNF6	C1R
LAYN	HTRA1	NPR1
SVIP	GNPTAB	HSPB6
GSTM3	ANXA2	S100A9
SOD1	SULF2	RASD1
LITAF	SMCO4	XPNPEP2
MT-ND2	COL5A1	DCLK1
DDIT3	UQCRQ	ARID5B
HAND2	SPECC1	PLAC9
LINC00478	DSTN	ANGPTL1
ENTPD1	ARSI	CDK17
MT-ND4	TOM1	EIF1
HNRNPA3	AC020571.3	PTGS1
SOCS2	ARHGAP1	STEAP1
SCPEP1	CD151	NFIA
EPS8	TMEM158	IGFBP4
RSL24D1	CD276	ALDH1A3
KCNJ8	PPFIBP1	PNRC2
TCF4	BMP1	RNASE4
MYO6	RPL27	ANGPTL4
COX7A1	CHN1	DDX5
LPAR6	CNN1	TUBB4B
HOXB2	HOPX1	TSC22D2
FBLIM1	WISP1	PER2
FMO2	ACTG2	ADAM17
RARRES1	SNX7	SIK1
RPAIN	FAM63B	ADAMTS16
C1orf63	RPL28	JUNB
CH25H	OSTC	TIPARP
SERPING1	AP2M1	GNPNAT1
C12orf65	TES	TNFAIP2
CSRP2	ENO1	SDCBP
NRP1	WDR1	ARC
COL4A1	FLNA	DCN
MYLIP	NAGK	RHOB
GDF15	HCFC1R1	ANXA21
GNAI1	RALA	APBB1IP
HMGN2	ARPC2	PER1
NR2F1	CMIP	CADM3
MT-ND5	ACTR3	IGFBP6
ANGPT2	TP53I3	NCALD
LMO4	PLOD1	METTL7A
ISCU	ANXA11	RCAN1
CRIP2	DCBLD1	PLTP
MIR143HG	ARPC3	B4GALT1
PDE1A	TFPT	SMOC2
IER2	CHST11	PPP1R1B
VAMP2	PTTG1IP	GPNMB
ISYNA1	TUBA1C	CXCL14
RAMP1	YIF1A	KLF2
CD9	SPOCK1	HLA-DRA
NOTCH3	EIF4E2	CXCL1
PCNP	DAD1	THAP2
MAP3K7CL	CDH11	F10
NREP	DPYSL3	DDX3X
GBP2	RIN2	SLC20A1
JUN	APCDD1	AOX1
FOS	RNF181	MESDC1
SNAI1	MYLK	NAF1
C9orf3	RBM3	RDH10
	RPL26L1	EMILIN2
	COPZ1	CFH
	C12orf75	EBF1
	CDC42EP3	PLAGL1
	ENAH	GPC3
	GUK1	ADAM33
	ITGAV	TGFBR3
	CDC42EP1	LGALS3BP
	ATOX1	FBN1
	ZBED1	ABLIM1
	UQCR11.1	GNL3
	UBE2E1	CYBA
	SERF2	KPNA2
	UBL5	C11orf96
	ZYX	MFAP4
	C19orf53	HLA-DRB1
	VPS25	CXCL3
	RHOC	ABCA9
	RGS3	EGR3
	ATP6V1D	ETF1
	SLC38A5	PRRG3
	BRI3	CRIP1
	GTF3C6	PCOLCE2
	RPL27A	LDLR
	FIBP	CD248
	MSRB3	HMGA1
	COMMD7	ANKRD28
	CCDC74A	CHL1
	STK17B	CYCS
	VKORC1	XBP1
	PPIA	ACSL4
	BAX	CYBRD1
	AGAP2-AS1	COLEC12
	PMAIP1	S100A8
	PTHLH	CPXM1
	SH3GLB1	SRSF5
	YWHAH	SERPINF1
	RAB31	MFSD2A
	P4HA1	TMEM88
	DIO2	LINC01133
	NOP10	ZFP36L2
	EPSTI1	WNT11
	MRPL51	CREM
	ITGA5	FLNC
	THY1	PSAP
	EIF4EBP1	SH3BP5
	CD70	SAT1
	HEY1	MLF1
	MAGED1	CPVL
	NDUFS5	CYB5D1
	TMEM230	CRABP2
	MYL12B	PPP1R15B
	LMO7	MMP2
	TPD52L2	MMP23B
	LINC00657	AKR1C2
	KDELR1	FCN1
	CALB2	NFIL3
	SPCS3	PENK
	TLN1	CST3
	ARF1	HIF1A
	EPDR1	NFKBIZ
	FBXO32	EGLN1
	SELM	ZFP36L1
	PDGFC	RBMS1
	THOC7	CCNL1
	PPP1R11	PTPRS
	DAP	VIM
	EHD2	DUSP14
	FTH1	LIMA1
	NINJ2	FGFR1
	WNT5A	OMD
	RAB32	SPRY2
	APOPT1	USP2
	NUTF2	ATP13A3
	PARVA	CTSL
	C14orf166	IGSF10
	SPON2	ATXN7
	CTGF	IL6ST
	ADAM19	DCUN1D3
	ISG15	CSF1
	WFDC1	GLIS3
	DAPK3	CFB
	TIMP3	SRSF6
	ANKH	C2
	FAM114A1	UBC
	MYEOV2	PPAP2A
	BOLA3	PLAUR
	MYH11	OLFML3
	SRPX2	LRRN4CL
	RABAC1	EFNA5
	FABP5	CRISPLD2
	LAMP5	MEG3
	FKBP10	SEMA4A
	PLN	SDC4
	UBE2E2	EBF2
	KTN1	GJA1
	SH3BGRL3	INSIG1
	LRRC17	IL33
	COX6A1	AXL
	SMARCB1	ZC3H12A
	RGS16	ADAMTS4
	CAV1	PGAP1
	2011-09-01	CTSH
	ARPC5	CDON
	LAMTOR2	CTD-2369P2.2
	RBP4	WSB1
	OSBPL8	ADAMTS5
	PSMC3	NFE2L2
	MAGED2	EGFR
	STMN2	MIDN
	PDLIM5	PABPC4
	NREP1	FAM20A
	ATP5G2	CCDC71L
	KDELR3	CDC42SE1
	PRAF2	NABP1
	PPIC	TFRC
	PHPT1	SAMHD1
	VASP	CHMP1B
	TADA3	NOLC1
	YIPF5	FKBP1A
	LSM1	IFI271
	PRELID1	GAS6
	C19orf10	PTGS2
	LAMTOR1	EMP3
	GSTP1	ASS1
	ARHGDIA	SPTSSA
	VGLL4	HNRNPU
	POMP	SLC2A3
	POLR2J	EPB41L3
	SNRPC	SLC39A14
	POLR2G	WTAP
	CBX1	PANX1
	TGIF1	STK40
	TCEAL3	STEAP2
	HN1	PDE4D
	CLIC1	CBLB
	STMN1	SFPQ
	GSTA1	AL132709.8
	TMEM167A	ARF6
	NDUFA11	PROS1
	BANF1	PALM
	CISD1	PIM3
	DYNLRB1	NTRK2
	C1orf122	METRNL
	P4HA2	RNF122
	DYNLT1	CTNNAL1
	ACTR2	SELENBP1
	RPS27L	BCL2A1
	AKR7A2	NOP58
	ZNHIT1	LTBP4
	COPE	SNCG
	FIS1	SLC43A2
	TMED2	IL11RA
	MXRA8	WNT9A
	TUBA1B	PDGFRA
	SLC44A1	SAMD4A
	ANXA5	SLC25A44
	FAM3C	GSPT1
	COX5A	FCGRT
	CALR	BTG2
	MINOS1	APOE
	EFEMP2	NEGR1
	LGMN	GABARAPL1
	SSR2	SLC16A1
	LOXL1	FST
	ZNF703	EIF1AX
	SSU72	SERPINE1
	YWHAB	UGP2
	CUTA	BDKRB2
	NEDD8	WEE1
	TMEM258	LRP1
	PTRF	S100A6
	H2AFZ	ICAM1
	PLIN3	SASH1
	TFG	GCLM
	C1QTNF3	BYSL
	ANAPC11	MAP2K3
	METTL9	BAIAP2
	ACTN4	ZNF385A
	COX7A2L	MT1G
	SDC2	CLDN11
	PTMS	ADD3
	TUBB6	SLC7A5
	BNIP3L	PODN
	SEC61B	PPP1R15A
	SOX4	IL1R1
	C4orf3	CCL4
	TCEAL4	ABCC9
	SH3BGRL	BTG3
	MARCKSL1	ANPEP
	BRK1	EPHX1
	PHLDA1	LEPR
	ANXA6	COQ10B
	TMEM123	SSC5D
	MDK	ZFAND5
	ISLR	PRNP
	ID3	LHFPL2
	LDHA	SNHG15
	TYMP	ZSWIM6
	HSPB11	PPRC1
	CST11	EIF5AL1
	IFI27	PTGES
	IGFBP3	RTN4
	HSPA6	AMD1
	HSPA5	FLRT2
		WDR43
		TOB2
		KLHL21
		SF1
		CYP1B1
		HLA-DPA1
		IGJ
		AKR1C3
		TMEM176A
		LAPTM5
		PCOLCE
		EGR1
		NAP1L5
		KLF16
		RBM39
		AL132709.5
		LAMB2
		ARL6IP5
		MRGPRF
		ABL1
		EAF1
		DUSP2
		ZNF331
		SRGAP1
		EIF5A
		LDHA1
		CILP2
		LARP6
		MIR22HG
		C10orf54
		ABHD14A
		RAP1B
		CD52
		CAPG
		ADAM15
		SPSB1
		HMGCR
		HLA-DPB1
		SPG20
		TFPI2
		SOAT1
		HMGN3
		SERPINE2
		C1orf56
		SERPING11
		PNRC2.1
		FOS1
		PXDC1
		LHFP
		AHCYL1
		POLR1C
		PRICKLE2
		TNFAIP3
		ADCY3
		C17orf58
		STRN3
		RAN
		CDKN1A
		GADD45B
		F3
		PDCD4
		ATP1B3
		TUBA4A
		BOC
		TMED5
		ITGA51
		GPCPD1
		DPP4
		CD83
		CHI3L1
		HLA-DQB1
		EIF3A
		RP6-99M1.2
		ADAMTSL3
		TUBB2A
		SELK
		ATP6V0A1
		CD81
		THBS3
		CTSF
		TSPAN8
		RGS2
		GAS7
		CXCR4
		NXT1
		ELOVL5
		OAF
		SLIT2
		EIF4G2
		TYROBP
		LYZ
		MT1E
		AKIRIN1
		HNRNPH1
		RP11-14N7.2
		USP36
		TSPYL1
		TFPI
		PSME4
		RNF139
		HNRNPAB
		MT1X
		IGLL5
		HNRNPA0
		IRF2BP2
		TUBB61
		ST3GAL5
		AMOTL2
		SPTAN1
		FGF2
		ODC1
		TNFAIP8
		OSMR
		FHL1
		GPSM2
		TNFRSF10B
		VASN
		NCL
		FGL2
		CCL3
		RELB
		STAT3
		ELMSAN1
		MRC2
		LAMC1
		RN7SL1
		FYN
		CASC7
		ATP1A1
		YBX3
		PNO1
		CPB1
		PAMR1
		NDRG1
		PDK4
		JMJD1C
		EDNRB
		EHD1
		HLA-DMA
		LRRFIP1
		SPATA2L
		PDPN
		SLC43A3
		MORC4
		ACADVL
		ACLY
		SGCE
		SEMA6A
		CAB39L
		CIRH1A
		SERTAD1
		TGFBR2
		CD14
		FEM1C
		APOC1
		TOB1
		NHSL1
		SNHG9
		TNC
		SRRM2
		TMEM176B
		MAP3K8
		RGS10
		PDGFD
		SLC25A33
		DUSP5
		PMPCA
		LENG8
		NUP153
		CMTM7
		SAR1A
		MEGF6
		FILIP1
		GSTT1
		AHI1
		HSPA9
		YWHAG
		HOMER1
		EIF3B
		SUN1
		TRMT6
		PPTC7
		FAM180A
		TPST1
		PHGDH
		DHX15
		MEST
		VEGFA
		RNF149
		AIF1
		RANBP2
		SREBF1
		NIP7
		CENPW
		BAG3
		HSD3B7
		CD47
		ZC3HAV1
		CSNK1A1
		RIOK1
		TNFRSF1A
		OTUD4
		ZBTB21
		SMIM14
		RBBP6
		HEG1
		RPF2
		PLSCR1
		FAM46A
		SAMD4B
		HIST1H2BK
		CYR61
		RGS1
		EFHD2
		SCARA3
		PPP2CA
		CDV3
		RP11-138A9.1
		TNFAIP6
		CUL3
		CRY1
		TCN2
		RRP1
		TOP1
		CTNNB1
		SIRT1
		C1QB
		TAF13
		EIF4E
		DPYSL2
		RNF145
		CD58
		IDI1
		ESYT2
		MAN1C1
		ZNF593
		CBX6
		SLC4A7
		ZDHHC9
		DIRAS3
		IFI6
		DOK5
		SLC27A3
		NUP50
		FOXO3
		HIPK3
		IER3
		PPIF
		ETV3
		TPBG
		CCDC109B
		GABARAP
		SLFN11
		TRAF4
		DNAJA1
		NFKB1
		PPP3CA
		PRDX6
		LST1
		HNRNPF
		SRSF2
		TPM3
		AKAP12
		S100A13
		SRM
		TUBB2B
		MX2
		IRF1
		U2AF2
		DLC1
		G3BP1
		AHR
		GTPBP4
		ECM2
		IFNGR1
		DDX27
		ITPKC
		CFI
		MPZL1
		RALGDS
		RRAS2
		KIF1B
		LAPTM4A
		SFT2D1
		MLLT11
		H6PD
		RP11-138A9.2
		C1QTNF31
		HBEGF
		RAB21
		BAZ1A
		ARL4D
		ENPEP
		MBNL2
		FOXP1
		NOP56
		TOR1AIP2
		FERMT2
		EIF1B
		G0S2
		NEAT1
		SMG1
		HERC4
		MYO1B
		GYPC
		NAA15
		ASB1
		STARD7
		HMOX1
		TRMT10C
		DIMT1
		YWHAE
		KPNA6
		PHLDB1
		GALNT1
		FXYD5
		DENND5A
		CSNK1D
		MAPK1IP1L
		C1QTNF4
		TRABD
		BZW1
		FNIP2
		DYRK3
		PGM3
		BICC1
		PFDN2
		LRRC59
		METAP2
		STOM
		ERF
		LAMA2
		PLEKHA4
		HLA-DQA1
		VGLL3
		PTP4A1
		GALNT2
		CKS1B
		CPQ
		ARL6IP1
		EGFL6
		ADAM9
		TXN
		CLIP1
		NIFK
		TRIP10
		SCPEP11
		NUPL1
		PSMC4
		PIP5K1C
		DCAF13
		NDFIP2
		FAM133B
		EIF3J
		CAPZA1
		ATP6V0D1
		PPIL4
		B4GALT3
		COTL1
		PRSS231
		FAM126A
		PPA1
		CHD2
		RBMX
		NXF1
		LTBP3
		PAPPA
		AHNAK
		HSD17B11
		GLUL
		SPRY1
		KPNB1
		SRRT
		GLUD1
		VIMP
		PDLIM4
		PRKAR1A
		DAB2
		GADD45G
		TM4SF1
		ALDH1A1
		YWHAZ
		PAK1IP1
		BZW2
		COL1A11
		HNRNPUL1
		CTC-444N24.11
		FSTL3
		TMEM9B
		NAA50
		TNFSF10
		RPL22L1
		VCAM1
		FKBP11
		COL16A1
		TFE3
		SLC1A5
		TAGLN2
		ARPC5L
		STX4
		C6orf62
		DBN1
		FAS
		STX12
		GEM
		ATP2A2
		DNAJB9
		PCSK5
		SYNCRIP
		RBMS3
		LINC00312
		ATP2B1
		BIRC3
		RARRES11
		TACC1
		DUSP6
		CD68
		UGCG
		RPIA
		HEXA
		IPO7
		TRIO
		FNDC4
		LRRC41
		C12orf44
		HSPG2
		HLA-E
		PLK3
		UBE2G2
		PNPLA8
		ARL5B
		SPTBN1
		TAF1D
		TRA2B
		GPX4
		SDC21
		BDH2
		PHLDB2
		ZFC3H1
		ADM
		MAPKAPK2
		PIGT
		CCT2
		ATF3
		MT-ND1
		USP15
		TRA2A
		CASP3
		2001-06-01
