# Supplementary material for: BRCA mutational status shapes the stromal microenvironment of pancreatic cancer linking clusterin expression in cancer associated fibroblasts with HSF1 signaling
Source: Nat Commun. 2022 Oct 31;13:6513. doi: 10.1038/s41467-022-34081-3 (PMC9622893; doi:10.1038/s41467-022-34081-3)
Supplement: Supplementary file 7 — Supplementary Data 4 [file 41467_2022_34081_MOESM7_ESM.xlsx]

## Sheet: Read me
Supplementary Table 4. RNA-seq and pathway analysis of CAF-rich regions dissected by LCM from BRCA-mut and BRCA-WT patients. This file contains four sheets- upregulated and downregulated differentially expressed genes (DEGs) in BRCA-mut compared to BRCA-WT, upregulated and downregulated pathways in BRCA-mut patients compared to BRCA-WT patients. Metascape was used for pathway analysis.

## Sheet: Upregulated DE genes
Gene	log2FoldChange	padj
CRABP2	1.69553	0.0124026
MUC5B	5.50368	0.0216624
WFDC1	2.93537	0.0216624
SERPINA1	2.00773	0.0291637
HOXD10	6.90635	0.0362944
A2ML1	4.97175	0.0475459
TNC	2.38589	0.0475459
PDZRN4	1.70876	0.0475459
UBTD1	1.16858	0.0664902
SPRR1B	5.32623	0.0740015
CRNDE	3.11746	0.0740015
SLC6A8	1.71755	0.0740015
KCNMA1	1.21751	0.114028
ARHGEF39	2.5023	0.160729
CEMIP	2.27154	0.160729
GREM1	1.70286	0.160729
OXTR	2.08696	0.166563
S100A2	3.53703	0.196535
SERPINB4	5.78058	0.197214
ROS1	3.74924	0.197214
KCNS1	3.29559	0.197214
CATSPERB	2.37783	0.197214
ST6GALNAC5	1.733	0.197863
GAS1	1.16666	0.197863
SLC34A2	3.29477	0.198564
ROGDI	0.84003	0.205365
CD177	5.12264	NA
CKMT1B	4.80034	NA
DES	4.76311	NA
KRT6B	3.82057	NA

## Sheet: Downregulated DE genes
Gene	log2FoldChange	padj
CD72	-2.28892	0.0216624
TBX21	-3.85194	0.160729
RNA5-8S5	-5.29056	0.160729
FLT3	-2.3676	0.196535
APOL3	-1.21372	0.197214
IRF4	-1.44427	0.197214
COL25A1	-2.11109	0.197214
CXCL9	-2.71571	0.197214
CD8B	-2.87918	0.197214
STAP1	-2.94108	0.197863

## Sheet: Upregulated pathways
GroupID	Category	Term	Description	LogP	Log(q-value)	InTerm_InList	Genes	Symbols
1_Summary	GO Biological Processes	GO:0045861	negative regulation of proteolysis	-4.52133	-0.323703	5/346	2619,5265,6318,58189,144568,3371,57126	GAS1,SERPINA1,SERPINB4,WFDC1,A2ML1,TNC,CD177
1_Member	GO Biological Processes	GO:0045861	negative regulation of proteolysis	-4.52133	-0.323703	5/346	2619,5265,6318,58189,144568	GAS1,SERPINA1,SERPINB4,WFDC1,A2ML1
1_Member	GO Biological Processes	GO:0010951	negative regulation of endopeptidase activity	-3.89208	-0.151912	4/245	5265,6318,58189,144568	SERPINA1,SERPINB4,WFDC1,A2ML1
1_Member	GO Biological Processes	GO:0010466	negative regulation of peptidase activity	-3.81236	-0.151912	4/257	5265,6318,58189,144568	SERPINA1,SERPINB4,WFDC1,A2ML1
1_Member	GO Biological Processes	GO:0030162	regulation of proteolysis	-2.9989	0	5/737	2619,5265,6318,58189,144568	GAS1,SERPINA1,SERPINB4,WFDC1,A2ML1
1_Member	GO Biological Processes	GO:0052548	regulation of endopeptidase activity	-2.97332	0	4/429	5265,6318,58189,144568	SERPINA1,SERPINB4,WFDC1,A2ML1
1_Member	GO Biological Processes	GO:0051346	negative regulation of hydrolase activity	-2.87558	0	4/456	5265,6318,58189,144568	SERPINA1,SERPINB4,WFDC1,A2ML1
1_Member	GO Biological Processes	GO:0052547	regulation of peptidase activity	-2.86859	0	4/458	5265,6318,58189,144568	SERPINA1,SERPINB4,WFDC1,A2ML1
1_Member	Canonical Pathways	M3468	NABA ECM REGULATORS	-2.68942	0	3/238	5265,6318,144568	SERPINA1,SERPINB4,A2ML1
1_Member	GO Biological Processes	GO:0042060	wound healing	-2.61371	0	4/538	3371,5265,57126,58189	TNC,SERPINA1,CD177,WFDC1
1_Member	GO Biological Processes	GO:0009611	response to wounding	-2.30148	0	4/658	3371,5265,57126,58189	TNC,SERPINA1,CD177,WFDC1
2_Summary	WikiPathways	WP3624	Lung fibrosis	-4.38209	-0.323703	3/63	5265,26585,727897,6273,6318,144568	SERPINA1,GREM1,MUC5B,S100A2,SERPINB4,A2ML1
2_Member	WikiPathways	WP3624	Lung fibrosis	-4.38209	-0.323703	3/63	5265,26585,727897	SERPINA1,GREM1,MUC5B
2_Member	Canonical Pathways	M5885	NABA MATRISOME ASSOCIATED	-3.91679	-0.151912	6/751	5265,6273,6318,26585,144568,727897	SERPINA1,S100A2,SERPINB4,GREM1,A2ML1,MUC5B
3_Summary	GO Biological Processes	GO:0030326	embryonic limb morphogenesis	-3.6385	-0.124182	3/112	1382,3236,26585,6098,58189,6318	CRABP2,HOXD10,GREM1,ROS1,WFDC1,SERPINB4
3_Member	GO Biological Processes	GO:0030326	embryonic limb morphogenesis	-3.6385	-0.124182	3/112	1382,3236,26585	CRABP2,HOXD10,GREM1
3_Member	GO Biological Processes	GO:0035113	embryonic appendage morphogenesis	-3.6385	-0.124182	3/112	1382,3236,26585	CRABP2,HOXD10,GREM1
3_Member	GO Biological Processes	GO:0035107	appendage morphogenesis	-3.40976	-0.00458662	3/134	1382,3236,26585	CRABP2,HOXD10,GREM1
3_Member	GO Biological Processes	GO:0035108	limb morphogenesis	-3.40976	-0.00458662	3/134	1382,3236,26585	CRABP2,HOXD10,GREM1
3_Member	GO Biological Processes	GO:0048736	appendage development	-3.13126	0	3/167	1382,3236,26585	CRABP2,HOXD10,GREM1
3_Member	GO Biological Processes	GO:0060173	limb development	-3.13126	0	3/167	1382,3236,26585	CRABP2,HOXD10,GREM1
3_Member	GO Biological Processes	GO:0001558	regulation of cell growth	-3.05014	0	4/409	1382,6098,26585,58189	CRABP2,ROS1,GREM1,WFDC1
3_Member	GO Biological Processes	GO:0016049	cell growth	-2.81724	0	4/473	1382,6098,26585,58189	CRABP2,ROS1,GREM1,WFDC1
3_Member	GO Biological Processes	GO:0040008	regulation of growth	-2.32731	0	4/647	1382,6098,26585,58189	CRABP2,ROS1,GREM1,WFDC1
3_Member	GO Biological Processes	GO:0032102	negative regulation of response to external stimulus	-2.0789	0	3/394	6318,26585,58189	SERPINB4,GREM1,WFDC1
4_Summary	GO Biological Processes	GO:0006936	muscle contraction	-3.29363	0	4/352	1674,3778,5021,6535,3787,10568,57214	DES,KCNMA1,OXTR,SLC6A8,KCNS1,SLC34A2,CEMIP
4_Member	GO Biological Processes	GO:0006936	muscle contraction	-3.29363	0	4/352	1674,3778,5021,6535	DES,KCNMA1,OXTR,SLC6A8
4_Member	GO Biological Processes	GO:0098662	inorganic cation transmembrane transport	-2.9167	0	5/769	3778,3787,6535,10568,57214	KCNMA1,KCNS1,SLC6A8,SLC34A2,CEMIP
4_Member	GO Biological Processes	GO:0003012	muscle system process	-2.88612	0	4/453	1674,3778,5021,6535	DES,KCNMA1,OXTR,SLC6A8
4_Member	GO Biological Processes	GO:0006873	cellular ion homeostasis	-2.27842	0	4/668	3778,5021,10568,57214	KCNMA1,OXTR,SLC34A2,CEMIP
4_Member	GO Biological Processes	GO:0098771	inorganic ion homeostasis	-2.12325	0	4/740	3778,5021,10568,57214	KCNMA1,OXTR,SLC34A2,CEMIP
4_Member	GO Biological Processes	GO:0050801	ion homeostasis	-2.03111	0	4/787	3778,5021,10568,57214	KCNMA1,OXTR,SLC34A2,CEMIP
5_Summary	WikiPathways	WP2877	Vitamin D Receptor Pathway	-3.00273	0	3/185	6273,6699,10568	S100A2,SPRR1B,SLC34A2
5_Member	WikiPathways	WP2877	Vitamin D Receptor Pathway	-3.00273	0	3/185	6273,6699,10568	S100A2,SPRR1B,SLC34A2
6_Summary	GO Biological Processes	GO:1901654	response to ketone	-2.94977	0	3/193	3371,5021,79820,26585,57126	TNC,OXTR,CATSPERB,GREM1,CD177
6_Member	GO Biological Processes	GO:1901654	response to ketone	-2.94977	0	3/193	3371,5021,79820	TNC,OXTR,CATSPERB
6_Member	GO Biological Processes	GO:0034330	cell junction organization	-2.20503	0	4/701	3371,5021,26585,57126	TNC,OXTR,GREM1,CD177
7_Summary	GO Biological Processes	GO:0030855	epithelial cell differentiation	-2.04251	0	4/781	3854,6098,6699,26585	KRT6B,ROS1,SPRR1B,GREM1
7_Member	GO Biological Processes	GO:0030855	epithelial cell differentiation	-2.04251	0	4/781	3854,6098,6699,26585	KRT6B,ROS1,SPRR1B,GREM1

## Sheet: Downregulated pathways 
GroupID	Category	Term	Description	LogP	Log(q-value)	InTerm_InList	Genes	Symbols
1_Summary	GO Biological Processes	GO:0046649	lymphocyte activation	-4.23885	0	4/754	926,2322,3662,30009,26228	CD8B,FLT3,IRF4,TBX21,STAP1
1_Member	GO Biological Processes	GO:0046649	lymphocyte activation	-4.23885	0	4/754	926,2322,3662,30009	CD8B,FLT3,IRF4,TBX21
1_Member	GO Biological Processes	GO:0030098	lymphocyte differentiation	-3.79138	0	3/358	2322,3662,30009	FLT3,IRF4,TBX21
1_Member	GO Biological Processes	GO:1903131	mononuclear cell differentiation	-3.61163	0	3/412	2322,3662,30009	FLT3,IRF4,TBX21
1_Member	GO Biological Processes	GO:0002697	regulation of immune effector process	-3.45185	0	3/467	3662,26228,30009	IRF4,STAP1,TBX21
1_Member	GO Biological Processes	GO:0042110	T cell activation	-3.43023	0	3/475	926,3662,30009	CD8B,IRF4,TBX21
1_Member	GO Biological Processes	GO:0002521	leukocyte differentiation	-3.30066	0	3/526	2322,3662,30009	FLT3,IRF4,TBX21
1_Member	GO Biological Processes	GO:0002694	regulation of leukocyte activation	-3.14674	0	3/594	3662,26228,30009	IRF4,STAP1,TBX21
1_Member	GO Biological Processes	GO:0050865	regulation of cell activation	-3.06649	0	3/633	3662,26228,30009	IRF4,STAP1,TBX21
1_Member	GO Biological Processes	GO:0002250	adaptive immune response	-2.91682	0	3/713	926,3662,30009	CD8B,IRF4,TBX21
2_Summary	GO Biological Processes	GO:0050900	leukocyte migration	-3.33737	0	3/511	4283,26228,30009,2322,80833	CXCL9,STAP1,TBX21,FLT3,APOL3
2_Member	GO Biological Processes	GO:0050900	leukocyte migration	-3.33737	0	3/511	4283,26228,30009	CXCL9,STAP1,TBX21
2_Member	GO Biological Processes	GO:0071396	cellular response to lipid	-3.23036	0	3/556	2322,4283,26228	FLT3,CXCL9,STAP1
2_Member	GO Biological Processes	GO:0006954	inflammatory response	-2.80756	0	3/778	4283,26228,80833	CXCL9,STAP1,APOL3
3_Summary	GO Biological Processes	GO:0007169	transmembrane receptor protein tyrosine kinase signaling pathway	-2.87022	0	3/740	926,2322,26228	CD8B,FLT3,STAP1
3_Member	GO Biological Processes	GO:0007169	transmembrane receptor protein tyrosine kinase signaling pathway	-2.87022	0	3/740	926,2322,26228	CD8B,FLT3,STAP1
