# Supplementary material for: BRCA mutational status shapes the stromal microenvironment of pancreatic cancer linking clusterin expression in cancer associated fibroblasts with HSF1 signaling
Source: Nat Commun. 2022 Oct 31;13:6513. doi: 10.1038/s41467-022-34081-3 (PMC9622893; doi:10.1038/s41467-022-34081-3)
Supplement: Supplementary file 8 — Supplementary Data 5 [file 41467_2022_34081_MOESM8_ESM.xlsx]

## Sheet: Read me
Supplementary Table 5. CIBERSORT analysis of cell composition in BRCA-mut vs. BRCA-WT patients. This file contains two sheets - One for analysis of all cell subtypes within the tumor, and the second for immune cell subtypes

## Sheet: All cells subtypes
CIBERSORT analysis of relative fraction of cell subtype in BRCA-mut vs. BRCA-WT patients
Patient #	BRCA status	Acinar cells	B cells	Ductal cell type 1	Ductal cell type 2	Endocrine cells	Endothelial cells	Fibroblasts	Macrophages	Stellate cells	T cells	P-value	Correlation	RMSE
Patient 4	BRCA-MUT	0	0.0147916	0	0	0.00208212	0.051873	0.892399	0.0307802	0.00807431	0	0	0.877137	0.74898
Patient 15	BRCA-MUT	0	0.0275934	0	0	0	0.0594791	0.844785	0.0681425	0	0	0	0.912059	0.747047
Patient 9	BRCA-MUT	0	0.0356548	0	0.0197724	0	0.0758159	0.855583	0.0117842	0.00138979	0	0	0.840929	0.772511
Patient 3	BRCA-MUT	0	0.0224752	0	6.5757e-05	0	0.0504959	0.89396	0.0330029	0	0	0	0.877282	0.749233
Patient 8	BRCA-MUT	0	0.0242317	0	0	0.00083469	0.0781221	0.89068	0.00613132	0	0	0	0.856412	0.758473
Patient 36	BRCA-WT	0	0.0479549	0	0	0	0.075701	0.843472	0.0247213	0	0.00815081	0	0.896432	0.754026
Patient 40	BRCA-WT	0	0.0227616	0	0	0.0768257	0.0941906	0.737284	0.0636349	0.00530308	0	0	0.859309	0.734993
Patient 37	BRCA-WT	0.00336403	0.0492695	0.00249969	0	0	0.0799078	0.79112	0.0579211	0	0.0159179	0	0.904516	0.763227
Patient 39	BRCA-WT	0.0081297	0.0253596	0.0147593	0	0	0.128055	0.790404	0.0107398	0	0.0225525	0	0.7604	0.813543
Patient 41	BRCA-WT	0	0.0126754	0	0	0	0.0453065	0.906472	0.0355462	0	0	0	0.86151	0.75266
Patient 28	BRCA-WT	0	0.0148761	0	0.016654	0	0.0750187	0.890644	0.00280753	0	0	0	0.820694	0.772755
Patient 23	BRCA-WT	0	0.0427836	0	0	0	0.0458983	0.868213	0.0431049	0	0	0	0.879452	0.754278
T-Test p-value comparing BRCA-mut and BRCA-WT per subtype		0.273373	0.458609	0.34632	0.722126	0.380484	0.316584	0.172923	0.771429	0.490359	0.145073

## Sheet: Immune cell subtypes
CIBERSORT analysis of immune cells in BRCA-mut vs. BRCA-WT patients
Patient #	BRCA status	B cells naive	B cells memory	Plasma cells	T cells CD8	T cells CD4 naive	T cells CD4 memory resting	T cells CD4 memory activated	T cells follicular helper	T cells regulatory (Tregs)	T cells gamma delta	NK cells resting	NK cells activated	Monocytes	Macrophages M0	Macrophages M1	Macrophages M2	Dendritic cells resting	Dendritic cells activated	Mast cells resting	Mast cells activated	Eosinophils	Neutrophils	P-value	Pearson Correlation	RMSE
Patient 4	BRCA-MUT	0.0519003	0	0.00767324	0	0.0493677	0.202031	0.0846836	0	0	0	0.0770891	0	0.0647767	0.00354419	0	0.222693	0	0.0220414	0.16188	0	0	0.0523199	0.444	0.0377325	1.05849
Patient 15	BRCA-MUT	0	0	0.0002	0.00615494	0	0.215248	0.0319872	0	0	0	0.0707146	0	0.0477297	0.0380882	0	0.408684	0	0.0376364	0.120051	0	0	0.02347	0.074	0.162759	1.02441
Patient 9	BRCA-MUT	0.0105759	0.0654573	0	0	0.077175	0.268574	0	0	0	0	0.115847	0	0.00567166	0.134617	0	0.191339	0	0	0.0058071	0	0.0451888	0.0797477	0.288	0.064558	1.06905
Patient 3	BRCA-MUT	0.0252812	0	0.0477685	0	0.061341	0.255086	0	0	0	0	0.0156541	0.00827193	0.0137923	0.107765	0	0.285584	0	0.001	0.167578	0	0	0.0109227	0.256	0.0722565	1.05777
Patient 8	BRCA-MUT	0.0530923	0	0.00663619	0	0	0.432234	0.0404853	0	0	0	0.131268	0	0.0698295	0.0862175	0	0.0983386	0	0.0413803	0.0405176	0	0	0	0.456	0.0354609	1.08092
Patient 36	BRCA-WT	0	0	0.105602	0	0.0703793	0.315937	0.0501081	0	0	0	0.110914	0	0.0301762	0	0.0008	0.165529	0	0.0210796	0.0846331	0	0.0231118	0.0217554	0.158	0.106846	1.03908
Patient 40	BRCA-WT	0.00336114	0	0.00779586	0.0774708	0	0.225362	0.0152555	0	0	0	0.0135814	0.00503284	0.111787	0	0	0.310224	0.0005	0.0122521	0.212697	0	0.00471747	0	0.34	0.0548014	1.06592
Patient 37	BRCA-WT	0.0298994	0	0.0469491	0	0.00926529	0.414333	0.0351746	0	0	0	0.0530078	0	0.0681065	0.00770823	0.0203565	0.191975	0	0.0153322	0.104957	0	0.00293535	0	0.04	0.200182	1.00129
Patient 39	BRCA-WT	0	0	0.0595566	0	0.144404	0.402937	0.0454752	0	0	0	0.177677	0	0.0454686	0	0	0.0576693	0	0.0228361	0	0.0439759	0	0	0.314	0.0600688	1.09678
Patient 41	BRCA-WT	0.0528375	0	0.00784753	0	0	0.412953	0.043025	0	0	0	0.0719681	0	0.0315923	0.115251	0	0.209692	0	0.0128389	0.0380938	0	0	0.00390056	0.094	0.137998	1.03473
Patient 28	BRCA-WT	0.0157629	0	0.00183607	0	0.0306725	0.305965	0.0127011	0	0	0	0.0323705	0	0.101696	0.183997	0	0.117455	0	0.0639695	0.0409929	0	0.0625802	0.0300012	0.516	0.0246088	1.07919
Patient 23	BRCA-WT	0.00979836	0	0.0783376	0	0	0.289288	0.0162109	0	0	0	0.0532284	0	0.122511	0	0.0166517	0.196929	0.038195	0.0895472	0.0893023	0	0	0	0.324	0.0588434	1.0477
T-Test p-value comparing BRCA-mut and BRCA-WT per subtype
		0.351322	0.254981	0.139112	0.410269	0.966842	0.212586	0.984519	N/A	N/A	N/A	0.774666	0.576198	0.145962	0.459596	0.21615	0.285916	0.417328	0.404168	0.676657	0.424114	0.746339	0.160017
