# Supplementary material for: BRCA mutational status shapes the stromal microenvironment of pancreatic cancer linking clusterin expression in cancer associated fibroblasts with HSF1 signaling
Source: Nat Commun. 2022 Oct 31;13:6513. doi: 10.1038/s41467-022-34081-3 (PMC9622893; doi:10.1038/s41467-022-34081-3)
Supplement: Supplementary file 9 — Supplementary Data 6 [file 41467_2022_34081_MOESM9_ESM.xlsx]

## Sheet: Sheet1
Supplementary Table 6. Clinical data of patient cohort 2 used for exosomes analysis
ID	OR date	Age	Stage	Tumor (n=21)*	Adjacent (n=16)**
1	2015-04-09	74	3	+	+
2	2015-04-28	77	2	+
3	2015-04-29	72	2	+
9	2015-07-20	51	2	+	+
10	2015-07-22	74	3	+
11	2015-07-23	66	3	+
21	2015-12-03	57	2	+
23	2015-12-21	67	2	+
27	2016-01-12	66	2	+
29	2016-01-25	82	2	+
32	2016-02-24	64	2	+
37	2016-05-16	76	2	+	+
41	2016-07-11	83	2	+
42	2016-08-24	66	2	+	+
43	2016-09-10	74	2	+	+
44	2016-09-14	53	3	+	+
45					+
54					+
58	2017-05-17	65	2	+	+
59					+
65	2017-08-17	69	2	+	+
67	2017-08-28	74	2	+	+
68	2017-09-05	71	1	+	+
71	2017-09-13	66	3	+
84	2017-12-11	65	2		+
C2					+
C5					+
				* Information provided for 14 males and 7 females	**Information provided for 7 males and 3 females
