# Supplementary material for: BRCA mutational status shapes the stromal microenvironment of pancreatic cancer linking clusterin expression in cancer associated fibroblasts with HSF1 signaling
Source: Nat Commun. 2022 Oct 31;13:6513. doi: 10.1038/s41467-022-34081-3 (PMC9622893; doi:10.1038/s41467-022-34081-3)
Supplement: Supplementary file 11 — Supplementary Data 8 [file 41467_2022_34081_MOESM11_ESM.xlsx]

## Sheet: Readme
Supplementary Table 8. RNA-seq data of PSCs following exposure to KPC-shBRCA2, KPC-shControl CM or growth medium. This file contains 11 sheets:
1	Differentially expressed (DE) genes in the PSC RNA-seq dataset. Expression levels are presented in Log2 of the normalized read counts.
2	Pathway analysis for genes high in PSCs exposed to KPC-shBRCA2-CM (cluster 1, see sheet 1)
3	Pathway analysis for genes high in PSCs exposed to cancer CM (cluster 2, see sheet 1)
4	Pathway analysis for genes high in PSCs exposed to growth medium (cluster 3, see sheet 1)
5	Pathway analysis for genes high in PSCs exposed to KPC-shControl-CM (cluster 4, see sheet 1)
6	Differentially upregulated genes only in PSC treated with shBRCA CM or in PSC treated with shControl-CM (see Methods). Expression levels are presented in Log2 of the normalized read counts.
7	Top 20 upregulated genes in PSC treated with KPC-shBRCA-CM, and top 20 upregulated genes in PSC treated with KPC-shControl-CM (see sheet 6). Expression levels are presented in Log2 of the normalized read counts.
8	Pathway analysis for genes upregulated in PSC treated with KPC-shBRCA-CM (see sheet 6)
9	Pathway analysis for genes upregulated in PSC treated with KPC-shControl-CM (see sheet 6)
10	Upstream regulators prediction for gene upregulated in PSC treated with KPC-shBRCA-CM (see sheet 6)
11	Upstream regulators prediction for gene upregulated in PSC treated with KPC-shControl-CM (see sheet 6)
Pathway analysis was performed using Metascape (see methods) and upstream regulators analysis was performend using Ingenuity pathway analysis (IPA, see methods)

## Sheet: 1 .DE analysis
Row.names	cluster	BRCA_CM_1	BRCA_CM_2	BRCA_CM_3	NT_CM_1	NT_CM_2	NT_CM_3	DMEM_1	DMEM_2	pvalue NT_DMEM	p.adjust NT_DMEM	basemean NT_DMEM	l2fc NT_DMEM	pvalue BRCA_DMEM	p.adjust BRCA_DMEM	basemean BRCA_DMEM	l2fc BRCA_DMEM	pvalue BRCA_NT	p.adjust BRCA_NT	basemean BRCA_NT	l2fc BRCA_NT
Prss50	4	0.452329	0.438638	0.408524	0.837876	0.85937	1.3812	0.301124	0.311148	0.00012738	0.00159087	5.82993	6.92526	NA	NA	0	NA	0.0113788	0.0644914	2.2695	4.3302
Ecrg4	3	1.49816	1.46788	1.40011	1.33861	1.41868	1.34943	3.45359	2.87917	2.94061e-07	7.63614e-06	16.0783	-7.02117	8.06004e-07	1.86416e-05	12.3368	6.36936	NA	NA	0	NA
Tagln	3	4.51728	4.55741	4.31682	3.92064	4.17082	4.14345	8.05044	8.14502	1.16445e-61	1.17678e-58	366.388	-6.49883	1.76911e-57	1.46277e-54	285.547	5.56376	0.22665	0.527604	6.88735	-0.935555
Camk1d	3	1.05074	1.03123	0.988459	0.950887	1.00005	1.08951	2.29757	2.05857	0.000302754	0.00334584	8.86154	-5.14846	5.84421e-05	0.000811211	6.56494	5.45789	0.938144	0.981075	0.119345	0.316656
Aoc3	3	1.39277	1.3659	1.30619	1.25258	1.32249	1.26197	2.64363	2.3774	3.98118e-05	0.000584265	8.20222	-6.04952	7.72451e-05	0.00103129	6.29465	5.39737	NA	NA	0	NA
Glt8d2	3	1.23254	1.21076	1.16304	1.1211	1.17597	1.37705	2.24592	2.21958	0.00246508	0.0191792	7.91288	-4.06266	0.000155615	0.00189093	5.60213	5.22735	0.783867	0.926747	0.23869	1.10998
Carnmt1	3	0.609029	0.595496	0.566159	0.540827	0.574058	0.54519	1.35721	1.53459	0.00056447	0.00569021	5.57381	-5.48981	0.000797546	0.00761562	4.27926	4.83672	NA	NA	0	NA
Mrvi1	3	2.31106	2.08332	2.14056	2.03531	2.01439	1.91754	4.06231	3.60729	1.93413e-06	4.08865e-05	19.1987	-6.29349	2.06073e-05	0.000330853	15.3277	4.77677	0.591602	0.838845	0.523118	-1.52791
Lipo3	3	0.660393	0.646861	0.617649	0.712143	0.625498	0.596871	1.48016	1.42315	0.00362733	0.0260802	5.56819	-4.45234	0.00104248	0.00951728	4.05536	4.76156	0.938144	0.981075	0.112051	0.316656
Rerg	3	3.33332	2.54745	2.6991	2.65954	2.60647	2.57728	5.57242	5.50809	2.13767e-17	2.62738e-15	68.5333	-5.65711	3.09604e-06	6.19225e-05	54.2883	4.69731	0.471648	0.76444	2.33589	-1.02038
Ptn	3	5.6413	5.6351	5.40421	5.5051	5.90853	5.57137	8.93483	8.37097	2.79522e-42	1.33807e-39	519.834	-4.37622	1.92128e-61	1.88913e-58	394.048	4.65999	0.505046	0.786107	25.2074	0.28671
Adra1b	3	2.26682	2.2159	1.95423	1.87405	2.13451	2.02189	3.60773	3.74286	7.66576e-06	0.000138958	17.3324	-5.2123	4.4644e-05	0.000645033	13.6723	4.56432	0.767139	0.920468	0.763969	-0.701696
Eln	3	3.24853	3.54118	3.43398	2.97974	3.293	2.9001	5.86491	5.78188	1.6295e-17	2.07283e-15	70.4807	-5.67524	2.11769e-16	2.28617e-14	56.1884	4.31341	0.319145	0.636697	2.75603	-1.2432
Clec3b	3	2.51663	2.45644	2.32312	2.06768	2.20136	2.08589	3.8983	4.28916	2.75295e-08	8.81646e-07	20.0235	-7.33453	6.08333e-06	0.000113788	16.6194	4.26405	0.234197	0.537086	0.62972	-3.10541
Itgbl1	3	1.78976	1.57074	1.6589	1.44848	1.68323	1.45856	2.85925	3.21758	2.1442e-05	0.000342893	13.714	-5.77965	0.000215398	0.00250204	11.0079	4.26132	0.579738	0.832108	0.58057	-1.52708
Srgap1	3	1.10034	1.25403	1.04077	1.12747	1.05177	1.13758	2.13647	2.01257	0.00177931	0.0148261	7.83321	-4.06042	0.0018524	0.0153066	5.98938	4.25507	0.964856	0.989749	0.450048	0.131656
Sfrp2	3	5.07446	5.69737	5.49541	4.91336	4.95618	4.76112	8.45636	8.24314	3.60508e-71	6.10708e-68	398.127	-5.4434	5.08609e-61	4.86939e-58	318.778	4.20226	0.0232477	0.111448	17.0484	-1.20571
Lce1g	3	1.68951	1.47546	1.41755	1.36631	1.59005	1.73289	2.66155	2.133	0.0127781	0.0707921	8.136	-2.92564	0.00280701	0.0212091	5.70618	4.16243	0.610134	0.847479	0.784006	1.25217
Fmod	3	4.98718	5.54694	5.39277	4.51413	4.71655	4.64572	8.12989	8.12818	1.06411e-63	1.32927e-60	322.365	-5.82612	8.76901e-56	6.51072e-53	261.284	4.11106	0.00529015	0.035268	13.5283	-1.66968
Epha3	3	2.0503	2.16018	1.75544	2.04008	1.776	1.83259	3.52919	3.52601	2.05946e-06	4.32094e-05	18.8294	-4.35181	1.61366e-05	0.0002677	14.9316	4.06744	0.804023	0.934213	1.14927	-0.489542
Frzb	3	1.00756	1.16185	0.952546	0.919993	1.24929	0.925606	1.8946	1.86046	0.00780162	0.0480011	7.03791	-3.69334	0.00388215	0.0274886	5.16271	4.02187	0.856623	0.95306	0.557659	0.538163
Rspo2	3	0.773367	0.932392	0.725619	0.697367	0.734421	0.702237	1.66707	1.58622	0.00040991	0.00433768	5.79253	-5.5469	0.00510497	0.0342727	4.87763	3.93274	0.693727	0.888085	0.218653	-1.6069
Dlk2	3	2.45933	2.71383	2.45537	2.80904	2.83698	2.75819	3.82937	3.89144	0.000174267	0.00207937	20.7223	-2.24449	4.40428e-05	0.000636852	13.2449	3.92406	0.220393	0.519206	2.53894	1.69468
Trabd2b	3	2.03029	1.98596	1.88936	2.1193	1.76121	1.68833	3.47778	3.24154	4.13643e-05	0.000603156	16.4063	-4.16338	5.54921e-05	0.000775291	12.9627	3.87543	0.842242	0.948314	1.07792	-0.405514
Col15a1	3	2.53103	2.46901	2.20111	2.32055	2.23249	1.98441	4.15567	4.14899	2.22376e-08	7.26235e-07	26.7858	-4.85721	2.1496e-07	5.78008e-06	21.753	3.86674	0.512179	0.79093	1.6105	-1.07781
Arhgap36	3	1.22324	1.20128	1.4393	1.11062	1.16615	1.118	2.47148	2.3907	1.01518e-05	0.000178681	9.60825	-6.2769	0.00139666	0.0121125	7.98946	3.84001	0.578893	0.831621	0.309197	-2.20957
Sap18b	3	2.84952	2.92818	3.08643	2.92124	3.22738	3.0297	4.71692	4.8905	3.38953e-10	1.52806e-08	41.3926	-3.22166	1.55526e-09	6.25214e-08	30.1613	3.70088	0.587802	0.83639	3.76011	0.570694
Adamtsl3	3	1.54555	1.33478	1.4321	1.23832	1.29736	1.37619	2.58071	2.36591	0.000246519	0.0028106	9.13513	-5.19373	0.00208722	0.0167924	7.58886	3.67613	0.590017	0.837674	0.530412	-1.5278
Cdh3	3	1.61754	1.76411	1.8102	1.59818	1.54291	1.4795	2.93653	3.06794	2.51327e-05	0.000391586	12.843	-5.70031	0.000260373	0.00293543	10.687	3.6215	0.456928	0.752831	0.6399	-1.95202
Hopx	3	3.30522	3.22141	2.70772	2.96695	3.27692	2.7183	5.00556	4.83697	8.57122e-11	4.23106e-09	42.6084	-3.69517	5.91111e-10	2.56626e-08	33.1852	3.57983	0.887563	0.964844	3.87105	-0.153752
Tnnt2	3	1.75247	1.54816	1.6354	1.44643	1.78968	1.88406	2.5409	2.6077	0.00929613	0.0550549	10.2414	-2.58277	0.00312087	0.0231139	7.06107	3.55635	0.614681	0.85039	1.22745	0.995898
Dkk2	3	3.39252	4.1359	3.74995	3.25242	2.93141	2.90462	6.32468	5.81988	8.0879e-18	1.06226e-15	89.8756	-6.08079	6.75153e-18	8.9645e-16	76.167	3.54327	0.0187548	0.0944387	4.9891	-2.57094
Rassf2	3	1.63296	1.43199	1.52321	1.66251	1.54329	1.57977	2.52763	2.31392	0.00470382	0.0320828	9.69648	-2.5762	0.0039323	0.0277842	6.79278	3.49579	0.636544	0.861217	1.15541	0.895565
Acta2	3	2.73995	2.53574	2.27238	2.38647	2.43787	2.18837	4.23047	3.99093	3.91041e-08	1.21906e-06	25.817	-4.16136	7.30174e-07	1.70613e-05	20.9416	3.49457	0.595676	0.840234	2.15581	-0.734511
Sncg	3	2.06022	2.33699	2.08895	2.00078	2.24868	2.41373	3.16656	3.37807	0.00111898	0.0100966	14.1758	-2.68755	0.000515716	0.00526882	9.9846	3.46883	0.625733	0.855915	1.63968	0.8018
Nrep	3	3.69626	3.68757	3.20146	3.11593	3.03445	2.75866	5.79894	5.48182	6.22969e-17	7.06051e-15	67.6117	-5.20667	5.84149e-15	5.43527e-13	57.1792	3.44735	0.0713568	0.252532	4.70638	-1.81989
Cavin4	3	2.94494	2.72746	2.71651	2.46325	2.75902	2.89617	4.10097	4.32752	4.94517e-06	9.47395e-05	21.5695	-3.40709	9.19619e-06	0.000163442	16.5494	3.44241	0.984238	0.995279	2.08857	0.0275874
Adh1	3	2.02296	2.15501	2.40807	2.35963	1.92981	2.09427	3.71359	3.57889	6.34455e-06	0.000118127	20.0818	-3.59277	1.62923e-05	0.000270159	15.5099	3.42413	0.950913	0.985786	1.63599	-0.103397
Lurap1l	3	4.38647	4.53841	4.33376	3.89656	4.23413	3.51797	6.54765	6.79464	1.2135e-25	3.00328e-23	130.239	-4.6252	4.39365e-25	1.03796e-22	107.181	3.42069	0.0951427	0.307569	9.74688	-1.16559
Ngf	3	2.9044	3.12814	3.35205	3.1774	3.40598	3.52717	4.70595	4.76412	4.28669e-07	1.07259e-05	36.5286	-2.49635	7.05571e-08	2.09204e-06	24.8286	3.41831	0.325626	0.643479	4.36701	1.02699
Gulp1	3	1.37162	1.68339	1.44481	1.24513	1.30768	1.25347	2.83141	2.45069	6.08941e-06	0.000113829	10.6904	-6.43213	0.000890465	0.00836458	9.37406	3.3703	0.285295	0.599026	0.591904	-3.03916
Cd24a	3	4.01193	4.28401	3.84099	4.2174	3.26606	3.53715	6.2464	6.15037	6.77406e-05	0.000922677	97.4419	-4.03818	6.37463e-20	1.01273e-17	78.9162	3.36335	0.4043	0.711535	8.30737	-0.673463
Cbr2	3	3.91328	3.49904	3.63302	4.17476	4.61047	4.62254	5.10778	5.2206	0.00685016	0.043372	53.8514	-1.07987	1.8254e-08	6.06483e-07	27.7595	3.32908	0.00259629	0.0199963	10.6188	2.25615
Cgref1	3	3.71241	3.63025	3.62737	4.0542	4.25979	4.00571	5.26078	5.28343	4.0431e-07	1.01723e-05	52.7962	-1.94413	5.98108e-10	2.58756e-08	33.3816	3.31699	0.0652295	0.237383	8.03504	1.39673
Ngfr	3	1.6588	1.4497	1.54194	1.58435	1.41028	1.48445	2.38721	2.38485	0.00359213	0.0258681	7.66602	-3.39725	0.00737653	0.0459609	6.02529	3.29524	0.937583	0.981075	0.754513	-0.182249
Lrrc17	3	3.68285	3.87152	3.30107	3.04701	3.24273	3.6178	5.69447	5.14705	1.23729e-10	5.93852e-09	51.8493	-4.06164	8.15948e-11	4.03329e-09	42.5259	3.27701	0.399402	0.708285	4.65745	-0.84162
Sulf2	3	4.5062	4.90359	4.16743	4.35163	4.29257	4.16491	6.59267	6.651	1.17646e-28	3.29236e-26	121.762	-3.79065	4.99457e-22	9.6653e-20	98.2045	3.24713	0.360603	0.675372	11.6368	-0.574623
Ccn3	3	6.2867	6.71846	6.09402	6.21137	5.65225	5.86191	8.71002	8.63831	2.1252e-46	1.15398e-43	494.41	-3.99522	3.80252e-50	2.19587e-47	403.646	3.23474	0.0402141	0.167108	44.7148	-0.777067
Rarres1	3	2.95118	3.12562	2.84994	2.88287	2.89317	2.73397	4.74927	4.36134	7.74501e-09	2.77686e-07	32.7878	-3.58473	9.73502e-08	2.79976e-06	26.0168	3.22277	0.736846	0.908297	3.27814	-0.367936
Camsap3	3	1.78868	1.41923	1.36752	1.44486	1.38149	1.67366	2.28548	2.38509	0.0079239	0.048581	7.87689	-2.95246	0.00877833	0.0526223	6.13369	3.21212	0.990474	0.997134	0.983023	0.026744
Tox	3	0.926914	1.08319	1.01947	0.843073	0.883968	0.848451	1.85516	1.76916	0.000254482	0.00288421	6.22311	-5.65036	0.0108328	0.0622015	5.51542	3.18623	0.481789	0.770663	0.373251	-2.39214
Cyp1a1	3	1.3093	1.10887	1.21117	1.26124	1.07978	1.16369	2.15545	1.78626	0.00705694	0.0443954	7.12343	-3.28561	0.0113057	0.0642176	5.60706	3.17832	0.937583	0.981075	0.754513	-0.182249
Daam2	3	2.39525	2.62473	2.36251	2.3504	2.26469	2.15505	3.85897	3.82631	6.98903e-07	1.63938e-05	20.3631	-4.09651	1.2104e-05	0.000208305	16.8194	3.17395	0.520078	0.795236	1.84662	-0.944634
Gas6	3	6.86773	7.13294	7.15447	6.22103	6.16259	6.3804	9.43562	9.09915	2.33746e-72	4.47574e-69	690.396	-4.57907	2.33732e-56	1.77154e-53	583.686	3.12297	1.96408e-06	4.14473e-05	58.6618	-1.44234
Tgfb2	3	2.568	2.9358	2.78482	2.89704	3.26897	2.84833	4.12226	3.90847	0.000522873	0.00532997	24.4354	-2.03501	2.76003e-05	0.000424399	15.7966	3.11148	0.305589	0.62214	3.74481	1.15183
Postn	3	5.27095	5.9121	5.28866	4.94966	4.82135	4.71067	7.75762	7.59072	1.90634e-49	1.08367e-46	242.897	-4.4596	3.11151e-33	1.07809e-30	205.374	3.10372	0.00554651	0.0366088	21.5462	-1.36325
Ngef	3	2.95277	2.88115	2.61569	3.11151	2.65286	2.40645	4.23634	4.30509	1.39471e-05	0.000235675	27.9746	-3.10172	1.01869e-06	2.29621e-05	21.8107	3.09477	0.948802	0.985059	3.31342	-0.0752468
Chrdl1	3	1.03535	1.18699	1.12271	0.949534	1.13992	1.0772	1.92074	1.76669	0.00630417	0.0406508	6.4988	-3.66738	0.0151163	0.0803035	5.15536	3.07491	0.850959	0.951529	0.662099	-0.465444
Adam12	3	1.08752	1.39686	1.02742	0.99158	1.03854	1.1252	2.06112	1.79336	0.00237813	0.0186383	6.18056	-4.60643	0.0154035	0.0813107	5.37043	3.06116	0.588291	0.83668	0.556651	-1.61351
Fbln7	3	3.57369	3.37861	3.18141	2.73282	2.78881	2.64705	5.20511	5.15346	1.50483e-12	9.81131e-11	47.3165	-5.70374	3.59142e-11	1.89362e-09	42.0441	3.04132	0.0198129	0.0987278	3.91802	-2.70242
Slc1a3	3	2.02872	2.15949	2.50676	2.18338	2.3406	1.98707	3.69931	3.3558	1.89879e-05	0.000308529	18.6631	-3.36581	9.08507e-05	0.00118467	14.3928	3.02117	0.911258	0.973682	1.95565	-0.166601
Enpep	3	2.31137	2.92395	2.32213	2.75272	3.05048	2.35319	3.94286	3.61446	0.0019637	0.0160398	23.0775	-2.12042	6.74851e-05	0.00092023	15.4908	3.01946	0.451145	0.748705	3.62693	0.916719
Scrn1	3	3.27622	3.62903	3.50041	2.99642	3.19579	3.11199	5.09109	5.26056	4.41909e-13	3.15856e-11	45.1181	-4.23219	3.76762e-10	1.68598e-08	37.7844	3.01797	0.238571	0.542805	4.22908	-1.168
Id2	3	5.14117	4.81973	4.89543	4.91441	4.85584	4.37939	7.10422	6.78084	2.65259e-21	4.84943e-19	159.402	-3.3621	2.78316e-24	6.4085e-22	127.35	2.97371	0.44233	0.741717	18.4131	-0.38705
Sprr2k	3	0.813982	1.1258	0.765189	0.736336	0.77418	0.741308	1.50638	1.72346	0.000700383	0.0068203	5.41682	-5.44836	0.0214572	0.104882	5.02217	2.93822	0.457861	0.75339	0.437306	-2.58077
Slc25a32	3	1.80883	1.61216	1.39235	1.67637	1.55578	1.35553	2.51778	2.46636	0.00231764	0.0182349	9.52933	-3.23439	0.00427827	0.0297021	7.76783	2.93765	0.819389	0.939795	1.23725	-0.441616
Gcnt1	3	1.87269	2.15627	2.1586	1.94491	2.30348	1.72435	3.2068	3.18392	0.000456281	0.00475916	15.0949	-3.19289	0.000415952	0.00439395	11.5926	2.91411	0.945937	0.984196	1.80321	-0.110554
Mtss1	3	2.26674	2.50249	2.3603	2.02197	2.50963	1.91086	3.80285	3.60184	1.31487e-05	0.000223953	20.1767	-3.9548	2.74689e-05	0.000422557	16.6483	2.91368	0.535643	0.805856	2.16628	-0.911465
Lmo7	3	2.48166	2.69957	2.44787	2.94135	2.70042	2.3583	3.69997	3.70207	0.00142923	0.012342	20.7063	-2.14583	9.97501e-05	0.00128506	14.3108	2.897	0.522923	0.797003	3.25883	0.746917
Alkal1	3	1.56502	1.71298	1.99301	1.4225	1.49302	1.43191	2.90993	2.98297	1.22875e-06	2.72083e-05	12.4226	-6.64677	0.000568956	0.00572368	11.1971	2.89457	0.153001	0.419531	0.837046	-3.57885
Cryab	3	6.49665	6.64394	5.91343	5.43641	5.71041	5.72827	8.44198	8.30809	2.41268e-60	2.25066e-57	371.71	-4.23819	6.34429e-34	2.28526e-31	319.904	2.86762	0.000479617	0.00496078	38.9996	-1.38134
Fabp3	3	3.15862	3.1967	2.92424	2.95367	2.7328	3.20005	4.43838	4.49307	6.40317e-07	1.51465e-05	29.2042	-3.03949	1.20215e-06	2.67004e-05	23.2708	2.83395	0.801536	0.933291	3.79233	-0.265426
Rgs4	3	2.10389	2.05931	2.3165	1.87757	2.12376	1.76503	3.46321	3.23646	2.22243e-05	0.000353384	15.4868	-4.39816	0.00023253	0.00267392	13.1635	2.81962	0.404915	0.7119	1.54457	-1.41115
Gpr85	3	1.38261	1.67686	1.45488	1.49901	1.60671	1.28033	2.38785	2.23273	0.00535886	0.0356353	8.66589	-2.99681	0.00838056	0.0506719	6.71353	2.80355	0.948779	0.985059	1.15501	-0.125681
Sorbs1	3	1.92262	2.02972	1.79911	2.01956	1.95232	1.73885	2.79208	2.9021	0.00174535	0.0145904	12.062	-2.65613	0.00214762	0.0171569	9.15543	2.79995	0.93575	0.981075	1.75493	0.121439
F3	3	5.41691	5.65869	5.66413	4.9008	4.73466	4.70429	7.56473	7.59885	1.38312e-50	8.38656e-48	234.462	-4.31087	2.98489e-34	1.10809e-31	203.272	2.78986	0.000554412	0.00560435	24.4314	-1.50718
Jmy	3	1.74685	1.88266	2.03531	2.31404	1.82172	1.73992	2.79729	2.79245	0.0208937	0.102751	12.1594	-2.11448	0.00331007	0.0242398	8.36735	2.76965	0.64526	0.865855	1.8677	0.726776
Id3	3	8.2298	8.25328	8.08552	8.69257	8.66643	8.72697	10.2283	9.90621	2.77147e-25	6.72192e-23	1364.37	-1.94417	1.17396e-56	9.08722e-54	920.558	2.76479	2.34495e-06	4.85001e-05	233.629	0.827749
Vegfd	3	5.80142	6.24932	5.83845	4.97008	5.37028	5.16697	7.94468	7.87529	3.29885e-52	2.06923e-49	277.482	-4.28465	6.2363e-35	2.38824e-32	241.476	2.75225	0.000279347	0.00311555	30.2159	-1.51286
Gm6793	4	3.24384	3.52577	2.91795	4.24214	5.21125	4.88146	4.15105	3.99922	0.00681522	0.043212	57.167	1.34024	0.00108145	0.00981642	11.2907	2.72966	5.96992e-07	1.42702e-05	18.7756	4.07497
Nudt21	3	4.21573	4.40238	4.32553	5.02014	4.8529	3.61662	5.9093	6.04366	0.0487453	0.192374	90.4264	-2.03581	7.74394e-14	6.13796e-12	62.1532	2.72853	0.29072	0.605234	15.2108	0.712165
Ppp1r3d	3	2.17531	2.40561	2.03869	2.16038	2.19257	2.27128	3.23147	3.13944	0.000704501	0.00685306	14.2879	-2.51456	0.00116291	0.0104181	10.8054	2.69348	0.913787	0.973924	2.21956	0.145514
Fhod3	3	1.27834	1.2468	1.17899	0.998413	1.04462	1.0045	2.07298	1.96679	0.000149048	0.0018204	6.73217	-5.7639	0.0112871	0.0641417	6.41254	2.68855	0.234197	0.537086	0.62972	-3.10541
Vim	3	9.71931	9.96482	9.43733	9.49619	9.31871	8.93059	11.5664	11.7769	3.09026e-36	1.22203e-33	3887.7	-3.3906	3.98908e-46	2.10328e-43	3222.89	2.68192	0.00179401	0.0149218	499.257	-0.70193
Tmeff1	3	2.78261	3.14318	2.17001	2.60676	2.34464	2.09967	4.15135	4.21718	1.16134e-07	3.28034e-06	26.4133	-4.23373	0.0449543	0.180996	23.3882	2.67456	0.25943	0.570124	3.02973	-1.59261
Pcdhb17	3	2.43083	2.09395	2.00149	2.51373	2.27336	1.81397	3.1489	3.15045	0.0141324	0.0765217	14.8199	-2.22352	0.00128953	0.011332	10.8791	2.66285	0.79472	0.930808	2.54757	0.365769
Adrb1	3	1.76347	1.898	2.04891	1.94393	2.28441	1.86396	2.85208	2.61567	0.0223972	0.108255	12.0325	-1.86315	0.00585742	0.0382713	7.78339	2.64998	0.531065	0.802418	2.1048	0.916031
Myl9	3	6.91121	7.11944	6.77205	6.36987	5.968	6.46632	8.66284	8.86755	6.87723e-39	2.97858e-36	457.716	-3.77986	1.10365e-40	5.14768e-38	393.965	2.64745	0.000568664	0.00572298	56.0092	-1.13767
Adh7	3	2.93198	2.86233	2.35172	2.75342	3.1244	2.69635	3.64855	3.80668	0.00349105	0.0253131	19.1699	-1.88112	0.000563698	0.005684	13.1455	2.63892	0.541025	0.80865	3.64952	0.707995
Lor	3	2.43622	2.23661	1.84274	1.77642	2.27204	1.78799	3.24959	3.11436	0.000591764	0.00591618	12.5253	-3.96496	0.0015151	0.0129544	10.9896	2.63817	0.473173	0.765055	1.71522	-1.31961
Tec	3	2.27933	1.77275	1.85014	1.77348	2.12573	1.89845	2.96479	2.69313	0.00337443	0.0245875	11.0004	-2.67872	0.00506335	0.0340436	8.57224	2.62994	0.963107	0.989346	1.78325	-0.0734609
C1qtnf3	3	2.71793	2.20566	2.38565	2.37232	2.54135	2.29086	3.53678	3.23219	0.00115063	0.010336	13.5276	-2.58467	0.00198956	0.0161892	10.382	2.6212	0.983366	0.995098	2.16195	0.0294524
Nrg1	3	1.8198	2.09446	1.98973	2.23629	2.23721	1.91552	2.68543	2.84072	0.0350005	0.151301	12.2667	-1.61338	0.00657189	0.0419607	7.76955	2.58637	0.459433	0.754372	2.33551	1.02547
Pnpt1	3	2.4744	2.27148	2.60858	2.37745	2.19608	2.09347	3.55485	3.702	8.38794e-06	0.000150539	18.1383	-3.63468	0.000153855	0.00187266	15.4599	2.57833	0.45035	0.748056	2.24163	-1.02724
Pcdh18	3	3.15381	2.95955	3.0842	3.05622	2.467	2.94542	4.41585	4.45623	7.24248e-07	1.69598e-05	30.9051	-3.17269	1.20517e-06	2.67512e-05	25.7246	2.57776	0.542784	0.809603	4.2219	-0.636608
Bcl9l	3	4.79276	5.1364	5.07673	5.28236	5.36022	4.90142	6.5084	6.82897	1.643e-11	9.09804e-10	137.187	-2.22836	5.4859e-17	6.3159e-15	99.3275	2.56967	0.419296	0.723233	23.0107	0.367722
Galnt16	3	2.27459	2.2272	2.36724	2.14434	2.28483	2.16301	3.22661	3.19728	0.000594393	0.00593756	12.1351	-2.91351	0.00253196	0.019599	9.59494	2.56626	0.849175	0.950825	1.74071	-0.280579
Rnpc3	3	2.0342	1.83792	1.75467	1.97759	1.9084	1.5728	2.80432	2.57617	0.00747328	0.0464126	10.3129	-2.64441	0.00618006	0.0400065	8.12154	2.55925	0.936066	0.981075	1.6734	-0.129682
Axin2	3	1.83036	1.93998	1.71055	1.74729	1.73253	1.76268	2.80977	2.4579	0.00247255	0.0192292	9.84462	-2.90776	0.00676993	0.0430023	7.98751	2.55736	0.809462	0.935597	1.48067	-0.38584
Enc1	3	4.01104	4.49856	4.19936	4.52992	4.71996	4.16932	5.92456	5.53616	1.06209e-06	2.3896e-05	74.7294	-2.0028	2.32552e-10	1.0764e-08	52.1262	2.54266	0.345581	0.662795	13.3819	0.563248
Rpf1	3	4.30212	4.12311	4.30832	4.73666	4.64141	3.97992	5.7509	5.80142	3.63527e-06	7.1644e-05	79.2244	-1.99019	9.32636e-12	5.37721e-10	55.4539	2.52513	0.346212	0.663354	14.2593	0.555771
H2-T23	3	5.52597	5.85802	5.72825	5.44444	5.78735	5.84318	7.26116	7.54948	1.30204e-17	1.67383e-15	213.79	-2.53321	2.82562e-23	6.01163e-21	163.852	2.52031	0.992189	0.997285	34.2331	0.00370371
Loxl4	3	2.37795	2.18213	2.32069	2.37653	2.46143	2.12838	3.20442	3.30598	0.00155568	0.0132482	15.6216	-2.26443	0.00119327	0.0106481	11.4519	2.51738	0.81652	0.938425	2.67234	0.285973
Pdk4	3	2.18785	2.57423	2.43981	2.49098	2.84425	2.51516	3.41773	3.2636	0.0132201	0.0726528	17.6452	-1.5885	0.00150021	0.0128482	11.1394	2.50993	0.390647	0.701038	3.46325	0.989842
Marcks	3	2.83073	2.98903	2.71345	2.65396	2.39981	2.15958	4.07585	4.25217	2.75603e-07	7.21345e-06	25.4309	-4.17572	7.56306e-06	0.000137301	23.0015	2.49554	0.163859	0.436959	3.21082	-1.71857
Arhgap24	3	3.08755	3.53	2.98445	3.27968	3.59293	3.25011	4.27643	4.57146	0.000136707	0.00169168	32.9573	-1.94905	1.32139e-05	0.000224815	23.049	2.48737	0.523872	0.797391	6.16555	0.545138
Irs1	3	1.4902	1.6323	1.79439	1.69465	1.70777	1.38262	2.43516	2.4144	0.00713085	0.0447366	9.20286	-2.74083	0.0108286	0.0621871	7.09087	2.48566	0.948592	0.985059	1.35761	-0.117119
Smoc2	3	1.96319	2.07184	2.0774	1.75391	1.70625	1.76749	3.05325	3.02172	0.000107036	0.00136587	12.0581	-4.71601	0.00148669	0.0127564	11.0929	2.48052	0.217248	0.514856	1.38897	-2.23991
F2r	3	4.67813	4.24295	4.6115	4.50098	4.20324	3.79061	6.18102	6.11368	1.21159e-13	9.4387e-12	91.8414	-3.12857	1.93781e-14	1.65492e-12	76.4271	2.47587	0.287707	0.601797	13.3949	-0.642473
Rhoj	3	3.17895	2.98166	3.33636	3.00751	2.62165	2.37396	4.60666	4.57837	4.42645e-08	1.36013e-06	32.7585	-4.13827	5.05158e-07	1.23426e-05	29.3663	2.47352	0.145875	0.40641	4.02708	-1.65434
Pcolce2	3	3.26283	3.18218	3.10115	2.85916	2.95318	2.79569	4.60207	4.25364	8.36195e-08	2.44547e-06	27.9406	-3.471	7.38627e-06	0.000134697	24.1434	2.44614	0.306904	0.623286	3.98822	-1.0233
Plxna2	3	1.27136	1.57255	1.47784	1.16615	1.21757	1.29798	2.1547	2.32311	0.000668267	0.00655316	7.71994	-4.93933	0.0116199	0.0655825	7.1688	2.44258	0.302445	0.618406	0.865847	-2.43095
Adra1d	3	2.11487	1.91246	1.95198	1.74414	1.69609	1.75777	2.84895	2.91835	0.000380137	0.00406399	10.0409	-4.43888	0.00406562	0.0285598	9.3127	2.44162	0.272644	0.584367	1.27218	-2.05577
Zfc3h1	3	1.05813	1.20801	1.269	1.08969	1.01435	1.09904	1.85192	1.80102	0.0070303	0.0442738	6.05147	-3.6569	0.0294945	0.133099	5.23678	2.43761	0.614777	0.850458	0.759245	-1.17062
Map2k3os	3	1.87827	1.68454	1.60727	1.64708	1.75889	1.55224	2.60598	2.35346	0.00427966	0.0297021	9.34655	-2.76091	0.0104056	0.0601279	7.58095	2.43004	0.823409	0.941237	1.56864	-0.352734
Cdh11	3	2.12979	2.07981	1.84904	2.22525	1.87201	1.78796	2.88403	2.85773	0.0054473	0.0360849	11.923	-2.46744	0.00418302	0.0291873	9.4528	2.4233	0.93235	0.981075	2.06599	-0.121102
Tenm4	3	1.65023	1.76537	1.53589	1.34624	1.69186	1.35414	2.57901	2.26674	0.00330214	0.0242074	8.35327	-3.98221	0.0113658	0.064438	7.41634	2.41945	0.464201	0.758403	1.18738	-1.46589
Anxa2	3	8.62762	8.95562	8.72875	8.77644	8.93988	8.6292	10.4124	10.5257	8.1769e-37	3.30538e-34	1667.95	-2.40402	2.82103e-50	1.68249e-47	1276.81	2.4166	0.912916	0.973825	285.297	0.0208991
Fam180a	3	3.68678	3.40961	3.13394	3.3908	3.27326	3.08949	4.73488	4.70501	3.76524e-08	1.17582e-06	36.5453	-2.76755	9.13394e-07	2.08063e-05	29.9421	2.40752	0.627991	0.85683	6.07169	-0.406219
Serpina3h	3	2.1391	2.37205	2.00303	2.02924	2.15806	2.14654	3.01301	3.01155	0.00174996	0.0146223	11.6787	-2.58133	0.00482072	0.0327573	9.25759	2.4075	0.891269	0.966102	1.98817	-0.19296
Rpl7a	3	7.43479	8.72333	8.69399	8.60716	8.68551	8.61203	10.109	10.1295	2.63903e-52	1.6844e-49	1408.27	-2.08109	0.00317217	0.0234067	1023.57	2.4039	0.602503	0.843504	257.912	0.332907
Sparcl1	3	4.52446	3.99827	4.38352	3.87201	3.59084	3.55047	6.12931	5.6135	4.18402e-15	3.9333e-13	75.7731	-3.84368	5.0984e-11	2.5942e-09	67.9047	2.39261	0.0298787	0.134515	10.3861	-1.45554
Tubb2b	3	4.31284	4.59258	3.99375	3.97443	4.55137	4.33015	5.6064	5.78813	2.53287e-08	8.18368e-07	64.9048	-2.35097	1.53651e-09	6.19043e-08	49.5697	2.3924	0.952901	0.98632	11.5814	0.0378339
Mex3b	3	2.98484	3.15332	3.23765	3.5497	3.21061	2.68133	4.30314	4.38753	0.0011553	0.0103673	30.9751	-2.14752	1.32221e-05	0.000224815	22.6865	2.38671	0.763841	0.918929	5.51826	0.279969
Vegfc	3	2.8197	2.49014	2.71035	2.80101	2.6492	2.68107	3.82753	3.49515	0.000919762	0.0085976	19.1517	-2.12818	0.000639787	0.00630314	14.1627	2.37825	0.817269	0.93884	3.49604	0.249138
Lox	3	6.19822	6.68091	6.31146	6.21911	5.61225	5.39296	8.0363	8.21207	1.09851e-18	1.55505e-16	342.513	-3.39805	2.50034e-29	7.27719e-27	297.024	2.37625	0.00850077	0.0512031	50.1732	-1.01216
Gapdh	3	5.33817	7.73197	5.57325	5.50543	5.56579	5.20225	8.42706	8.63786	9.6362e-67	1.29842e-63	464.509	-4.5655	0.0888847	0.293734	432.632	2.36697	0.0552616	0.210191	60.2469	-2.17965
Pip4p2	3	3.19773	3.22262	3.03963	3.38288	2.65193	2.41135	4.46525	4.34729	0.0673315	0.242461	29.207	-3.16065	6.04088e-06	0.000113052	24.9617	2.36478	0.485541	0.773909	4.51829	-0.778727
Cpox	3	4.34679	4.2426	4.35	4.49651	4.41822	4.57132	5.66524	5.77722	4.85559e-09	1.79889e-07	73.7858	-1.93958	1.93129e-10	9.08954e-09	52.6095	2.36301	0.430128	0.731477	14.0112	0.431814
Mecom	3	2.50286	2.43867	2.18525	2.0807	1.93627	1.98554	3.37869	3.49879	1.43395e-05	0.000241521	15.3523	-4.47363	0.000526354	0.00536394	14.5415	2.36132	0.146202	0.406868	2.07801	-2.20767
Fam13c	3	1.37443	1.81699	1.57893	1.25575	1.31408	1.26348	2.61969	2.31638	2.56425e-05	0.000398335	8.77073	-6.1464	0.00754043	0.0467369	8.6402	2.35691	0.113816	0.347087	0.965155	-3.74947
Tspyl4	3	2.47906	2.42339	2.51675	2.20083	2.33615	2.57073	3.43294	3.53875	0.000254325	0.00288333	17.3131	-2.66782	0.000634094	0.00626364	13.8727	2.35177	0.800732	0.933132	2.84781	-0.298858
Srsf10	3	2.57663	2.52086	2.5094	2.94182	2.54585	2.58223	3.4382	3.44192	0.01348	0.0737527	18.1689	-1.57302	0.0014132	0.0122326	12.1548	2.33254	0.480627	0.7706	3.75183	0.748672
H4c8	3	1.52526	1.94969	1.59018	1.52314	1.74321	1.53472	2.47846	2.36414	0.00458086	0.0313822	8.45292	-2.94366	0.016961	0.0873944	6.96464	2.33062	0.749397	0.91341	1.38096	-0.559824
Akap12	3	3.20032	3.1166	2.63415	3.06245	3.07511	2.3099	4.36411	3.93837	0.000995869	0.00917233	26.6636	-2.66559	6.18155e-05	0.00085186	21.7871	2.33044	0.719449	0.900233	4.71028	-0.385711
Slc24a3	4	2.8806	3.07468	2.82158	3.68793	3.52503	3.68853	3.68504	3.66229	0.992152	0.997285	25.5643	0.00459483	0.00370141	0.0264924	10.286	2.30004	0.00911146	0.0541729	7.19382	2.30402
Kirrel	3	4.80746	4.63405	4.38201	4.47558	4.39795	4.51823	6.11574	5.99886	1.02391e-14	9.08557e-13	86.6972	-2.53947	3.39485e-12	2.07926e-10	69.6733	2.29973	0.619657	0.853443	15.3362	-0.262034
Wwc2	3	3.84673	4.35392	3.99702	4.15596	4.05965	3.88295	5.47606	5.36482	2.22076e-09	8.67814e-08	56.7303	-2.35113	1.4419e-08	4.8889e-07	43.9389	2.28855	0.935514	0.981075	10.2204	-0.052716
Gm12250	3	1.91419	1.54228	1.98558	1.67009	1.50061	1.44372	2.4363	2.96111	0.000678747	0.00663625	10.4208	-4.51517	0.00686717	0.0434495	9.80739	2.27419	0.264975	0.576447	1.35543	-2.2381
Tcea3	3	4.41314	4.37978	4.26773	4.29102	4.33391	4.60161	5.59963	5.66589	1.80092e-07	4.8968e-06	57.327	-2.01942	1.71339e-08	5.73457e-07	42.255	2.27411	0.683493	0.88432	11.0919	0.251111
Bcar3	3	2.85994	3.33004	2.9622	2.88263	2.80964	2.45134	4.25353	4.28415	3.62577e-07	9.23088e-06	26.6091	-3.39805	2.28323e-05	0.000361315	23.4427	2.26419	0.282793	0.596225	4.11666	-1.1228
Aldh6a1	3	2.34366	2.00713	2.04263	2.43306	1.94216	1.73332	3.04728	2.92822	0.0195555	0.0977891	12.8132	-2.41986	0.00434859	0.0300886	10.3164	2.26216	0.881164	0.961902	2.36316	-0.215211
Igfbp2	4	3.71526	3.99236	3.46508	4.4033	5.25221	4.21158	4.56154	4.9102	0.99276	0.997407	55.3081	-0.00516317	6.15754e-05	0.000849195	22.3234	2.26155	0.000986519	0.00910465	15.7418	2.24881
Hint3	3	2.76695	2.29036	2.56509	2.81882	2.70353	3.02562	3.33278	3.3289	0.10186	0.321653	17.3259	-0.98426	0.00515408	0.0345387	10.0559	2.25549	0.244975	0.55124	4.12041	1.26011
Cav1	3	4.36473	4.93044	4.63872	3.86347	3.60626	3.13541	6.16987	6.29724	0.000139451	0.00172153	91.231	-4.96322	7.58477e-14	6.02493e-12	87.657	2.25356	0.00033126	0.003606	12.1488	-2.67488
Prag1	3	3.71777	3.43047	3.72897	3.87959	4.26455	3.37909	4.75323	4.85738	0.00399018	0.0281222	42.0266	-1.58451	4.33387e-06	8.40462e-05	27.9028	2.25199	0.348996	0.666046	8.88962	0.704372
Tmed7	3	4.38108	4.33272	4.34158	4.97189	3.56044	3.29537	5.72217	5.87	0.0822034	0.278044	76.0079	-2.56276	5.38492e-11	2.72853e-09	61.3274	2.24691	0.722625	0.902005	13.457	-0.281421
Crybg1	3	4.25092	4.22274	4.42497	4.06327	4.18448	3.89585	5.83653	5.44696	1.27519e-10	6.0963e-09	60.7005	-2.80795	7.7472e-09	2.77686e-07	50.1807	2.2376	0.398073	0.707523	10.2439	-0.537052
Mirg	3	2.76475	2.69845	2.67151	2.52999	2.59328	2.55473	3.8433	3.32856	0.000897457	0.00841288	14.0279	-2.68982	0.00316838	0.0234038	11.5285	2.23691	0.719104	0.900156	2.44723	-0.448354
Maf	3	2.69431	3.32852	2.99569	2.6535	2.59193	2.51574	4.14537	4.00545	2.6693e-08	8.58638e-07	25.7891	-4.46254	2.63155e-05	0.000407127	24.3697	2.23177	0.0633912	0.232694	3.55828	-2.219
Fbxo32	3	1.89518	2.25713	1.63079	1.80617	1.92611	1.71091	2.82533	2.61463	0.0020745	0.0167082	10.1483	-2.90662	0.0118946	0.0668008	8.67759	2.22985	0.651643	0.868587	1.81353	-0.714148
Itga8	3	2.30112	1.79755	2.11327	1.90481	2.02881	1.81034	3.05748	2.78102	0.000753119	0.00723699	11.4804	-3.12042	0.00628165	0.0405344	9.90799	2.2297	0.565081	0.823646	1.91565	-0.867899
Polr3c	3	3.15563	2.96898	2.8209	2.92967	3.05334	3.27114	3.86387	4.06428	0.00197393	0.0161053	23.7619	-1.76112	0.000352339	0.00379693	16.9011	2.22954	0.630071	0.857722	4.97824	0.443073
D6Wsu163e	3	2.78053	2.72103	2.97142	2.88406	3.02011	2.91271	3.90499	3.74699	0.000982118	0.00906864	22.6192	-1.83268	0.000465747	0.00484401	15.8872	2.22533	0.642231	0.863867	4.51462	0.441762
Etl4	3	1.5289	1.64344	1.4238	1.36235	1.44301	1.37293	2.29598	2.11712	0.00391301	0.0276694	7.54712	-3.28827	0.0222937	0.107912	6.67944	2.21896	0.540131	0.808098	1.24927	-1.07976
Rab32	3	4.03639	3.94118	3.81001	4.69156	4.42019	3.65968	5.1154	5.02801	0.033619	0.146812	50.398	-1.21006	1.57841e-06	3.41201e-05	31.241	2.20903	0.148079	0.410363	11.6837	0.994894
Mterf3	3	2.57488	2.75864	2.39823	2.88728	2.54364	2.40893	3.45345	3.53059	0.00502291	0.033853	18.031	-1.90202	0.00150404	0.012875	13.2957	2.20585	0.8019	0.933531	3.6838	0.270463
Stc1	4	2.38728	2.63919	2.51371	3.41926	3.76013	3.14082	3.16917	2.95836	0.110337	0.339579	24.0836	0.900658	0.0273316	0.125772	6.27016	2.20137	0.00165288	0.0139423	7.69766	3.12531
Akap10	3	2.70741	2.51449	2.81973	2.88315	2.77129	3.03377	3.59505	3.52479	0.0179741	0.0913991	19.4855	-1.36668	0.00204073	0.0165206	12.4888	2.19113	0.39788	0.707456	4.27245	0.850092
Pawr	3	2.08047	2.03014	1.92225	1.82897	1.81836	1.60885	3.00332	2.66189	0.000599799	0.005985	10.5219	-3.84434	0.00671997	0.0427262	9.79271	2.18606	0.30555	0.62213	1.65304	-1.6731
Deptor	3	2.37422	1.87484	2.28728	2.16249	2.10141	1.88256	3.20013	2.92516	0.000860582	0.00811772	13.1655	-2.81365	0.00456749	0.0313056	11.0716	2.17744	0.657507	0.871685	2.29435	-0.61672
Serpinb8	3	2.75013	2.6822	2.2985	2.40948	2.3281	2.52481	3.50882	3.3602	0.000695568	0.00678165	13.6367	-2.67535	0.00373897	0.0267035	11.6536	2.15636	0.635518	0.860485	2.563	-0.603397
Actg2	3	4.11512	4.91548	4.34759	3.90309	4.03156	3.93931	5.74243	5.93799	1.26292e-14	1.10981e-12	59.6825	-3.42403	1.52123e-08	5.13395e-07	53.6518	2.15224	0.0727973	0.255937	9.68499	-1.25793
Mest	3	3.53968	4.0959	3.90267	3.18692	3.10995	2.95251	5.12072	5.34429	2.77819e-13	2.05017e-11	46.9603	-4.47546	6.01426e-08	1.79495e-06	45.0166	2.14661	0.00757365	0.0469079	6.79744	-2.30968
Plin4	3	3.72995	3.33655	3.50997	3.02876	3.56659	3.2156	4.67592	4.60281	2.04111e-06	4.28988e-05	29.7147	-2.82435	2.6087e-05	0.000404377	25.1095	2.12956	0.46161	0.756173	5.39636	-0.661851
Hebp1	3	4.51541	4.47663	4.95671	4.47949	4.66538	4.74736	6.00587	6.04125	1.36347e-11	7.66681e-10	83.7822	-2.22779	3.42713e-10	1.5431e-08	64.5862	2.12888	0.920124	0.976262	15.9832	-0.0534992
Tmem158	3	3.50142	4.05118	4.05406	4.05274	3.88713	4.20542	5.06435	5.17282	7.96716e-06	0.000143919	50.9782	-1.75699	1.01403e-06	2.28812e-05	36.1192	2.12536	0.546032	0.811752	10.5393	0.399025
Mgst3	3	2.80269	3.31124	3.12279	3.02946	2.78268	3.12591	4.13393	4.13901	4.78347e-05	0.000685148	24.48	-2.37893	0.000210267	0.00245088	19.6434	2.10806	0.786323	0.927599	4.5741	-0.26309
Sertad4	3	3.51746	3.76925	3.54402	3.40738	3.19687	2.73317	4.85333	4.90076	3.33967e-08	1.05837e-06	39.1994	-3.38128	8.49014e-07	1.95123e-05	35.5097	2.10695	0.13896	0.394718	6.55947	-1.27042
Krt10	3	3.73437	3.74357	3.835	4.2015	4.31708	3.88424	4.9584	4.7234	0.00562841	0.0370419	44.211	-1.18877	1.46671e-05	0.000246468	27.3047	2.10688	0.150899	0.415742	10.4087	0.945948
Snai2	3	3.83919	4.11613	3.87547	3.86104	3.81367	2.96734	5.37337	5.08256	9.86127e-06	0.000174241	50.1467	-2.89427	1.4341e-07	3.98578e-06	43.12	2.10509	0.316645	0.633861	8.97021	-0.777171
Sptssa	3	4.67881	4.87312	4.64574	5.12286	5.06949	3.6579	6.14942	6.01767	0.0839757	0.282202	94.5065	-1.98772	2.9428e-11	1.58376e-09	71.0421	2.1049	0.855295	0.952732	19.4674	0.116029
Qpct	3	4.18348	4.50794	3.98228	4.3552	3.84594	3.49726	5.52746	5.54818	4.80522e-07	1.18281e-05	60.8317	-2.67153	1.26884e-08	4.33371e-07	51.5211	2.0972	0.380454	0.692307	11.35	-0.593493
Cd1d1	3	2.21038	2.55203	2.19617	2.19399	2.4452	2.30273	3.06774	3.19509	0.00412695	0.0288847	14.1989	-2.06465	0.00591016	0.0385543	10.8064	2.08645	0.974608	0.99264	2.93182	0.0375818
Lrr1	3	3.51062	3.85144	3.06495	3.90705	3.98124	3.4152	4.53087	4.53699	0.00724104	0.0452717	36.6249	-1.29969	0.000106291	0.00135731	23.9018	2.08229	0.325695	0.643554	8.75971	0.759083
Utp18	3	2.69325	2.50272	2.59134	2.68643	2.63213	2.29674	3.37946	3.59674	0.00172343	0.0144304	17.5186	-2.19027	0.00196046	0.0160206	13.7173	2.07812	0.924978	0.978359	3.52616	-0.101435
Gfra2	3	4.05178	3.21211	3.16186	3.32106	3.09999	3.75169	4.62318	4.51774	0.000255326	0.00289152	29.8298	-2.19812	0.000167423	0.00201048	24.2434	2.06461	0.805083	0.934286	6.25998	-0.228496
Ncald	3	3.2067	3.3268	2.86008	2.81227	3.18641	2.54678	4.18055	4.13705	4.004e-05	0.00058714	23.1665	-2.9153	0.000241327	0.00275993	20.1965	2.05876	0.408676	0.714964	4.38615	-0.850984
Klf2	3	3.74918	3.36803	3.53627	3.69028	3.59095	3.7743	4.46011	4.6997	0.000457874	0.00477304	34.2	-1.6329	6.69296e-05	0.000914369	24.2482	2.0583	0.574069	0.82914	7.59097	0.41891
Adamts1	3	4.89588	5.28068	4.92401	4.60979	4.24957	4.19918	6.58735	6.23094	6.93973e-17	7.81654e-15	100.124	-3.41456	8.40979e-12	4.89521e-10	91.9868	2.05775	0.0105656	0.060898	17.0892	-1.3617
Plscr4	3	2.84917	2.77592	2.40733	2.96277	2.44075	2.09047	3.74361	3.50099	0.0108282	0.0621871	18.7455	-2.42571	0.00127842	0.011248	15.6789	2.05557	0.715364	0.898024	3.78125	-0.431928
Vit	3	2.61674	2.55171	2.51586	2.08608	2.20254	2.3128	3.32147	3.69548	3.16023e-05	0.000478454	16.0933	-3.70867	0.00147214	0.0126525	15.1383	2.05522	0.18939	0.477122	2.68335	-1.65877
Col1a1	3	6.04371	5.85438	6.00781	5.95247	6.49578	6.47854	6.84687	7.67936	0.000557532	0.00563276	228.932	-1.44012	3.1272e-11	1.6731e-09	153.88	2.05314	0.0646637	0.236008	52.3975	0.617094
H4c9	3	3.72588	3.88508	3.45185	3.79914	3.97585	3.92489	4.54227	4.92818	0.00109098	0.009884	40.3301	-1.48189	3.95057e-05	0.000580475	27.6251	2.04717	0.413814	0.719362	9.31682	0.557503
Penk	4	6.71443	6.83953	6.56735	8.6497	8.19579	8.06192	8.02272	7.9792	0.059588	0.222232	611.715	0.498437	5.41457e-22	1.03678e-19	206.162	2.04018	9.51266e-24	2.12319e-21	190.281	2.54384
P2rx5	3	2.41952	2.64449	2.78804	2.16838	2.29155	2.29576	3.50486	3.64315	1.91717e-05	0.000311239	15.1268	-3.96038	0.00192118	0.0157491	14.232	2.02979	0.173489	0.45212	2.36026	-1.86248
Matn2	3	5.36323	5.4512	5.22494	5.37389	5.21075	4.83945	6.56559	6.79609	5.89e-12	3.48429e-10	130.174	-2.33899	1.44324e-13	1.11243e-11	105.804	2.02303	0.462589	0.757076	26.13	-0.314173
Tmem126a	3	5.28233	5.24003	5.13947	5.25984	5.36336	5.36764	6.62298	6.38047	2.4578e-10	1.1333e-08	121.141	-1.79331	3.33327e-12	2.05482e-10	89.0056	2.02103	0.565129	0.82365	26.5228	0.231883
Ckb	3	3.04493	3.20903	3.13009	3.45771	2.87876	3.334	3.94125	4.08464	0.013291	0.0729541	22.8469	-1.51889	0.00110298	0.00996954	15.944	2.00688	0.600272	0.8426	5.14965	0.484905
Pcyt1a	3	4.15222	4.36865	3.76264	4.35759	4.07657	3.78891	5.28819	5.28521	3.73987e-06	7.34667e-05	54.6786	-1.97831	5.81653e-07	1.39401e-05	42.2723	2.00667	0.996807	0.998795	11.8357	0.00253655
Pno1	3	4.67251	4.66437	4.7351	4.96412	4.61365	3.72787	6.03701	5.96231	0.000123992	0.00155283	86.496	-2.28377	1.45842e-10	6.93579e-09	69.6481	2.00199	0.658314	0.871957	17.5002	-0.263665
Gbp7	3	2.56366	2.61862	2.36147	2.56814	2.00398	1.92728	3.20854	3.66027	0.121081	0.361977	16.0693	-3.36494	0.00223598	0.0177034	14.9765	2.00196	0.326361	0.644233	2.89217	-1.33612
Agk	3	2.5332	2.19943	2.43896	2.0215	2.47878	2.24249	3.29677	3.13812	0.00165834	0.0139787	13.9738	-2.58249	0.00542765	0.0359941	11.6373	2.0002	0.668469	0.876679	2.75455	-0.532094
Pqlc3	3	3.03611	2.96708	3.00482	3.47304	3.29076	2.71514	3.98374	3.79283	0.0409589	0.16951	24.1038	-1.34336	0.0011407	0.0102519	15.9626	1.99798	0.459656	0.754466	5.70523	0.668724
Nck1	3	2.56196	3.50083	3.13837	3.41406	2.8212	2.34785	4.25649	4.11721	0.00636572	0.0409534	26.8159	-2.48329	0.0684389	0.245308	22.3333	1.99527	0.674712	0.879706	5.23933	-0.48064
Trim59	3	4.08948	4.04633	3.29481	4.26582	3.13918	2.77409	5.16336	4.88628	0.186451	0.47234	44.5886	-2.59027	5.64598e-06	0.00010676	38.4727	1.99379	0.682231	0.883975	9.06469	-0.666707
Trmt10c	3	3.74625	3.65413	3.37964	4.3215	3.65955	3.09113	4.66275	4.55425	0.0538635	0.206688	37.0219	-1.41408	5.99964e-05	0.000830251	25.4149	1.99371	0.492842	0.77807	8.81135	0.556106
Ube2l6	3	5.41537	4.76727	4.74429	4.58625	5.28125	5.10508	6.52596	5.94716	1.54397e-05	0.000258021	104.609	-1.91921	2.14816e-08	7.0344e-07	79.7926	1.98284	0.923059	0.977606	23.0872	0.0481362
Adam9	3	5.7498	6.02723	5.56293	5.94474	5.40583	4.60926	7.21891	7.08282	0.00295686	0.0221208	177.744	-2.55498	3.89147e-16	4.03349e-14	150.771	1.97547	0.236696	0.540162	35.3862	-0.579492
Hoxb5os	3	5.06133	5.47339	5.24786	5.07512	4.81943	5.30399	6.52694	6.56873	2.40865e-12	1.52902e-10	112.336	-2.29731	3.3391e-12	2.05482e-10	91.5167	1.97142	0.481469	0.770663	22.8183	-0.322721
Slc5a3	3	4.52329	4.67983	4.27225	5.0682	4.39064	3.55926	6.02743	5.36486	0.0793106	0.271108	76.1362	-1.94579	2.86257e-07	7.45476e-06	58.5475	1.96811	0.974761	0.99264	16.6703	0.0207623
Lrrk1	3	4.53155	4.54716	4.54617	4.68474	4.52487	4.57635	5.63549	5.77851	1.11704e-07	3.16998e-06	68.9035	-1.80523	3.92488e-08	1.22253e-06	51.3302	1.96099	0.756054	0.916103	15.211	0.162128
Chpt1	3	3.3121	3.69779	3.17445	4.04116	3.6126	3.05282	4.39234	4.35672	0.0423788	0.173566	32.6896	-1.30845	0.000257034	0.00290679	21.8668	1.95797	0.43756	0.737664	7.9412	0.637085
Kitl	3	1.92988	2.13782	1.50881	1.68985	1.52382	1.59307	2.70537	2.52505	0.00102682	0.0094003	9.29305	-3.7043	0.0187388	0.0944102	9.19886	1.95718	0.275352	0.588116	1.731	-1.88798
Esm1	3	3.48763	3.38631	2.81855	2.23571	2.35838	2.25222	4.10104	4.70407	2.51762e-09	9.72329e-08	27.8172	-7.80858	9.91882e-05	0.00128009	30.0949	1.95429	8.41266e-05	0.00111083	4.41937	-5.90452
Gpn3	3	5.06897	5.08049	4.77482	5.47404	5.22205	4.87835	6.19255	6.18161	1.85839e-05	0.000302777	103.863	-1.46814	3.06745e-10	1.39107e-08	72.3311	1.9468	0.296532	0.611736	24.6469	0.471217
Sec63	3	2.96065	3.1065	2.84398	3.05512	2.98017	2.64248	3.92594	3.83417	0.000694813	0.00677694	21.6773	-2.09014	0.00100888	0.00927102	17.1933	1.93738	0.868528	0.957073	4.69507	-0.155642
Arhgap29	3	3.64493	3.63837	3.57173	3.64276	3.4872	2.66706	4.66999	4.79113	0.0743499	0.259664	36.2327	-2.63875	1.29535e-05	0.000220938	31.2317	1.93684	0.428225	0.730225	7.216	-0.699833
Kcnmb4	4	3.40265	3.43247	3.26189	4.01311	4.12293	3.73727	4.25142	4.05116	0.510984	0.790056	32.5978	-0.300833	0.00170144	0.0142821	15.6815	1.93417	0.0243939	0.115647	9.2799	1.64276
Bmi1	3	3.26145	3.37759	3.18796	3.43458	3.23878	2.81058	4.31694	4.23698	0.000340351	0.00368083	28.3798	-2.12723	0.000177924	0.00211676	22.6811	1.92869	0.814897	0.937823	6.09709	-0.198248
Gng11	3	5.90903	5.91302	5.49507	5.74591	6.0178	5.794	6.94662	7.10638	8.42308e-12	4.89521e-10	166.739	-1.76919	1.39576e-13	1.08203e-11	124.384	1.92868	0.66512	0.874547	38.0949	0.156632
Tusc1	3	5.41879	5.52933	5.18151	5.44256	5.42928	5.08619	6.73184	6.55536	1.37149e-11	7.68816e-10	131.751	-1.9969	1.6316e-12	1.05621e-10	102.859	1.92676	0.859583	0.954037	28.992	-0.0713295
Mmp9	3	3.64743	3.36853	2.89421	3.73357	3.49319	3.81449	4.19737	4.07339	0.0965986	0.310346	27.9467	-0.79833	0.00214383	0.0171341	16.6686	1.92266	0.195013	0.484767	7.57622	1.06421
Ccn2	3	5.23603	5.48812	5.15813	3.99555	4.36784	4.3002	6.57555	6.67891	2.07571e-26	5.20803e-24	111.389	-4.20542	2.47027e-13	1.83036e-11	110.401	1.92205	1.44155e-05	0.000242577	19.257	-2.27232
Pitx2	3	5.38649	5.33207	5.11896	5.19824	5.34396	5.42538	6.40522	6.63291	4.13719e-10	1.84004e-08	124.463	-1.80979	1.50813e-11	8.38949e-10	93.8823	1.91722	0.791096	0.929524	28.2014	0.10542
Trio	3	5.44969	5.61113	5.20306	5.08302	5.47375	4.9967	6.71572	6.69798	6.55736e-14	5.2547e-12	132.965	-2.32037	3.75243e-13	2.71406e-11	109.659	1.91705	0.340376	0.657742	28.1351	-0.398396
4930453N24Rik	3	3.52671	4.03973	3.86797	4.34321	4.24058	3.07412	5.01956	4.82826	0.0410802	0.169795	47.2063	-1.51654	1.37792e-05	0.000233055	32.9349	1.91354	0.577603	0.830938	11.0262	0.428226
Pdlim1	3	6.10659	6.07343	6.12712	6.32424	6.19397	6.10221	7.33133	7.43741	1.89468e-14	1.62189e-12	218.538	-1.7219	1.70389e-17	2.1599e-15	161.26	1.91139	0.515746	0.792868	49.7733	0.199157
Igf2	3	2.23676	2.86122	2.86014	2.36552	2.1366	2.17476	3.69825	3.58904	1.17358e-05	0.000202736	16.2886	-4.13208	0.00211475	0.0169577	15.9201	1.91003	0.129348	0.376761	2.63095	-2.20011
Atp1b1	3	4.58739	4.47435	4.6387	4.82754	4.5015	4.20371	5.84969	5.6862	1.10694e-06	2.47825e-05	74.995	-1.95477	1.49963e-08	5.07046e-07	58.0432	1.90942	0.951917	0.986079	16.4535	-0.0319712
Fmnl2	3	2.71888	3.19352	2.52928	3.62954	2.43844	2.329	3.83748	3.61047	0.16426	0.437431	22.1601	-1.4938	0.00260334	0.0200333	15.8405	1.90929	0.728182	0.904348	5.33077	0.38888
Lacc1	3	2.69922	3.21055	2.9444	2.79637	2.99043	3.3151	3.8746	3.83967	0.00708056	0.0444902	23.0613	-1.60522	0.00157247	0.0133652	16.4981	1.90843	0.727433	0.904183	5.30063	0.32121
Tgfb3	3	4.3439	4.48067	4.17893	4.05861	4.1311	3.78793	5.50955	5.47112	1.87658e-10	8.84349e-09	55.1932	-2.6412	1.89379e-07	5.12253e-06	47.921	1.90591	0.234914	0.53805	11.2244	-0.732313
Npnt	3	2.74424	3.0329	3.17158	2.43386	2.80663	2.34518	4.05199	4.04343	1.00856e-06	2.27903e-05	22.8956	-3.6686	0.000314364	0.00344899	21.4965	1.90358	0.124106	0.367739	4.01904	-1.66034
Gm13889	3	2.48967	2.58081	2.92615	2.52985	2.36213	2.5535	3.63139	3.42527	0.000385795	0.0041136	15.2535	-2.67491	0.00495949	0.0335288	13.0749	1.90334	0.548352	0.812681	2.87105	-0.721243
A930005H10Rik	3	2.44019	2.73769	2.14559	2.5091	2.17179	2.18383	3.27398	3.19273	0.00228874	0.0180543	13.4054	-2.46268	0.00879259	0.0526673	11.6493	1.90308	0.612109	0.848727	2.8413	-0.633063
Sdhd	3	6.00143	6.01001	5.57023	6.09479	5.78886	5.4907	7.11748	7.18416	2.8814e-10	1.31364e-08	186.117	-1.96047	6.87693e-15	6.32803e-13	145.677	1.90244	0.852288	0.951849	41.6273	-0.069394
Gpam	3	2.96934	3.2367	3.22008	3.39012	3.19324	2.85595	4.09745	4.06462	0.00170467	0.0143029	25.359	-1.8173	0.000661939	0.00650162	18.9898	1.89837	0.898728	0.968696	5.63945	0.11126
Col4a5	3	3.57708	3.73221	3.63502	3.31043	2.68623	2.79316	4.92682	4.71238	6.40885e-08	1.90958e-06	36.5475	-3.84761	5.46983e-06	0.000103915	35.9157	1.89616	0.0312247	0.139049	6.45442	-1.97512
Mrps28	3	6.05529	6.37893	6.07373	6.28165	6.24141	6.05263	7.45609	7.44296	5.79486e-17	6.65057e-15	220.897	-1.85582	4.11557e-17	4.78366e-15	168.227	1.896	0.880809	0.961813	49.7425	0.0474027
Wwc1	3	4.60024	3.96356	4.29262	4.025	4.51155	4.44831	5.35022	5.38707	3.63822e-05	0.000538934	50.7177	-1.75055	5.07426e-06	9.69573e-05	37.7632	1.89528	0.810518	0.93608	11.7129	0.152591
Sbf2	3	4.05809	4.1856	4.18223	4.41409	3.88846	4.2548	5.19463	5.26664	4.67154e-05	0.000670436	51.7584	-1.70467	2.38474e-06	4.92072e-05	38.3562	1.89378	0.753055	0.914833	11.7718	0.192331
Socs1	3	4.18483	4.54591	4.52071	4.58124	4.36378	4.16419	5.45801	5.71289	4.84603e-07	1.18963e-05	64.6313	-1.98587	2.5479e-07	6.74147e-06	50.2341	1.89342	0.90198	0.970311	14.0638	-0.0691399
Cavin3	3	6.85341	6.77881	6.85028	6.86422	7.12945	7.03041	7.91623	8.27501	2.67188e-10	1.22735e-08	359.889	-1.58565	1.4811e-18	2.06452e-16	258.45	1.88716	0.216286	0.513594	84.4594	0.309547
Zfp422	3	1.59254	1.96176	1.34225	1.41949	1.50349	1.43053	2.27199	2.30073	0.00337413	0.0245875	7.66143	-3.3118	0.0409816	0.169542	7.32413	1.88152	0.396844	0.706272	1.53198	-1.47933
Kcnk2	3	3.59571	3.68313	3.40573	3.92908	3.67495	3.19516	4.52895	4.54523	0.00332251	0.0243163	34.2519	-1.62939	0.000123394	0.00154587	25.1196	1.8775	0.750725	0.914152	8.10377	0.240098
Msi2	3	3.32617	3.60564	3.16714	3.49121	3.21536	3.18252	4.39817	4.31223	9.18346e-05	0.00119665	29.8567	-2.00126	0.000213951	0.00248711	23.7628	1.87577	0.853314	0.952254	6.68768	-0.146898
Coa6	3	5.38065	4.99808	5.0166	5.52449	5.25168	5.19566	6.41321	6.18283	1.65897e-06	3.56496e-05	108.259	-1.47584	1.20343e-09	4.92487e-08	76.7191	1.8754	0.357848	0.673089	26.184	0.391999
Apbb1ip	3	6.09676	6.1004	5.89872	5.74982	5.50531	5.86065	7.1935	7.40606	6.66492e-18	8.91457e-16	190	-2.38742	8.37073e-16	8.45932e-14	160.757	1.87198	0.132157	0.381861	40.1399	-0.520304
Pfn1	3	5.46734	5.40585	5.09152	5.45182	5.09888	4.97818	6.6618	6.41877	6.88237e-10	2.94227e-08	119.99	-2.06872	3.84837e-11	2.0145e-09	96.5584	1.8713	0.623298	0.854959	26.7108	-0.210038
Dnajc24	3	4.16431	3.82415	3.84716	4.42529	4.75741	3.95636	4.89156	4.94438	0.0896059	0.295244	50.287	-0.801677	4.3488e-05	0.000629831	29.2432	1.87029	0.0852861	0.285419	13.5352	1.07062
Sfrp4	3	3.6116	3.52539	3.49571	3.38348	3.97888	3.53249	4.52061	4.43784	0.00330688	0.024226	32.8584	-1.53681	0.000218843	0.00253397	23.2586	1.86103	0.64262	0.864095	7.92069	0.346075
Pde8b	3	2.44092	2.88269	2.62117	2.30294	2.66282	2.3215	3.46925	3.51011	0.000352511	0.00379766	15.4145	-2.77309	0.00479665	0.032612	13.4754	1.85872	0.466755	0.760284	3.10893	-0.852598
Col1a2	3	8.30222	8.59977	8.38418	8.15874	8.14387	7.76153	9.73121	9.80626	4.44311e-28	1.22458e-25	1029.08	-2.48741	1.06949e-31	3.6027e-29	880.436	1.85865	0.00345258	0.0250754	214.951	-0.619912
Gsn	3	8.5912	8.67014	8.61549	8.54775	8.56913	8.56898	9.84987	10.0212	1.13469e-35	4.43883e-33	1212.16	-1.95514	2.74185e-35	1.06118e-32	948.771	1.85581	0.568245	0.825536	272.232	-0.0914514
Ghr	3	4.18732	4.41864	4.17325	4.17848	4.34258	3.51479	5.3596	5.35232	2.15954e-05	0.000344589	50.9886	-2.28742	1.37523e-06	3.01399e-05	42.1951	1.85317	0.531716	0.802703	11.0296	-0.419737
Strn3	3	2.76495	2.5789	2.33415	2.70626	2.58376	2.14354	3.24512	3.43879	0.00981891	0.0575051	15.8927	-2.00635	0.00677048	0.0430023	12.8097	1.85184	0.861558	0.954693	3.68479	-0.192793
Gm13056	3	4.38973	4.69477	4.29118	4.16919	4.40856	4.29221	5.59718	5.54192	4.82677e-09	1.79284e-07	58.5724	-2.19821	4.39228e-07	1.09374e-05	47.9779	1.85184	0.554377	0.816784	12.8685	-0.340441
Kat2b	3	1.50434	2.27688	1.4256	1.71228	1.44019	1.38657	2.55108	2.49515	0.00254002	0.0196572	8.91617	-3.66164	0.415753	0.720674	8.77787	1.85139	0.617118	0.852181	1.64807	-1.93748
Vwa5a	3	3.99595	4.22301	3.52998	4.12304	3.98535	2.9637	5.05791	5.00958	0.00404998	0.028472	46.2747	-2.13813	9.9457e-06	0.000175563	37.9561	1.84873	0.683059	0.884292	10.4403	-0.321393
Hes1	3	4.79202	4.93243	4.79134	5.09296	5.27579	5.11878	6.02177	5.92469	1.48872e-05	0.000249706	93.9863	-1.236	1.07103e-08	3.74307e-07	62.2349	1.84793	0.14924	0.412512	23.5861	0.624555
Ppp4r2	3	3.99259	3.89017	3.86041	4.30986	2.97504	3.45185	4.96001	5.05383	0.163375	0.436368	43.8105	-2.30578	5.95226e-06	0.000111681	36.7456	1.84651	0.611628	0.848461	9.47439	-0.423283
Uchl3	3	4.26218	4.45771	4.04589	4.58753	3.85322	3.50824	5.37622	5.40372	0.00041312	0.00436656	56.4177	-2.19944	6.2445e-07	1.48291e-05	46.7668	1.84506	0.588319	0.83668	12.4388	-0.366384
Tob1	3	4.26623	4.35949	4.06675	4.76999	4.43697	3.95364	5.23993	5.3229	0.00386022	0.0273867	57.1985	-1.37485	3.2614e-06	6.49087e-05	39.7307	1.84229	0.437255	0.737658	14.1736	0.462359
Col5a1	3	6.29212	6.48123	6.50164	6.5733	6.49803	6.2437	7.67715	7.73423	8.88902e-16	8.95821e-14	274.154	-1.82275	3.9736e-19	5.87657e-17	208.969	1.83983	0.907928	0.972291	62.8125	0.0332493
Znrf2	3	3.028	3.35479	2.80854	3.77281	2.7382	2.78933	3.79701	4.10761	0.0859034	0.287005	25.3631	-1.42188	0.00180369	0.0149988	18.0747	1.83956	0.675989	0.880245	6.26937	0.394906
Fhl2	3	6.63808	6.96664	6.66964	6.09783	5.75659	5.77784	8.05326	8.1137	7.81487e-39	3.34485e-36	307.689	-3.30866	1.4961e-21	2.76293e-19	291.841	1.83802	2.47908e-06	5.08407e-05	59.2451	-1.46885
Atg3	3	5.66591	5.62826	5.44918	5.95083	5.82229	5.111	6.7795	6.79745	3.45933e-05	0.000516218	151.062	-1.64115	6.21743e-13	4.35831e-11	111.568	1.83493	0.638546	0.861938	36.0404	0.192701
Fcho2	3	1.44369	1.73542	1.85536	1.65252	1.3858	1.33799	2.45313	2.2455	0.00570859	0.0374814	7.95977	-3.48643	0.0357042	0.153377	7.54574	1.83277	0.402637	0.710635	1.39185	-1.61365
Kpna4	3	4.51183	4.67979	4.54953	4.35159	4.97597	3.88829	5.75567	5.7201	0.00021763	0.00252394	72.9182	-2.01797	3.6659e-08	1.14776e-06	57.6078	1.83059	0.765588	0.919529	16.4571	-0.174107
Emp1	3	6.70607	6.99889	6.64488	7.01571	6.21402	5.12848	8.22923	7.96133	0.0246805	0.11661	344.598	-2.49889	4.70135e-19	6.86907e-17	298.084	1.8234	0.457004	0.752864	73.2952	-0.668473
Tmem168	3	2.18927	2.754	2.2878	2.26174	1.92694	1.85365	3.14171	3.40824	0.00033546	0.00364093	13.4593	-3.86122	0.00670615	0.0426532	13.4774	1.82294	0.163163	0.435929	2.48038	-2.08363
Atxn2l	3	6.88953	6.80374	6.6913	6.78781	6.8552	6.60207	8.06279	8.0526	3.50851e-21	6.35041e-19	343.559	-1.88464	5.2483e-22	1.01026e-19	267.378	1.82282	0.824711	0.941761	79.3239	-0.0567879
Rnf5	3	6.17444	6.15208	5.93295	6.05628	6.19283	5.92842	7.26664	7.34289	1.87391e-15	1.7988e-13	202.874	-1.84735	1.22497e-15	1.20774e-13	156.929	1.81838	0.936179	0.981075	47.2936	-0.0254595
Smad7	3	3.79516	4.06191	4.19977	4.71884	4.4088	4.5317	4.9946	4.99316	0.0598461	0.222938	52.9514	-0.671108	6.02271e-05	0.000832493	29.5773	1.81762	0.0436534	0.177175	14.2779	1.17019
Sox4	3	4.85326	4.90613	4.32209	4.69183	3.71459	3.93694	6.03447	5.72369	2.3859e-06	4.92072e-05	73.5737	-2.8098	7.14898e-08	2.11625e-06	67.5117	1.81193	0.104984	0.328553	15.4305	-1.02877
Sec24a	3	2.63244	2.30165	2.71157	2.81857	2.35567	2.13317	3.35847	3.36996	0.011559	0.0652892	15.9636	-2.10725	0.00668753	0.0425571	12.9563	1.81179	0.814082	0.937518	3.49451	-0.271783
Pkn2	3	2.36254	2.55251	2.1979	2.43774	2.22794	2.21503	3.20216	2.97472	0.00640966	0.041156	13.3503	-2.04321	0.0132592	0.0728122	10.9105	1.81008	0.816437	0.938412	3.06609	-0.26619
Dr1	3	3.15311	3.1788	3.08606	3.33932	2.62177	2.61068	4.09539	4.02522	0.00222184	0.0176212	22.9514	-2.45213	0.000757758	0.00727196	19.9963	1.80845	0.507356	0.787698	4.91158	-0.656911
Tcim	3	4.10004	3.92349	3.64034	4.0396	3.89608	3.72528	4.96847	4.82809	3.85529e-05	0.000567889	42.7703	-1.7509	3.25454e-05	0.00049069	32.8888	1.80817	0.957114	0.987712	10.2764	0.0348505
Ifit1	3	5.8392	5.74704	5.36401	5.07365	4.48905	4.26749	6.65709	7.14731	2.0897e-13	1.57729e-11	142.121	-3.63114	7.7264e-11	3.83484e-09	140.456	1.79899	0.000161754	0.00195443	27.5896	-1.84089
Hprt	3	5.99117	6.12522	5.57788	6.1576	5.77258	4.4689	7.13158	7.16613	0.0444041	0.179217	182.591	-2.19277	1.39786e-13	1.08203e-11	152.12	1.79709	0.648086	0.86684	41.2018	-0.414831
Lama3	3	2.42628	2.72897	2.36408	1.92044	2.28305	2.1649	3.50273	3.13301	0.000183997	0.00218045	13.5494	-3.72842	0.00739164	0.0460235	13.3481	1.79128	0.157648	0.427758	2.64769	-1.90957
Cald1	3	6.82806	7.13376	6.84886	7.10816	7.19818	7.37582	8.20897	8.13671	4.88759e-11	2.49741e-09	403.969	-1.32795	2.88771e-20	4.66924e-18	278.463	1.78985	0.0571383	0.215437	101.507	0.467656
Magi3	3	2.28049	2.58582	2.1149	2.28721	1.87073	1.92446	3.12876	3.1142	0.00110837	0.0100108	12.688	-3.11372	0.0096481	0.0566598	12.1963	1.78958	0.303064	0.619104	2.595	-1.39733
Hnrnpll	3	4.2942	4.37562	3.83656	4.61156	4.52437	3.68912	5.23233	5.14649	0.0102547	0.0594541	53.773	-1.40003	1.2949e-05	0.000220938	38.1439	1.789	0.568206	0.825522	13.6558	0.366705
Gadd45g	3	5.78848	6.46948	6.10511	5.59906	5.63076	6.04865	7.29597	7.42773	5.39241e-15	5.04322e-13	181.569	-2.43697	9.13999e-13	6.16891e-11	156.437	1.78674	0.102077	0.322087	39.0808	-0.640986
Gamt	3	5.72005	5.37732	5.14452	5.50326	5.57313	5.25669	6.45582	6.62053	7.55015e-09	2.71694e-07	114.472	-1.69995	1.80066e-09	7.15953e-08	87.0011	1.78606	0.857443	0.953115	27.8242	0.0756356
Scx	3	4.00036	4.18693	3.81902	3.103	3.57895	3.38203	4.95188	5.16729	2.05374e-09	8.09504e-08	36.7991	-3.58422	1.87453e-05	0.00030527	36.0157	1.78443	0.0275253	0.126374	7.26019	-1.78391
Elmsan1	3	3.44336	3.35995	3.00365	3.54774	3.53212	3.62987	4.26475	3.85962	0.0667412	0.241075	28.3885	-0.924965	0.00260695	0.0200557	17.7826	1.7835	0.269051	0.581187	7.72381	0.837534
Dpt	3	6.78056	6.58569	6.73872	5.96852	5.97899	6.0298	7.92744	7.97776	4.19364e-42	1.98141e-39	273.811	-2.99493	2.19857e-20	3.60298e-18	254.29	1.77766	3.86366e-05	0.000568855	55.9622	-1.20909
Ubtd2	3	3.07156	2.8857	2.83811	3.44313	3.28534	2.54394	3.8919	3.49085	0.156607	0.425887	22.5271	-1.07873	0.00536796	0.0356762	14.6318	1.77657	0.452133	0.749312	5.96931	0.690958
Glis1	3	3.74107	3.55892	3.5447	4.12404	4.2375	3.6497	4.42625	4.42866	0.151839	0.417479	34.6115	-0.694209	0.000979439	0.00905707	19.7999	1.77525	0.121371	0.362528	9.62466	1.08964
Thsd4	3	1.71142	1.66493	1.28531	1.24106	1.45364	1.24872	2.17159	1.99731	0.00476205	0.032407	5.40891	-4.36552	0.0812173	0.275709	5.69188	1.77358	0.220138	0.518977	1.11975	-2.70029
Capza2	3	4.80808	4.82013	4.41585	4.91344	3.55891	3.69919	5.84109	5.87875	0.0330264	0.144892	75.6096	-2.65919	1.80206e-08	6.00373e-07	68.214	1.77213	0.203507	0.496759	16.3806	-0.879662
Pik3ip1	3	4.48958	4.73536	4.72982	4.45722	4.91124	4.5334	5.75246	5.73016	9.18176e-07	2.08906e-05	70.5444	-1.79989	2.27273e-07	6.07722e-06	53.8037	1.76736	0.997127	0.99898	16.6193	0.00186989
Selenos	3	5.78221	5.75048	6.14701	6.30222	6.13605	6.02762	7.19805	6.98093	4.626e-08	1.40718e-06	190.249	-1.36109	5.82844e-12	3.4535e-10	132.004	1.76322	0.202618	0.495494	47.4111	0.424509
Kmt2e	3	4.22563	4.3804	4.13708	4.59101	4.48818	3.55321	5.06094	5.48452	0.00785671	0.0482748	56.0275	-1.64426	1.14953e-05	0.000199433	41.9399	1.76237	0.847859	0.950247	13.6521	0.123011
Cmpk1	3	5.36516	5.68164	5.41557	5.57279	5.468	5.55375	6.60435	6.6946	2.95597e-11	1.5885e-09	134.223	-1.67904	3.87595e-11	2.02311e-09	101.369	1.76185	0.815646	0.937953	32.3524	0.087034
Acyp2	3	3.42982	2.54045	3.06591	2.90674	3.19549	3.2485	3.99953	3.7998	0.00569287	0.0373984	23.7864	-1.5448	0.131212	0.380064	17.3917	1.75962	0.796848	0.931371	5.89449	0.238899
U2af1	3	5.63209	5.77684	6.33922	6.34712	6.08134	6.06344	7.35158	6.88203	2.84035e-06	5.74401e-05	196.983	-1.40476	0.00111572	0.0100722	139.073	1.75326	0.336974	0.654431	49.178	0.343487
Klhl13	3	2.00476	1.95593	1.96573	1.65366	1.6	1.66604	2.62356	2.69085	0.000923653	0.00862511	8.73016	-4.22556	0.0250357	0.117803	9.04546	1.74856	0.144829	0.404963	1.64543	-2.50395
Fam20a	3	3.86823	3.5109	3.5519	2.99997	3.45762	3.33242	4.3992	4.79221	5.72176e-06	0.000107857	30.3043	-2.76666	0.00027101	0.00304403	27.6155	1.74674	0.214842	0.511763	6.57038	-1.01468
Nol7	3	5.18836	5.26136	5.04829	5.2343	5.27531	4.78368	6.14725	6.42538	2.61377e-07	6.8907e-06	104.893	-1.82271	4.08935e-09	1.53376e-07	81.9093	1.74442	0.866205	0.956807	25.128	-0.0729945
Dlx2	3	3.20134	2.78181	3.18112	3.00507	3.07913	2.55675	3.92541	3.98834	0.000422804	0.00445468	22.7311	-2.26145	0.00159768	0.0135648	19.0699	1.74325	0.605219	0.844985	5.10855	-0.483305
Arl6ip6	3	4.16477	4.3954	4.09944	4.99486	4.27051	4.23824	5.25569	5.19757	0.0294907	0.133098	60.034	-1.03496	1.0027e-05	0.000176827	38.8702	1.74283	0.218268	0.516375	15.9619	0.706861
Cnn1	3	3.8786	3.78671	4.20406	4.0616	3.557	3.71214	4.97677	4.94614	1.97294e-05	0.000319157	37.5889	-2.13117	7.9627e-05	0.00105843	30.973	1.74221	0.619304	0.853406	8.35156	-0.363527
Slc9a9	3	1.51069	1.80666	1.9274	1.38563	1.59763	1.39375	2.42232	2.36577	0.00108539	0.00984352	7.10986	-4.78909	0.0475075	0.188612	7.21427	1.74131	0.162727	0.435209	1.2252	-2.9476
Trappc8	3	1.7917	2.43782	1.96674	1.87304	1.86421	1.77822	2.78858	2.73373	0.00149281	0.0128029	9.37581	-3.19392	0.0325583	0.143402	8.96088	1.73284	0.348774	0.665867	1.91541	-1.45451
Etfa	3	6.23604	6.42285	6.26664	6.36513	6.1256	5.91967	7.56898	7.44445	5.0725e-14	4.14702e-12	232.202	-1.98729	2.81502e-16	2.9858e-14	187.901	1.73099	0.423498	0.72638	54.3829	-0.248521
Cx3cl1	3	6.92326	7.11285	7.16665	6.94309	7.03231	6.77022	8.31203	8.25187	1.35467e-23	2.96892e-21	379.321	-1.9947	6.88271e-21	1.20385e-18	305.702	1.73045	0.322104	0.639827	88.3395	-0.246956
Dap	3	9.55316	9.636	9.52402	9.77071	9.48055	9.7707	10.8084	10.7793	4.87987e-17	5.63601e-15	2314.23	-1.55691	1.83457e-39	8.23992e-37	1710.46	1.72823	0.260232	0.571301	574.014	0.17956
Ncam1	3	4.63464	4.46259	4.37552	4.24011	4.66103	4.73545	5.3853	5.63687	0.000139949	0.0017271	64.7155	-1.54711	2.56869e-06	5.24296e-05	47.862	1.72294	0.740249	0.909639	16.2409	0.175449
Ubqln2	3	5.65426	5.66693	5.4452	5.6705	5.52632	4.45193	6.92833	6.55915	0.000121044	0.00151852	139.819	-2.1557	1.12207e-10	5.42124e-09	117.207	1.71976	0.363695	0.678088	32.4944	-0.439027
Cd109	3	5.42594	5.22087	4.91287	5.02475	5.02178	5.06983	6.32956	6.23854	1.19119e-11	6.77135e-10	97.9314	-1.96958	7.60917e-09	2.73547e-07	79.9863	1.71881	0.543296	0.809756	23.5161	-0.266727
Slc6a6	3	6.5999	6.98773	6.7935	7.08327	6.72806	6.29208	8.11672	7.90063	1.38647e-07	3.86522e-06	339.943	-1.81257	4.13776e-17	4.79413e-15	266.019	1.71638	0.793022	0.930065	81.6925	-0.0822465
Aldh3a1	3	3.52628	3.78205	3.30066	3.56708	3.69789	3.59974	4.4416	4.19921	0.00400968	0.0282432	28.8461	-1.41695	0.00153629	0.0131091	20.8295	1.70905	0.708449	0.894693	7.46437	0.283308
Anxa3	3	5.70038	6.00656	5.99848	5.23789	5.03955	5.32958	7.19939	6.99292	1.81465e-23	3.95322e-21	154.938	-2.97501	6.97877e-13	4.83609e-11	145.502	1.70706	0.00113788	0.0102291	32.4827	-1.2566
Papss2	3	2.04124	1.84886	2.10305	1.98561	1.7896	1.71029	2.55318	2.72209	0.00638541	0.0410583	9.64804	-2.5767	0.0334751	0.146375	8.63507	1.701	0.536797	0.806225	2.08703	-0.861151
Hspa1b	3	6.34694	6.18458	6.41105	6.37087	6.17415	5.89979	7.55152	7.44996	2.19954e-13	1.64653e-11	232.996	-1.95658	9.83205e-16	9.82691e-14	188.257	1.69928	0.435028	0.735884	55.2432	-0.243388
Vcpkmt	3	3.81315	3.63323	3.71092	3.3987	3.40791	3.60334	4.61996	4.71631	3.11293e-06	6.21919e-05	33.666	-2.29003	0.000145606	0.00178507	29.0313	1.69779	0.413892	0.719367	7.7099	-0.592983
Tor1aip1	3	5.75395	6.05898	5.57693	5.50103	5.98612	5.70555	6.89795	7.00353	5.36997e-10	2.35096e-08	164.715	-1.80131	1.42451e-11	7.94861e-10	129.242	1.69684	0.782609	0.926566	40.3507	-0.100768
H3f3a	3	7.44809	7.56474	7.07554	7.53339	7.51811	6.68568	8.65683	8.47616	1.65356e-06	3.55546e-05	498.364	-1.78936	2.74129e-17	3.29144e-15	391.764	1.69278	0.748399	0.912888	122.253	-0.0995134
Upp1	4	3.62909	3.74482	3.38299	4.39197	4.63161	4.90212	4.12502	4.29132	0.0442462	0.178913	46.1468	0.844805	0.00760071	0.0470595	14.1949	1.69181	8.78849e-05	0.00115095	15.43	2.53782
Rbms3	3	2.57593	2.62993	2.47841	2.34769	2.02403	2.06977	3.30034	3.40682	0.000175297	0.00208892	13.8093	-3.53439	0.0073622	0.0459151	13.966	1.69057	0.143586	0.402668	2.82996	-1.89203
Cdkn2b	3	6.1246	6.33419	5.97156	6.30234	6.19391	5.83654	7.27094	7.31057	2.4257e-10	1.12134e-08	205.189	-1.71398	1.01031e-13	7.90452e-12	158.797	1.68972	0.945028	0.98389	50.8068	-0.0226501
Hcfc1r1	3	7.68958	8.11253	7.81528	7.31009	7.61886	7.53421	9.05508	9.08846	8.18864e-30	2.46207e-27	610.455	-2.32125	6.86309e-21	1.20385e-18	527.532	1.68559	0.0072183	0.0451684	139.853	-0.626184
Abracl	3	5.91687	6.04251	6.07772	6.13569	6.13031	6.08148	7.26421	7.06194	2.03817e-11	1.11173e-09	199.5	-1.52688	4.15334e-13	2.97447e-11	147.205	1.68526	0.569881	0.826344	50.1703	0.17185
0610009L18Rik	3	3.1189	3.04987	3.08331	3.45183	3.43217	3.39083	3.78457	3.76737	0.181131	0.464066	23.7775	-0.654284	0.00785982	0.0482857	13.6928	1.68267	0.193584	0.482548	6.72473	1.03907
Nudcd1	3	3.23835	3.42203	2.68275	3.54185	2.83015	2.4819	4.03261	3.95796	0.0267261	0.123721	23.9833	-1.90579	0.00264049	0.020241	19.8325	1.68075	0.77732	0.924305	5.98553	-0.280176
Pum2	3	4.36231	4.55007	3.9058	4.53587	4.02854	5.20533	5.24114	5.22876	0.149355	0.412706	62.2201	-0.819612	4.06486e-05	0.000594866	38.7201	1.66964	0.17925	0.46093	17.5162	0.822092
Dglucy	3	2.07499	2.17939	2.28513	1.96943	1.96561	1.9863	2.58563	2.99253	0.00486795	0.0330289	9.16711	-2.77835	0.0417582	0.171871	8.39348	1.66827	0.44965	0.747485	1.94446	-1.07211
Snx7	3	4.95704	5.36391	4.98106	5.27836	5.21276	4.61248	6.20182	6.18621	5.1734e-06	9.85927e-05	99.2123	-1.73936	1.75444e-08	5.85582e-07	77.3362	1.66745	0.888973	0.9654	24.6235	-0.0647715
Kif20b	3	4.43977	4.45048	4.20855	4.42346	4.27335	4.25254	5.363	5.32371	2.56953e-06	5.24296e-05	54.7034	-1.72243	8.35642e-06	0.000150057	42.8593	1.66738	0.907711	0.972291	13.6838	-0.0640136
Tiam2	3	4.36982	4.51633	4.58473	4.65988	4.61695	4.19175	5.5454	5.46864	1.97296e-05	0.000319157	62.7134	-1.64343	2.99175e-06	6.00677e-05	47.5282	1.6649	0.930608	0.980352	15.5843	0.0466164
Snhg6	3	5.63591	5.8566	5.7965	6.03172	6.25936	6.15312	6.8992	6.78966	1.52473e-05	0.000255275	168.967	-1.01906	6.15771e-11	3.08998e-09	109.169	1.66373	0.0423783	0.173566	45.7335	0.660346
Nr3c1	3	5.15777	5.23207	5.22218	5.33815	5.15799	4.54062	6.38785	6.23356	3.19146e-06	6.36561e-05	106.537	-1.92355	2.28161e-09	8.86828e-08	86.1985	1.66292	0.586202	0.835223	25.77	-0.247093
Mylk	3	3.82355	4.07718	3.51979	3.72359	3.49762	3.15201	4.7666	4.81366	3.64068e-06	7.17117e-05	36.8127	-2.46087	0.000108728	0.0013826	33.118	1.66207	0.266318	0.57796	8.56441	-0.820714
Artn	3	3.31538	3.32603	2.86749	2.73613	2.79855	3.37236	3.89517	4.05895	0.0040961	0.0287108	21.1613	-2.09362	0.00352668	0.0254875	18.1323	1.66122	0.614023	0.849867	5.16535	-0.482234
Rap2c	3	2.62409	3.34582	2.31628	2.87781	2.58841	2.11896	3.56665	3.74776	0.0042148	0.029364	18.5827	-2.4948	0.00927347	0.0549476	16.9286	1.65342	0.454148	0.750649	4.37103	-0.884026
Ildr2	3	3.57701	3.39783	2.94524	3.29693	2.98599	3.43839	4.12537	4.16916	0.00160813	0.013625	25.8251	-1.73703	0.00211351	0.0169514	20.8587	1.65003	0.856834	0.953115	6.63215	-0.149576
Tada2b	3	3.44229	3.26207	2.90405	3.25713	3.29694	3.03574	3.99716	3.98372	0.00283529	0.0213873	23.4036	-1.61396	0.00362827	0.0260818	18.1341	1.64976	0.99303	0.997459	6.11897	0.00732001
Hnrnpdl	3	4.5223	5.17274	4.47464	4.89748	4.2381	3.95147	5.9494	5.72989	1.69408e-05	0.000280529	75.9285	-2.25439	1.13753e-06	2.54205e-05	66.1295	1.64395	0.292352	0.607427	17.9689	-0.616819
Dnajb9	3	3.50908	3.98126	4.15234	4.22994	4.26712	3.88042	4.81275	4.84382	0.00444447	0.0306471	43.695	-1.17473	0.000321682	0.00351868	29.1553	1.64335	0.422251	0.725577	11.4218	0.520546
Foxf2	3	3.80305	4.02957	3.92629	4.52151	4.29211	3.39562	4.82305	4.84625	0.0776164	0.26725	45.4913	-1.11378	0.000154777	0.001882	30.4029	1.642	0.422476	0.725723	12.2388	0.547133
Irak2	4	3.21668	3.83513	3.48303	3.95803	3.92749	4.14015	4.18035	4.37091	0.321364	0.639132	33.7604	-0.432034	0.00420703	0.0293155	18.1165	1.63788	0.0858294	0.286867	9.84121	1.21671
Lfng	3	2.74054	2.55422	2.30947	2.30289	2.55982	2.22549	3.21322	3.20868	0.00328393	0.0241018	13.1371	-2.28015	0.0192629	0.0967161	11.55	1.6311	0.55976	0.820457	3.24388	-0.662869
Tjp1	3	2.94059	3.18419	3.07798	3.20573	2.65245	2.41864	3.97926	3.86693	0.00269025	0.0205323	21.6237	-2.42452	0.00236503	0.0185476	19.3282	1.63044	0.427084	0.72929	4.96647	-0.785456
Csrp2	3	7.0175	6.70051	6.70089	6.76427	6.86761	6.92714	7.80777	7.97329	4.43372e-13	3.16281e-11	289.003	-1.53802	1.30553e-14	1.14174e-12	218.054	1.62886	0.730319	0.905262	74.6811	0.0922725
Cdc40	3	3.55256	3.83834	3.82714	4.02983	4.05627	4.33533	4.61853	4.53268	0.0897118	0.295447	40.4242	-0.697187	0.000860875	0.00811806	23.7605	1.62646	0.133267	0.383696	11.4008	0.948345
Gosr1	3	3.41332	3.9317	3.50875	3.7551	3.31668	3.6511	4.46813	4.51403	0.000829719	0.00786299	31.0901	-1.68005	0.000912455	0.00853807	24.4017	1.62451	0.928022	0.979443	7.82903	-0.0681955
Coq10b	3	2.88059	3.02806	2.7701	3.14749	2.90471	2.57264	3.67045	3.58733	0.0176165	0.0899263	19.4199	-1.55944	0.00776409	0.0478106	14.8051	1.62439	0.950369	0.985587	5.03122	0.057638
Prrx2	3	6.8706	6.8268	6.86697	6.91757	6.80592	6.99076	8.12406	7.74058	1.14599e-09	4.72165e-08	306.525	-1.52652	8.79654e-14	6.89713e-12	230.142	1.62419	0.673265	0.879026	78.9087	0.106189
Msantd2	3	3.65121	3.98139	4.03803	4.13359	3.99909	3.4124	4.87472	4.8161	0.00121856	0.0108242	41.6282	-1.6739	0.00014402	0.00176944	31.9163	1.62395	0.984831	0.995279	10.3733	-0.0129169
Msrb3	3	4.93636	5.27035	5.24098	5.47379	5.17025	5.28459	6.29643	6.07917	1.04146e-05	0.000182864	102.029	-1.33237	9.82653e-08	2.82385e-06	72.7883	1.62368	0.463155	0.757425	26.6768	0.305431
Eepd1	3	3.00654	3.48863	3.37425	3.53593	3.42749	3.57199	4.22877	3.8288	0.0560628	0.212416	25.3423	-1.01651	0.00698387	0.0440576	16.441	1.62275	0.432243	0.733166	6.84524	0.629941
Cacybp	3	5.97253	6.2913	5.78874	6.17913	5.91141	5.15427	7.17587	7.13141	7.49008e-06	0.000136453	187.069	-1.95368	5.92024e-12	3.49649e-10	154.551	1.62249	0.413806	0.719362	46.2206	-0.333396
2810001G20Rik	3	4.07465	4.04473	3.69192	4.00798	3.74713	4.00646	4.85124	4.7847	0.000247645	0.00281814	38.8219	-1.57929	0.000242604	0.0027703	30.0489	1.62236	0.981896	0.994737	10.1027	0.0147655
Eef1akmt2	3	2.64365	3.24841	2.89464	2.89063	2.84696	2.6919	3.77187	3.66141	0.000993807	0.00915798	18.7085	-2.05345	0.00753171	0.0466958	15.6088	1.61989	0.670156	0.877494	4.49978	-0.414857
Kdm4c	3	3.699	3.60477	3.16399	3.69986	3.38105	3.60139	4.42749	4.21515	0.00445955	0.0307336	30.8432	-1.37467	0.00155639	0.0132482	22.893	1.61988	0.778633	0.924887	8.30556	0.205075
Mindy3	3	3.24827	3.27123	3.32488	3.67959	2.95153	2.96866	4.07339	4.15825	0.0131726	0.072457	26.1966	-1.65891	0.00187281	0.0154395	20.4137	1.61858	0.970223	0.991508	6.59012	-0.031326
Atf1	3	5.00405	5.2365	4.84729	5.16914	4.77146	3.79992	6.1309	6.08326	0.0299829	0.134901	89.358	-2.20639	3.30149e-08	1.04718e-06	77.4272	1.61767	0.314632	0.632062	21.5417	-0.590496
Ggh	3	4.09095	3.679	3.75423	4.10725	3.87644	3.01809	4.85309	4.69726	0.00983979	0.0576088	39.7423	-1.8029	0.000175404	0.00208951	32.0424	1.61343	0.789657	0.928948	10.103	-0.200116
Macroh2a2	3	3.06432	3.092	2.92034	2.98044	2.8731	2.6299	3.68327	3.92032	0.00078718	0.00752652	19.89	-2.17541	0.00481852	0.0327485	17.1922	1.61228	0.536876	0.806225	4.82458	-0.567899
Cry1	3	4.11089	4.167	4.00968	4.49083	4.13146	4.44106	4.93263	4.91417	0.0210872	0.103474	43.1813	-0.929357	0.000339456	0.00367224	27.9415	1.60945	0.264152	0.575767	12.0327	0.673555
Sdc3	3	5.38241	5.57942	5.4568	5.83387	5.37241	5.55119	6.4942	6.52626	4.5633e-06	8.79796e-05	124.259	-1.36005	2.80887e-09	1.07455e-07	90.1608	1.60725	0.511168	0.790177	32.7399	0.252564
Mfap2	3	6.89322	6.73449	6.79228	6.48032	6.65361	6.82769	8.02785	7.76861	9.15646e-13	6.16891e-11	291.881	-1.83408	3.99437e-15	3.77453e-13	235.542	1.60617	0.411419	0.71746	73.0735	-0.222339
Gata3	3	3.26427	3.3805	3.3402	3.16004	2.60353	3.12506	4.15627	4.207	0.000231585	0.00266708	23.2883	-2.57946	0.00152202	0.0130074	21.5516	1.60544	0.294591	0.610025	5.3064	-0.98945
Rbmx	3	3.15288	3.40793	3.6993	3.49627	3.50994	3.30618	4.14515	4.41835	0.00136934	0.0119153	28.6742	-1.63393	0.0022684	0.0179188	21.6786	1.6027	0.976775	0.993195	7.11677	0.0226182
Nfya	3	4.20809	4.17517	3.81905	4.16662	4.12995	4.04018	4.85943	4.98042	0.000503966	0.00517055	39.9198	-1.43506	0.000311766	0.00342359	29.8052	1.60259	0.808641	0.935372	10.6541	0.152548
Dlx1	3	2.72948	2.66506	2.80192	2.65006	2.56466	2.43037	3.52567	3.42302	0.00100513	0.00924356	16.3877	-2.23749	0.00956681	0.0562915	14.2112	1.59898	0.538475	0.807404	3.8918	-0.619864
Mtln	3	4.09571	4.07211	3.97955	4.24412	4.39474	4.25049	5.03773	4.74494	0.0109059	0.0625127	45.7271	-1.01942	0.000301646	0.00333562	30.1571	1.59563	0.310859	0.627915	12.712	0.584238
Cxcl12	3	10.4541	10.8215	10.5541	9.71226	9.79049	9.44255	11.8408	11.7537	9.34855e-53	6.07339e-50	4019.51	-3.07431	5.30146e-24	1.19797e-21	3918.53	1.5945	7.98669e-17	8.91299e-15	894.367	-1.47211
Rp2	3	2.93847	3.35324	2.82183	3.09457	2.65097	2.52257	3.7422	3.97052	0.00102024	0.00934946	20.2367	-2.40708	0.00478203	0.032537	18.4092	1.59304	0.391194	0.701439	4.83523	-0.841498
Rheb	3	6.96607	7.35595	7.00135	7.50919	7.35941	6.58458	8.30532	8.16073	0.000146682	0.00179497	414.583	-1.44171	7.35234e-16	7.47167e-14	307	1.59294	0.616255	0.851485	109.226	0.158412
Exosc3	3	5.38942	5.36218	4.87415	5.28929	5.38008	4.84198	6.29422	6.20357	1.25259e-06	2.76855e-05	105.019	-1.62419	7.08334e-08	2.09853e-06	81.814	1.59203	0.922408	0.977373	27.5462	-0.0425061
Rab28	3	4.56014	4.66409	4.40724	4.80223	4.02794	4.30473	5.62604	5.39151	0.000202297	0.00236877	61.1128	-1.78188	7.33761e-06	0.000134213	49.5533	1.58731	0.717993	0.899525	15.5571	-0.203572
Ppp1r3c	3	2.28786	2.09743	2.20519	1.79026	1.7434	2.01255	2.99551	2.74695	0.00104328	0.00952217	10.5243	-3.4315	0.0258722	0.120783	10.7629	1.58398	0.185615	0.471286	2.29519	-1.87755
Kctd1	3	3.76533	4.15372	3.92362	3.82659	3.98527	4.04509	4.95276	4.64145	0.00073392	0.00708054	37.3105	-1.54685	0.000589198	0.00589701	28.2994	1.57691	0.945717	0.984055	9.70754	0.0448022
Gltp	3	6.08535	6.09599	6.09736	6.43943	6.11356	6.09512	7.08586	7.21807	1.69884e-07	4.65753e-06	197.617	-1.34441	4.70056e-12	2.82197e-10	143.558	1.57684	0.435582	0.736185	52.7643	0.240701
Myl12a	3	9.2335	9.41339	9.27251	9.25984	9.36971	9.29326	10.4484	10.4013	7.01264e-31	2.25776e-28	1770.55	-1.57536	2.26222e-29	6.63725e-27	1359.13	1.57244	0.97302	0.992341	461.53	0.00502897
Gpx1	3	8.42655	8.58017	8.27466	8.47601	8.53479	8.27847	9.51092	9.54215	3.53558e-19	5.3152e-17	926.096	-1.56542	1.71078e-22	3.43866e-20	710.343	1.57186	0.947773	0.984804	242.419	0.0124233
Ndfip2	3	4.26076	4.15564	4.10246	4.60637	4.21962	3.97819	5.21666	4.8971	0.00643245	0.0412805	50.0023	-1.27184	0.000126227	0.00157702	35.8673	1.57178	0.60706	0.845959	13.584	0.299193
Cited2	3	6.13764	6.40759	6.29771	6.87612	6.31024	5.7016	7.37571	7.35959	0.00223374	0.0176896	230.603	-1.39883	2.97746e-13	2.19277e-11	169.571	1.57115	0.621051	0.853937	61.268	0.190565
Ccnh	3	4.34776	4.81509	4.55154	5.08531	4.66368	4.36295	5.58754	5.48467	0.0033066	0.024226	68.0662	-1.25198	1.08455e-05	0.000189333	48.2505	1.56934	0.533295	0.80392	18.3748	0.329595
Lhfp	3	6.10766	6.7597	6.29845	6.48706	6.08101	5.27926	7.5	7.56672	7.0647e-06	0.000129839	234.101	-2.16918	1.2287e-11	6.97368e-10	202.85	1.56879	0.160324	0.431735	57.266	-0.588248
Snhg4	3	4.51641	4.27974	4.27213	4.40304	4.43478	4.34084	5.32353	5.18347	6.56056e-05	0.00089763	52.6713	-1.45677	4.83145e-05	0.000691203	39.557	1.56689	0.83909	0.946953	14.074	0.110453
Nudt2	3	4.73027	5.05914	4.86242	4.95655	5.16216	4.90121	6.05621	5.6134	0.000240387	0.00275229	81.4307	-1.33655	6.36216e-06	0.000118334	58.7679	1.56492	0.591492	0.838845	21.8704	0.241785
Sspn	3	3.38532	3.58111	3.58138	3.79971	3.43405	2.93116	4.4065	4.35013	0.00634947	0.040885	30.6418	-1.75263	0.00102124	0.00935624	24.4317	1.56374	0.83311	0.944847	7.77595	-0.165711
Ost4	3	6.63081	6.75093	6.3676	6.54507	6.78177	6.81185	7.69181	7.59544	1.47305e-09	5.94795e-08	272.778	-1.34136	2.48976e-13	1.84106e-11	198.896	1.56326	0.422185	0.725532	73.7832	0.222337
Itga11	3	3.31664	3.23233	3.35804	2.73052	2.90532	2.65799	4.20375	4.11418	1.01447e-06	2.28812e-05	21.9965	-3.42781	0.00172993	0.0144748	22.2061	1.55771	0.0546844	0.208693	4.85034	-1.83746
Smad6	3	4.40412	4.36245	4.33784	4.6275	4.45229	4.2014	5.30156	5.21002	0.000479838	0.00496078	52.9241	-1.36855	5.1845e-05	0.000731925	38.8913	1.55438	0.727441	0.904183	14.2413	0.191942
Bmp4	3	1.82843	2.38992	2.00571	1.90196	1.74229	1.80092	2.56126	2.72123	0.00682097	0.0432399	6.95957	-3.24081	0.0807285	0.274484	7.01107	1.55419	0.334711	0.652195	1.52725	-1.71584
Dip2b	3	3.74626	3.56723	3.73109	3.77877	3.9079	3.94102	4.4575	4.53762	0.0101832	0.0591467	36.2141	-1.08297	0.00111754	0.0100862	24.5193	1.55024	0.455224	0.75135	10.0411	0.481652
Afap1	3	4.70182	4.53106	4.531	4.51947	4.72435	4.71367	5.42912	5.56811	6.80317e-05	0.000925043	62.5163	-1.3885	1.57949e-05	0.000263231	46.1821	1.54959	0.738962	0.909044	16.8644	0.16699
Psmd6	3	5.27743	5.81518	5.76496	5.9214	5.64181	4.99498	6.83828	6.5481	0.000108048	0.00137492	141.488	-1.6777	1.36543e-08	4.64257e-07	111.073	1.54958	0.812815	0.937016	36.4104	-0.10206
Vcl	3	4.51527	4.49874	4.0854	4.23036	3.33544	2.97463	5.37703	5.39184	0.081046	0.275329	51.4734	-3.20811	7.49617e-06	0.000136496	52.024	1.54947	0.236855	0.540489	11.9029	-1.68003
Eif2s3x	3	5.00274	4.78504	4.74043	5.06636	4.60102	4.90594	5.67883	5.90181	6.20851e-05	0.00085492	76.9094	-1.44264	2.97659e-06	5.99287e-05	58.2761	1.54453	0.842748	0.948314	20.6568	0.093247
Gyg	3	4.68988	4.51755	4.36437	4.66421	4.22914	4.13685	5.43366	5.52465	1.04105e-05	0.000182864	60.7991	-1.81981	8.74873e-06	0.000156402	50.2152	1.5439	0.591432	0.838845	15.761	-0.289992
Nop16	3	5.39211	5.30456	5.31001	5.38217	5.71875	5.26733	6.29217	6.33797	2.19985e-05	0.000350253	110.959	-1.30108	4.16501e-08	1.28522e-06	79.8068	1.54336	0.517852	0.794006	30.2446	0.255356
Tomm5	3	5.59532	5.74814	5.45908	5.74473	5.66036	5.86548	6.61024	6.57786	6.14105e-07	1.4612e-05	133.942	-1.24429	5.67657e-09	2.08395e-07	95.8851	1.54307	0.402785	0.710682	36.765	0.297162
Rab6a	3	3.45703	3.97543	3.34623	3.73862	2.81127	2.68383	4.40027	4.66138	0.00386019	0.0273867	31.4118	-2.65226	0.000746352	0.00718715	29.9047	1.5403	0.225467	0.526076	7.51278	-1.1211
Ybx1	3	8.82563	8.98505	8.84477	9.0022	8.83163	8.56919	9.97535	10.0019	1.80729e-14	1.5544e-12	1330.24	-1.64673	2.43415e-27	6.41715e-25	1047.5	1.5361	0.582674	0.833454	348.577	-0.101778
Islr	3	6.97942	6.89459	7.223	6.82311	6.89008	6.67594	8.16482	8.07679	1.20918e-22	2.48537e-20	337.521	-1.94827	3.01127e-15	2.86788e-13	281.473	1.53582	0.125072	0.369726	85.0287	-0.393714
Timp3	3	7.50456	7.5123	7.45745	7.01637	6.93355	7.29281	8.60059	8.52459	6.32436e-21	1.11692e-18	433.819	-2.16652	3.91534e-20	6.27506e-18	379.584	1.53358	0.00829579	0.0502994	107.733	-0.62727
G0s2	3	4.07795	4.5255	4.46013	4.01874	4.61361	4.4845	5.39873	5.13885	0.000949093	0.00881291	53.2581	-1.48883	9.47571e-05	0.00122813	39.8222	1.53355	0.895339	0.967601	14.0631	0.0766243
Rhob	3	5.10317	4.98117	5.04219	5.23696	5.08659	4.97466	5.89722	6.1047	8.2485e-06	0.000148485	89.1943	-1.4008	7.64001e-07	1.77718e-05	66.4197	1.53135	0.745824	0.911571	24.0456	0.137727
Cnot6	3	4.71735	4.54381	4.13408	5.13927	4.07912	3.36815	5.38367	5.45729	0.235681	0.538806	61.1943	-1.59957	2.3412e-05	0.000368724	48.4828	1.53039	0.905023	0.971337	16.5358	-0.0875543
Syap1	3	5.32336	5.49141	5.13636	5.57553	4.875	3.98875	6.27191	6.43584	0.0521993	0.202265	107.163	-2.1074	2.43385e-08	7.87076e-07	93.2481	1.5266	0.3141	0.631514	27.0932	-0.575594
Sash1	3	5.29043	4.99524	5.14467	5.23108	5.30694	5.15423	6.30486	5.92609	1.7375e-05	0.000286676	100.865	-1.37034	8.28231e-07	1.91071e-05	74.5271	1.5255	0.684479	0.884919	27.4451	0.162716
Phf19	3	4.13445	4.10996	3.95707	4.17098	4.62853	4.24863	4.78186	4.9278	0.0479252	0.189848	44.6396	-0.839883	0.000639589	0.00630314	28.2348	1.52477	0.239259	0.543486	12.9494	0.695263
Eva1c	3	4.33457	4.29316	4.22117	3.90653	3.99464	3.99315	5.08068	5.2453	4.07255e-07	1.02393e-05	42.1218	-2.21195	0.000113172	0.00143062	37.2867	1.51807	0.266168	0.577807	10.5252	-0.689675
Ndufaf8	3	6.01371	6.79166	6.57776	6.74216	6.47747	6.79478	7.45963	7.61099	1.40726e-07	3.91719e-06	251.818	-1.23836	1.8084e-09	7.18248e-08	179.655	1.51793	0.362423	0.677073	68.8835	0.291382
Gm15867	3	3.90773	3.54426	3.80003	3.84544	3.50205	3.69067	4.55457	4.54467	0.000872438	0.00821646	30.5371	-1.62392	0.00155992	0.0132752	24.2351	1.5156	0.876059	0.959737	8.05694	-0.112867
Smim4	3	6.14749	5.90603	5.87777	6.00156	6.1125	6.2366	6.89956	6.99171	4.28183e-07	1.07211e-05	160.753	-1.2401	1.10177e-09	4.56013e-08	115.742	1.50955	0.41061	0.716608	44.6933	0.269832
Bahcc1	3	3.64382	3.97078	3.68855	3.8994	4.14242	4.12929	4.5932	4.50308	0.0440601	0.178435	38.2488	-0.834495	0.0016372	0.0138293	24.2453	1.50954	0.275715	0.588453	11.0721	0.686745
Prss12	3	3.14995	3.67036	3.22531	3.3337	3.5143	3.01247	4.12184	4.04917	0.0055608	0.0366765	22.1017	-1.64555	0.00794445	0.0486522	17.3726	1.50931	0.894165	0.967	5.87701	-0.11572
Itm2b	3	8.98391	9.21786	8.86057	8.88997	8.73968	8.30739	10.1743	10.054	1.99433e-14	1.6992e-12	1361.59	-2.05481	1.60524e-20	2.67892e-18	1173.42	1.50908	0.0135376	0.0739842	346.053	-0.538949
Hmgn3	3	5.47261	5.6394	5.47614	5.5918	5.58036	5.26174	6.51838	6.52687	1.84017e-08	6.10275e-07	122.788	-1.5813	8.12422e-09	2.89488e-07	95.7837	1.50804	0.865718	0.956588	32.7677	-0.0634246
Tmsb10	3	6.49624	6.96393	6.71589	6.68959	6.45995	6.83723	7.66738	7.86732	1.56292e-10	7.42304e-09	273.509	-1.61141	5.71218e-12	3.40122e-10	215.204	1.50795	0.742395	0.910239	72.3515	-0.0950235
Tm2d1	3	5.08179	5.39691	5.25563	5.65741	5.38802	4.65345	6.22743	6.23447	0.00254457	0.019684	105.387	-1.41168	1.22744e-07	3.45362e-06	78.8254	1.50542	0.812785	0.937016	28.5431	0.110704
Ajuba	3	3.60219	4.12938	3.77675	3.82291	3.47935	3.81607	4.68402	4.73541	0.000109767	0.00139435	36.25	-1.79163	0.000627775	0.00621425	29.8472	1.50504	0.670375	0.877494	9.3948	-0.291304
Snap23	3	3.02311	3.32024	2.68915	2.94178	2.72821	2.38337	3.86146	3.71566	0.000666419	0.00653857	18.9855	-2.52452	0.00800287	0.0489003	17.982	1.50417	0.292988	0.608287	4.76315	-1.05555
Magohb	3	4.44396	4.39643	4.21315	4.36171	4.04356	4.64835	5.21059	5.21057	0.00136652	0.0118965	51.0221	-1.38426	9.54448e-05	0.00123616	38.5519	1.5033	0.855088	0.952672	13.9951	0.104385
Capn6	3	5.96877	6.09766	5.54599	6.29729	6.13044	6.09754	6.92507	6.82018	1.18704e-05	0.000204574	177.114	-0.997218	7.13949e-09	2.58193e-07	119.825	1.50302	0.128606	0.375588	50.8947	0.499039
Id1	3	6.8049	6.37413	6.49193	6.67349	6.83523	6.65829	7.75908	7.36141	1.57593e-06	3.40868e-05	262.566	-1.23902	4.9084e-10	2.15928e-08	188.894	1.501	0.332586	0.650493	73.1897	0.266609
Pfn2	3	5.49582	4.99378	4.9055	5.00328	4.23452	4.45416	6.08776	6.20659	4.15721e-08	1.28499e-06	87.2423	-2.46588	4.54222e-07	1.12722e-05	82.0002	1.499	0.0545479	0.208282	21.8025	-0.993242
Cnn2	3	9.53557	9.65596	9.61335	9.09386	9.18209	9.05352	10.671	10.6686	1.01849e-59	9.26342e-57	1817.36	-2.27377	8.83224e-30	2.63382e-27	1628.64	1.4981	1.65574e-07	4.54623e-06	453.209	-0.766976
Idh1	3	3.79072	3.32091	3.85884	3.82423	3.2998	3.47228	4.47405	4.53851	0.000708375	0.00687787	31.461	-1.78061	0.00153794	0.0131158	25.8056	1.49663	0.715034	0.897761	8.118	-0.274342
Cinp	3	4.23707	4.135	4.46496	4.19379	4.36375	4.19517	5.27574	5.07634	4.04867e-05	0.000593212	50.3731	-1.58733	0.000125045	0.00156493	39.0306	1.49385	0.912384	0.973825	13.3267	-0.0618714
Tmem37	3	4.36151	4.66774	4.36383	4.22768	4.09662	4.48781	5.25648	5.43952	1.11776e-05	0.000194663	50.7833	-1.84166	7.48191e-05	0.00100073	42.4438	1.48591	0.531004	0.802418	13.2703	-0.359514
Ccdc80	3	6.17928	5.81761	5.81128	5.44631	5.70206	5.4087	6.8659	7.02962	2.04624e-15	1.95906e-13	149.869	-2.20552	1.04322e-09	4.35246e-08	133.689	1.48385	0.0446722	0.18008	38.319	-0.718635
Fam129a	3	4.12675	4.02541	4.14625	4.09411	4.21323	3.71556	4.93996	4.96979	0.000211221	0.00245981	42.8682	-1.65073	0.000252897	0.00286892	33.9594	1.48329	0.813435	0.937247	11.4294	-0.145044
Bok	3	5.51564	5.45379	5.04042	5.0627	5.33856	5.18158	5.96938	6.52346	6.32048e-06	0.0001178	95.3647	-1.72719	8.97106e-06	0.000159825	77.923	1.48091	0.558474	0.819532	25.627	-0.25021
Pgrmc1	3	5.59528	6.02865	5.32503	5.87709	5.04747	4.5538	6.63083	6.73237	0.000289968	0.00321724	129.875	-2.11533	7.84547e-08	2.30554e-06	115.139	1.46772	0.206116	0.500382	33.6957	-0.651426
Amotl2	3	4.69871	5.07788	4.82704	4.4111	4.55083	4.25347	5.68393	5.9941	3.79213e-10	1.69486e-08	72.6508	-2.39545	4.22246e-06	8.21877e-05	66.6688	1.46713	0.0646809	0.236026	18.1593	-0.912461
Ugp2	3	4.06834	4.39758	3.93329	4.37365	3.7362	3.39253	5.14542	4.92022	0.00160743	0.0136221	45.3917	-1.94701	0.000192276	0.00226601	39.0982	1.46694	0.469702	0.762935	11.9528	-0.488144
Atp6v1a	3	5.94007	6.1191	6.18092	6.21029	5.89494	5.23726	7.163	7.05549	9.88848e-06	0.000174637	179.553	-1.86841	6.35219e-11	3.18318e-09	150.19	1.46432	0.323437	0.641216	46.934	-0.382586
B630019K06Rik	3	2.48329	2.77376	2.52057	2.54758	2.4571	2.23072	3.20592	3.28474	0.00412994	0.028889	14.1394	-2.11469	0.025148	0.118175	12.4647	1.46119	0.541263	0.808886	3.6441	-0.647687
Smarca2	3	5.23145	5.35729	5.28712	5.3263	4.86543	4.26344	6.37773	6.18124	2.47196e-05	0.000385975	99.7333	-2.16588	8.61407e-08	2.50853e-06	88.7354	1.45872	0.15794	0.4282	25.5492	-0.694345
Ube2e1	3	4.65843	4.92417	4.64871	4.76337	4.55754	4.02476	5.73683	5.62934	1.1587e-05	0.000200737	68.4915	-1.9483	6.28362e-06	0.000117173	58.7075	1.4519	0.350543	0.667476	18.0338	-0.491072
Bid	3	5.36313	4.88931	5.2056	5.28176	5.03321	4.91428	6.0402	6.13575	9.08822e-07	2.07297e-05	89.1871	-1.57739	1.66199e-06	3.56869e-05	70.828	1.45006	0.779706	0.925527	24.3044	-0.123265
Apcdd1	3	4.0697	4.23195	3.99048	3.62335	3.66444	3.76669	5.07902	4.82712	3.90187e-07	9.85791e-06	38.8452	-2.40245	0.000307007	0.00338051	36.1585	1.44693	0.139978	0.396503	9.86903	-0.957442
Ube2d2a	3	5.51688	4.95468	5.38233	5.41725	5.07289	4.24291	6.42311	6.11649	0.000376817	0.00403443	101.118	-1.97537	8.90191e-07	2.03558e-05	87.1982	1.44612	0.315712	0.632982	26.5795	-0.519399
Cdsn	3	2.72231	2.52532	2.134	2.15265	2.16286	2.172	2.70154	3.31344	0.00497515	0.0335974	9.53595	-2.84717	0.0691274	0.247159	9.70667	1.4394	0.271397	0.58331	2.46873	-1.46938
Ccnd1	3	6.50138	6.63077	6.18829	5.16632	5.40153	5.114	7.35498	7.56873	2.15634e-33	7.54325e-31	185.059	-3.67309	1.11159e-10	5.37777e-09	197.987	1.43867	1.00522e-09	4.2084e-08	43.6866	-2.23076
Apopt1	3	5.0059	5.14752	5.04194	5.09399	4.87293	4.94843	6.05294	5.88977	5.25243e-07	1.27819e-05	82.4241	-1.58511	2.52181e-06	5.15716e-05	65.7051	1.43721	0.742076	0.910172	22.4865	-0.143398
Rbbp7	3	7.14035	7.3726	7.08614	7.45119	6.90611	6.582	8.29259	8.13487	4.22448e-06	8.21877e-05	387.48	-1.68687	1.72536e-14	1.48745e-12	316.399	1.43182	0.417154	0.721727	105.328	-0.246984
Mrpl9	3	5.15651	5.16052	5.28868	5.14323	5.00107	4.99899	6.21128	6.02891	2.88012e-08	9.19136e-07	89.6212	-1.70214	1.23555e-06	2.73421e-05	73.2901	1.42115	0.523121	0.79709	24.202	-0.267918
Radil	3	1.87727	2.51696	2.15935	1.843	1.94505	2.06739	2.81838	2.71381	0.00514316	0.0344943	8.98236	-2.73453	0.0730141	0.256353	8.71283	1.42044	0.372603	0.685475	2.19665	-1.29352
Bhlhb9	3	3.75336	4.32617	4.39036	4.40735	3.91253	3.43389	5.05841	5.10627	0.001387	0.0120431	46.7803	-1.88026	0.000285755	0.00317437	39.3744	1.41759	0.536998	0.806228	12.22	-0.419003
Lzts3	3	4.30252	4.2571	4.02174	4.19729	3.75775	3.95163	5.051	4.97948	4.14962e-05	0.000604837	42.2114	-1.82827	0.000335896	0.00364208	36.1434	1.41743	0.481848	0.770663	11.48	-0.432335
Klf10	3	3.45377	3.93437	3.58055	3.5539	3.42035	3.15803	4.35374	4.57295	8.41499e-05	0.00111083	29.7162	-2.12731	0.0023613	0.0185223	26.5375	1.41309	0.345946	0.663077	7.78079	-0.705735
Mgat2	3	4.56785	5.18743	4.36594	5.08456	4.22052	3.68784	5.78349	5.55722	0.00582814	0.038115	69.3469	-1.91569	6.28577e-05	0.000864351	60.1594	1.41221	0.430883	0.73218	18.778	-0.510726
Ptpn13	3	4.13349	4.02845	4.08274	3.66803	3.86524	3.45777	4.97892	4.86372	7.67247e-07	1.78245e-05	38.0181	-2.39127	0.000368524	0.00395612	35.306	1.41184	0.145178	0.405445	9.80257	-0.959332
Tmem184c	3	4.112	4.13948	4.06226	4.34558	3.70427	3.2023	5.09884	4.81674	0.00531328	0.0353775	43.2142	-1.95337	0.00032292	0.00352904	37.5997	1.41101	0.444232	0.743301	11.5598	-0.535679
Mx1	3	2.74326	3.46011	3.02357	2.70275	2.45781	2.34462	3.43981	4.23722	7.95389e-05	0.00105764	19.6179	-3.52995	0.0152814	0.0808777	20.8825	1.40853	0.0456469	0.183157	4.63076	-2.11627
Aga	3	6.51453	6.6393	6.69074	6.67822	6.47083	6.46319	7.66081	7.52596	2.28909e-12	1.46104e-10	254.517	-1.53155	4.44289e-12	2.67611e-10	201.105	1.40612	0.671883	0.878294	70.363	-0.11354
Nbdy	3	5.96053	6.25281	6.11766	5.96914	6.02911	6.15683	7.17906	6.94616	2.26232e-09	8.80271e-08	176.551	-1.50911	3.10592e-09	1.18074e-07	138.734	1.40523	0.764035	0.919079	49.0167	-0.0936049
Gask1b	3	2.07088	2.3795	1.79353	1.82753	1.94535	1.73428	2.6587	2.65602	0.00379543	0.0270166	9.32292	-2.75524	0.0681477	0.244569	9.29068	1.40446	0.309935	0.626534	2.44325	-1.3702
Mex3d	3	5.21396	5.45282	5.24774	5.35178	5.27068	4.84153	6.20345	6.24913	1.14239e-06	2.54978e-05	100.127	-1.63458	5.11062e-07	1.24618e-05	81.2515	1.39736	0.585873	0.835128	27.6589	-0.227394
Psrc1	3	5.36327	5.22965	5.01026	4.28904	4.40398	4.4142	6.12691	6.12733	6.05254e-17	6.88117e-15	76.9239	-3.0753	9.11652e-07	2.07812e-05	79.3621	1.39122	0.000582582	0.00584203	19.3337	-1.69186
Actr2	3	5.30199	5.39836	5.36711	5.47819	5.16062	5.02786	6.30836	6.21988	8.72355e-07	1.99856e-05	101.189	-1.59135	4.52229e-07	1.12381e-05	81.6012	1.39091	0.637843	0.861787	28.0327	-0.191548
Pxk	3	5.24259	5.44887	5.59811	5.26393	5.04052	4.66884	6.41973	6.36321	1.41604e-09	5.73686e-08	103.205	-2.17848	1.86885e-07	5.0626e-06	92.8918	1.39075	0.0795307	0.271707	26.8603	-0.762227
Cthrc1	3	2.23047	3.04263	3.06549	2.15554	2.40466	2.28145	3.46072	3.74142	1.72195e-05	0.000284497	16.5775	-3.72077	0.0178606	0.0909555	17.4606	1.3864	0.066223	0.239775	3.7663	-2.23836
Gbp3	3	6.90784	7.16717	6.56827	6.25702	6.12429	5.08533	7.76901	8.02592	0.000390202	0.00415419	276.684	-2.96183	6.03734e-10	2.60861e-08	281.696	1.38151	0.0235341	0.112435	69.8611	-1.58518
Smim8	3	3.09149	3.40875	3.13846	3.17121	2.91422	3.26081	3.86272	3.91147	0.0059706	0.038865	21.2672	-1.5886	0.0131304	0.0723018	17.3779	1.36933	0.784723	0.926976	5.93798	-0.228589
Prcp	3	3.783	4.20271	4.06565	4.19301	3.63747	3.97468	4.71794	4.94871	0.00135462	0.0118099	41.528	-1.50827	0.00103794	0.00948535	33.0813	1.36816	0.833152	0.944847	11.5743	-0.131564
Ptma	3	8.66658	8.81505	8.70309	8.79207	8.38596	8.42932	9.5972	9.81441	4.73667e-12	2.83896e-10	1079	-1.63789	1.88077e-18	2.60168e-16	884.326	1.3675	0.175512	0.455312	301.011	-0.259795
Mtfr1	3	4.46499	4.93771	4.23215	4.70136	4.4462	4.15048	5.47171	5.37094	8.59668e-05	0.00113235	59.9487	-1.58032	0.000178181	0.00211843	48.9345	1.36702	0.681078	0.883299	17.0292	-0.224323
Lasp1	3	6.92414	7.24223	6.9102	7.02876	6.98048	6.44196	7.97659	8.03177	1.25973e-08	4.3114e-07	340.978	-1.66104	1.11826e-12	7.47857e-11	280.939	1.36552	0.303911	0.620147	95.2198	-0.289171
Lama2	3	3.81485	4.3788	4.0792	3.76871	4.24846	3.85577	5.00545	4.7445	0.000558043	0.00563636	37.9692	-1.68348	0.00172316	0.0144304	30.9892	1.36429	0.660877	0.873025	10.5299	-0.288772
Dleu2	3	2.64603	2.33462	2.43079	2.46071	2.12603	2.14097	3.052	3.04526	0.00802626	0.0490268	11.7212	-2.21638	0.0475084	0.188612	10.9971	1.361	0.44247	0.741717	3.16207	-0.886567
Rraga	3	4.90315	5.36422	5.34273	5.48146	5.08996	4.49921	6.28987	5.94045	0.00103278	0.00944056	95.5876	-1.59835	9.80291e-06	0.000173294	77.4593	1.34886	0.643004	0.86428	26.6853	-0.223487
S1pr1	3	3.65938	3.80634	3.82051	3.74483	3.04932	3.08179	4.6041	4.53322	0.000278754	0.00311085	31.0993	-2.40088	0.0015509	0.0132108	29.6783	1.3477	0.178825	0.460199	8.12566	-1.04398
Naf1	3	3.33075	3.88582	3.25325	3.49518	3.38316	2.87831	4.19839	4.33212	0.0012339	0.0109143	27.3423	-1.94766	0.00604173	0.0392788	24.1413	1.3476	0.450365	0.748056	7.57851	-0.60399
Septin7	3	5.02193	5.28513	4.8308	5.18408	5.10397	3.96274	6.01491	5.84028	0.00671218	0.0426841	82.49	-1.67497	1.14405e-05	0.000198577	68.7848	1.34635	0.54619	0.811822	23.37	-0.335566
Adamtsl4	3	4.9381	5.00235	4.87998	4.53485	4.48172	4.53982	5.69679	5.8674	2.7794e-09	1.06777e-07	63.2814	-2.16914	2.65097e-05	0.000409533	58.1114	1.34428	0.0961054	0.309152	17.0692	-0.822248
Cav2	3	4.33784	4.78836	4.25594	4.51238	3.4303	3.43801	5.20044	5.48568	0.00113227	0.0101913	51.2158	-2.52211	0.000190476	0.00224845	50.1054	1.34342	0.101322	0.320494	13.5412	-1.17444
Lxn	3	8.08072	8.21017	7.93654	7.45513	7.80963	7.57061	9.06188	8.9695	1.60534e-21	2.94969e-19	585.546	-2.06773	4.72512e-16	4.86982e-14	527.671	1.33569	0.000754344	0.00724492	160.157	-0.727774
Ssr3	3	6.97501	6.95644	6.82625	7.26432	6.34352	6.44635	7.89882	7.81887	0.00013744	0.00169901	311.319	-1.56398	7.03875e-13	4.86838e-11	253.968	1.33394	0.502775	0.784368	88.9004	-0.22188
Arhgap21	3	4.72382	4.70354	4.74632	4.58601	4.5115	3.67464	5.54986	5.64408	9.92684e-05	0.0012801	63.1105	-2.12772	2.77331e-05	0.000426224	57.3696	1.33229	0.168202	0.443656	17.1335	-0.781053
Hnrnpk	3	7.63596	7.50256	7.49271	7.65857	7.18693	7.1537	8.62586	8.32387	2.69017e-08	8.64584e-07	462.892	-1.61187	5.51865e-13	3.89852e-11	381.557	1.32968	0.263465	0.575131	131.629	-0.273588
Stk3	3	3.3271	3.32774	3.1311	3.08916	2.58608	2.57699	4.01314	3.98531	0.000172372	0.00205946	21.1655	-2.78388	0.00709664	0.0445681	21.6837	1.32921	0.108865	0.336388	5.56822	-1.48372
Pja2	3	3.38339	3.10887	2.93586	3.05718	2.9822	2.4449	3.75833	3.90978	0.00279827	0.0211524	20.1757	-2.17996	0.0134897	0.0737665	18.8478	1.32859	0.341866	0.659314	5.63685	-0.873258
Grb14	3	2.74535	3.20869	2.93925	2.4516	2.98772	2.73464	3.74533	3.51156	0.00335864	0.0245117	17.6669	-2.11168	0.022867	0.109999	15.8081	1.32722	0.437438	0.737664	4.80894	-0.746326
Sdcbp	3	6.05115	6.33812	6.13364	6.27523	5.90257	5.18867	7.1404	7.05497	7.29499e-05	0.000978971	175.318	-1.82751	2.63472e-09	1.01648e-07	151.409	1.31996	0.21517	0.512208	49.0376	-0.495612
S100a10	3	9.13448	9.1999	8.89016	8.65978	8.73535	8.83159	10.0359	9.98623	7.13691e-31	2.27761e-28	1217.21	-1.83444	3.73243e-17	4.38031e-15	1055.36	1.31664	0.00316016	0.0233535	341.545	-0.512699
Hells	3	3.28589	3.28741	3.01251	3.10973	2.66543	2.31455	3.97119	3.86061	0.00256297	0.0197927	20.3164	-2.70098	0.00959179	0.056411	20.6415	1.31603	0.157512	0.42758	5.45649	-1.40831
Armcx1	3	4.86728	4.96771	4.98635	5.03123	4.68593	3.70101	5.78871	5.86258	0.00278571	0.0210832	75.7558	-1.96187	9.74028e-06	0.000172355	67.132	1.31349	0.277134	0.59036	20.938	-0.62877
Rcn2	3	6.59861	6.93803	6.74524	7.05851	6.53675	6.0288	7.71329	7.66292	0.000193095	0.00227493	272.123	-1.54999	4.63177e-11	2.3868e-09	221.617	1.30922	0.515526	0.792779	78.1127	-0.225673
App	3	6.80833	7.13107	6.86152	6.77874	6.53082	5.98781	7.84709	7.88062	7.04667e-09	2.55089e-07	279.669	-2.05401	1.36724e-11	7.67618e-10	253.422	1.30604	0.0207679	0.102296	77.349	-0.73863
Pts	3	3.26505	3.93147	3.51307	3.19994	3.57149	2.92225	4.54359	4.09737	0.000626382	0.00620672	27.271	-2.22346	0.008156	0.0496294	25.136	1.30516	0.269783	0.581885	7.45254	-0.889853
Spry1	3	3.4155	3.73848	3.44955	3.06645	3.10615	2.75982	4.28673	4.30429	2.99151e-06	6.00677e-05	24.6344	-2.94658	0.00450297	0.030977	25.399	1.30492	0.0525452	0.203129	6.44926	-1.62887
Tacc1	3	7.55814	7.5255	7.79035	7.38815	7.41676	7.42403	8.67831	8.42409	2.09175e-17	2.58843e-15	469.834	-1.66421	3.71249e-12	2.26238e-10	392.06	1.30484	0.101754	0.321389	133.311	-0.347672
Myof	3	6.85414	7.14758	6.89934	6.92769	6.89862	6.4294	7.9187	7.85793	2.35023e-09	9.12527e-08	306.346	-1.62385	1.00283e-11	5.75456e-10	254.087	1.30326	0.257519	0.567612	87.7727	-0.312143
Rsu1	3	5.43266	5.72842	5.37705	5.47142	5.32305	4.58276	6.39908	6.39099	2.60477e-05	0.000403939	107.35	-1.88579	8.39897e-07	1.93394e-05	94.4433	1.30116	0.19628	0.486435	30.2719	-0.5811
Erbin	3	5.74738	6.17351	5.70363	6.10538	5.74232	5.07965	6.83329	6.71418	0.000427975	0.00449875	145.473	-1.58493	2.63896e-07	6.94704e-06	120.143	1.30053	0.503859	0.785016	42.0254	-0.280922
Gfpt1	3	5.51497	5.56839	5.4234	5.44629	5.50543	4.46559	6.48	6.27417	0.000522493	0.00532759	110.724	-1.77366	8.02196e-07	1.85767e-05	95.0966	1.29868	0.3039	0.620147	31.5292	-0.473155
Col6a3	3	6.59869	6.65392	6.77177	6.57425	6.37941	6.16753	7.56065	7.62592	7.83968e-13	5.38142e-11	247.357	-1.77325	4.75103e-11	2.44135e-09	212.072	1.29466	0.0967555	0.310587	69.8269	-0.463807
Cd34	3	5.06794	4.66748	4.58759	4.39171	4.48274	4.43265	5.54735	5.65068	3.02091e-08	9.60696e-07	62.1855	-1.95868	9.8176e-05	0.00126928	56.1091	1.29083	0.174977	0.454402	17.7428	-0.677561
Maoa	3	4.02924	3.85376	3.64228	3.72456	3.38525	3.89585	4.55206	4.54191	0.00166702	0.0140421	31.8494	-1.59611	0.00409659	0.0287108	26.9607	1.28822	0.622977	0.854878	9.33842	-0.338225
Gm12669	3	2.79036	2.60445	2.65992	2.43808	2.39137	2.27466	3.34552	3.19058	0.00141479	0.0122406	12.7853	-2.52927	0.0428331	0.174975	12.6535	1.28763	0.250921	0.559361	3.48072	-1.24474
Irgm1	3	5.81235	5.93749	5.37222	5.24635	4.4806	4.59914	6.62091	6.60515	2.67765e-10	1.22844e-08	110.612	-2.89112	6.11152e-07	1.45703e-05	115.551	1.28716	0.000634951	0.0062687	29.6715	-1.61961
Dolpp1	3	3.32829	3.98308	3.50182	3.43701	3.55797	3.2197	4.15618	4.50118	0.000747704	0.00719443	27.664	-1.8566	0.00973291	0.0571094	24.1113	1.28636	0.464042	0.758212	7.82263	-0.553265
Armc10	3	3.80533	4.01264	4.05113	3.83158	3.56995	3.6239	4.7417	4.70854	2.8165e-05	0.000431622	35.6769	-1.92704	0.00188371	0.0155048	31.7002	1.27914	0.32657	0.644338	9.93554	-0.634512
Lrrfip1	3	5.41613	5.99248	5.75505	5.69807	5.32455	5.07033	6.6215	6.65132	4.53269e-08	1.38691e-06	129.445	-1.87928	5.01193e-07	1.2254e-05	114.088	1.27523	0.138511	0.393839	36.4909	-0.588769
Fchsd2	3	4.31465	4.20784	4.15157	4.15772	4.10326	3.97672	4.972	4.89166	0.000261022	0.00294183	38.1026	-1.55103	0.0019997	0.0162645	31.4764	1.27481	0.648735	0.86707	11.1633	-0.275058
Efnb1	3	6.16938	5.95807	5.74985	5.6349	5.8723	5.90064	6.94195	6.65006	1.49287e-07	4.14281e-06	144.981	-1.51649	8.73649e-07	2.00026e-05	119.197	1.26737	0.458871	0.753926	42.924	-0.252016
Inmt	3	4.53722	4.35884	4.46276	3.24711	3.11376	3.08705	5.12489	5.45621	7.1878e-11	3.5871e-09	40.9585	-5.51198	0.000311446	0.00342111	49.7103	1.25985	5.70985e-06	0.000107688	10.1351	-4.25943
Asap1	3	3.87047	3.9137	3.68741	3.54548	3.68368	3.04181	4.53192	4.58375	0.000163713	0.0019735	31.3866	-2.17215	0.00316079	0.0233535	29.4029	1.25942	0.208169	0.502948	8.90038	-0.907032
Cfap298	3	5.10495	5.3238	5.04662	5.09664	4.61506	5.07596	5.93093	5.94133	8.51518e-06	0.000152606	80.6512	-1.6419	2.06178e-05	0.000330876	68.6896	1.25837	0.391435	0.701541	23.5029	-0.389259
Manba	3	4.19962	4.27383	3.8035	3.71956	4.04088	3.85397	4.80851	4.86206	6.90692e-05	0.000937264	39.3506	-1.73869	0.00205717	0.016613	34.1517	1.25515	0.425578	0.728068	11.6166	-0.488875
Crabp2	3	3.91429	4.24578	3.68875	3.50459	4.00877	3.71796	4.31847	4.90078	0.0035782	0.025783	30.9658	-1.71584	0.0109288	0.0625845	26.5663	1.25501	0.514157	0.792212	9.08717	-0.459341
Herpud2	3	4.18806	3.7953	3.95277	3.58902	3.84668	3.37645	4.75485	4.68976	2.01328e-05	0.000324524	34.6372	-2.12522	0.00243522	0.0189957	32.2186	1.24731	0.195265	0.485044	9.89311	-0.865057
Ifi47	3	3.21138	3.71631	3.05702	2.97685	2.6801	2.84814	3.97117	4.09297	3.86579e-05	0.000568937	20.041	-2.81196	0.0164628	0.085562	21.1049	1.2409	0.0835487	0.281288	5.52323	-1.60959
Osbpl1a	3	5.05652	4.69494	4.74021	4.79926	4.65223	4.31667	5.66674	5.52615	2.15039e-05	0.000343673	61.7955	-1.66611	0.000202487	0.00237024	53.0785	1.23769	0.390161	0.700755	18.2953	-0.431974
Cobll1	3	3.54738	3.76943	3.41401	3.29383	3.14213	2.70416	4.334	4.22322	0.000102693	0.00131891	24.3248	-2.67768	0.00766232	0.0473362	24.9392	1.234	0.0879762	0.291579	6.76794	-1.44994
Dkk3	3	6.23741	6.50803	6.29629	5.7797	6.01409	6.2275	7.03349	7.33715	1.11074e-08	3.8559e-07	179.45	-1.7772	1.52196e-07	4.21708e-06	157.07	1.22795	0.0901423	0.296328	52.2469	-0.541935
Mtmr10	3	4.29823	4.1941	4.52264	4.03905	4.09655	4.28831	5.08147	5.05419	8.80787e-05	0.00115234	40.9702	-1.65748	0.00200106	0.0162683	34.6862	1.2259	0.494024	0.778899	11.8687	-0.408107
Selenop	3	8.11593	8.50396	8.03926	7.83077	7.16864	6.20628	9.25227	9.03738	0.0040199	0.0282987	669.022	-2.72593	7.74014e-11	3.83643e-09	687.796	1.22555	0.0539608	0.206843	184.461	-1.49117
Tsc22d3	3	3.90108	4.14694	3.90821	3.92344	3.72559	3.45401	4.69841	4.72255	0.000154726	0.001882	35.59	-1.83676	0.00289667	0.021769	31.6814	1.22402	0.34628	0.663354	10.3706	-0.608905
Acsl1	3	3.64311	3.37404	3.48856	3.56102	3.24368	3.06928	4.22253	4.06713	0.00355051	0.025619	24.5978	-1.69586	0.0138336	0.0752062	21.4326	1.21521	0.527306	0.799729	7.29288	-0.484613
Tnrc18	3	6.74941	6.52112	6.47375	6.20118	6.10247	6.15295	7.50326	7.34634	2.57942e-17	3.1245e-15	210.757	-1.90447	5.83201e-09	2.13455e-07	191.224	1.21326	0.0143324	0.0773518	61.6817	-0.690978
Pir	3	4.77461	4.60712	4.22485	4.36389	4.33295	3.98863	5.29314	5.19263	1.0039e-05	0.000176951	50.0961	-1.85775	0.000855906	0.00807958	45.4076	1.21246	0.23763	0.54173	14.9885	-0.662565
Ptger4	3	3.75504	3.06149	2.89787	2.98046	2.84014	2.6929	3.91781	3.95327	0.000107754	0.00137214	20.1909	-2.48512	0.0241232	0.114603	20.7819	1.21208	0.141829	0.399743	5.96506	-1.32982
Hoxa10	3	4.59718	5.26492	4.84551	5.10274	4.57108	3.85861	5.7392	5.73302	0.0034024	0.0247565	70.715	-1.79967	0.000156105	0.00189562	62.5238	1.20946	0.325201	0.643067	20.6982	-0.57462
Srsf7	3	4.1938	3.87921	3.85078	4.13915	3.79019	3.45168	4.83111	4.49134	0.00573499	0.0376139	36.7715	-1.5091	0.00521292	0.034856	30.9288	1.20149	0.622376	0.854761	11.2091	-0.318069
Met	3	2.78947	2.72423	3.00939	2.55144	2.62255	2.57428	3.28151	3.54865	0.00261609	0.020109	14.5914	-2.1597	0.0514137	0.200135	13.6509	1.20061	0.351253	0.668076	4.09624	-0.921831
Htra1	3	5.52382	5.76432	5.66656	4.74705	4.92	4.98272	6.42912	6.49987	7.37816e-16	7.47702e-14	93.504	-2.65665	3.51888e-06	6.96285e-05	95.7264	1.19204	0.000577871	0.00580119	26.1174	-1.45056
Kmt2c	3	3.07372	3.19578	3.23168	3.0503	2.78098	2.54383	3.93543	3.66849	0.00124757	0.0110084	19.2871	-2.28274	0.0240394	0.114279	18.7388	1.18777	0.226323	0.52717	5.48483	-1.0808
Myh10	3	4.93074	5.30671	5.3655	5.07356	5.2457	4.2511	5.94944	6.09082	0.000602886	0.0060092	85.4845	-1.73932	5.08895e-05	0.000722361	74.1642	1.18617	0.294135	0.609704	25.0996	-0.52328
Actg1	3	3.99758	3.49323	3.60161	3.07358	3.44151	3.38374	4.32413	4.4011	9.3584e-05	0.00121596	25.372	-2.24307	0.0114437	0.0647487	24.6911	1.18483	0.169734	0.44621	7.46932	-1.06111
Tm9sf1	3	4.62514	4.06726	4.58429	4.16067	4.04572	3.87985	5.21844	5.15994	7.67138e-07	1.78245e-05	45.3271	-2.079	0.00136609	0.0118955	42.5716	1.18376	0.13379	0.384746	13.1461	-0.882261
Col6a2	3	8.35382	8.23598	8.10999	8.00443	8.07681	7.89962	9.03048	9.06739	7.8975e-21	1.37473e-18	643.366	-1.53814	2.20642e-13	1.64829e-11	544.136	1.16639	0.0519293	0.201583	196.187	-0.366021
Phldb2	3	3.85168	4.14336	3.83906	3.67225	3.06087	2.81416	4.71032	4.67048	0.000129798	0.00161663	32.3463	-2.92549	0.00310366	0.0230156	34.9516	1.16087	0.0268807	0.124231	9.14973	-1.76494
Zhx1	3	3.26531	3.69317	3.40807	3.33521	2.96811	2.98438	4.09534	4.14546	0.000363078	0.00390572	23.7046	-2.10931	0.0159255	0.0833888	22.7144	1.15724	0.229069	0.53105	6.94158	-0.954444
Arhgap22	3	5.69494	5.49575	5.35822	5.20092	5.08302	5.26946	6.14458	6.35813	5.38318e-08	1.6199e-06	89.2646	-1.72334	5.33998e-05	0.000750962	79.6954	1.15175	0.153387	0.420271	27.2057	-0.578372
Morf4l2	3	5.93741	5.94704	5.74783	6.04623	5.65713	4.90596	6.4986	6.79595	0.00206048	0.0166287	132.099	-1.56162	6.42641e-06	0.000119042	113.107	1.15103	0.343268	0.660309	40.5446	-0.406792
B3galnt1	3	5.85067	6.01799	5.90391	5.96657	5.61208	5.32436	6.70002	6.72042	3.51961e-06	6.96285e-05	135.32	-1.58818	1.11343e-06	2.49031e-05	116.228	1.15069	0.240236	0.544992	41.192	-0.4273
Mxra7	3	6.90054	6.64587	6.86839	6.22808	6.59704	6.47198	7.59845	7.61252	7.06374e-13	4.87639e-11	231.764	-1.76269	7.61795e-09	2.73592e-07	206.078	1.14873	0.0315692	0.140294	69.8286	-0.602263
Tomm70a	3	2.82109	2.52381	2.58267	2.44365	2.31239	2.09275	3.21748	3.16346	0.00234146	0.0183984	12.663	-2.52	0.0642426	0.235016	13.084	1.14707	0.200959	0.492661	3.7299	-1.38713
Fgfr1op2	3	2.78963	3.03659	2.93651	2.83958	2.38788	2.48612	3.47829	3.5378	0.00284582	0.0214496	15.7856	-2.24969	0.0437184	0.177335	15.5865	1.14268	0.256235	0.566303	4.58745	-1.10983
Ddx58	3	4.4507	4.65414	4.10412	4.20176	4.22188	4.03254	5.12235	5.07107	2.80489e-05	0.000430205	44.7334	-1.67261	0.00272062	0.0207156	39.5997	1.14216	0.339553	0.657035	13.8413	-0.539701
Ttc28	3	4.95705	5.07493	4.79169	4.37481	4.55002	4.20999	5.85187	5.51645	2.41361e-08	7.81223e-07	64.1258	-2.23649	0.00032385	0.00353814	62.788	1.14194	0.0243739	0.115597	19.0557	-1.09012
Cmpk2	3	3.65268	4.11972	3.86818	3.38673	3.03541	2.98225	4.32141	4.85219	3.61164e-06	7.12941e-05	30.125	-3.09316	0.00901287	0.0537184	33.1696	1.13451	0.0109287	0.0625845	8.46983	-1.95146
Pltp	3	5.46639	5.88361	5.68515	4.61962	5.21281	5.08973	6.37344	6.53781	4.85254e-10	2.14248e-08	94.7128	-2.4382	2.04475e-05	0.000328869	95.189	1.13128	0.00344042	0.0249932	27.5754	-1.28857
Tnfrsf11b	3	2.88914	3.13147	3.10138	2.79555	2.71841	2.57915	3.56162	3.69185	0.000849119	0.0080176	16.6757	-2.26862	0.0418922	0.172154	16.3436	1.12925	0.224968	0.525495	4.85696	-1.11814
Ccng1	3	4.86185	4.83923	4.80843	4.18535	4.60442	4.75977	5.59769	5.46739	8.19604e-05	0.00108587	57.487	-1.69928	0.000639717	0.00630314	50.8589	1.12569	0.268015	0.579982	17.5996	-0.56672
Mamdc2	3	2.5973	2.13522	2.78943	1.84246	2.19577	2.08322	3.11663	3.11691	0.000472487	0.00490429	11.7607	-3.49478	0.0753243	0.262014	13.1083	1.12547	0.0780004	0.268115	3.21361	-2.28868
Rnf4	3	5.99038	6.14915	6.17842	6.14916	5.86263	5.06031	6.88825	6.9168	0.000328016	0.00357507	156.634	-1.68351	4.57757e-07	1.13367e-05	137.869	1.12346	0.17748	0.458261	47.7357	-0.540718
Gdpd2	3	5.88461	5.89519	5.97663	4.83326	5.23881	5.37004	6.75912	6.66023	1.42608e-12	9.34814e-11	122.882	-2.44577	1.20202e-06	2.67004e-05	124.564	1.11831	0.000536394	0.0054508	36.0302	-1.31447
Cpz	3	3.22999	3.78515	3.34415	2.75386	3.03473	3.04502	3.94006	4.19688	0.000117001	0.00147237	18.4566	-2.74977	0.0345957	0.150051	19.5335	1.11412	0.0806849	0.274413	5.36746	-1.62136
Apoe	3	7.1569	7.58931	7.48325	6.69719	7.13988	7.16317	8.1889	8.21631	1.07408e-10	5.22408e-09	337.697	-1.77507	7.95698e-09	2.84364e-07	304.107	1.10816	0.0160547	0.0839322	102.936	-0.654216
Rab40b	3	2.64129	2.21496	2.31662	2.01091	2.13464	2.0272	2.91012	2.87721	0.00264186	0.0202472	10.3938	-2.63862	0.101892	0.321665	11.0232	1.10762	0.189126	0.476746	3.13984	-1.54052
Taf2	3	4.73276	4.7656	4.89957	4.80324	4.61852	4.09872	5.50613	5.527	0.000274337	0.00307287	61.3328	-1.61151	0.000624564	0.00619304	53.3569	1.10108	0.335348	0.652912	18.8987	-0.489923
Nid2	3	6.23854	6.78401	6.5698	5.88841	6.06965	5.90208	7.36203	7.28038	7.52719e-19	1.0824e-16	178.706	-2.13236	9.39642e-07	2.13257e-05	172.654	1.10053	0.00147562	0.0126794	53.6058	-1.01355
Crim1	3	2.76489	2.57467	3.24285	2.81734	2.59772	2.25997	3.56062	3.3905	0.00515335	0.0345387	15.8549	-2.1904	0.0664816	0.240448	15.2487	1.09132	0.310904	0.627945	4.58615	-1.03898
Nrp1	3	4.85057	4.80522	4.44486	4.0856	4.00725	3.08581	5.44024	5.45872	0.0550901	0.209736	52.7465	-2.97126	0.000579495	0.00581428	58.4983	1.09091	0.00452027	0.0310521	15.7203	-1.9076
Isg15	3	10.4232	10.3198	10.2169	9.98235	9.65432	9.7423	10.9521	11.238	9.84401e-18	1.27905e-15	2599.41	-1.87398	3.34364e-12	2.05482e-10	2420.7	1.08326	1.06676e-06	2.39863e-05	801.876	-0.781762
Cdh2	3	3.67391	3.85367	3.04626	3.3602	3.34809	2.64499	4.25046	4.09976	0.00339416	0.0247015	24.7782	-2.10007	0.027416	0.126033	24.4902	1.08221	0.215342	0.512486	7.8324	-1.04932
Osr1	3	7.69144	8.09448	7.80555	7.24105	7.3441	7.44555	8.70803	8.57361	1.31073e-22	2.67897e-20	459.65	-1.91953	3.81293e-09	1.43899e-07	431.795	1.07862	0.000198975	0.00233287	141.476	-0.83307
Htra3	3	5.45877	5.59699	5.48673	5.24747	5.3862	5.17843	6.2048	6.22313	1.74038e-07	4.74995e-06	92.471	-1.51479	7.51283e-05	0.00100413	79.3788	1.0765	0.270162	0.582204	29.1422	-0.425448
Nuak1	3	4.24046	4.53519	4.27623	4.09189	3.83884	3.95889	5.03703	5.00294	8.75277e-06	0.000156402	41.773	-1.88855	0.00367751	0.0263517	39.3159	1.07334	0.154786	0.423053	12.9231	-0.817359
Abi1	3	4.24439	4.2456	3.77417	4.09229	3.07475	3.42806	4.75823	4.76952	0.0031549	0.0233289	35.676	-2.12835	0.00656302	0.0419261	35.7843	1.07306	0.138509	0.393839	11.1548	-1.08016
Ssc5d	3	6.23538	6.23069	6.04152	5.80613	5.94804	5.96269	6.80559	6.93852	4.83831e-09	1.79432e-07	137.968	-1.50641	6.65837e-06	0.000122839	119.112	1.07178	0.182127	0.465765	43.8222	-0.431549
Ifit3	3	7.23427	7.45955	7.21663	6.60098	6.20756	6.46184	7.71428	8.34915	5.55185e-13	3.91438e-11	297.393	-2.48455	7.61188e-06	0.000138119	309.318	1.07021	1.05949e-07	3.01371e-06	89.5355	-1.40082
Vbp1	3	4.75275	4.93677	4.58085	4.79647	3.91513	3.57488	5.20032	5.6857	0.00356466	0.0257008	56.0402	-2.13292	0.00223353	0.0176896	55.4415	1.06951	0.0947067	0.306487	17.2776	-1.05533
Rorb	3	3.19025	2.89907	3.30227	2.93491	2.79429	3.09044	3.79324	3.57976	0.00819127	0.0498006	18.8511	-1.63052	0.054863	0.209178	16.71	1.06439	0.512193	0.79093	5.85125	-0.55313
Ap1s2	3	3.40323	3.7223	3.2996	3.41601	2.89495	3.08985	4.08783	4.03386	0.00224207	0.0177405	22.1799	-1.91276	0.0313814	0.139605	21.316	1.06094	0.278025	0.591309	6.95074	-0.874059
Ndrg4	3	4.24541	4.58691	4.23558	4.0566	4.03876	4.00955	5.10525	4.91781	2.3394e-05	0.0003686	42.8402	-1.74736	0.0049471	0.0334813	39.2331	1.05669	0.218593	0.516975	13.503	-0.688237
Osr2	3	5.21615	5.63524	5.79307	4.03017	3.98026	3.7978	6.32093	6.40012	2.30426e-22	4.53142e-20	84.8872	-4.8165	4.68595e-05	0.000671972	105.519	1.0556	9.33482e-11	4.56465e-09	23.6712	-3.734
Dusp14	3	4.64682	4.03695	4.31733	3.96476	4.19015	4.21163	4.93942	5.0191	0.000245822	0.0028044	42.0225	-1.52418	0.0071166	0.044678	36.6806	1.05495	0.416702	0.72146	13.4901	-0.468484
Eef1e1	3	4.61454	4.69727	4.43378	4.67138	4.36723	3.81741	5.24574	5.22898	0.00305525	0.0227075	51.5974	-1.51995	0.00249436	0.0193697	45.1743	1.04812	0.395418	0.704895	16.5928	-0.473654
Rcan2	3	4.70632	4.81329	4.67987	3.74698	3.50855	3.6538	5.45911	5.42859	1.48684e-12	9.71143e-11	47.2205	-3.59915	0.000832021	0.00787422	56.0168	1.04728	3.50442e-05	0.000521236	13.8819	-2.5597
Krt19	3	3.6924	4.29528	4.1403	3.24376	3.46319	3.18675	4.69643	4.73086	2.42317e-07	6.44896e-06	26.3086	-3.19466	0.0143823	0.0775289	29.5179	1.04498	0.00872604	0.0523605	7.67159	-2.10778
Chmp1b	3	3.21863	3.47896	3.19734	3.1411	2.44634	2.66796	3.98806	3.79873	0.00220902	0.0175587	19.5051	-2.55125	0.0349502	0.151192	20.953	1.04267	0.10314	0.32466	5.96555	-1.52261
Tmem178	3	2.77847	2.91135	2.81369	2.42205	2.1064	2.14803	3.50373	3.26119	0.000284055	0.00315741	13.3475	-3.48392	0.0682415	0.244793	15.9007	1.02079	0.0307284	0.137422	3.98753	-2.48196
Cnksr3	3	3.37252	3.79293	3.79194	3.31944	3.26018	3.00477	4.29386	4.26954	5.7492e-05	0.000799242	25.2698	-2.27885	0.0235249	0.112435	25.4535	1.02023	0.104802	0.328182	7.71013	-1.22675
Fat1	3	6.17229	6.35784	5.9025	5.89855	5.67258	5.47116	6.89793	6.81953	5.23177e-10	2.29322e-08	146.496	-1.77242	1.41874e-05	0.000239403	136.898	1.02	0.0265037	0.122973	47.0723	-0.755358
Ephx1	3	6.42622	6.6432	6.3819	5.63394	6.08801	5.86527	7.18759	7.1727	7.83837e-13	5.38142e-11	156.666	-2.07138	2.68254e-06	5.44252e-05	154.062	1.01322	0.00135339	0.0118047	49.5141	-1.04953
Cavin2	3	4.83324	5.06331	4.88138	3.99666	4.25666	4.08423	5.575	5.61813	6.49432e-11	3.24993e-09	52.1416	-2.7682	0.00117347	0.0104997	56.9492	1.01321	0.00119785	0.0106785	15.9933	-1.73898
Peg13	3	3.50084	3.57738	3.22498	3.25437	3.10109	3.09155	4.02147	3.8896	0.00243971	0.0190238	20.3039	-1.76804	0.0502423	0.196862	19.1959	1.0088	0.324965	0.642844	6.61816	-0.778128
Cpq	3	5.77847	5.77016	5.46633	4.95743	5.68148	4.60282	6.33435	6.38732	0.000258633	0.00292034	102.765	-1.89039	8.1936e-05	0.00108587	98.1104	1.00824	0.0512754	0.199748	33.0908	-0.895774
Efemp1	3	4.41777	4.59044	4.18307	2.94197	3.32446	3.15419	5.20799	4.97024	4.45077e-11	2.29679e-09	38.3361	-4.51366	0.0036634	0.0262669	48.4377	1.00413	6.50508e-06	0.000120377	11.5704	-3.50514
Plk4	3	5.00529	4.8819	4.83187	4.80532	4.61209	4.38076	5.69002	5.29319	0.000232546	0.00267392	62.5481	-1.56488	0.00308369	0.0228908	56.1286	0.994698	0.225181	0.525891	20.4697	-0.568074
Usp25	3	3.5824	4.01904	3.78186	3.76008	3.52217	2.93339	4.29928	4.47154	0.00659316	0.0420596	28.0248	-1.84926	0.0264583	0.122869	26.5963	0.985604	0.26242	0.573915	8.97938	-0.84578
Slc25a16	3	2.65891	3.34184	3.1409	2.96793	2.75955	2.61924	3.5761	3.5818	0.00549953	0.0363515	15.9176	-1.90079	0.0921186	0.300841	15.1739	0.983678	0.34948	0.666652	5.00543	-0.89117
Dennd4a	3	3.74398	3.64901	3.96258	3.45242	3.76732	3.08575	4.26568	4.4915	0.00221766	0.0176043	29.0102	-1.81169	0.0266918	0.123593	26.9349	0.978607	0.260878	0.572039	9.26184	-0.793901
Coro1a	3	3.2058	3.5214	3.46033	3.1469	3.11842	3.10705	3.96922	3.81538	0.00371064	0.0265324	18.2477	-1.75993	0.0731348	0.256671	17.0254	0.966816	0.351731	0.668422	5.8698	-0.773086
Mef2a	3	4.21999	4.29341	4.04879	3.96834	4.11432	3.41111	4.86197	4.65958	0.0023265	0.0182931	36.279	-1.67166	0.0151051	0.0803012	33.4782	0.96566	0.263415	0.575089	12.01	-0.703533
Spata6	3	3.8848	4.3487	3.71785	3.90882	3.56317	3.37151	4.66215	4.47965	0.000921268	0.00860726	31.1682	-1.79643	0.0270309	0.124783	29.9961	0.958701	0.21199	0.508136	10.3231	-0.851426
Ankrd1	3	8.26358	8.59158	8.36173	7.38155	7.37057	7.27886	9.14375	9.06698	1.28138e-53	8.96499e-51	561.625	-2.69219	5.64298e-09	2.07371e-07	619.813	0.957283	3.41815e-17	4.03752e-15	177.752	-1.72602
Bst2	3	11.049	11.0935	10.9376	10.6592	10.4627	10.6568	11.6053	11.8119	2.20972e-19	3.3778e-17	4015.12	-1.60809	1.30878e-11	7.38269e-10	3668.11	0.953263	2.64637e-06	5.37864e-05	1325.73	-0.646858
Trnp1	3	5.7692	6.04183	5.83091	5.48657	5.59213	5.57024	6.43832	6.61858	2.35886e-08	7.66915e-07	117.048	-1.53153	0.000151042	0.0018409	104.846	0.952525	0.0958748	0.308821	38.7305	-0.569696
Dscc1	3	4.72753	4.97277	4.66075	4.69631	4.3804	4.31652	5.37508	5.39836	7.76082e-05	0.00103537	54.4965	-1.5376	0.00462411	0.0316252	49.4889	0.941298	0.228112	0.529584	18.2108	-0.598286
Vdr	3	4.73283	4.87692	4.15948	4.00438	4.22258	4.50088	5.26564	5.12348	0.000208963	0.00243663	47.792	-1.63075	0.0117239	0.0660567	44.751	0.939205	0.202764	0.495698	16.2127	-0.713092
Gsta4	3	4.65228	4.63862	4.22563	3.66937	4.2369	3.9955	4.96765	5.17294	5.11048e-05	0.000724166	37.0255	-2.08672	0.0149051	0.0795108	37.5737	0.939146	0.0636506	0.233388	12.3187	-1.15114
Apod	3	5.1862	5.51721	5.33835	3.82275	3.87884	3.92327	6.07347	5.95415	7.90325e-17	8.84702e-15	59.4979	-4.53116	0.000780736	0.00747079	76.5036	0.934685	7.25099e-09	2.61964e-07	18.3441	-3.58911
Sort1	3	4.99214	4.99974	5.18911	4.49423	4.4385	4.34079	5.66549	5.71715	2.09727e-09	8.24873e-08	59.5566	-2.21452	0.00195164	0.0159556	61.3252	0.933902	0.00830052	0.050305	19.1786	-1.2622
Cpe	3	7.61436	7.67834	7.56952	7.67682	6.97294	6.58033	8.35739	8.21985	0.00021032	0.00245088	399.577	-1.61482	2.95902e-08	9.42664e-07	369.081	0.925535	0.181989	0.465543	133.68	-0.681388
Uprt	3	2.25018	2.54958	2.39341	2.09246	1.99347	2.01405	2.9047	2.75468	0.00431713	0.0299108	9.73458	-2.58236	0.167268	0.442026	10.7163	0.924754	0.157484	0.427536	3.12354	-1.65429
Umad1	3	2.9197	3.32747	3.05604	2.82438	3.0272	2.69663	3.52919	3.64227	0.00772508	0.0476592	17.3166	-1.70454	0.0976953	0.312847	16.1489	0.917843	0.371413	0.684483	5.76752	-0.762617
Lactb	3	3.80496	3.84953	3.56408	3.48735	3.13779	3.41002	4.34702	4.16573	0.000951451	0.00883029	25.019	-1.8454	0.0441774	0.178758	24.8035	0.91377	0.181908	0.4654	8.44483	-0.953048
Rmdn1	3	3.13026	2.47571	3.15241	2.78447	2.63378	2.58531	3.49505	3.35913	0.00647078	0.0414826	15.3953	-1.82741	0.1257	0.370861	14.8804	0.912854	0.342108	0.659458	5.07369	-0.898357
Rras2	3	4.55521	5.27394	4.58985	4.41209	4.14474	3.27813	5.35223	5.60701	0.00048159	0.00497324	54.7446	-2.54026	0.00751135	0.0466007	60.1848	0.912839	0.0129607	0.071573	17.9313	-1.62334
Fez1	3	4.99529	5.0086	5.26244	4.70425	4.63865	4.09893	5.62549	5.7555	4.55149e-06	8.77984e-05	58.3692	-2.07237	0.00398381	0.0280827	59.1003	0.892671	0.0241478	0.114704	19.2107	-1.15211
Hmgn2	3	5.33583	4.54895	5.26169	4.76582	4.38302	4.86562	5.77165	5.57084	3.74729e-05	0.000554413	62.2738	-1.64141	0.00927535	0.0549498	58.7813	0.885905	0.139507	0.39562	21.0581	-0.753101
Svep1	3	4.90114	5.16199	5.3391	4.35114	4.27325	4.50632	5.67043	5.85184	5.98153e-10	2.58756e-08	61.4758	-2.42195	0.00338357	0.0246491	66.2965	0.885125	0.00183431	0.0152152	19.9885	-1.51579
Fhl1	3	5.92598	6.22431	6.01482	5.60682	5.68372	5.5811	6.65984	6.67035	1.44955e-10	6.90265e-09	123.756	-1.63473	0.000193437	0.00227822	115.966	0.881106	0.0250728	0.117958	42.0417	-0.742851
Fam220a	3	4.22426	4.92512	4.60424	4.56341	4.0258	3.62045	5.07488	5.31943	0.001664	0.0140199	48.7422	-1.83253	0.0151497	0.0803676	47.9067	0.865466	0.11412	0.347598	16.4583	-0.947146
Meg3	3	3.66217	3.72323	3.28402	3.04099	3.0587	2.98805	4.09421	3.95946	0.00021626	0.00251045	18.1134	-2.41898	0.0861181	0.287542	20.134	0.863207	0.0612162	0.226631	6.23689	-1.57599
Oasl2	3	6.92201	7.17704	6.8215	6.6386	6.1399	6.00196	7.18783	7.90868	2.40527e-06	4.95505e-05	234.525	-1.95529	0.00108323	0.00983013	237.497	0.863197	0.000399753	0.00424377	79.7827	-1.0794
Prkar2b	3	4.86678	5.14156	5.21244	5.19873	4.35684	4.41151	5.76119	5.5476	0.00376478	0.0268509	64.2881	-1.53792	0.00579678	0.0379372	59.261	0.86276	0.209161	0.504407	21.8708	-0.648788
Nnt	3	4.20326	4.09286	4.15731	4.04393	3.7979	3.07401	4.6957	4.69637	0.00701889	0.0442325	34.7004	-1.8416	0.0248383	0.117097	34.3171	0.859764	0.152531	0.418778	11.8597	-0.97178
Sprr1a	3	7.32102	7.86429	7.37991	5.43265	6.0552	5.85239	7.83285	8.45367	9.18939e-21	1.57698e-18	293.732	-3.85267	0.0620952	0.229326	373.32	0.853406	2.21237e-20	3.60934e-18	96.5351	-3.00261
Ifit3b	3	4.96326	5.29491	5.11161	4.22668	4.09709	4.39083	5.54275	5.86535	1.47484e-09	5.94859e-08	58.4688	-2.62746	0.00568565	0.0373587	66.284	0.848588	0.000359186	0.00386614	19.5561	-1.77215
Reck	3	3.77462	3.75767	3.89416	3.68138	3.37505	3.26915	4.36838	4.22857	0.00204822	0.0165721	25.7853	-1.71019	0.0587903	0.219888	24.9398	0.840613	0.216927	0.514449	8.84117	-0.857989
Serpinb6b	3	2.09096	2.54858	2.5578	2.08442	1.98406	1.77631	2.72414	2.92793	0.00370623	0.0265113	9.07512	-3.15161	0.218847	0.517408	10.7919	0.828812	0.0874423	0.290471	2.93758	-2.27781
Ifit2	3	3.95842	4.56063	4.24753	3.97473	3.63211	3.02385	4.90322	4.74194	0.00118383	0.0105742	34.5824	-2.36254	0.0300553	0.135109	37.8568	0.825891	0.0350777	0.151527	11.7737	-1.51892
Sdc2	3	7.02186	6.97126	6.95149	6.57827	6.41727	6.57487	7.54996	7.58852	1.19324e-13	9.31574e-12	241.303	-1.5344	8.33153e-06	0.000149758	226.158	0.823412	0.0038832	0.0274907	84.4662	-0.706115
Lbh	3	5.82413	5.96898	5.50762	5.17666	5.24058	5.41088	6.36588	6.31483	8.90913e-09	3.14988e-07	103.591	-1.65536	0.00144981	0.0124901	100.46	0.819743	0.0219645	0.106801	36.5575	-0.840727
Filip1l	3	4.54031	5.08892	4.47591	4.39173	3.94175	4.49977	5.34656	5.15698	0.000278273	0.00311085	48.9796	-1.63685	0.0221266	0.107375	47.5844	0.817681	0.127993	0.374528	17.2493	-0.831191
Tpm1	3	9.90525	10.0523	10.0158	9.47288	9.33072	9.27408	10.4636	10.6792	6.82905e-23	1.4197e-20	1756.07	-1.77055	4.45095e-08	1.36535e-06	1740.74	0.803431	6.92019e-11	3.45829e-09	615.414	-0.958268
Arhgef10	3	4.65859	4.54261	4.73593	4.17076	4.45881	4.20893	5.18534	5.11989	0.000108905	0.00138437	45.2579	-1.56245	0.0219252	0.106668	42.4611	0.799123	0.15231	0.418393	15.9004	-0.741056
Rgl1	3	5.56308	5.68387	5.35743	4.97469	5.33408	4.91001	5.97391	6.1741	3.72161e-06	7.31474e-05	86.8711	-1.60367	0.00367813	0.0263517	83.1123	0.79747	0.0429962	0.175443	30.8956	-0.801184
Ssbp2	3	5.53053	5.54981	5.45175	5.26576	5.15812	4.6886	6.03711	6.04503	2.2488e-05	0.000356918	83.5266	-1.57847	0.00315949	0.0233534	79.9271	0.784558	0.0541426	0.207365	29.7684	-0.787227
S100a8	4	1.18627	1.16424	1.11572	1.91368	2.05816	2.2353	1.10134	1.02257	1.83179e-05	0.000299112	10.6939	4.32801	0.828004	0.943131	0.255496	0.777677	0.000532711	0.00541658	4.03531	5.1524
Adamts6	3	2.92648	2.63125	2.92154	2.54453	2.29596	2.39908	3.22513	3.23976	0.00418137	0.0291814	12.1933	-2.27789	0.190182	0.478181	13.5098	0.776785	0.137111	0.391296	4.26288	-1.50292
Fnbp1l	3	4.75992	4.72923	4.57767	4.37047	4.49103	3.6781	5.23116	5.15757	0.00142082	0.0122811	48.2955	-1.68424	0.019808	0.0987186	47.4698	0.77397	0.097246	0.31171	17.3486	-0.909177
Setbp1	3	4.24988	4.19528	4.04954	3.87169	3.64182	3.225	4.84714	4.41496	0.000882217	0.00829138	32.516	-2.0015	0.057541	0.216484	34.4637	0.764643	0.0525672	0.203193	11.6958	-1.23957
Usf1	3	3.28424	2.91	3.07785	2.70033	2.58528	2.80036	3.5275	3.4826	0.00360461	0.0259476	15.3339	-1.98336	0.162083	0.43451	16.3216	0.759922	0.159007	0.429683	5.52201	-1.23635
Ate1	3	4.25676	4.95059	4.66523	4.44762	4.23191	3.65683	5.10644	5.21418	0.000837029	0.00791577	46.3483	-1.76273	0.0344378	0.14958	46.4601	0.743936	0.0853695	0.285646	16.5612	-0.997637
Pla2g7	3	1.78395	2.14555	2.10342	1.5992	1.68891	1.48959	2.30444	2.3912	0.00678621	0.0430796	6.33605	-3.64306	0.338022	0.655547	8.07947	0.726688	0.0728959	0.25608	2.18563	-2.8586
Il31ra	3	2.6134	3.34801	3.19058	2.08189	2.18379	2.0955	3.8219	3.20213	2.40251e-06	4.95216e-05	12.8097	-6.69355	0.195775	0.485647	18.538	0.724935	8.18023e-05	0.00108457	4.40005	-5.93909
Clec2d	3	6.43646	7.19221	7.03305	6.31232	6.11363	6.05544	7.47061	7.42023	2.20061e-16	2.35472e-14	191.268	-1.98591	0.0031177	0.0230961	203.45	0.707989	7.29356e-05	0.000978971	69.322	-1.26498
Slc19a2	3	3.53794	3.53404	3.65202	3.29011	3.14009	3.19719	4.00673	3.94227	0.00336624	0.0245425	20.4138	-1.67446	0.143299	0.402111	20.4572	0.704655	0.194629	0.484355	7.44644	-0.959272
Pparg	3	2.19555	1.8541	2.30131	1.69467	1.6433	1.70749	2.43001	2.45834	0.00681539	0.043212	6.08957	-3.6661	0.360486	0.675328	8.0151	0.700127	0.068152	0.244569	2.14704	-2.95322
Dars	3	5.82252	5.8937	5.32935	5.59223	5.07888	4.67232	6.22501	6.13523	0.000655712	0.00644742	94.1836	-1.56888	0.0107672	0.0618834	93.7385	0.695105	0.0445156	0.179568	35.3806	-0.883417
Yars2	3	4.68472	5.04439	4.69242	4.57318	4.52901	3.94806	5.27655	5.25898	0.000880889	0.00828532	50.1118	-1.53679	0.0386831	0.162453	48.9964	0.684958	0.103198	0.324722	18.6824	-0.844731
Phf20l1	3	2.95509	2.86716	2.07683	2.37055	2.10277	1.88613	3.20105	2.85725	0.00779632	0.0479766	10.6909	-2.77959	0.304783	0.621097	13.6502	0.671735	0.0715553	0.252841	4.21021	-2.1775
Fzd8	3	4.41836	4.73745	4.16541	3.90364	4.0147	3.678	4.77494	4.98617	4.60133e-05	0.000661926	36.7985	-1.9233	0.0791021	0.270547	39.6107	0.663272	0.0297	0.133843	13.9402	-1.26072
Thbs1	3	6.98355	7.79359	7.27862	6.94123	6.65001	6.23843	7.83449	7.9478	1.69078e-08	5.66412e-07	291.441	-1.83318	0.130319	0.378654	307.057	0.65883	0.000242142	0.00276676	109.275	-1.16582
Cldn15	3	2.53377	3.02038	3.10682	2.02508	2.25905	2.15732	3.35132	3.28055	0.000196163	0.0023064	11.3113	-4.55611	0.241738	0.546864	15.5256	0.654136	0.00530753	0.0353521	4.03294	-3.83754
Slc33a1	3	3.26279	3.346	2.91295	2.90846	2.76556	2.62567	3.49	3.55839	0.00657604	0.0419724	14.8099	-1.89334	0.236367	0.539782	16.153	0.650837	0.148682	0.411472	5.71193	-1.26416
Tmem171	3	3.56274	3.94861	3.58571	3.39099	3.24432	2.88871	4.10811	4.0238	0.00307626	0.0228449	18.4279	-2.03523	0.191765	0.480613	20.41	0.637323	0.0875649	0.290772	7.00407	-1.39439
Gbp2	3	5.56638	5.72398	5.3678	5.22305	4.8369	4.64995	5.76141	6.21066	4.9604e-05	0.000707148	82.1568	-1.72285	0.0302018	0.135617	85.879	0.633514	0.00804189	0.0491057	31.396	-1.08506
Cpm	4	1.74696	1.70908	1.48275	2.40659	2.52639	2.3243	1.78176	1.42269	0.00193216	0.0158177	11.9974	2.62614	0.701267	0.891578	1.81016	0.630987	0.0101775	0.0591291	4.70821	3.32781
Mbnl2	3	3.62727	3.79318	2.81566	3.12424	2.62307	2.50705	3.78103	3.88829	0.00248486	0.0193083	17.1568	-2.57817	0.252697	0.561838	21.7236	0.598616	0.0329996	0.144825	6.91181	-2.03082
Col8a1	3	4.40885	5.00989	4.65163	3.94848	4.06325	3.45122	5.21638	5.06811	2.45182e-06	5.03669e-05	42.1799	-2.43903	0.0747882	0.26082	50.1431	0.598264	0.00167849	0.0141183	16.2188	-1.82349
Amot	3	2.7652	2.68935	2.61421	2.39062	1.98932	2.03772	3.00808	3.02156	0.00694913	0.0438689	10.183	-2.74793	0.314247	0.63167	13.0225	0.597769	0.0556928	0.211411	3.9828	-2.17078
Eed	3	3.95419	4.3083	4.39501	3.93062	3.55442	3.68397	4.69711	4.56749	0.00052855	0.0053818	31.83	-1.71609	0.12731	0.373309	33.2474	0.596857	0.0713987	0.252626	12.0914	-1.10106
Plscr2	3	2.56096	2.12944	2.4171	1.92733	1.77604	1.83439	2.77325	2.58413	0.00386474	0.0274026	7.64926	-3.39615	0.379343	0.691253	10.4373	0.591185	0.038073	0.160595	2.99069	-2.82565
Tubb3	3	5.53292	5.26637	5.04585	4.54468	4.88395	4.81105	5.49466	5.83304	7.14437e-05	0.000962665	62.55	-1.57317	0.0656604	0.238379	64.3463	0.582936	0.0242518	0.115093	24.6694	-0.994073
Angpt4	3	3.04615	2.96112	2.69351	2.05718	2.15069	2.48839	3.11398	3.29463	0.00432976	0.0299869	10.05	-3.35037	0.347649	0.66487	13.9373	0.549297	0.0209789	0.10307	4.1011	-2.83221
Itga10	3	4.54187	4.31619	4.21436	3.90604	3.77362	3.84954	4.85399	4.49105	0.00101916	0.00934661	32.699	-1.60656	0.192666	0.481616	34.9824	0.511731	0.0521291	0.202079	13.3505	-1.10261
Wnt4	3	2.23454	1.88606	2.50412	1.59446	1.66901	1.60437	2.56112	2.45515	0.000461626	0.00480527	5.69499	-5.52253	0.486274	0.774452	8.78069	0.511631	0.00486791	0.0330289	2.22485	-4.95983
Grem2	4	4.73035	5.00621	5.10937	6.34629	6.47608	5.75018	5.33798	5.11488	1.68952e-05	0.000279902	127.223	1.58731	0.186083	0.471911	35.8602	0.505244	5.88555e-08	1.75943e-06	49.8474	2.10604
Smim10l1	3	5.05138	4.75668	4.44872	4.39838	3.90936	4.13583	5.13966	5.02097	0.000322439	0.00352589	41.4466	-1.64687	0.172001	0.449959	45.8258	0.4785	0.0264343	0.122823	17.3592	-1.19286
Snx5	3	5.82982	5.90507	5.63457	5.4849	4.75448	4.97119	6.12026	6.12891	0.000119801	0.00150396	84.9117	-1.6231	0.0635201	0.233003	92.4743	0.466837	0.00453828	0.0311523	35.1815	-1.15481
Azin1	3	4.05619	4.50286	4.10495	3.79435	3.85401	3.23802	4.61516	4.4755	0.00232687	0.0182931	30.468	-1.73254	0.247234	0.554436	33.7036	0.450889	0.0426046	0.174274	12.6773	-1.27334
Zfr	3	4.74052	4.82117	4.57004	4.2521	3.26523	3.21724	5.12033	4.95299	0.00280256	0.0211798	38.0028	-2.60304	0.176631	0.45701	49.9728	0.437148	0.00177544	0.0147989	16.2291	-2.1491
Vps50	3	4.83757	4.88288	4.7437	4.55264	4.17177	3.83577	5.27634	4.92566	0.00289125	0.0217418	43.7644	-1.58402	0.213965	0.510378	47.8026	0.421132	0.026469	0.122874	18.4918	-1.15918
Shox2	3	6.44949	6.22804	6.15607	5.92513	5.66301	5.14909	6.62531	6.52417	0.000171349	0.00204993	115.941	-1.5013	0.0714784	0.252692	124.604	0.411256	0.00266546	0.0203816	49.2478	-1.08981
Rbbp9	3	3.63255	3.82915	3.7115	3.34977	3.14235	2.89503	4.12336	3.83918	0.00375651	0.0267972	19.6121	-1.92543	0.379972	0.691777	23.1051	0.401313	0.0399484	0.166376	8.36679	-1.51673
Slc1a6	3	3.0254	3.6508	3.72767	2.67925	2.84905	2.89193	3.6344	3.81377	0.00123782	0.0109357	13.1565	-2.5623	0.54228	0.809495	17.2487	0.327115	0.0206484	0.101847	5.68568	-2.191
Csf1r	4	2.02321	2.15194	2.39645	2.74881	2.78846	3.20019	2.22094	2.13644	0.00208043	0.0167414	14.7506	2.10792	0.795596	0.931164	3.17811	0.306764	0.0184458	0.093231	5.81252	2.40947
Mertk	3	3.32217	3.04772	2.94363	2.24277	2.22696	2.25968	3.56181	2.97524	0.000831921	0.00787422	9.62181	-4.3821	0.617462	0.852379	15.7209	0.288362	0.00205187	0.016585	4.67725	-4.11589
Slmap	3	3.27045	4.05714	3.75363	3.22718	2.74335	2.81974	3.92663	3.98717	0.00115736	0.010376	18.3398	-2.38554	0.55407	0.816784	24.61	0.268958	0.00972155	0.0570543	8.37929	-2.10455
Slc11a1	4	2.87544	2.81149	2.67384	3.70271	3.85276	4.05877	2.6682	2.74233	4.85293e-07	1.19052e-05	26.507	2.65454	0.785429	0.927178	4.44308	0.268148	0.000273044	0.00306224	10.5946	2.93436
Abi3bp	3	3.52648	4.39274	3.90197	2.63179	2.89904	2.75553	4.35807	4.00841	2.29138e-06	4.74731e-05	19.667	-3.99922	0.625117	0.855556	31.4909	0.208631	2.81886e-05	0.000431802	9.66709	-3.77369
Pknox2	3	4.34739	4.89759	4.65028	4.2996	3.70737	3.79159	4.63948	4.94096	0.00546089	0.0361552	31.002	-1.63412	0.627437	0.856622	37.3232	0.184696	0.01671	0.0865349	14.5481	-1.43301
F5	4	1.41918	1.39385	1.48965	2.12362	2.27246	2.5432	1.29698	1.28332	1.4589e-05	0.000245382	11.406	4.07685	0.938642	0.98115	0.637789	0.18428	0.00334239	0.0244176	4.4286	4.27486
Hic1	3	4.10888	4.57343	4.29617	3.25934	3.07436	3.85754	4.41218	4.58661	0.00300617	0.0224114	26.6163	-2.17604	0.659457	0.872227	36.0495	0.164912	0.00319617	0.0235527	12.9229	-1.99802
Adm	3	4.15086	4.35615	3.90415	3.09034	3.19087	3.19455	4.23178	4.35746	1.79502e-05	0.000294828	21.3572	-2.70972	0.678988	0.88207	31.4846	0.16447	0.000282736	0.0031466	10.7312	-2.55123
Rasl12	4	3.2262	3.26191	3.08887	4.29171	4.31468	4.49987	3.03471	3.25852	2.87244e-08	9.17492e-07	38.6526	2.43898	0.845858	0.94955	7.74833	0.146359	3.80555e-05	0.000561862	15.6656	2.58985
Lrrc8d	4	4.11379	3.65747	4.15733	5.40972	5.11826	4.68758	4.03078	3.99511	4.77714e-06	9.1762e-05	58.5774	1.95661	0.800643	0.933117	15.429	0.139549	5.80538e-05	0.000806128	23.9814	2.1079
Prxl2a	3	4.50737	5.00465	4.77665	4.30421	4.269	3.57483	4.88592	4.94064	0.00666862	0.0424591	38.0836	-1.51303	0.693165	0.888085	45.008	0.133309	0.0132418	0.0727287	18.2447	-1.36309
Sp100	3	5.36381	5.19449	4.96587	4.32076	4.25919	4.47285	5.15831	5.32146	9.40614e-05	0.00122042	43.9423	-1.61715	0.869604	0.957351	56.2374	0.0509922	0.000634002	0.00626364	22.5243	-1.57311
Zc3h12a	4	5.04969	4.82625	5.0673	6.33945	6.48999	6.60704	5.00509	4.94747	1.14267e-20	1.9426e-18	147.469	2.39544	0.915998	0.974582	31.1073	0.0410376	3.08455e-13	2.25793e-11	60.308	2.44409
Prelp	3	6.01697	6.50256	6.35715	5.15638	5.50778	5.19945	6.19358	6.34699	7.28912e-07	1.70537e-05	88.503	-1.62767	0.625992	0.855989	118.81	-0.117436	4.54926e-07	1.1282e-05	48.4444	-1.72883
Crispld2	4	6.32813	6.50969	6.44946	7.38312	7.36649	7.39044	6.37145	6.28196	2.68122e-18	3.68096e-16	261.003	1.62054	0.440353	0.740276	96.3105	-0.186336	2.55047e-10	1.17454e-08	114.285	1.44298
Cplx2	3	5.9384	6.4195	6.15924	5.22514	5.39605	5.24583	6.10124	6.08296	8.66566e-06	0.000154998	80.2476	-1.34178	0.40988	0.715858	104.851	-0.20237	6.95199e-06	0.000128061	45.1902	-1.5314
Csnk1a1	1	4.64305	4.11173	4.20135	3.92849	3.17243	3.27443	4.39685	4.03466	0.0420134	0.17253	22.415	-1.51922	0.506846	0.787385	32.5667	-0.26939	0.00635981	0.0409298	13.6432	-1.79007
Tbx3	4	3.88564	3.60434	3.65983	4.77673	5.06071	5.21841	3.35927	3.60584	1.00726e-11	5.77087e-10	56.3398	2.87586	0.602455	0.843504	10.535	-0.336983	1.25924e-06	2.77988e-05	23.603	2.54491
Igfbp5	4	4.45809	3.9774	4.54022	5.96389	5.07397	4.97723	4.17174	4.13143	1.16674e-05	0.000201842	71.6557	2.21883	0.470785	0.763808	19.9861	-0.35178	0.000174048	0.00207744	31.0957	1.88426
Sfrp1	1	6.04126	6.79961	6.62853	4.98962	5.58637	5.70082	6.46934	6.13743	0.00152846	0.0130564	93.2891	-1.387	0.152222	0.418223	133.581	-0.386443	2.68378e-06	5.44252e-05	57.8608	-1.76369
Stc2	4	4.92987	5.01008	5.10056	6.06407	6.25912	6.20084	4.79622	4.7451	5.51043e-18	7.48041e-16	115.775	2.30604	0.26137	0.572756	31.488	-0.427652	2.03695e-08	6.70645e-07	50.374	1.88756
Adora2a	4	3.9255	3.65835	4.08261	4.90333	4.24406	4.64224	3.69212	3.69833	6.7673e-05	0.000922102	41.8627	1.80231	0.424629	0.727225	15.5249	-0.42789	0.00942265	0.0556141	18.9063	1.38422
Rac3	4	4.21281	3.3416	3.97649	4.05285	4.40299	4.74234	3.49762	3.83301	0.00516467	0.0345906	35.099	1.50166	0.464355	0.758517	15.5791	-0.429287	0.0727744	0.255882	16.32	1.07767
Rin2	1	5.49278	5.20449	4.84835	4.64895	4.21482	3.98683	5.07454	4.79207	0.0305312	0.136776	38.7992	-1.12703	0.148975	0.411875	55.7622	-0.477519	0.000820152	0.00778652	25.373	-1.61356
Sod3	4	9.19035	8.93374	9.40739	10.4912	10.5259	9.9223	8.97567	8.82646	2.62108e-15	2.50283e-13	1996.75	2.11935	0.0118283	0.066517	629.25	-0.481701	8.2408e-15	7.43942e-13	890.238	1.6483
Inhbb	1	6.07392	6.00608	5.9324	5.10668	4.99628	4.76641	5.80806	5.62625	0.000370051	0.00396899	63.3129	-1.28463	0.0480299	0.190155	93.6826	-0.485861	4.60996e-07	1.14035e-05	41.5666	-1.76601
Trpc3	4	1.06161	0.850877	0.812859	1.31157	1.36861	1.56625	0.732458	0.814482	0.00184838	0.0152921	5.90364	3.82125	0.838243	0.946555	0.716597	-0.487339	0.0428155	0.174941	2.44949	3.31325
Cemip	1	4.86861	4.87913	5.39273	3.97469	4.11911	4.01032	4.88784	4.73235	0.000862949	0.00813552	28.6354	-1.62786	0.129353	0.376761	45.8068	-0.524269	4.24386e-05	0.00061709	19.3486	-2.1251
Lsp1	1	6.15917	6.36741	6.42366	5.13019	5.26767	5.38574	5.90101	6.12163	0.000181265	0.00215088	73.1486	-1.28048	0.0281841	0.128718	109.039	-0.528309	4.78364e-08	1.44907e-06	48.4296	-1.79499
Crlf1	4	8.68401	8.47608	8.75927	9.23169	9.75457	9.87397	8.3358	8.30005	7.29947e-13	5.02958e-11	1190.89	2.00987	0.00132822	0.0116242	413.205	-0.546239	2.81636e-12	1.76658e-10	540.987	1.47107
Sobp	2	2.4582	2.54955	2.89287	3.12612	3.34212	3.29772	2.52079	2.35557	0.00050949	0.00521546	17.1042	2.14427	0.546383	0.811913	5.21871	-0.550622	0.0480048	0.190143	7.57707	1.60762
Col23a1	4	4.10605	3.36192	4.05611	5.06625	4.74595	4.97191	3.86564	3.22009	8.95578e-07	2.04661e-05	53.3443	2.46769	0.380723	0.692623	14.0982	-0.564669	0.00016344	0.00197087	23.4988	1.91449
Dnmt3l	4	3.35651	2.94092	3.3265	3.89482	4.07105	4.00094	2.89255	3.03398	3.65366e-06	7.19286e-05	28.0355	2.2514	0.421599	0.725148	8.49698	-0.577604	0.00838226	0.0506738	12.5396	1.68097
Camp	4	3.63374	3.54639	3.74573	4.90153	5.16917	5.38397	3.5722	2.95358	7.29324e-11	3.6302e-09	64.6112	3.39865	0.413829	0.719362	9.41958	-0.590625	4.34116e-08	1.33617e-06	26.9835	2.81263
Timp1	2	10.6128	10.4034	10.3863	11.086	11.0945	11.3398	10.0347	10.1578	8.17206e-19	1.1705e-16	3426.58	1.62049	5.64915e-05	0.000787138	1534.27	-0.59762	4.42389e-12	2.66908e-10	1636.05	1.02935
Slc39a4	4	3.45553	3.26663	2.99517	4.24925	4.13082	4.57048	2.87624	2.98825	1.57492e-09	6.32417e-08	35.3729	2.96083	0.423758	0.726524	7.34322	-0.617989	0.000197799	0.00232283	15.3104	2.35405
Nr2f1	1	8.38645	8.38096	8.17924	7.19194	7.17477	7.22285	7.91316	7.9039	2.87631e-09	1.09804e-07	286.248	-1.08185	9.80996e-05	0.00126874	427.104	-0.623049	2.62073e-19	3.98933e-17	197.119	-1.69929
Coq8b	2	3.71342	3.71412	4.14115	4.2262	4.33724	4.46449	3.56983	3.61478	0.000421563	0.00444547	32.31	1.5399	0.251856	0.560551	14.9722	-0.629464	0.0933293	0.303623	15.4642	0.925453
Rnf149	2	9.08509	8.85969	8.96613	9.53316	9.77892	9.87338	8.4285	8.71341	3.70123e-14	3.0955e-12	1272.05	1.73746	0.000369085	0.00396013	541.218	-0.632238	1.71918e-11	9.5054e-10	604.238	1.11167
Nfatc1	2	4.6579	4.36821	4.55648	5.08918	5.10698	5.08373	4.25428	4.12477	1.90299e-06	4.02984e-05	52.7569	1.64926	0.135261	0.387812	23.8146	-0.651334	0.0181117	0.0919686	25.4328	1.0076
Tex2	4	4.23218	3.85185	3.63871	4.01141	4.77805	4.34283	3.66223	3.53172	0.00204845	0.0165721	35.7493	1.61917	0.20438	0.498026	16.8113	-0.673143	0.0925895	0.30181	17.5287	0.942733
Dgat2	2	6.07703	5.86181	6.07116	6.62142	6.6871	6.95264	5.68764	5.53363	5.78126e-12	3.43112e-10	162.344	1.84978	0.0166396	0.0862957	66.0029	-0.676703	2.08946e-05	0.000334875	76.9201	1.18098
Stac2	2	4.87338	5.19853	5.01774	5.8842	5.63612	5.69133	4.5799	4.70932	6.50289e-10	2.79317e-08	80.9358	1.89374	0.0589803	0.220408	32.7623	-0.716218	0.0011011	0.00995756	38.5017	1.18436
Arhgap32	4	1.56222	1.67825	1.45289	1.77142	2.19636	2.08248	1.4136	1.37788	0.00487277	0.0330492	8.54694	2.54196	0.588706	0.836844	2.338	-0.716895	0.109729	0.338223	3.83875	1.84363
Cemip2	2	4.44609	4.15098	4.1354	4.72674	4.38535	4.85667	3.99495	3.77657	0.000537325	0.00545588	41.237	1.50803	0.123913	0.367345	21.2422	-0.717359	0.0989909	0.315496	20.7006	0.792554
Mt1	2	13.103	13.1874	13.2989	13.6111	13.8474	14.022	12.7647	12.7334	9.52745e-16	9.54871e-14	20959	1.6477	5.04941e-08	1.52577e-06	9806.39	-0.722624	1.01687e-09	4.25228e-08	10260.7	0.931837
Wdr26	2	5.41552	4.97749	4.99654	5.44949	5.49115	5.84035	4.80581	4.65684	1.23378e-05	0.000211828	75.0453	1.51391	0.0443131	0.179029	38.5882	-0.729639	0.0372346	0.157993	37.6987	0.785774
Katnbl1	1	3.59906	3.35294	3.32913	2.83545	2.45182	2.54635	2.99352	3.20332	0.096108	0.309152	9.72743	-1.44776	0.100916	0.319618	18.0387	-0.822268	0.00475131	0.03234	7.9561	-2.26451
Pamr1	1	4.50532	4.91864	4.91832	3.53883	3.37616	3.11984	4.46057	4.26059	0.000337494	0.00365537	19.8422	-2.46187	0.0146251	0.0784676	43.6708	-0.831026	1.17749e-07	3.32338e-06	17.6423	-3.27262
Ubald2	2	2.6216	2.67419	2.421	3.06774	3.3437	2.64899	2.36344	2.21102	0.00414145	0.0289463	14.9362	2.11112	0.328976	0.64684	5.67032	-0.845253	0.12347	0.366569	7.16653	1.27622
Slc11a2	2	7.86162	7.82316	7.91014	8.28702	8.30818	8.37036	7.31016	7.37624	1.71853e-20	2.85487e-18	460.081	1.51599	1.60964e-06	3.47312e-05	246.341	-0.845507	7.32066e-05	0.000981691	236.151	0.678579
Dact2	2	3.11901	2.69801	3.03009	3.05029	3.58363	3.38609	2.52842	2.74988	0.00597923	0.0389142	16.9987	1.82086	0.262359	0.573852	7.6037	-0.854723	0.193714	0.48274	8.37441	0.976685
Efcab14	2	3.58555	3.30734	3.80199	3.87087	3.64049	4.16664	3.25699	3.17934	0.00416469	0.0290761	23.6637	1.55702	0.145756	0.406279	12.4476	-0.870405	0.263411	0.575089	12.0869	0.698352
Nr4a1	2	7.4795	7.42948	7.65858	8.07763	8.02111	8.23356	7.05668	6.92889	5.21416e-19	7.58785e-17	403.466	1.73058	1.08679e-05	0.000189633	193.395	-0.873168	7.29139e-06	0.000133435	202.488	0.866521
F830016B08Rik	1	4.89948	4.72881	4.64823	3.75154	3.76068	3.8376	4.56132	3.9271	0.076455	0.264704	23.6685	-1.06643	0.0235182	0.112423	40.3299	-0.882886	0.000102945	0.00132058	18.8891	-1.94978
Atxn3	2	3.94262	3.6898	3.85268	4.10058	4.15655	4.20494	3.52935	3.32618	0.00108864	0.00986934	28.6652	1.5189	0.0935954	0.304298	15.7063	-0.890893	0.23555	0.538806	14.9232	0.636952
Cd74	2	4.61679	4.82485	4.95554	5.27688	5.67047	5.25825	4.39563	4.27697	2.3708e-07	6.31882e-06	64.3492	1.91451	0.0273963	0.125974	27.6138	-0.90361	0.0113696	0.0644493	31.5779	1.02468
Hmgb2	2	3.39508	3.3942	3.27143	3.50545	3.63753	3.77633	3.13509	2.81754	0.00782615	0.0481195	20.875	1.53387	0.145594	0.406077	11.4941	-0.90749	0.311862	0.629235	10.9281	0.632265
Ccnb1	2	5.94634	5.66936	5.4859	5.91254	6.0969	6.40168	5.1556	5.2064	5.9154e-07	1.41584e-05	99.7643	1.64437	0.00432291	0.0299452	52.105	-0.908442	0.0292288	0.132324	51.5573	0.736077
Smoc1	2	7.01075	6.86536	7.10608	7.31135	7.85083	8.03238	6.53873	6.34627	5.07338e-10	2.22647e-08	318.917	2.06179	5.19281e-05	0.000732528	128.706	-0.918249	9.58059e-06	0.000169694	155.094	1.15011
Spsb4	2	2.93698	2.74896	2.70615	3.32774	3.29431	3.48727	2.40184	2.52655	7.79456e-05	0.00103949	17.8275	2.38537	0.261574	0.573065	6.11168	-0.93387	0.0506657	0.198073	8.45652	1.45508
Cebpb	2	9.0958	9.21305	9.21502	9.56071	9.55544	9.77051	8.57164	8.57934	4.65235e-21	8.33778e-19	1164.17	1.60047	7.29413e-11	3.6302e-09	625.643	-0.945664	9.57044e-06	0.000169597	606.688	0.662969
Mt4	4	1.79831	1.43046	1.65168	2.12637	2.10467	2.33172	1.34672	1.48791	0.000507586	0.00520183	9.59537	3.06367	0.498156	0.781673	2.18299	-0.957456	0.0621757	0.22953	4.27975	2.102
Acsbg1	2	4.25205	4.07446	4.14363	5.16607	5.22032	4.8595	3.52393	3.82167	2.0483e-10	9.59063e-09	55.1479	2.63735	0.0690592	0.247045	16.1201	-0.964246	0.000223001	0.00257637	25.485	1.67987
Magoh	2	5.84446	5.89141	5.83432	5.84494	6.5605	6.52758	5.40589	5.16704	1.04595e-05	0.00018341	120.72	1.75025	0.000978782	0.00905392	60.226	-0.970491	0.0182648	0.0924957	61.9742	0.780798
Ell2	2	4.70523	4.5885	5.01674	5.57914	5.22607	4.79961	4.1727	4.39297	0.000157509	0.00191075	59.0618	1.71695	0.0173049	0.0886469	29.7025	-0.970557	0.0799414	0.272802	30.2905	0.76584
Rab15	2	4.92861	4.94343	5.09709	5.62979	5.48734	5.52316	4.52849	4.40701	1.0705e-09	4.43573e-08	72.1658	1.88445	0.00843939	0.050943	33.3653	-0.981854	0.0110953	0.0632992	36.4188	0.912586
Gm17455	4	2.14768	2.23389	1.68969	2.24893	3.42095	2.27604	1.77763	1.69831	0.00149534	0.0128185	14.1082	3.1795	0.424724	0.727251	3.02896	-0.988076	0.0400297	0.166589	6.28633	2.20346
A4galt	2	4.44051	3.64047	4.06629	4.2118	4.50446	4.67065	3.52638	3.70233	0.000217051	0.00251802	36.3864	1.70447	0.0534149	0.205421	19.1101	-0.994088	0.173498	0.45212	19.0217	0.714065
Lman2l	2	4.35133	4.36441	4.11949	4.46673	4.43032	5.0052	3.72448	3.82741	0.000420557	0.00443743	35.8325	1.7499	0.04076	0.168913	18.5124	-1.00249	0.145027	0.405191	18.6792	0.749185
Smim3	2	6.03948	6.02147	6.47922	6.79114	6.60315	6.42308	5.67906	5.54139	1.44561e-09	5.84364e-08	148.018	1.61296	0.000315674	0.00346233	80.7907	-1.01185	0.0316746	0.140582	77.9589	0.615358
Ramp3	2	4.30802	4.58947	4.33513	5.84874	5.87086	5.73708	3.77373	3.99121	1.94548e-25	4.75025e-23	93.3558	3.37526	0.0455505	0.18283	17.506	-1.01669	1.32418e-09	5.37066e-08	40.8379	2.36225
Higd1a	2	4.12854	4.41722	4.51404	4.51841	4.69624	4.83284	3.66056	4.04225	0.000607386	0.00604743	37.8605	1.60767	0.0342407	0.148919	20.8494	-1.02923	0.218242	0.516347	19.9757	0.589577
Rgs16	2	4.83962	4.81752	5.21274	5.04979	5.45154	5.30178	4.40312	4.46726	3.25335e-05	0.00049069	58.49	1.51181	0.00660167	0.0420917	33.8227	-1.03289	0.21473	0.511597	31.2987	0.495466
Nfkbil1	2	6.15267	5.98943	6.2883	6.1186	6.403	6.76654	5.44528	5.64326	2.77498e-05	0.000426224	123.788	1.51411	0.000198623	0.00233024	72.8569	-1.03775	0.119657	0.358975	66.7776	0.488333
Socs3	2	6.64561	6.694	6.89185	7.34168	7.29766	7.52832	6.08836	6.14983	1.3008e-20	2.20114e-18	251.948	1.99146	5.5405e-06	0.000105039	113.411	-1.05107	2.37692e-05	0.00037338	127.316	0.949666
Slc48a1	2	9.25284	9.12973	9.19004	9.507	9.68082	9.67624	8.40868	8.63939	3.31776e-18	4.53772e-16	1106.36	1.67855	1.10164e-10	5.34385e-09	601.285	-1.05112	1.17072e-05	0.000202337	586.682	0.634329
Il33	2	4.52595	4.6679	4.44594	5.25021	4.96006	4.68978	3.95584	4.07273	1.50746e-05	0.000252616	49.5077	1.81783	0.013407	0.0734467	25.014	-1.05293	0.0781764	0.268315	25.8224	0.77259
Cdo1	1	6.70185	7.31768	7.15672	5.88447	5.65906	5.59606	6.43107	6.39854	0.000102068	0.0013126	93.69	-1.15926	3.54308e-06	7.00547e-05	176.64	-1.05529	1.77443e-13	1.35621e-11	82.0901	-2.20225
Kifc3	2	8.68806	8.42335	8.42396	8.787	8.92248	8.98114	7.86815	7.81707	1.25875e-21	2.36055e-19	683.94	1.62152	4.50066e-10	1.99681e-08	387.628	-1.06328	0.000837486	0.00791803	367.807	0.564319
Stat5a	2	6.35689	5.92848	6.06832	6.3438	6.51573	6.65236	5.51387	5.47627	3.34038e-10	1.50777e-08	132.212	1.66681	0.000107913	0.00137368	73.5852	-1.07206	0.035	0.151301	70.8855	0.599827
Traf3ip2	2	6.49779	6.44187	6.65701	6.76988	6.9167	6.81826	5.96076	5.81231	3.78925e-11	1.98641e-09	167.655	1.51729	7.99278e-06	0.000144261	100.597	-1.08064	0.0642347	0.235016	91.6356	0.446984
Arhgap18	1	3.57751	3.69617	3.73209	2.96248	2.89551	2.91528	3.26043	3.1387	0.243624	0.549287	10.1534	-0.869967	0.0260274	0.121382	18.013	-1.09659	0.00676881	0.0430023	8.70804	-1.95506
Sbsn	2	5.31533	5.60649	5.90796	5.77649	5.92958	6.04287	5.15924	4.87793	2.76978e-06	5.61378e-05	86.1116	1.5254	0.00131723	0.011542	51.3314	-1.09663	0.194824	0.48458	46.9353	0.441823
Procr	2	5.39887	5.26685	5.13901	5.92293	5.62628	5.91266	4.65123	4.6718	4.10375e-11	2.12373e-09	84.9909	2.01434	0.00156762	0.0133314	39.478	-1.09743	0.00673119	0.0427751	43.6879	0.921071
H19	1	8.75096	8.941	8.84697	5.91928	6.30479	6.25574	7.88837	8.25456	3.29907e-23	6.93778e-21	236.371	-3.28829	5.56613e-10	2.42376e-08	660.383	-1.0977	6.15176e-81	1.59862e-77	266.722	-4.38767
Rdh10	2	3.87357	4.20069	4.32466	4.4767	4.31545	4.68726	3.59175	3.69107	7.43473e-05	0.000995521	35.5201	1.73688	0.0245345	0.116162	18.945	-1.10281	0.194826	0.48458	18.7771	0.645263
St6galnac5	2	3.21997	3.50279	3.42943	3.8917	3.60906	3.56989	3.08035	2.80757	0.00233517	0.0183529	21.0301	1.75322	0.0792225	0.270883	11.2117	-1.10639	0.292393	0.607477	11.178	0.657686
Syt7	2	5.81208	5.55211	5.67467	6.71166	6.79915	6.87425	5.14413	4.94885	4.62201e-29	1.33455e-26	171.01	2.81233	0.000639825	0.00630314	48.1601	-1.10641	3.47753e-10	1.56347e-08	79.5129	1.71596
Slc16a2	2	5.76948	5.76835	5.79865	6.15472	6.16955	6.22765	5.19818	5.08311	2.33738e-11	1.2692e-09	108.171	1.73283	0.000144365	0.00177257	58.5785	-1.10674	0.0269375	0.12444	57.7375	0.634797
Gm2115	2	4.68655	4.46257	4.48083	4.90607	4.77096	4.63168	3.87776	4.08529	0.000216379	0.00251103	40.281	1.52489	0.00999278	0.0582888	24.8884	-1.11288	0.347032	0.664179	22.375	0.41835
Cfap100	1	4.28135	4.51364	4.54961	2.97649	3.14935	3.58008	3.68732	4.06721	0.0466883	0.186205	14.3507	-1.68527	0.00530371	0.0353331	31.6806	-1.11414	2.96213e-05	0.000451089	13.9471	-2.77386
Pfkl	2	7.5357	7.62933	7.7029	7.94142	8.11478	8.22104	6.65027	7.17257	2.25459e-09	8.78205e-08	381.821	1.81055	4.54267e-06	8.77679e-05	198.283	-1.11559	0.000282317	0.00314289	201.479	0.701484
Ccdc88b	2	2.22183	2.16898	2.05545	2.58078	2.41625	2.96926	1.78753	1.89383	0.000671861	0.00658485	11.2337	2.83479	0.321426	0.639145	3.24157	-1.12253	0.0788732	0.270037	5.25632	1.71299
Nr4a3	2	3.65367	2.82596	3.41373	3.66515	3.87393	3.78421	3.04978	2.68658	0.000546443	0.0055361	21.1041	2.07397	0.131152	0.380056	9.42851	-1.12272	0.158676	0.429171	10.7776	0.965655
Ifitm5	2	2.91742	2.84495	2.94373	3.3837	2.99422	3.25452	2.48905	2.552	0.00273408	0.0207919	15.4453	1.90421	0.126584	0.372323	7.72077	-1.12514	0.282376	0.59613	8.08833	0.784359
Mvd	2	7.86824	7.92445	8.21869	8.17176	8.38856	8.57639	7.21298	7.43073	1.74241e-11	9.61923e-10	449.267	1.6808	5.17674e-08	1.56295e-06	252.89	-1.13233	0.00768425	0.0474475	242.596	0.558199
Avpr1a	2	2.96403	3.10979	3.30484	3.41247	3.54295	3.81943	2.78393	2.6534	0.000217886	0.00252611	20.9669	2.14202	0.104131	0.32667	8.85397	-1.13334	0.123078	0.366035	10.508	1.02067
Ackr3	2	5.48494	5.02693	5.78462	6.16604	6.06605	6.47372	4.8152	4.88876	2.16208e-14	1.83782e-12	114.222	2.33583	0.00210505	0.0169022	43.4383	-1.13479	0.000519075	0.00529718	56.0498	1.21007
Atp5md	2	6.95424	6.94695	6.87303	7.2456	7.82736	7.83918	6.16211	6.31535	8.54655e-13	5.83362e-11	286.171	2.26145	4.93241e-07	1.20839e-05	115.666	-1.14447	8.338e-06	0.0001498	142.731	1.12166
Cxcl2	4	2.41404	2.35777	2.3514	3.50594	2.93093	3.00862	2.1342	1.89431	1.27032e-05	0.000217382	17.2854	3.30995	0.289058	0.60334	3.62486	-1.14949	0.0103397	0.0598042	7.74781	2.18051
Slco4a1	2	5.70927	5.60096	5.68619	6.20129	5.86318	5.95645	5.07051	4.9367	1.16248e-08	4.01637e-07	96.1942	1.70471	0.000126132	0.00157637	54.6536	-1.15539	0.0708955	0.251512	52.4134	0.557596
Bcap31	2	8.20937	8.37117	8.31903	8.56004	8.56669	8.51331	7.52418	7.6124	3.65861e-22	7.11785e-20	535.268	1.50963	3.62707e-12	2.21403e-10	338.4	-1.15906	0.0247989	0.116989	300.702	0.358766
Stom	2	9.08749	8.91734	9.06738	9.25907	9.12402	9.51148	8.21267	8.36794	1.61668e-12	1.04842e-10	883.309	1.57265	4.58191e-13	3.25575e-11	540.597	-1.16062	0.0145111	0.0780218	491.586	0.420817
Rsad2	1	4.28056	4.42139	4.65921	3.79895	3.93081	3.26746	3.49927	4.16382	0.574817	0.829411	20.7256	-0.406675	0.00764921	0.0472873	31.9242	-1.16939	0.00489335	0.0331827	16.6831	-1.5595
Tmem139	2	1.04553	1.20059	1.26397	1.74746	1.71784	1.39743	0.996659	0.98034	0.0020513	0.0165841	6.84481	3.29395	0.494477	0.779319	1.37674	-1.17336	0.111194	0.341582	3.0307	2.11897
Gas2l3	2	3.60743	3.66863	3.31561	4.0636	3.51134	3.92223	3.13766	2.9508	0.00119481	0.0106592	22.8402	1.85502	0.0514186	0.200135	12.3306	-1.17717	0.268274	0.580357	12.3653	0.677884
Cfap45	2	2.3154	2.12015	2.69779	2.81513	2.67162	2.68578	2.03684	2.11284	0.00403524	0.0283847	11.4181	2.06083	0.206495	0.500834	5.11948	-1.17769	0.312402	0.62961	5.805	0.895367
E2f2	2	5.05915	4.16837	4.45632	4.90293	4.97104	5.04948	4.04715	3.96312	7.2443e-07	1.69598e-05	48.2325	1.80914	0.0099653	0.0581771	26.537	-1.18195	0.165826	0.439428	26.2321	0.630913
Galk1	2	8.0325	7.82974	7.76245	7.99039	8.22897	8.31915	7.04621	7.23075	1.21913e-12	8.0496e-11	401.179	1.64445	1.1699e-09	4.80384e-08	239.334	-1.18339	0.0179553	0.0913485	222.431	0.466303
Hnrnpa0	2	5.27158	4.55749	5.00574	4.77478	5.14162	5.54576	4.38786	4.29926	0.000828425	0.00785277	53.0575	1.56152	0.00294125	0.0220357	33.311	-1.18557	0.402078	0.710186	29.8947	0.378152
Nr4a2	2	3.96462	4.16462	4.36976	5.13709	4.82391	4.63185	3.80913	3.38458	6.35612e-07	1.50567e-05	46.6096	2.42645	0.027481	0.12622	17.1165	-1.18632	0.008676	0.0521118	22.8647	1.25065
Il13ra2	4	0.445318	0.432406	0.404206	1.13314	0.714242	1.08733	0.358831	0.31511	0.00193125	0.0158138	5.38123	5.37915	0.79221	0.929843	0.0601757	-1.19955	0.01571	0.082474	2.07083	4.20576
Gdnf	2	3.8919	4.01536	3.65358	4.72512	4.91507	4.75497	3.31834	3.29227	4.47783e-13	3.18802e-11	47.3496	2.91674	0.0368223	0.156755	13.2491	-1.20595	0.000386152	0.0041162	22.1846	1.72397
Repin1	2	4.42121	4.17518	4.65517	4.87536	5.46625	5.53596	3.87034	3.80685	6.04811e-10	2.61016e-08	64.6448	2.70306	0.011904	0.0668433	20.1674	-1.20783	0.000755795	0.00725503	30.7061	1.5046
Mrps33	2	3.0946	3.1101	2.84522	3.40786	2.97759	3.40535	2.59951	2.57315	0.00425509	0.0295767	15.3973	1.85507	0.0864826	0.288336	8.52125	-1.21957	0.380793	0.692679	8.43004	0.633432
Hrob	2	6.51553	6.44584	6.7389	6.80778	6.80018	6.92707	5.80976	5.89795	1.16306e-12	7.74966e-11	158.703	1.6245	9.13894e-07	2.08063e-05	96.6975	-1.22057	0.0961011	0.309152	88.7294	0.413904
Ttc39c	2	6.54818	6.4733	6.23875	7.39726	7.15998	7.23339	5.66308	5.72331	2.5911e-30	7.98871e-28	227.3	2.50155	2.2294e-06	4.62945e-05	83.9606	-1.22875	8.62595e-08	2.50856e-06	112.429	1.27915
Capn1	2	8.25812	8.25058	8.24216	8.23346	8.48336	8.58123	7.39719	7.55023	2.39649e-11	1.29742e-09	482.458	1.51091	4.15335e-13	2.97447e-11	317.131	-1.23131	0.11215	0.343707	277.105	0.286539
BC055324	2	5.17352	5.41418	5.47247	5.51299	5.63941	5.69277	4.66858	4.71223	1.61979e-07	4.47794e-06	69.6678	1.6342	0.000272414	0.00305697	42.3108	-1.23363	0.234335	0.537199	38.9562	0.412118
Pkp3	2	3.3927	3.10769	3.19409	3.41537	3.58288	3.74504	2.78604	2.73379	0.000543306	0.00551199	18.1887	2.05512	0.0753251	0.262014	8.83929	-1.2408	0.225492	0.526076	9.6046	0.820811
Ptpn5	2	5.4381	5.61828	5.7575	5.79753	5.89541	5.66331	4.88066	4.93935	3.30088e-07	8.48689e-06	80.3681	1.50985	4.89386e-05	0.000698209	52.9117	-1.25762	0.409633	0.715754	46.2403	0.265866
Cxcl1	2	5.73372	6.30682	5.7342	7.98895	7.4181	6.43609	5.44996	4.94831	1.83165e-05	0.000299112	272.631	3.47839	0.000591661	0.00591618	54.6458	-1.26295	0.0010119	0.00929172	122.256	2.2164
Tmem97	2	6.78316	6.77939	6.75911	7.03884	7.15003	7.20543	5.95055	6.05931	2.1425e-16	2.30611e-14	200.654	1.80499	1.92428e-08	6.36429e-07	113.856	-1.26939	0.0145009	0.0779835	110.728	0.543229
Chaf1a	2	8.21684	8.01917	8.14158	8.11547	8.3615	8.63206	7.38671	7.27753	2.90173e-10	1.3196e-08	462.367	1.65546	4.59499e-13	3.25868e-11	286.497	-1.27033	0.0573987	0.21615	262.106	0.390483
Smad4	2	4.08046	4.24095	4.32357	4.29189	4.68347	4.53419	3.62667	3.62457	6.91625e-05	0.000937978	34.2308	1.79186	0.00771439	0.0476013	19.2758	-1.27668	0.279811	0.593215	18.8098	0.5288
Pnp2	4	3.36062	3.72514	2.70586	3.43266	3.7665	3.8553	2.67095	2.95177	0.000533527	0.00542337	21.9957	2.0545	0.0699825	0.249171	11.1749	-1.28506	0.263171	0.574901	11.8483	0.766706
Csde1	2	7.53277	7.87354	7.85362	7.7324	8.02891	8.30858	7.0281	6.90332	2.2264e-09	8.69085e-08	365.43	1.70284	1.17043e-10	5.63993e-09	221.697	-1.29217	0.0691216	0.247159	206.072	0.419657
Serpina3g	2	8.84282	8.59401	8.52346	8.78945	8.82895	8.86225	7.93178	7.70378	2.12694e-17	2.62306e-15	648.72	1.54267	9.36754e-13	6.29945e-11	436.483	-1.29968	0.127633	0.373866	379.653	0.250383
Itgb3	2	5.38203	5.5092	5.55957	5.87636	5.82964	5.7115	4.82508	4.67993	1.03052e-09	4.3044e-08	83.3603	1.80128	4.2605e-05	0.000619014	48.1655	-1.31047	0.114108	0.347598	46.4647	0.501394
Ctsh	2	7.13884	7.15037	7.21518	7.69516	7.66293	7.44605	6.38964	6.34561	5.34121e-21	9.52541e-19	278.2	1.94725	1.63657e-10	7.76271e-09	148.08	-1.31055	0.00162585	0.0137526	151.471	0.646109
Pvr	2	7.69421	7.41144	7.40154	7.63932	7.70856	7.78204	6.72956	6.6297	3.01053e-17	3.57929e-15	302.095	1.61144	5.98353e-11	3.00672e-09	197.112	-1.31142	0.123123	0.366078	175.342	0.306144
Ssb	2	6.81049	6.78737	6.74067	6.88609	6.92577	7.07138	5.91741	6.02993	3.78913e-12	2.30522e-10	175.987	1.60256	4.06049e-09	1.5245e-07	115.908	-1.32463	0.212615	0.509085	102.495	0.285132
Il3ra	2	6.82475	6.81857	6.88636	6.66287	7.12007	7.27779	5.99179	6.0921	4.67604e-07	1.15492e-05	183.631	1.63081	2.80622e-09	1.07455e-07	118.43	-1.32745	0.236948	0.540668	106.076	0.311306
Polr2g	2	7.90655	7.99044	7.95472	7.9977	8.1089	8.35444	7.08673	7.16097	4.6228e-13	3.27203e-11	390.023	1.64357	3.62682e-14	3.04026e-12	251.111	-1.33133	0.0947211	0.306504	225.501	0.320279
Wdr77	2	4.72003	4.3381	4.45467	4.28633	4.80396	4.78954	3.84516	3.85271	0.00081332	0.00772771	37.2752	1.5694	0.0019399	0.0158674	25.1477	-1.33405	0.612431	0.848858	21.9414	0.238355
Inava	2	4.17479	4.63585	4.36895	4.99077	4.52181	4.76205	3.75706	3.76702	3.07056e-06	6.14466e-05	41.23	1.98197	0.00367465	0.0263424	21.9637	-1.33514	0.157989	0.428277	22.5221	0.65407
Cxcl3	4	1.82549	1.78462	1.6956	2.83407	2.55282	2.20992	1.52374	1.39935	2.25054e-05	0.000356918	11.9061	4.17275	0.413174	0.719023	1.56111	-1.33711	0.012246	0.0684049	5.11962	2.87978
Rlim	2	5.174	4.78656	5.31903	5.12396	5.40337	5.46025	4.23649	4.54162	1.30929e-05	0.000223106	60.1083	1.68615	0.000443402	0.0046448	37.638	-1.34422	0.358171	0.67334	34.3954	0.35305
Mrpl50	2	3.4093	3.60419	3.77435	3.89488	4.03834	4.19347	3.14626	2.95889	2.35105e-05	0.000369794	25.4723	2.22686	0.0309185	0.138103	11.4614	-1.34616	0.126525	0.372281	13.2618	0.89328
Cenpi	2	5.75473	5.53048	5.71961	5.69272	5.6924	5.9183	5.02367	4.75707	4.69951e-06	9.0414e-05	79.2599	1.50756	1.27171e-05	0.000217517	55.9359	-1.35373	0.611855	0.848571	47.4658	0.160912
Hivep2	2	6.37241	6.47841	6.21912	6.63792	6.64225	6.62552	5.56599	5.54291	6.88793e-15	6.32803e-13	137.788	1.78454	1.2843e-07	3.59971e-06	83.5106	-1.35865	0.0899146	0.295847	78.5702	0.432478
Dhcr24	2	7.80208	7.542	7.67968	7.81629	7.86518	8.34214	6.80709	6.86185	3.27847e-11	1.74079e-09	364.91	1.88681	1.24411e-12	8.19965e-11	208.233	-1.36237	0.0191602	0.0962667	204.01	0.531127
Cd14	2	7.1774	6.90237	7.25766	7.90292	7.66845	7.03752	6.44773	6.09485	7.42092e-08	2.19219e-06	279.679	2.03953	1.92674e-08	6.36665e-07	145.207	-1.36267	0.0133668	0.0733036	152.228	0.686653
Snhg5	2	5.56099	5.62973	5.53532	5.5979	5.91386	5.60415	4.75066	4.86409	1.70616e-06	3.65344e-05	74.7288	1.57404	1.16242e-05	0.000201285	50.7566	-1.3659	0.510292	0.789672	44.1965	0.216523
Cyp4f13	2	5.58362	5.70991	5.75993	5.33649	5.89863	6.11698	4.83198	4.99603	0.000234484	0.00269449	80.2616	1.58058	7.99399e-06	0.000144261	54.228	-1.36901	0.537462	0.806718	47.2782	0.222354
Trem2	2	3.89128	3.54559	3.17921	4.23594	4.35388	4.36179	3.01072	2.96871	1.05369e-09	4.39108e-08	32.4446	2.87953	0.0434384	0.176694	10.4352	-1.36951	0.0084754	0.0511344	15.8379	1.52404
N4bp1	2	5.60132	5.61486	5.78036	5.86738	5.79532	5.9082	4.70331	5.06338	6.50407e-07	1.53752e-05	83.0164	1.65924	2.18719e-05	0.000348695	54.0068	-1.37418	0.340176	0.657563	48.3381	0.295447
Tnpo2	2	7.31583	7.39903	7.65128	7.46332	7.74599	7.90533	6.47509	6.74125	3.48098e-10	1.56347e-08	293.607	1.7469	4.88475e-10	2.15148e-08	182.293	-1.38605	0.0999528	0.317588	168.597	0.370981
Ifitm3	2	11.4927	11.4584	11.4628	11.5568	11.4772	11.6343	10.3635	10.7696	3.60025e-11	1.89552e-09	3998.88	1.51335	1.63816e-15	1.59111e-13	2862.83	-1.38774	0.263772	0.575385	2416.82	0.1333
Gripap1	2	6.49153	6.63284	6.99893	6.98219	6.95568	7.36279	5.77385	6.02255	3.94241e-11	2.05485e-09	191.718	1.96576	2.13013e-07	5.73196e-06	105.332	-1.40165	0.0323656	0.142726	106.1	0.57675
Mtpn	2	7.73695	7.46516	7.47446	7.99261	8.04039	7.81901	6.68108	6.6894	1.87575e-25	4.61092e-23	357.126	1.96918	1.01e-12	6.77951e-11	198.67	-1.4022	0.00313557	0.0232002	199.306	0.573956
Sdc1	2	9.36856	9.28589	9.43399	9.80973	9.94414	9.98719	8.41482	8.53191	4.19607e-40	1.93237e-37	1375.16	2.18935	1.32543e-20	2.23244e-18	668.698	-1.40585	2.01889e-08	6.65302e-07	737.404	0.790959
Tac1	2	4.74679	4.5256	4.17275	4.91108	5.00065	4.83691	3.7497	3.83358	1.45967e-08	4.94453e-07	46.294	2.14758	0.0019063	0.0156518	23.7202	-1.41667	0.0931578	0.303227	25.3408	0.734885
H2-DMb1	2	5.73659	5.4199	5.44275	5.46989	5.52518	6.01152	4.68471	4.7928	1.42666e-05	0.000240516	72.7912	1.68583	1.13304e-05	0.000196853	48.734	-1.42472	0.461256	0.755964	43.2383	0.264456
Ccl7	2	6.33803	6.4491	6.55979	6.68858	6.44213	6.82952	5.51692	5.69056	6.23173e-10	2.68304e-08	144.849	1.73558	1.47378e-08	4.9877e-07	92.998	-1.42558	0.216146	0.513392	84.5746	0.32193
AA467197	2	3.51787	3.25138	3.06536	3.1597	3.79176	3.73159	2.62752	2.85095	0.00176714	0.0147397	19.7164	2.0765	0.0313639	0.139561	10.5423	-1.42646	0.329067	0.646879	10.9189	0.649867
Stxbp2	2	4.02426	4.47607	4.45822	4.7179	4.45675	4.18795	3.68002	3.64362	0.00057467	0.00577464	32.1966	1.65422	0.00209482	0.0168349	21.5382	-1.4333	0.636121	0.860964	19.0659	0.236612
Cetn2	2	5.02242	5.40806	5.11165	5.06332	5.44096	5.721	4.56957	4.23648	4.27776e-05	0.000620779	61.9191	1.84065	0.000142534	0.00175305	37.6945	-1.43474	0.300287	0.616172	35.6407	0.408371
D16Ertd472e	2	3.39997	3.57493	3.43492	3.86429	3.78879	4.03505	2.85343	2.95957	1.04129e-05	0.000182864	23.7806	2.32348	0.0226406	0.10917	10.9137	-1.43825	0.131586	0.380755	12.5955	0.890361
Ssbp4	2	8.29352	8.42432	8.63245	8.31012	8.6249	8.79323	7.455	7.65408	5.95861e-10	2.58379e-08	523.788	1.62592	3.83006e-14	3.18131e-12	359.883	-1.43893	0.335996	0.653614	313.46	0.196469
Nom1	2	6.42253	6.09922	5.99285	6.17062	6.38477	6.42259	5.50706	5.11387	3.60357e-07	9.19366e-06	110.379	1.68197	1.81417e-06	3.86199e-05	74.7463	-1.44426	0.403761	0.711165	66.1007	0.241209
6430706D22Rik	2	8.1441	8.18809	8.14931	8.1408	8.21642	8.32871	7.17838	7.29789	2.26362e-16	2.41504e-14	407.209	1.5684	8.93912e-18	1.16564e-15	295.03	-1.46643	0.519879	0.795129	249.641	0.109702
Egfr	2	5.03122	5.34264	5.07625	5.13017	5.42842	5.42347	4.32735	4.41539	1.21542e-06	2.69458e-05	57.8165	1.74792	4.6848e-05	0.000671972	37.6756	-1.46659	0.43864	0.738786	34.1407	0.289023
Thy1	2	9.5887	9.62435	9.83454	9.61887	10.0116	10.1255	8.62346	8.85848	2.33538e-12	1.48538e-10	1336.37	1.84269	3.9156e-18	5.33533e-16	833.867	-1.48516	0.0475696	0.188789	778.836	0.36501
Egfl7	2	5.96368	5.96276	5.94456	5.81603	5.94786	6.14602	4.91601	5.25696	1.42784e-05	0.000240604	86.8416	1.51398	5.44205e-07	1.31553e-05	65.5974	-1.48714	0.903678	0.970856	54.1666	0.0363329
C3	2	9.07108	9.0779	9.24853	9.22971	9.48034	9.70234	8.2934	8.07711	9.90774e-16	9.87544e-14	999.925	1.99364	3.9036e-19	5.79661e-17	573.418	-1.49248	0.00456434	0.0313009	567.783	0.50822
Tmem183a	2	5.83183	5.52427	5.8101	5.63141	5.93057	5.69645	4.86646	4.88926	1.14921e-06	2.56185e-05	76.1296	1.52827	6.73304e-07	1.58444e-05	57.1122	-1.50192	0.909694	0.972982	47.4727	0.0365449
Isyna1	2	8.18816	8.26364	8.54943	8.09991	8.32041	8.35267	7.34176	7.44112	1.57121e-11	8.72703e-10	421.208	1.37323	1.42588e-15	1.40203e-13	345.856	-1.50616	0.520146	0.795269	271.822	-0.123383
Chic1	1	4.66001	4.05395	3.86094	3.85499	3.81879	2.89006	3.46514	3.516	0.784823	0.927034	17.6475	0.225052	0.000943376	0.00876653	26.4586	-1.50708	0.047175	0.187714	15.3073	-1.30141
Slfn9	1	4.65627	4.4855	3.88082	4.02743	4.24757	4.06813	3.77285	3.47385	0.0500585	0.196347	24.7873	1.0076	0.00145657	0.0125424	25.4607	-1.50715	0.334544	0.651939	17.7873	-0.505725
Man2a2	2	6.87123	6.8425	6.88544	6.64269	6.77577	6.83021	5.85253	6.04208	1.89323e-07	5.12253e-06	143.914	1.3276	2.80641e-11	1.51259e-09	121.867	-1.50915	0.460398	0.755378	94.1638	-0.172922
Gnl3	2	7.13682	6.94797	6.89354	6.71254	6.8152	6.7198	6.06826	6.05229	3.80456e-07	9.63162e-06	146.355	1.13575	2.49395e-12	1.57795e-10	138.338	-1.51021	0.110636	0.340282	100.538	-0.368466
Kcnab3	2	4.08797	3.64228	3.92734	3.42615	3.79862	3.69998	3.07082	3.37229	0.111731	0.342778	18.3837	0.966881	0.00295662	0.0221208	18.8347	-1.51309	0.353433	0.669997	13.0571	-0.537677
Dpep1	2	4.76243	4.48703	4.58017	4.71103	4.82789	4.91705	3.97126	3.73064	9.40278e-06	0.000166951	39.6921	1.87999	0.000567672	0.00571616	24.811	-1.51489	0.393089	0.703094	23.3025	0.371366
Eme2	2	5.49185	5.25404	5.58193	5.39235	5.29604	5.81672	4.57012	4.66988	3.33566e-05	0.000501259	62.4231	1.62898	6.4715e-06	0.000119817	44.8395	-1.51504	0.73394	0.906973	38.3228	0.12578
Eapp	2	2.97575	2.89716	2.81528	3.25982	3.28504	2.95083	2.49681	2.27796	0.00157822	0.013409	15.0969	2.15354	0.0414688	0.170935	8.02209	-1.51646	0.365221	0.678953	8.43554	0.645676
Synj2bp	1	3.51881	3.78357	3.3696	3.57767	3.35694	3.33201	3.01987	2.87394	0.0538501	0.20668	15.1425	1.19302	0.00791756	0.0485585	14.1198	-1.51677	0.612375	0.848833	10.3842	-0.323292
Tnfrsf4	2	4.24403	3.54599	3.54782	3.23671	3.66971	3.80861	3.29953	2.97441	0.125135	0.369735	17.0557	1.04244	0.00669192	0.0425772	17.3689	-1.51756	0.446009	0.744589	12.2085	-0.488975
Slc9a8	2	5.91944	5.97043	6.24373	6.02627	5.92013	5.98737	5.07409	5.27324	2.05724e-06	4.31877e-05	87.7095	1.37654	9.60939e-08	2.7724e-06	72.1963	-1.51762	0.661023	0.873101	56.6759	-0.128883
Rgmb	1	5.04209	4.87118	4.91747	4.04787	4.51295	3.99691	4.14481	4.10521	0.790314	0.929236	26.3737	0.139089	1.12496e-05	0.000195636	40.0568	-1.51897	0.00276781	0.0209695	22.8934	-1.37996
Ap1g1	2	6.13603	6.30768	6.05709	6.14901	6.06985	5.68628	5.29185	5.23126	0.000164676	0.00198183	90.3251	1.22392	5.33956e-09	1.97017e-07	81.7722	-1.5193	0.334503	0.65193	61.0001	-0.289413
Frat2	2	4.30622	4.30601	4.31793	4.27836	4.1731	4.38115	3.37024	3.77789	0.00536664	0.0356762	28.153	1.44472	0.00122322	0.0108412	22.5601	-1.51952	0.895623	0.967695	18.0282	-0.0630356
Wdr54	2	4.81124	4.73508	4.85733	4.38662	5.20454	5.15488	3.80708	4.21	0.00141849	0.012268	45.6293	1.78672	0.000264797	0.00297976	29.7058	-1.51967	0.542541	0.809495	27.0301	0.276041
Cyp46a1	2	4.50859	4.39475	4.86397	4.91687	4.79379	4.41445	3.7645	3.95687	0.000247567	0.00281813	37.6984	1.69351	0.000536675	0.0054508	25.7393	-1.52083	0.680255	0.882956	22.6883	0.19115
Npepl1	2	5.75111	5.77558	5.96188	5.6595	5.69077	5.83524	4.84608	5.08234	4.53062e-05	0.000652786	71.0687	1.34004	4.57206e-07	1.13308e-05	59.9531	-1.52337	0.587833	0.836397	46.4284	-0.171469
Aig1	2	6.64041	6.77289	6.72936	7.19157	6.97476	6.77496	5.83844	5.74817	2.1606e-13	1.62407e-11	181.24	1.93027	3.48648e-11	1.84363e-09	109.997	-1.52489	0.0865886	0.288531	105.317	0.415021
Tnfrsf9	2	6.50351	6.46851	6.53876	6.97575	7.33753	7.47398	5.43948	5.76112	2.81263e-17	3.366e-15	225.669	2.67606	1.29775e-08	4.42489e-07	86.7237	-1.5261	3.62075e-06	7.14352e-05	115.104	1.15825
Mfsd13a	2	4.19177	4.14777	4.07045	4.26291	4.03183	4.67853	3.49509	3.36661	0.000333955	0.00363	28.5542	1.95692	0.00266675	0.0203822	17.345	-1.52714	0.414717	0.719908	16.624	0.433195
Gm6525	2	1.79337	1.9067	1.91828	2.21322	2.34744	2.01262	1.5146	1.56607	0.00433488	0.0300166	7.57803	2.6904	0.204944	0.498833	2.83229	-1.53513	0.275589	0.588322	3.83722	1.16737
Dtx4	1	6.02874	5.85766	5.69861	4.36833	4.70057	4.73199	4.81406	5.05406	0.152949	0.419457	35.9938	-0.657103	3.95155e-08	1.22873e-06	75.9221	-1.53533	1.07021e-08	3.74307e-07	38.1009	-2.19184
Six4	2	3.82011	3.8644	4.00141	4.09134	3.63617	3.68429	3.18501	3.28302	0.019418	0.0972397	19.7657	1.35758	0.00287845	0.0216634	16.7612	-1.53649	0.776425	0.924277	12.9761	-0.164085
Dlg2	2	4.84147	4.57195	4.95314	5.18851	4.56678	4.90168	4.01629	4.0198	0.000102715	0.00131891	43.4759	1.71899	0.000116058	0.00146202	30.1644	-1.53722	0.653991	0.869585	26.4606	0.194882
Slc14a1	1	4.52611	4.40297	4.54101	3.73943	4.01646	3.72713	3.93419	3.43711	0.703433	0.892432	20.3572	0.232664	0.000281692	0.00313761	30.1433	-1.53725	0.00935659	0.055323	17.4982	-1.30773
Rars	2	7.23806	7.35527	7.42243	7.28949	7.26964	7.38856	6.22307	6.55284	5.92563e-09	2.16446e-07	211.163	1.49327	7.69174e-12	4.49893e-10	165.629	-1.53839	0.863503	0.955535	134.476	-0.0355593
Sema6c	2	6.25346	6.58055	6.75572	6.36268	6.49054	6.53074	5.54374	5.72239	1.84688e-07	5.00979e-06	119.774	1.38331	5.3964e-09	1.98912e-07	99.0938	-1.54075	0.592773	0.839098	77.7632	-0.145195
Acp2	1	4.87473	4.99571	4.54016	4.38774	4.33417	3.84811	4.17764	3.76931	0.447096	0.745472	26.471	0.435456	9.19633e-05	0.00119789	36.4617	-1.54176	0.0201591	0.0999876	22.002	-1.11209
B4galnt4	2	2.52894	2.68875	2.61378	2.72304	2.89124	2.75422	2.17126	2.14191	0.00548667	0.0362928	11.4976	1.98193	0.0508696	0.198619	6.78322	-1.54906	0.571208	0.827209	6.62974	0.444844
Hivep3	1	5.69134	5.87653	5.79845	5.33076	5.16322	4.90482	5.00236	4.73826	0.225715	0.526258	51.1433	0.482905	5.56916e-08	1.67171e-06	68.4115	-1.55068	0.00206141	0.0166325	41.6914	-1.05993
Draxin	4	1.8828	1.5283	1.29879	1.69475	2.14213	2.03964	1.26596	1.30971	0.00315698	0.0233396	7.18482	3.05366	0.279124	0.592488	2.35651	-1.55073	0.213543	0.509904	3.57754	1.51922
Bcam	2	4.95614	4.87315	5.01726	4.89566	5.09794	4.87428	4.11127	4.17001	5.17629e-05	0.00073105	43.6016	1.55058	3.20459e-05	0.000484363	33.3243	-1.56067	0.997402	0.999187	27.5771	0.00129451
Camk2n1	2	4.00068	3.82483	3.66864	3.84393	4.14506	4.30857	3.18382	3.14508	7.00797e-05	0.000946786	25.9814	2.10816	0.00491352	0.0332946	14.6812	-1.561	0.321822	0.639374	14.8462	0.549302
Zmpste24	2	6.38175	6.17749	6.22183	6.22884	6.31074	6.22215	5.41633	5.24699	7.46971e-09	2.69065e-07	105.787	1.54346	2.6871e-09	1.03559e-07	82.1748	-1.5612	0.967624	0.990731	67.5165	-0.010858
Coa7	2	4.1061	3.86351	4.1898	3.95466	3.9398	3.79414	3.33126	3.39243	0.0213331	0.104415	20.6222	1.19948	0.0013811	0.012005	19.1616	-1.56131	0.521998	0.796511	14.1157	-0.348539
Coq3	2	3.79655	3.25857	3.60062	4.06351	3.72185	3.53911	2.85463	3.02138	0.000801192	0.00764642	20.0476	2.03237	0.0127782	0.0707921	11.8425	-1.56233	0.450695	0.748344	11.6063	0.47767
Ide	2	5.77199	6.04171	6.21253	5.777	6.03825	6.1422	5.08184	5.1557	1.6105e-06	3.47312e-05	91.2372	1.48865	3.43342e-08	1.08242e-06	71.9399	-1.56243	0.844548	0.948909	58.2808	-0.0600532
Zgrf1	1	4.26483	4.52327	4.51669	4.43833	4.19386	3.94477	3.62198	3.74234	0.0315904	0.140294	26.2318	1.10209	0.000225034	0.00259821	25.814	-1.56823	0.361983	0.676737	18.4282	-0.450293
Brd8	1	4.19668	4.30252	4.09054	4.01483	3.9109	3.67777	3.60326	3.29198	0.113209	0.346102	20.1593	0.913408	0.000766564	0.00734495	22.2351	-1.56953	0.21978	0.518474	15.0235	-0.654536
Rps11	2	9.26694	9.47831	9.19514	9.12066	9.18951	9.27997	7.7497	8.67988	0.000443961	0.00464799	772.592	1.39461	0.00734364	0.0458187	654.872	-1.57011	0.283413	0.597107	510.501	-0.168785
Ltbp1	1	5.33468	5.52508	5.41525	4.42294	4.28658	4.53651	4.49821	4.56483	0.570612	0.82674	27.529	-0.264997	4.47102e-07	1.11259e-05	51.4914	-1.57087	1.50101e-05	0.000251651	27.1695	-1.82463
Sfxn5	2	5.22849	4.89483	5.56783	4.95147	4.9942	5.57384	4.49394	4.33156	0.00134732	0.0117575	52.6925	1.45712	1.88195e-05	0.000306342	42.6848	-1.57186	0.812577	0.937016	34.0593	-0.0995064
Fem1b	2	5.7408	5.5721	5.45221	5.45736	5.42423	5.39341	4.72735	4.6568	3.80604e-05	0.000561862	61.4288	1.30066	2.77469e-07	7.25187e-06	55.3432	-1.57193	0.417857	0.722496	41.7609	-0.26734
Sting1	2	6.79192	7.00328	7.11497	6.81992	6.71752	6.75315	6.08483	5.94163	9.58451e-08	2.76741e-06	148.316	1.23382	2.79486e-12	1.75613e-10	136.543	-1.573	0.16047	0.431926	101.341	-0.328352
Elovl6	2	5.65241	5.64084	6.04595	6.04304	6.29756	6.42547	5.07737	4.71972	4.06138e-11	2.1048e-09	110.718	2.27688	2.63094e-06	5.35326e-05	55.3722	-1.57405	0.0220115	0.10693	60.7439	0.710753
E230025N22Rik	2	3.39235	3.11676	3.10513	3.06421	3.55212	3.50225	2.68075	2.58249	0.00323683	0.0238186	15.6996	1.9847	0.0207347	0.102174	9.56729	-1.57764	0.555177	0.817331	9.21159	0.409603
Ankrd13d	2	3.95766	3.71364	3.8793	3.65889	3.4144	3.55983	3.17832	3.16071	0.124079	0.367693	15.7774	0.908356	0.00180764	0.0150214	17.5722	-1.57782	0.263985	0.57559	11.7934	-0.663097
Tgoln1	2	6.27677	6.08988	6.16057	5.99773	6.01369	6.99679	5.27965	5.21789	5.16226e-05	0.000729918	123.534	1.98449	3.20977e-09	1.21767e-07	75.3331	-1.57879	0.26025	0.571301	72.2955	0.41007
Gm36712	2	8.42708	8.34338	8.3631	8.08165	8.19305	8.52262	7.61614	7.07574	1.3254e-05	0.000225218	408.101	1.44248	1.1738e-12	7.79268e-11	339.182	-1.58132	0.494378	0.779254	267.952	-0.133059
Hdac11	1	4.17664	3.71277	3.422	2.82074	3.18832	3.3193	2.95563	3.21823	0.968216	0.990932	11.7755	0.0304493	0.00226505	0.0178985	19.9895	-1.58135	0.0219518	0.106768	11.0891	-1.5638
Psmc6	2	5.96951	6.22967	5.62298	6.04872	6.15459	6.00988	5.03132	5.06927	2.43978e-10	1.12642e-08	90.228	1.75678	3.94236e-07	9.9395e-06	63.1588	-1.5819	0.569387	0.826149	55.5758	0.179652
Slc25a37	1	5.20012	5.23152	5.30154	5.78158	4.62937	4.00644	4.29718	4.42383	0.112517	0.344541	50.2783	1.23481	1.08907e-06	2.44124e-05	46.7546	-1.58287	0.705404	0.893196	34.636	-0.327148
Fam83h	2	4.84554	4.76604	5.08403	4.53094	4.29031	4.94863	3.86445	4.26877	0.0543118	0.207768	33.4169	1.06152	7.00114e-05	0.000946786	34.0253	-1.58916	0.26896	0.581093	23.8563	-0.505169
C4b	1	7.81342	7.79352	8.09114	6.96295	7.25771	7.22203	6.89059	6.88911	0.0627261	0.230969	197.453	0.441928	2.94613e-17	3.5142e-15	272.897	-1.58984	1.27778e-07	3.58419e-06	164.373	-1.13749
Hgf	1	3.6211	3.86185	3.44939	3.91378	3.44277	3.17064	3.17444	2.75078	0.0663374	0.24009	17.3797	1.35945	0.00548927	0.0362968	15.4866	-1.59009	0.715999	0.898273	11.8338	-0.231162
Kctd9	2	4.72356	4.54756	4.71204	4.52297	4.67708	4.86806	3.76855	3.93024	0.000316327	0.00346641	32.6521	1.6512	0.000283302	0.00315	24.17	-1.5919	0.882135	0.962143	20.4766	0.0684448
Rev1	2	5.56274	5.36346	5.18566	5.5947	5.3438	5.53169	4.57691	4.41323	1.33982e-07	3.74377e-06	62.7966	1.79568	3.95165e-06	7.74595e-05	43.6502	-1.59248	0.557591	0.818931	38.677	0.205903
Esf1	2	3.76032	3.42988	3.60854	3.65996	3.28643	3.38813	2.83082	3.0726	0.0521216	0.202071	15.6369	1.24511	0.00456642	0.0313041	14.7537	-1.59324	0.587912	0.836397	10.8527	-0.33873
Pi15	1	3.87149	3.98318	3.61903	4.89222	4.61202	3.10181	3.33154	2.85729	0.0032794	0.0240784	34.6589	2.68656	0.00819491	0.0498144	14.0457	-1.59402	0.110282	0.339495	18.1338	1.08251
Flrt2	1	3.49164	3.14143	3.52715	3.39963	3.4291	2.25893	2.74912	2.78222	0.391645	0.701653	13.49	0.970915	0.0045071	0.030985	14.3711	-1.59424	0.451062	0.748615	9.87801	-0.613385
Rftn1	2	7.50564	7.54143	7.38379	7.4927	7.54454	7.58557	6.36976	6.57059	1.12069e-15	1.11094e-13	262.96	1.68871	1.8687e-15	1.79855e-13	191.951	-1.59685	0.604429	0.844486	164.425	0.099217
Sp140	1	3.23045	3.23304	3.42454	2.87193	3.09109	2.7525	2.59292	2.78552	0.471402	0.764195	9.52238	0.561075	0.00788522	0.0484009	12.3076	-1.60246	0.167394	0.442246	7.64676	-1.02233
Serinc3	2	3.55488	4.44174	3.64131	3.9987	3.97936	4.07451	3.26862	3.2051	0.000419241	0.00442484	24.6281	1.71742	0.00385676	0.0273728	17.8542	-1.60757	0.842023	0.948314	15.404	0.114311
Pcsk9	2	3.3354	3.25107	3.30648	3.88006	3.78707	4.27544	2.60808	2.80128	1.13894e-07	3.22457e-06	27.4032	3.06459	0.0235926	0.112641	8.7255	-1.60897	0.0159731	0.0835658	13.4913	1.45883
Cck	2	9.68204	9.41606	10.0454	10.6916	10.4847	10.6931	9.00536	8.37542	5.72659e-21	1.01629e-18	2300.19	2.84939	0.00175699	0.0146709	832.971	-1.60977	9.27179e-11	4.53993e-09	1166.38	1.24706
Pde1a	2	7.68654	7.87207	7.9689	7.87287	7.64439	7.78526	6.94774	6.68865	3.99277e-11	2.07812e-09	307.721	1.48891	6.76019e-16	6.9085e-14	252.321	-1.61011	0.560742	0.821184	201.547	-0.111521
Rpl36a	2	9.73958	9.98675	9.85768	9.7608	10.2105	10.4192	8.72835	8.97445	7.86152e-12	4.59085e-10	1503.54	2.04258	1.31015e-21	2.44434e-19	896.818	-1.61202	0.0287161	0.130623	875.778	0.43678
Ip6k1	2	8.68066	8.85169	8.88409	8.29725	8.76029	9.03412	7.77543	7.81342	2.19669e-06	4.57456e-05	556.02	1.50372	1.11648e-23	2.47674e-21	452.332	-1.6125	0.655408	0.870198	362.755	-0.10038
Eif4ebp3	1	7.10216	6.99064	7.0236	6.73694	6.636	6.33153	5.9706	6.08293	0.00117785	0.0105312	133.481	0.914321	9.2174e-15	8.21907e-13	149.746	-1.61442	0.00450682	0.030985	100.615	-0.691109
Slc39a14	2	6.82104	6.50143	6.67224	7.1663	7.11083	7.05494	5.74131	5.64655	1.18928e-26	3.02567e-24	199.324	2.2676	2.20285e-11	1.19794e-09	104.636	-1.61998	0.00392733	0.0277545	111.779	0.656032
Samd9l	2	4.78045	4.46707	4.4608	4.43881	4.12881	4.61759	3.75191	3.78448	0.00591344	0.0385619	29.637	1.32808	0.000104177	0.00133321	27.3722	-1.62113	0.536842	0.806225	20.5091	-0.292203
Gys1	2	7.4075	7.314	7.39976	7.4264	7.54227	7.46826	6.3574	6.40598	1.75912e-19	2.70036e-17	237.698	1.77267	3.68336e-16	3.8507e-14	166.913	-1.62214	0.421484	0.725148	146.852	0.158949
Sec23ip	2	4.04397	3.87014	4.0913	3.82156	3.87967	3.9741	3.39147	3.15935	0.0101713	0.0591028	21.6843	1.37012	0.00101991	0.00934946	19.1222	-1.62283	0.644843	0.865621	14.6717	-0.244653
Lst1	2	4.4429	4.43367	4.31048	4.51553	3.97832	4.48062	3.64902	3.5802	0.0029301	0.0219658	27.5783	1.54525	0.000306327	0.00337515	22.5709	-1.62482	0.880164	0.961539	18.1383	-0.0753973
Map4k1	2	4.49875	4.27042	3.91597	4.09861	4.32786	4.30993	3.46079	3.5005	0.000777325	0.00744011	25.7827	1.63423	0.00102263	0.00936429	20.0732	-1.62482	0.988291	0.996495	16.6658	0.00766429
Zfp148	2	3.45959	4.07553	3.77566	3.84564	3.73293	3.95685	3.03534	3.1777	0.00121148	0.0107868	22.0856	1.69832	0.00276006	0.0209289	16.2224	-1.62632	0.886658	0.964407	13.8585	0.0805472
Ube2n	2	3.10114	3.0165	2.66003	3.28187	3.11557	3.0834	2.51467	2.25128	0.00180879	0.0150276	14.3025	2.15938	0.0318493	0.141186	8.27059	-1.62763	0.45846	0.753746	8.33165	0.535393
Tmsb4x	2	10.0449	10.1781	9.98085	10.0131	9.9603	10.1804	9.01725	9.04555	2.46454e-22	4.82055e-20	1386.37	1.61203	5.73488e-31	1.87964e-28	1077.95	-1.63274	0.92466	0.978136	892.12	-0.0136873
Mapk11	1	3.47955	3.38375	3.2492	3.46356	2.79849	3.31888	2.63013	2.85	0.0936784	0.304405	13.0005	1.28425	0.00703533	0.0442977	12.4627	-1.63316	0.627254	0.856622	9.15721	-0.340004
Macrod1	2	6.46118	6.64158	6.57898	6.72756	6.7915	6.94708	5.45969	5.71043	4.2384e-14	3.50448e-12	159.358	2.01964	1.04987e-10	5.12002e-09	97.4028	-1.63379	0.10098	0.319708	93.7753	0.394679
Mtmr4	2	4.56184	4.0991	4.17982	3.86796	4.46031	4.52071	3.55053	3.4878	0.00281046	0.0212264	27.7528	1.67473	0.000627899	0.00621425	20.9871	-1.63411	0.943502	0.983258	17.7109	0.0376742
Tmem163	4	1.08961	1.05935	0.844311	1.33389	1.59033	1.51352	0.863208	0.724819	0.00163584	0.0138211	6.43254	4.02588	0.431168	0.732365	1.11864	-1.63746	0.0840878	0.282448	2.88781	2.48761
Erich2	4	1.55424	1.67369	1.44064	1.8511	2.42384	2.02428	1.16221	1.35948	0.00051696	0.00528004	9.44333	3.69916	0.269012	0.581138	2.03712	-1.63766	0.0664267	0.240321	4.33997	2.06132
Gabbr1	2	6.59045	5.98501	6.34134	6.04727	6.20169	6.13311	5.5089	5.16775	3.15491e-05	0.000477847	93.3183	1.32064	2.82113e-08	9.02687e-07	85.846	-1.64028	0.289304	0.603652	64.54	-0.313633
Dad1	2	8.64149	9.00305	9.02183	9.08374	9.27401	9.26987	7.79278	7.97349	2.75577e-27	7.21279e-25	778.611	2.08784	8.69282e-18	1.1376e-15	458.765	-1.64318	0.0102459	0.0594355	453.093	0.452145
Hid1	2	5.55661	5.25539	5.40427	5.34331	5.31671	5.68351	4.37152	4.6367	9.95316e-06	0.000175609	59.4558	1.72658	2.21472e-06	4.60421e-05	43.7969	-1.64552	0.803572	0.934064	37.5009	0.0896015
Fcor	2	6.48243	6.77236	6.78309	7.07267	7.11177	7.29543	5.86612	5.52799	1.74039e-17	2.19639e-15	202.628	2.34229	4.31454e-10	1.91657e-08	102.292	-1.64576	0.00266795	0.0203871	112.405	0.703611
Marf1	2	5.96298	6.02593	6.46203	6.30179	6.29159	6.55185	5.30643	5.1558	1.08976e-11	6.21417e-10	112.146	1.956	4.15242e-08	1.2846e-06	70.9514	-1.64742	0.282752	0.596225	66.756	0.321044
Glrx	2	5.8087	5.82055	5.69848	6.15125	6.27329	5.87302	4.9435	4.71197	3.17742e-11	1.69704e-09	100.084	2.15755	6.93782e-08	2.06045e-06	56.9685	-1.64847	0.0862352	0.287775	57.7695	0.514722
Nop56	2	8.38448	8.13316	8.35686	8.34408	8.23941	8.45856	7.4279	7.11136	3.377e-13	2.45227e-11	406.138	1.72969	3.20798e-16	3.39272e-14	297.811	-1.64847	0.621477	0.854076	255.982	0.0893224
Fchsd1	2	4.03553	4.59461	4.50136	4.22091	3.90741	4.35643	3.62261	3.60681	0.0180903	0.0918939	25.2332	1.19935	0.000203704	0.00238218	24.7681	-1.64847	0.393228	0.703157	17.8963	-0.435556
Rad51b	2	4.73192	4.50799	4.87018	4.49663	4.16426	4.41731	3.87817	3.88299	0.0377215	0.159437	26.1758	0.997632	5.15323e-05	0.000728925	28.7499	-1.65105	0.178191	0.459158	19.592	-0.640418
Glod4	2	4.69995	4.57601	4.39537	4.26588	4.42641	4.30823	3.72701	3.75364	0.00795499	0.0486881	26.8197	1.22361	9.53405e-05	0.00123525	26.3376	-1.6535	0.365318	0.679063	19.1562	-0.4272
Zfyve27	2	4.6935	4.62201	4.85212	4.56594	4.81029	4.58299	3.91283	3.88348	0.000405107	0.00429184	34.8192	1.49826	4.07534e-05	0.000596096	28.7845	-1.65648	0.738637	0.908863	22.9816	-0.144937
Il1rn	2	4.56251	4.77766	4.61289	4.51743	4.61574	5.09241	3.8749	3.78046	0.000107192	0.00136697	39.254	1.85227	6.9523e-05	0.000940966	26.9868	-1.65659	0.654168	0.869632	24.1658	0.201162
Hjurp	2	5.49035	5.45472	5.82344	5.69195	5.84479	5.71664	4.72678	4.64316	8.07929e-10	3.4218e-08	75.421	1.86812	3.22614e-07	8.30645e-06	50.5263	-1.66264	0.501383	0.783843	45.9063	0.219386
Tmem216	2	4.76788	4.14502	4.66352	4.31562	4.20998	4.48367	3.71997	3.74383	0.00805955	0.0491558	26.2789	1.26068	0.0001899	0.00224311	25.4072	-1.66477	0.426553	0.728865	18.6069	-0.396878
Neat1	2	9.70501	9.76177	10.0487	9.84316	9.96258	9.73051	8.84326	8.70775	5.62738e-22	1.07188e-19	1254.52	1.65776	1.60224e-22	3.23839e-20	964.111	-1.66535	0.994187	0.997752	806.073	0.00117729
Myo1a	1	3.42428	2.90171	3.10814	2.92312	2.46724	2.89513	2.57966	2.50625	0.402554	0.710584	9.24614	0.684917	0.00647852	0.0415128	12.4141	-1.66625	0.19903	0.490146	7.73755	-0.983162
Srprb	2	4.83	4.55646	5.065	5.06722	4.7918	4.9571	4.07747	3.90371	5.30633e-06	0.00010102	42.7829	1.82954	5.87075e-05	0.000814287	29.6689	-1.6663	0.677293	0.880968	26.4077	0.175355
Arglu1	2	6.77903	6.59938	6.95567	6.67937	6.88668	7.21948	5.92405	5.60731	1.06452e-08	3.72747e-07	172.94	1.90583	4.97526e-11	2.53508e-09	115.419	-1.67244	0.362118	0.676762	105.393	0.240588
Pik3r1	1	5.91215	5.8813	5.56779	5.40375	5.25897	5.37998	4.99973	4.60478	0.0153067	0.0809527	53.2079	0.952511	1.63787e-07	4.51419e-06	61.4788	-1.67521	0.0337062	0.147105	41.2332	-0.720386
Cd68	2	4.04982	3.79593	4.30666	4.1011	4.25821	4.41717	3.3774	3.28159	4.31973e-05	0.000625871	27.5318	2.01819	0.00148143	0.0127233	17.0077	-1.67765	0.502029	0.784092	16.3012	0.354303
Sms	2	4.58251	4.00253	4.35807	4.18578	3.90327	4.35407	3.58257	3.48918	0.00978032	0.0573252	24.3038	1.34656	0.000300933	0.00332875	22.8541	-1.67851	0.528231	0.800231	17.0689	-0.329173
Adam33	2	5.60479	5.49315	5.44864	5.30243	5.16326	5.40328	4.72936	4.38078	0.000711703	0.00690466	54.2135	1.31514	3.21638e-07	8.28719e-06	51.5174	-1.67853	0.295295	0.610564	38.269	-0.358953
Tgfbr1	2	7.9875	7.76837	8.10222	8.22203	8.2248	8.34339	6.94712	6.84278	8.76751e-33	3.00916e-30	442.959	2.11033	1.38814e-18	1.94239e-16	263.983	-1.68477	0.0163235	0.0849958	259.986	0.434255
Mmp2	2	8.01591	7.8321	7.92596	8.1123	7.98517	8.25718	6.83583	6.90411	1.17041e-22	2.41936e-20	385.456	1.9722	8.47349e-21	1.46101e-18	250.885	-1.68501	0.106862	0.332486	233.427	0.295073
Lama4	2	6.97571	6.94883	7.05153	6.91575	7.11366	6.91213	6.02997	5.89239	2.63615e-12	1.66214e-10	171.757	1.66167	1.00638e-14	8.9519e-13	133.091	-1.6885	0.933523	0.981075	111.057	-0.0185654
Nxf1	2	7.9983	8.16035	8.00517	7.91977	7.65816	7.82658	6.95875	7.00248	4.27438e-11	2.20889e-09	303.936	1.32337	1.89905e-22	3.79612e-20	287.212	-1.68862	0.0542777	0.207751	213.829	-0.356817
Nectin2	2	7.47588	7.50167	7.62643	7.63325	7.76244	7.61912	6.37046	6.6017	1.56288e-17	1.99957e-15	278.256	1.88404	1.75921e-16	1.91622e-14	190.402	-1.69582	0.303882	0.620147	171.548	0.196588
Cntnap1	2	4.87843	4.70754	4.81432	5.13951	5.01324	5.20714	3.66872	4.16647	9.05213e-07	2.06603e-05	50.5551	2.23168	0.000115685	0.00145782	28.3847	-1.69851	0.164454	0.437705	29.115	0.544388
Jak2	2	7.36366	7.41953	7.68812	7.38263	7.49326	7.47428	6.50217	6.38771	1.43172e-15	1.40398e-13	238.138	1.61005	3.47579e-16	3.64417e-14	190.841	-1.70056	0.698675	0.890709	156.104	-0.079953
Prkg2	1	3.88028	3.83577	3.85117	3.39654	3.87372	3.06582	2.77754	3.35722	0.26479	0.576293	16.572	0.9007	0.00138129	0.012005	19.2918	-1.70211	0.193293	0.482394	12.8459	-0.796042
Mdm4	2	4.92359	5.13574	4.81358	4.72408	4.95316	5.11607	4.11856	4.0184	5.44222e-05	0.000762981	43.6916	1.65813	6.38141e-06	0.000118478	34.5891	-1.70395	0.91613	0.974582	28.5999	-0.0425379
Gpx8	2	5.29638	5.50632	5.33466	4.96505	4.92183	5.65783	4.54646	4.30249	0.0046222	0.031621	46.0683	1.46892	1.49179e-06	3.2421e-05	40.7154	-1.70512	0.583264	0.833749	31.5514	-0.231779
Nt5e	2	3.75804	3.84155	3.88877	5.33961	5.13835	4.8722	3.1671	3.01652	6.01936e-19	8.72472e-17	60.1539	3.99693	0.00789672	0.048447	10.7672	-1.70677	1.33381e-06	2.93382e-05	27.0578	2.30118
Ntf5	2	2.50266	1.7517	2.27112	2.35444	2.56984	2.31327	1.70611	1.85392	0.00680083	0.0431573	9.00077	2.29287	0.0909672	0.298068	4.89469	-1.70851	0.539563	0.807791	5.14318	0.59323
Cdk20	2	6.38191	5.99131	6.30481	6.05521	6.06973	6.04967	5.1184	5.33911	1.07857e-06	2.42097e-05	88.8055	1.41912	8.5281e-10	3.59883e-08	80.2692	-1.70944	0.324592	0.64249	61.3664	-0.281389
Cdr2l	2	7.0158	7.11562	7.03757	6.64084	6.6357	6.90783	5.8659	6.11183	1.36852e-05	0.000231817	146.379	1.2226	6.36695e-15	5.90908e-13	147.467	-1.70971	0.039406	0.16467	106.203	-0.477097
Alg8	2	4.99625	4.68717	4.84055	4.8916	4.98031	5.19692	4.07322	3.86519	9.67601e-07	2.19466e-05	45.0513	2.02344	3.27951e-05	0.000494241	28.9404	-1.71103	0.437248	0.737658	27.2629	0.318071
Ttll4	2	4.2408	4.50133	4.10257	4.27649	4.46613	4.32041	3.59782	3.36063	0.000142192	0.00175122	29.687	1.81435	0.000336068	0.00364208	21.5412	-1.71195	0.823879	0.941439	18.8212	0.107324
Ifi207	2	5.52969	5.29775	5.32501	5.11814	5.61941	5.35454	4.47963	4.40768	1.19385e-05	0.00020565	58.1878	1.69085	2.69122e-07	7.07437e-06	45.1588	-1.71361	0.956527	0.987607	37.8141	-0.0197542
Mak16	2	6.76021	6.68272	6.56594	6.60794	6.70999	6.78719	5.70213	5.57881	1.21235e-12	8.01937e-11	138.359	1.7676	8.77274e-13	5.96011e-11	103.485	-1.71474	0.810123	0.935951	88.6505	0.0583337
Rps27a	2	9.97049	10.3141	10.0653	10.1208	10.1398	10.2302	9.01293	9.02121	5.53793e-38	2.34274e-35	1569.6	1.76896	4.01008e-27	1.04208e-24	1167.6	-1.71492	0.683403	0.88432	1002.22	0.061152
Tspyl1	2	4.49379	4.32084	4.07456	4.65486	4.60673	4.50289	3.54972	3.45022	2.502e-07	6.63449e-06	34.8335	2.23446	0.000446099	0.00466634	20.0018	-1.71538	0.264725	0.576232	20.3492	0.523954
Mbd4	1	3.73326	3.55568	4.12744	3.77837	3.77148	2.90794	3.2557	2.87592	0.170903	0.448181	17.4409	1.09394	0.00119633	0.0106676	18.5428	-1.71861	0.34477	0.661946	12.9713	-0.611815
Lrrc40	2	6.61875	6.61771	6.65212	6.56554	6.80401	6.67531	5.57266	5.65595	2.23814e-12	1.43103e-10	132.272	1.79427	1.16735e-12	7.76407e-11	96.6495	-1.71891	0.733558	0.90686	83.8434	0.0841336
Psmb7	2	6.9981	6.77934	6.78364	6.87281	6.96971	7.11842	5.81845	5.84431	1.64005e-15	1.59111e-13	162.159	1.93067	1.9206e-13	1.45874e-11	110.623	-1.71995	0.363015	0.677567	100.328	0.216363
Mt3	2	4.03044	3.92508	3.70108	4.46182	4.05324	4.37748	3.10692	3.19055	5.43539e-07	1.31479e-05	28.1975	2.5628	0.00310988	0.023057	13.4314	-1.72453	0.122661	0.365213	15.5426	0.840377
Vars2	2	7.10749	7.11404	7.21862	6.89233	6.82082	7.19099	6.05884	6.12676	4.50551e-08	1.38092e-06	165.995	1.4675	1.64789e-16	1.80035e-14	147.356	-1.72597	0.288753	0.603062	114.005	-0.2477
Il4ra	2	4.63565	4.11161	4.72195	4.56879	4.45317	4.75752	3.6053	3.75931	2.65793e-05	0.000410259	35.2384	1.8464	0.000135304	0.00167546	25.1652	-1.72778	0.781492	0.92615	22.1274	0.128771
Hmga2	2	6.66722	6.86964	6.57431	6.66505	6.29626	6.36766	5.5774	5.71261	2.60462e-06	5.31159e-05	121.545	1.34698	2.19492e-13	1.64646e-11	116.629	-1.73086	0.149512	0.41295	86.6504	-0.375525
H2aj	2	5.69771	5.23446	5.57913	5.45857	5.25631	5.78347	4.49297	4.63445	1.04547e-05	0.00018341	60.156	1.73495	3.9075e-07	9.86529e-06	46.3582	-1.73099	0.97266	0.992236	39.0082	0.0126826
Fam118a	2	6.11038	5.72492	5.77106	5.68533	6.04465	6.1281	4.95181	4.82172	5.7346e-08	1.71996e-06	83.9787	1.87729	1.52827e-08	5.1529e-07	59.6897	-1.73332	0.653367	0.86949	52.8927	0.145447
Mapk12	2	4.11245	4.05987	4.00993	3.45478	3.76967	4.01265	3.37351	3.15836	0.0697659	0.248692	18.761	1.13505	0.000299245	0.00331511	20.2487	-1.7388	0.280932	0.59459	14.1589	-0.604904
Dnajc18	2	5.59096	5.17726	5.09293	5.03389	4.79346	5.25486	4.25088	4.43072	0.00153413	0.0130955	45.4795	1.31396	7.48382e-07	1.74531e-05	45.2933	-1.73944	0.280191	0.593531	33.0848	-0.424627
Mapre1	2	4.90681	4.83622	5.29952	5.44097	5.38316	5.78372	4.15052	4.14303	4.00397e-12	2.42377e-10	66.1717	2.57218	2.00661e-05	0.000324024	30.38	-1.74367	0.0300465	0.135098	35.9269	0.839503
Tubgcp6	2	6.63133	6.43301	6.68185	6.57514	6.65082	6.79501	5.52467	5.5718	5.56477e-14	4.50895e-12	139.905	1.87289	9.00881e-13	6.10335e-11	99.4597	-1.74653	0.585436	0.834985	88.0086	0.135386
Map4k4	2	7.7373	7.65906	7.65463	7.92172	8.01728	7.94807	6.68865	6.5028	5.65204e-28	1.54607e-25	343.511	2.15092	1.46948e-19	2.27494e-17	207.746	-1.74717	0.0204206	0.101023	204.127	0.411059
Egfl8	1	4.17352	4.39136	4.4993	4.08691	3.55438	3.85626	3.27762	3.73082	0.277445	0.590796	19.1049	0.712413	0.0001333	0.00165402	25.5146	-1.7492	0.0602552	0.223917	15.9847	-1.00679
Fabp4	2	3.76442	4.28714	3.83447	4.20364	3.95198	3.88038	3.20551	3.22753	0.000475593	0.00492669	23.7419	1.7991	0.00076981	0.00737206	17.8219	-1.74924	0.918068	0.975564	15.2929	0.0559131
Ifitm1	2	7.58474	7.49026	7.91913	7.68987	7.8646	7.70591	6.65616	6.51018	1.29678e-19	2.01616e-17	302.103	1.84059	3.86693e-16	4.01951e-14	218.043	-1.75078	0.628281	0.856928	191.137	0.100438
Mlxip	2	4.26015	4.15427	4.84732	4.47501	4.81175	4.84089	3.63937	3.64469	1.16059e-06	2.58406e-05	37.6806	2.15807	0.000345642	0.0037325	22.017	-1.7524	0.382389	0.693954	21.9999	0.424019
Adipor1	2	5.73804	5.71141	5.85491	6.06893	6.03871	6.2194	4.75401	4.82566	1.03231e-15	1.02613e-13	97.8682	2.27379	8.72158e-09	3.08958e-07	54.9652	-1.75386	0.0708362	0.25135	56.6717	0.528598
Pomk	1	5.37807	5.27636	5.70678	4.79104	4.8968	4.83563	4.47599	4.5175	0.10375	0.325927	36.7499	0.638352	8.54719e-08	2.49163e-06	50.4567	-1.75431	0.00464768	0.0317475	31.2566	-1.09903
Mau2	2	3.90051	3.24975	3.55555	3.7369	3.28536	3.62163	3.10332	2.58	0.0213557	0.104498	17.2213	1.68374	0.00520443	0.0348056	14.1937	-1.76319	0.903091	0.970731	11.5945	-0.0764686
Tardbp	2	5.64804	5.50713	5.44126	5.80117	5.33954	5.51297	4.66752	4.38982	1.52192e-06	3.29845e-05	68.0171	1.82065	5.79197e-08	1.73573e-06	51.2352	-1.76487	0.855573	0.952884	44.0258	0.0613033
Cbwd1	2	4.06668	4.41496	4.60087	4.62106	4.71127	4.56639	3.56652	3.56286	2.88377e-07	7.50461e-06	35.3749	2.17941	0.000246972	0.00281487	20.7407	-1.76773	0.36206	0.676762	20.7499	0.427132
Glis3	2	5.04292	4.83166	5.05581	4.9002	4.50803	4.90432	4.17474	3.91601	0.00169766	0.0142573	37.5562	1.42741	2.9913e-06	6.00677e-05	35.3475	-1.77204	0.416234	0.720969	26.6804	-0.336505
Sult5a1	2	5.54419	5.4622	5.23836	5.10243	5.32017	5.37336	4.52762	4.33202	4.21806e-05	0.000613583	53.2004	1.52643	1.18208e-07	3.33373e-06	47.3942	-1.77218	0.492027	0.777619	36.9539	-0.244422
Fam98b	2	4.28871	3.99453	3.97166	3.61168	4.03959	4.44365	3.23694	3.33647	0.00505024	0.0339743	24.8544	1.74414	0.00029945	0.00331638	19.617	-1.77266	0.958088	0.988145	16.3789	-0.029207
Adamts4	2	5.02925	4.67071	4.90293	5.02743	5.36965	5.31227	4.01349	3.9375	6.69006e-10	2.86343e-08	53.855	2.38559	1.60963e-05	0.000267153	28.605	-1.7756	0.118521	0.3568	30.7288	0.618194
Notch2	2	4.53434	4.07193	4.32153	4.11974	4.26857	4.57077	3.65225	3.27895	0.00112535	0.0101378	28.7858	1.79141	0.0002577	0.00291161	22.1128	-1.77705	0.974634	0.99264	18.7937	0.0157683
Rab11fip1	2	4.16182	4.12398	4.48206	4.38845	4.78567	4.69014	3.23852	3.64618	3.38396e-06	6.71276e-05	36.9244	2.39693	0.000629484	0.00622824	19.1402	-1.77741	0.186001	0.471859	20.8081	0.629152
Rabep1	2	5.33014	5.4447	5.6987	5.32465	5.39763	5.54676	4.56045	4.49721	3.30733e-06	6.57148e-05	54.3362	1.63243	1.65391e-07	4.54518e-06	44.8319	-1.78108	0.706149	0.893673	36.3488	-0.135289
Lss	2	4.41367	4.12272	4.67123	4.32771	4.21025	3.99778	3.57372	3.57104	0.00774351	0.0477162	25.6679	1.29653	5.1948e-05	0.000732528	25.571	-1.78401	0.34109	0.65837	18.6666	-0.470286
Nfkbiz	2	5.78623	5.69535	5.8156	6.3458	5.20224	5.35499	4.87179	4.58837	0.00177557	0.0147989	76.9036	1.75948	3.95176e-09	1.48675e-07	60.334	-1.78501	0.978032	0.993608	50.6867	-0.0112468
Serpina3f	2	5.84971	5.73385	5.54428	6.02261	5.99634	6.19405	4.95341	4.3706	4.82941e-09	1.79284e-07	95.9762	2.35438	7.23387e-07	1.69572e-05	53.0665	-1.78886	0.0568313	0.214613	55.6788	0.572578
Pfdn4	2	3.76294	4.27348	3.80524	3.7937	4.0856	4.54035	3.1954	3.175	0.000248375	0.00282379	25.4048	2.20528	0.00130069	0.0114135	15.3571	-1.79624	0.477832	0.768476	15.1582	0.412238
Dram2	2	5.13512	4.81102	4.74446	5.01985	4.6105	4.56545	4.04927	3.85205	0.000707361	0.00686986	38.0951	1.54504	2.82953e-06	5.72531e-05	34.7382	-1.80971	0.53437	0.804774	26.9072	-0.263844
Eif2b3	2	5.71611	5.72954	5.56953	5.43302	5.21791	5.28267	4.4751	4.80176	0.00173105	0.0144809	51.2943	1.21933	1.54654e-08	5.20971e-07	55.2667	-1.81185	0.087589	0.290799	39.0005	-0.581911
Heg1	2	5.1189	4.61719	4.81954	4.21009	4.7736	4.63365	3.93564	3.91378	0.0103116	0.0596794	32.2167	1.25953	3.02115e-06	6.04913e-05	33.8123	-1.8156	0.221016	0.520237	24.2283	-0.555758
Fbxo2	2	6.19516	5.93995	6.32646	6.12465	6.27961	6.29513	5.05517	5.16816	4.61764e-12	2.77677e-10	104.378	1.90309	8.73658e-11	4.29521e-09	75.4998	-1.81581	0.727228	0.904172	66.5379	0.0977874
Eif3e	1	5.39016	4.96419	4.71162	4.51976	4.78899	4.44109	4.2082	3.89018	0.0293478	0.13265	34.0033	1.01955	2.67121e-06	5.42609e-05	41.1415	-1.81637	0.0629785	0.231507	27.584	-0.802494
Uaca	2	8.07812	8.28555	8.28841	7.91162	8.07544	8.15259	7.09264	7.07738	7.01224e-15	6.40985e-13	341.603	1.55757	3.07771e-25	7.36646e-23	303.102	-1.81748	0.170273	0.447217	237.253	-0.251258
Tgfbr3	2	6.92747	6.98086	7.03554	7.13178	6.95055	6.98549	5.86016	5.86761	7.3567e-18	9.73251e-16	183.401	1.87384	1.74474e-17	2.19639e-15	136.227	-1.81926	0.767307	0.920511	118.366	0.0639267
Dgcr8	2	6.58387	6.4844	6.75216	6.39477	5.95279	6.55173	5.56488	5.48211	7.26869e-05	0.000976523	103.951	1.37531	8.34777e-14	6.58785e-12	102.791	-1.82055	0.13658	0.390149	75.8544	-0.431001
Ubqln1	2	7.41765	7.18285	7.32122	7.29334	7.02962	7.1704	6.23177	6.1464	1.91863e-12	1.23325e-10	186.763	1.61435	1.37685e-18	1.93403e-16	162.463	-1.82315	0.354731	0.670515	128.911	-0.200998
Cox7b	2	9.17637	9.24621	8.92696	9.11084	9.19638	9.43335	7.88621	8.06479	2.18668e-20	3.59971e-18	790.005	2.02237	4.10121e-25	9.75203e-23	541.848	-1.82709	0.251557	0.560273	495.089	0.201282
Stk16	2	2.64496	2.8274	3.31581	2.95201	3.12852	3.37531	2.40415	2.34444	0.00122194	0.0108412	14.034	2.24641	0.0170002	0.0875294	8.05654	-1.83304	0.564266	0.823281	8.19157	0.433421
Gzf1	2	3.9536	4.26595	3.9136	4.20165	4.03006	3.9466	3.27541	3.19955	0.000274322	0.00307287	24.1634	1.83873	0.000258816	0.00292145	18.681	-1.83779	0.990208	0.997134	15.9186	0.00638914
Ikbke	2	5.45093	5.02601	5.57479	5.34046	5.43887	5.71966	4.39163	4.358	1.03509e-08	3.63142e-07	65.7144	2.03515	1.67442e-07	4.59404e-06	44.6086	-1.83858	0.565282	0.823699	40.984	0.207188
Pde5a	2	3.54558	3.36234	3.68656	3.72434	3.37873	3.03208	2.70593	2.90622	0.0418641	0.172097	13.6161	1.52559	0.00255802	0.0197629	12.4195	-1.84104	0.668929	0.876853	9.58468	-0.293929
Tcea2	2	3.49257	3.54498	3.50047	3.13901	3.17384	3.28079	2.70303	2.86464	0.0994175	0.316468	12.6057	1.09439	0.000963763	0.00893544	14.6756	-1.84148	0.247306	0.554491	9.98722	-0.737275
Trmt11	2	3.30768	3.44894	3.09902	3.10137	3.22362	3.2394	2.55968	2.65684	0.0146534	0.0785367	13.5248	1.58008	0.0027161	0.0206942	12.2123	-1.84497	0.690011	0.887505	9.52816	-0.262505
Sphk1	2	7.24008	6.94793	7.20895	7.24627	7.43355	7.42213	5.94885	6.08156	2.11446e-22	4.18076e-20	228.294	2.17728	1.26336e-16	1.38859e-14	143.524	-1.84601	0.113916	0.347258	138.676	0.339352
Gngt2	2	6.83688	6.51913	6.55694	7.02715	7.15633	7.25784	5.57372	5.51767	4.87214e-29	1.39569e-26	202.075	2.59744	1.40343e-13	1.08404e-11	98.9785	-1.84621	0.00121451	0.0108032	113.207	0.757542
Lsm11	2	4.53284	4.69568	4.59998	4.46622	4.41435	4.6908	3.69941	3.70183	0.000128359	0.00160091	32.8405	1.68679	7.2368e-06	0.000132569	27.7469	-1.84828	0.725365	0.903316	22.4255	-0.153956
Nckap1	2	7.82069	7.55597	7.57486	7.62772	7.49175	7.7404	6.46382	6.55164	2.60439e-17	3.13742e-15	259.33	1.80944	1.08051e-20	1.84554e-18	205.05	-1.84905	0.869043	0.95721	172.416	-0.0332844
Mrpl13	2	8.10762	8.09904	8.22444	8.08642	8.18508	8.43043	6.92767	7.08037	2.39696e-17	2.9263e-15	389.851	1.9903	1.95286e-24	4.52529e-22	274.889	-1.85132	0.429589	0.73097	247.187	0.14848
Riiad1	1	3.37816	3.4349	3.00163	2.76068	2.88146	2.78854	2.71334	2.39592	0.451805	0.749133	8.16616	0.633584	0.0033697	0.0245629	12.3829	-1.85893	0.101343	0.320494	7.55636	-1.23801
Nipsnap1	1	2.84963	3.04434	2.84886	2.61445	2.82411	2.49279	2.30247	2.28871	0.168866	0.444789	8.58503	1.11024	0.0052611	0.0351142	9.97601	-1.86995	0.332318	0.650178	6.83595	-0.753527
Pim1	2	6.35584	6.38164	6.38669	6.3321	6.12937	6.5032	5.21071	5.31028	5.54954e-10	2.42084e-08	112.313	1.8011	7.52096e-14	5.98731e-12	90.0199	-1.87051	0.82136	0.940452	75.1779	-0.0597729
Prpf40a	2	3.81004	2.74593	3.40504	3.03573	3.40704	3.55742	2.70843	2.62823	0.0080793	0.0492268	15.7919	1.75601	0.00387586	0.0274654	13.1182	-1.87435	0.867281	0.957073	10.7671	-0.116996
Akt2	2	3.8661	3.53645	3.98933	3.7194	3.53314	3.63176	2.97256	3.08517	0.0116096	0.0655343	17.0125	1.46067	0.000473167	0.00490855	16.4931	-1.87614	0.49224	0.777777	12.3652	-0.401846
Hsd11b1	1	3.98698	4.91929	4.46336	3.96738	4.43326	3.63359	3.62531	3.53621	0.105352	0.329279	23.6852	0.985766	2.24129e-05	0.000356071	29.19	-1.87715	0.107928	0.334601	19.4157	-0.882761
Ptrh2	2	4.11627	3.8719	4.20023	3.92601	3.94851	3.84514	3.31175	3.15632	0.00510208	0.0342629	19.6883	1.52543	0.000203212	0.00237796	18.4267	-1.88367	0.522247	0.796533	14.123	-0.347338
Abcb1a	2	3.16524	3.19118	2.81289	3.96795	4.06282	4.12705	2.59104	2.22486	6.52223e-10	2.79817e-08	29.1497	3.98318	0.0394102	0.16467	5.97809	-1.88942	0.00089335	0.00838518	13.4998	2.13595
Sgtb	1	2.79294	2.90487	2.86486	2.69057	2.68704	2.43998	2.36821	2.07901	0.158369	0.428837	8.64115	1.20071	0.0061875	0.0400395	9.79253	-1.89424	0.369747	0.68304	6.8265	-0.691398
Gpsm3	2	5.70262	5.35516	5.40288	5.5325	5.6143	5.52319	4.35766	4.5472	2.43659e-09	9.43039e-08	64.4142	1.98985	2.38024e-08	7.72483e-07	47.0392	-1.89437	0.761532	0.918087	41.6746	0.101629
Ptch2	1	3.67117	3.42789	3.27189	3.07752	2.78641	2.71329	2.83273	2.52312	0.566025	0.823966	9.53052	0.467036	0.000656264	0.0064511	16.1639	-1.89487	0.0384535	0.161791	9.47203	-1.4352
Cops2	1	3.97564	4.07767	3.61969	3.85115	2.82054	2.86658	3.0194	3.07029	0.552441	0.815613	13.0449	0.569415	8.65368e-05	0.00113739	21.0709	-1.89517	0.0635516	0.233095	12.5666	-1.31214
Bnip3l	2	5.67117	5.67162	5.77546	5.01103	5.71576	6.13272	4.59824	4.69532	0.000368001	0.00395166	70.7669	1.89052	7.22281e-10	3.08058e-08	54.2333	-1.89935	0.998003	0.999255	46.5519	0.0010015
Als2cl	2	4.2846	4.38815	4.51066	4.42612	4.05037	4.3906	3.54317	3.44308	0.000426837	0.00449067	28.6161	1.69856	1.3743e-05	0.000232658	24.7445	-1.90156	0.682019	0.883889	19.8458	-0.19197
Sbno2	2	8.48246	8.41683	8.66851	8.47236	8.56538	8.71699	7.33532	7.30965	3.87858e-26	9.66483e-24	521.806	1.9882	9.40297e-29	2.65186e-26	380.518	-1.90744	0.603772	0.84419	337.219	0.0895341
Bicc1	2	5.142	5.12245	5.39375	5.05493	5.09866	5.33823	4.25482	4.15704	1.81937e-06	3.86842e-05	50.7623	1.79038	5.22418e-08	1.57596e-06	41.4257	-1.90972	0.76876	0.921171	34.3316	-0.107976
Cdk19	2	4.12934	4.48011	4.51978	3.98929	4.37328	4.53904	3.38446	3.59925	0.00120064	0.0106981	27.8998	1.75016	3.46307e-05	0.000516564	23.1225	-1.91408	0.765366	0.919495	18.9541	-0.148532
Gls2	2	3.6114	3.25165	3.61323	3.54286	3.73165	3.33671	2.73746	2.80562	0.00165654	0.0139667	16.422	1.97097	0.00202236	0.0164084	12.0223	-1.91531	0.913793	0.973924	10.6334	0.0689531
Rbp4	2	3.13118	3.49412	3.51681	4.50185	4.82825	4.33773	2.569	2.78532	2.86379e-14	2.40618e-12	42.1364	4.16167	0.0146854	0.0786572	7.53957	-1.91549	7.43137e-05	0.000995437	19.0418	2.23679
Tnni3	2	4.39616	4.34407	5.02507	4.38759	4.21957	4.68081	3.69513	3.71199	0.00178459	0.0148527	28.647	1.53443	2.33211e-05	0.000367769	26.8816	-1.91592	0.468713	0.76235	20.5369	-0.361198
Lpcat1	2	7.02806	6.98905	6.92331	6.63548	6.58625	6.77173	5.78843	5.80942	2.03891e-09	8.04529e-08	133.339	1.45498	3.57082e-19	5.34608e-17	134.756	-1.9264	0.0431726	0.175965	99.7567	-0.464734
Iqsec1	2	6.01009	5.63668	6.05829	5.59329	5.72653	5.86873	4.79081	4.85552	6.32047e-07	1.49899e-05	69.1873	1.62146	1.83564e-10	8.66178e-09	63.0608	-1.92658	0.35985	0.674625	49.2308	-0.294838
Asxl1	2	5.94284	5.93905	5.86735	5.86002	5.83042	5.56792	4.87169	4.75677	3.71582e-07	9.42057e-06	70.0807	1.67316	3.28243e-11	1.74079e-09	62.5324	-1.9298	0.418877	0.723161	49.5457	-0.249964
Rasip1	2	3.3249	2.94351	3.3105	3.268	3.00922	3.09197	2.59102	2.44071	0.0159693	0.0835578	11.6391	1.72512	0.00433811	0.0300333	10.1548	-1.93413	0.778618	0.924887	8.14965	-0.200829
Pak3	1	3.32854	3.44111	3.14984	3.06161	2.54555	2.07641	2.62315	2.43602	0.85945	0.95398	7.9102	0.219932	0.000470521	0.00488807	15.3419	-1.94571	0.0400806	0.166705	8.5978	-1.7207
Rhbdd2	2	2.99971	2.91563	2.89291	2.58326	2.49276	2.98954	2.08629	2.46094	0.161427	0.433493	8.54321	1.31644	0.00657457	0.0419704	9.49788	-1.95082	0.43898	0.739062	6.70047	-0.615886
Mcph1	2	4.86042	5.01743	4.916	4.84955	4.90643	4.87445	3.97454	3.8872	2.61698e-06	5.33082e-05	40.2914	1.83987	3.46159e-07	8.86249e-06	33.0256	-1.95577	0.784539	0.926953	27.4959	-0.107589
BC034090	2	7.04706	6.61935	6.681	6.33458	6.50426	7.00674	5.55074	5.65743	1.64922e-06	3.54821e-05	134.441	1.75125	1.86309e-15	1.79791e-13	117.575	-1.96033	0.482453	0.771265	94.4767	-0.206503
Prdm1	2	1.52164	1.48633	1.54222	2.03029	2.17474	1.76205	1.18929	1.22369	0.000381979	0.00408128	7.9478	3.83674	0.199691	0.490776	1.82305	-1.96072	0.103997	0.326379	3.74552	1.88372
Cfb	2	7.44376	7.56056	7.53457	7.95186	8.26525	8.55835	6.1186	6.52619	2.58148e-20	4.19271e-18	441.238	3.07116	8.83576e-17	9.77063e-15	169.808	-1.96261	3.68117e-07	9.35881e-06	232.374	1.11821
Ankrd34a	2	5.03661	4.8658	4.90614	4.9965	5.01472	4.3891	3.96251	3.86393	0.000235684	0.00270572	40.3782	1.77155	1.7353e-07	4.73965e-06	34.7658	-1.96644	0.651439	0.868514	28.2233	-0.190746
Psmd10	2	5.29357	5.30082	5.32811	5.30786	5.36372	5.77349	4.45637	4.00012	5.97474e-07	1.42723e-05	62.299	2.28505	2.15718e-07	5.7962e-06	39.7687	-1.97319	0.381269	0.693027	38.5663	0.315072
Supt16	2	4.67464	5.05337	5.14272	5.02333	5.22555	5.18712	3.97957	3.97549	2.74153e-09	1.05434e-07	49.1196	2.23013	8.01982e-07	1.85767e-05	31.7398	-1.97626	0.49573	0.780016	30.4404	0.267417
Pros1	2	6.81641	6.57741	6.67885	6.78858	6.67805	6.51375	5.65969	5.33107	9.64762e-11	4.71128e-09	134.762	1.93112	1.30982e-14	1.14275e-12	106.659	-1.9767	0.873021	0.958505	90.9223	-0.039237
U2surp	1	3.53449	3.35796	3.35023	3.3972	3.34732	2.87287	2.54452	2.76722	0.038643	0.162341	13.2729	1.52124	0.000887924	0.00834287	13.3136	-1.9815	0.496081	0.780214	9.96193	-0.450932
Hyou1	2	3.05462	2.67196	3.168	2.4726	2.56149	3.00298	2.39212	2.21357	0.152076	0.417939	9.20253	1.2326	0.00279385	0.0211316	10.8297	-1.98652	0.337302	0.654788	7.46942	-0.745234
H6pd	2	8.30484	8.38132	8.39148	8.23076	8.175	8.4307	7.08734	7.12586	4.24941e-21	7.65336e-19	411.625	1.87697	1.22354e-33	4.36407e-31	337.441	-1.98943	0.54641	0.811913	281.717	-0.103619
Ube2k	2	2.9425	3.15991	2.96773	3.19917	3.29992	3.5669	2.37164	2.37841	2.61192e-05	0.000404703	17.1191	2.72901	0.00646719	0.0414668	8.40011	-1.9954	0.270422	0.582541	9.69746	0.739947
Sephs2	2	4.83832	4.57115	4.87949	4.56397	4.74292	5.03902	3.62556	3.91524	2.38394e-05	0.000374321	39.029	2.02203	2.05602e-06	4.3187e-05	29.3668	-1.99774	0.932522	0.981075	25.7349	0.0362628
Ndst3	2	4.38838	4.10065	4.19084	4.5311	4.03247	4.07132	3.29717	3.32444	0.000133787	0.0016584	27.6869	1.9919	2.01277e-05	0.000324524	21.6947	-1.99978	0.997821	0.999195	18.6575	-0.00135454
Atp5mpl	2	6.27654	6.21002	6.06312	6.06407	6.25486	6.92523	5.03342	5.03587	9.08714e-09	3.20659e-07	120.774	2.46258	5.99767e-13	4.21238e-11	70.8457	-2.00613	0.167748	0.442974	72.6879	0.458179
Ubash3b	2	4.98655	5.12962	5.01924	5.19528	4.81719	5.0568	4.00213	4.0208	8.71447e-07	1.99774e-05	43.6853	1.98232	1.01124e-07	2.89458e-06	34.3154	-2.00844	0.96313	0.989346	29.4435	-0.0180814
Strn	2	2.69429	2.92136	2.47275	2.64068	2.61063	3.01076	2.05267	2.16561	0.00780713	0.0480269	10.0946	2.15619	0.0121065	0.0678548	7.29761	-2.01432	0.86201	0.954816	6.58959	0.140638
Ager	2	4.3426	4.38573	4.57106	4.0941	4.32806	3.98399	3.44697	3.51236	0.0050044	0.0337721	24.3202	1.41924	3.00633e-06	6.02607e-05	25.7897	-2.01485	0.226352	0.52717	18.7638	-0.580946
Cpxm1	1	6.68659	6.74938	6.76097	5.25792	5.53709	5.64542	5.52422	5.41139	0.937282	0.981075	59.8323	0.0285394	7.96307e-20	1.25958e-17	127.968	-2.01715	5.77055e-12	3.43037e-10	69.6338	-1.98344
Znrf1	2	3.14913	2.76448	2.78881	2.89468	2.74764	3.18905	2.24589	2.28658	0.00531824	0.0354004	11.1283	2.13106	0.00718248	0.0450217	8.25717	-2.02193	0.888909	0.9654	7.35568	0.106837
Plac8	2	8.92124	8.94864	9.11679	8.66908	8.95281	9.16952	7.74628	7.69074	6.68664e-15	6.17428e-13	648.144	1.94623	5.12914e-37	2.09666e-34	519.215	-2.02326	0.714283	0.897349	440.471	-0.0689254
Spred3	2	6.02111	6.2	6.56006	6.33294	6.33083	6.20975	4.9641	5.23124	4.21157e-12	2.5452e-10	108.24	2.00849	6.13052e-12	3.60897e-10	82.809	-2.02739	0.97932	0.993991	72.0246	-0.00730087
Dstyk	2	4.05648	3.94706	4.06193	3.46005	4.08853	3.91099	3.17044	3.10178	0.00849909	0.0512019	19.482	1.64865	5.48349e-05	0.000768174	18.4346	-2.0295	0.503416	0.784729	14.2787	-0.377034
Homer1	2	2.05631	2.14162	1.89603	2.49146	2.3553	2.1871	1.59758	1.59696	0.00105403	0.00959628	8.20478	3.0597	0.0771653	0.266276	3.38811	-2.0306	0.295242	0.610555	4.44374	1.03781
Pdpn	2	7.2812	7.08431	7.22314	7.6436	7.94197	8.1997	5.92457	6.06076	1.226e-27	3.27964e-25	351.319	3.12049	5.74314e-20	9.16408e-18	136.863	-2.03198	1.24743e-06	2.75884e-05	186.516	1.09624
Hdac6	2	8.65183	8.55487	8.74993	8.47291	8.79257	8.57823	7.38997	7.39908	9.33079e-22	1.76804e-19	494.199	1.97742	8.26995e-35	3.13405e-32	390.451	-2.03378	0.780138	0.925587	334.302	-0.0486392
Zbtb38	1	4.87766	4.58028	4.42372	4.30709	3.92836	3.52134	3.77989	3.37635	0.277594	0.590945	19.3889	0.765798	2.08623e-06	4.36954e-05	30.8037	-2.03972	0.0166473	0.0863107	18.8981	-1.28043
Ereg	1	4.09814	4.32416	4.33652	4.96868	3.28657	3.52255	3.33886	3.23176	0.0429608	0.175335	27.6337	1.86772	5.98946e-06	0.000112263	23.5894	-2.04049	0.827545	0.942798	19.4034	-0.143464
Wapl	1	3.14573	3.48202	3.63813	2.81797	3.18319	3.31885	2.86066	2.3737	0.125603	0.370697	12.0544	1.29182	0.0010306	0.00942774	14.0274	-2.04605	0.264335	0.575796	9.7962	-0.754091
Sf3b6	2	6.19173	6.024	5.87578	5.59441	6.02904	6.00107	4.99272	4.6984	1.83134e-06	3.88944e-05	76.2798	1.82336	1.15272e-11	6.56291e-10	67.2812	-2.04751	0.472141	0.764713	54.3841	-0.226774
C1qtnf7	2	6.23957	6.4816	6.35933	6.88426	7.10998	6.66695	5.20845	5.14104	9.26427e-24	2.08051e-21	172.161	2.82613	1.17474e-14	1.03734e-12	81.2402	-2.04761	0.00207131	0.0166976	96.7205	0.786402
Ifi44	1	6.0928	6.03976	5.28906	5.35946	4.55537	5.57634	4.6257	4.69578	0.0559141	0.212007	47.4004	1.06862	1.81409e-09	7.19721e-08	64.9441	-2.04859	0.0264248	0.122795	42.3666	-0.981422
Mettl8	2	5.01	5.03317	5.01272	5.00945	4.64118	5.17033	3.9406	3.95873	5.64996e-06	0.00010678	43.146	1.96267	2.71028e-08	8.69512e-07	35.5114	-2.06533	0.812744	0.937016	29.8282	-0.0939539
Muc1	2	5.62316	5.81523	6.15126	5.86434	5.79757	5.85529	4.87191	4.54434	5.15277e-09	1.90318e-07	76.7401	1.96918	2.78598e-10	1.27493e-08	61.7683	-2.07135	0.771487	0.922362	52.4693	-0.0911141
Nxph3	2	3.87817	3.97484	3.73589	4.44152	4.05573	3.95303	2.86515	3.12168	2.4997e-06	5.1177e-05	28.0484	2.62342	0.000212519	0.00247176	15.5575	-2.07197	0.285454	0.599187	16.6571	0.5603
Chst11	2	6.01547	6.07769	5.96207	6.76094	6.59201	6.70009	4.70601	4.98135	3.21978e-28	8.9419e-26	150.081	3.07349	8.71296e-12	5.0556e-10	62.1493	-2.07418	8.12456e-05	0.00107805	81.3057	1.00726
Smim26	2	4.3943	3.94201	3.90885	4.13463	4.37778	4.43895	3.34129	2.96171	1.72993e-05	0.000285555	25.8588	2.51171	0.000425221	0.00447626	15.4618	-2.07438	0.412762	0.718607	15.8185	0.440296
Areg	2	3.77507	4.01073	3.76723	4.27686	3.98555	3.37562	2.93511	3.04332	0.00103163	0.00943416	22.2564	2.20654	0.000146995	0.00179819	15.8206	-2.07549	0.809854	0.935789	14.4999	0.142028
Fgf1	2	4.35166	4.47551	4.69096	4.65304	4.86295	4.67485	3.55622	3.5391	2.24368e-08	7.32083e-07	36.488	2.42845	8.50138e-06	0.000152434	22.162	-2.07958	0.41624	0.720969	22.3091	0.362784
Gfpt2	2	6.04447	5.8766	5.80355	6.4648	6.10118	6.04476	4.76856	4.69343	1.53697e-15	1.49911e-13	104.984	2.55409	3.35899e-12	2.06076e-10	60.9974	-2.08037	0.105161	0.328879	63.4697	0.479983
Clcn4	2	5.89149	5.90933	6.31927	6.033	6.28263	6.56041	4.91127	4.88438	6.65399e-13	4.64642e-11	106.069	2.44717	1.24933e-11	7.07973e-10	64.1804	-2.08098	0.22402	0.524138	64.7476	0.379019
Spint1	2	2.96297	2.52638	2.71059	3.07122	3.1552	3.66501	1.9844	2.28063	1.46941e-05	0.000246808	17.384	3.46647	0.025147	0.118175	5.71257	-2.08318	0.0663349	0.24009	8.86664	1.38645
Rbis	1	3.42199	3.17084	2.73249	3.00568	2.23861	2.43902	2.44063	2.26858	0.478088	0.768532	7.57981	0.734275	0.000976881	0.00904176	12.9976	-2.08347	0.100717	0.319236	7.82016	-1.35866
Ebf4	2	4.95877	4.98885	5.41821	4.63566	5.16423	4.62445	4.00634	4.07369	0.00113473	0.0102058	39.7231	1.51316	1.0823e-08	3.77158e-07	41.2381	-2.08447	0.183452	0.467705	30.5149	-0.553906
Exoc3	1	2.91186	2.82484	2.55951	2.33374	2.41783	2.64276	2.264	1.90225	0.187282	0.473627	7.58338	1.25156	0.00416288	0.0290724	9.67341	-2.08672	0.289423	0.603652	6.56581	-0.849365
Tcf4	1	4.24687	4.24133	4.48305	4.22675	3.77955	3.66312	3.29452	3.39869	0.0321182	0.142014	20.5099	1.27131	2.01163e-06	4.23288e-05	25.1026	-2.09283	0.123543	0.366668	17.2072	-0.80056
Lsm3	2	7.33039	7.31572	6.88771	6.81489	6.7657	6.79811	5.91507	5.86233	1.89623e-11	1.0374e-09	144.812	1.50366	1.08121e-19	1.68822e-17	158.192	-2.09404	0.013407	0.0734467	115.004	-0.586448
Ccnt1	2	5.99167	6.03506	5.85271	5.91906	5.74363	6.12016	4.82527	4.66074	2.56022e-10	1.17754e-08	85.9952	2.06194	3.05507e-13	2.24085e-11	68.0297	-2.09579	0.921173	0.976606	58.69	-0.0291068
Sp1	2	5.04245	5.14122	5.1346	5.25668	5.16528	5.27373	4.14487	3.86685	2.88894e-09	1.1017e-07	52.6536	2.29049	3.56012e-08	1.11752e-06	35.993	-2.09988	0.580781	0.832695	33.8318	0.198492
Traip	2	6.24742	6.03839	6.32869	6.40401	6.66124	6.416	5.04349	4.98503	8.06027e-20	1.26757e-17	123.662	2.51743	7.16677e-14	5.71786e-12	72.8531	-2.10001	0.112022	0.343372	75.0284	0.427355
Jak3	2	4.97779	5.12122	5.33998	5.00035	4.97442	5.23762	4.00941	4.10277	5.30786e-07	1.28909e-05	46.6623	1.9435	7.93145e-09	2.83731e-07	39.053	-2.1069	0.690512	0.88778	32.5283	-0.150065
Ptges	2	6.47811	6.37385	6.65193	7.56209	7.65723	7.76357	5.40536	5.21028	7.91379e-58	6.69562e-55	304.727	3.77739	2.65619e-14	2.23692e-12	80.2779	-2.10793	2.42417e-14	2.04626e-12	148.389	1.67716
Trappc1	2	6.51449	6.5922	6.49262	6.39576	6.52409	6.84885	5.40714	5.16819	1.3859e-11	7.75698e-10	127.169	2.22736	3.71557e-16	3.87324e-14	91.5328	-2.11555	0.663517	0.87412	83.5042	0.115713
Bmt2	2	5.75466	6.00639	5.87091	5.63263	5.85253	5.86518	4.72595	4.66475	2.01342e-09	7.95334e-08	69.9621	1.95594	2.67157e-12	1.68156e-10	58.8545	-2.11863	0.619903	0.853526	49.0579	-0.15459
Cers4	2	3.35286	3.84331	4.04623	3.65137	3.94236	3.85154	3.00481	2.84194	0.000206895	0.00241639	20.3373	2.13562	0.000279156	0.00311438	14.9485	-2.12262	0.95694	0.9877	13.4148	0.0314781
Zfp618	2	3.92443	4.36311	4.14306	4.61316	4.25752	4.1004	3.21813	3.20349	1.63968e-06	3.52977e-05	30.693	2.43319	2.06562e-05	0.000331347	19.5197	-2.12565	0.520327	0.795294	19.2159	0.317887
BC028528	1	3.79185	4.21523	3.85909	3.33936	3.21923	3.42949	3.14503	2.88696	0.296883	0.612157	11.8	0.733636	2.74613e-05	0.000422557	19.8442	-2.12744	0.0225231	0.108719	11.9984	-1.392
Mndal	1	4.17982	4.73054	4.50752	4.09234	3.47406	3.76689	3.51856	3.37321	0.221246	0.520408	17.337	0.788307	6.12052e-07	1.45822e-05	28.4152	-2.13476	0.0137097	0.0747115	17.3257	-1.33013
Nlrx1	2	3.03573	2.85025	3.49289	2.71389	3.34479	3.00621	2.28237	2.54793	0.0267639	0.123804	11.9223	1.7993	0.00206468	0.0166516	10.6321	-2.13714	0.67245	0.878563	8.53032	-0.31321
Aim2	2	3.32742	3.78386	3.8009	3.53487	3.2801	3.61599	2.84663	2.76872	0.00561835	0.036989	15.422	1.74088	0.000167443	0.00201048	14.9192	-2.14518	0.523664	0.797391	11.5425	-0.390253
Doc2g	2	5.18429	5.01462	5.27021	5.07738	5.18348	5.12612	3.98465	4.10675	3.37791e-08	1.0677e-06	46.8875	2.07259	6.31709e-09	2.30514e-07	37.4252	-2.1512	0.854512	0.952488	32.193	-0.0677593
Gm525	4	1.15638	1.13437	1.24132	1.75202	1.95292	2.16404	0.965241	0.923736	0.000148586	0.00181643	9.12558	6.116	0.517915	0.794006	0.367499	-2.15611	0.00796229	0.0487096	3.67696	3.99393
Phf7	2	3.3066	3.31749	3.78706	3.27619	3.65344	3.41604	2.70823	2.66896	0.00214017	0.0171162	14.8831	2.01629	0.000702376	0.00683787	11.9388	-2.15786	0.854519	0.952488	10.21	-0.120102
Ptgs2	2	5.00161	5.23672	4.77033	6.43322	6.10438	4.76301	4.17004	3.54283	0.000405931	0.00429933	94.6215	3.673	6.33707e-06	0.000118049	28.6337	-2.17822	0.0464846	0.185495	47.8134	1.47728
Med6	2	5.49082	5.353	5.54505	5.36398	5.53252	5.4935	4.15972	4.3948	1.44389e-09	5.8432e-08	61.3067	2.1588	1.15779e-10	5.5864e-09	47.4519	-2.18404	0.96329	0.989398	41.6603	-0.0151775
Suco	2	5.25038	5.67158	5.60728	5.25103	4.88305	5.62438	4.34307	4.33153	0.000102803	0.00131925	49.7617	1.79496	8.97921e-11	4.4026e-09	48.1006	-2.18584	0.336475	0.654091	37.4197	-0.375329
Swt1	2	4.38428	4.65053	4.4105	4.32452	3.97714	4.67846	3.4797	3.39854	0.000347197	0.00374768	28.7056	1.9625	5.89485e-07	1.41185e-05	25.6541	-2.19564	0.637405	0.861708	20.8713	-0.226982
Slc15a3	2	4.12991	4.28056	3.72142	4.84441	5.02368	5.56812	3.12937	3.07466	4.41116e-16	4.55916e-14	62.2315	4.0969	0.000202037	0.00236649	14.4156	-2.19683	5.45662e-05	0.000764705	29.7143	1.90884
Ccbe1	2	3.07815	3.46604	2.72418	4.35956	4.0351	3.01867	2.51012	2.19318	7.54678e-06	0.000137195	27.4131	3.7953	0.00849662	0.0512019	7.77958	-2.19867	0.0253832	0.118927	13.6893	1.60126
Ctsc	2	3.21262	2.91089	3.26153	3.56215	3.67827	3.85218	2.29407	2.54045	1.7012e-07	4.66049e-06	21.2253	3.41757	0.00579566	0.0379366	7.56881	-2.20979	0.062357	0.229987	11.1042	1.20809
Polg	2	2.98477	2.69714	3.01545	2.83144	2.68232	2.80278	2.22832	2.1911	0.0185443	0.0936769	9.2658	1.83195	0.00217071	0.0173148	8.96519	-2.21689	0.621415	0.854076	7.00153	-0.375377
Mocs2	2	6.39032	6.43756	6.38728	6.17145	6.44017	6.77939	5.10433	5.14976	2.71896e-11	1.46763e-09	117.303	2.34459	1.95418e-17	2.42645e-15	83.2629	-2.21692	0.638092	0.861787	77.172	0.134694
Ctla2a	1	2.74819	2.97592	2.37223	2.002	2.01161	1.894	1.91092	1.95365	0.678242	0.881522	2.62458	-0.574771	0.0040331	0.0283752	8.22093	-2.22003	0.0150074	0.0799391	4.16291	-2.80281
Mgst1	2	7.11887	7.07558	6.88478	6.8147	6.91821	6.24174	5.83437	5.4296	1.09217e-05	0.00019048	138.296	1.72363	1.52885e-19	2.35683e-17	143.187	-2.22027	0.0641078	0.234757	108.333	-0.498988
Larp1b	2	2.48132	2.41901	2.57088	2.68402	2.78038	2.97935	1.89694	1.95666	0.000104797	0.00133965	11.8331	3.06074	0.0160447	0.083892	5.334	-2.22342	0.293448	0.608731	6.61966	0.844315
Gfod2	2	2.49339	2.42674	2.28275	2.2538	2.96472	2.67893	1.88614	1.73109	0.00293106	0.0219685	8.94138	2.99309	0.0338682	0.147609	4.2473	-2.22851	0.415791	0.720699	5.1065	0.767477
Paip2b	1	2.954	2.46782	2.58775	2.09772	1.99618	2.71328	2.11621	1.83124	0.326038	0.643995	6.08156	1.1587	0.00309195	0.022938	9.0118	-2.22852	0.238902	0.543014	5.827	-1.0838
Slc16a3	2	7.13687	7.3548	7.24506	8.13045	8.41083	8.44616	5.46336	6.2774	3.83217e-19	5.71385e-17	473.726	3.79587	0.000312321	0.00342865	134.104	-2.22915	1.721e-15	1.6652e-13	235.38	1.56496
Has1	2	4.73565	4.15634	4.42594	4.99714	4.93883	5.2767	3.3131	3.53784	4.63538e-14	3.80677e-12	51.8625	3.27514	9.4193e-06	0.000167163	20.9314	-2.23	0.0141929	0.0767694	28.1613	1.04989
Btg1	1	2.50313	2.0919	2.33919	2.1861	2.00141	1.8804	1.8377	1.57363	0.235002	0.538219	5.38224	1.27564	0.00652254	0.0417188	7.37189	-2.23995	0.294452	0.609903	4.92786	-0.968558
Mt2	2	13.2547	13.1369	13.4366	13.9827	14.1214	14.2384	11.9383	11.8545	7.57789e-95	2.29743e-91	25085	3.41129	1.08326e-50	6.67966e-48	9181.47	-2.24053	2.30265e-16	2.44949e-14	13263.4	1.17817
B2m	2	11.2779	11.3946	11.19	11.0947	11.2245	11.0801	9.93589	9.74259	1.57137e-33	5.55031e-31	2893.31	2.02748	4.2385e-53	2.90945e-50	2538.18	-2.24937	0.094082	0.305389	2094.66	-0.215052
Insr	1	3.04566	2.96026	3.4585	3.31824	2.63881	2.18319	2.509	2.1798	0.24454	0.550601	9.46366	1.32479	0.000505062	0.00517888	12.3861	-2.2501	0.278106	0.59133	8.40522	-0.900822
Fam110c	2	3.28	3.19485	3.62472	4.22489	4.05997	2.88227	2.72731	2.35276	0.000445638	0.00466286	23.9033	3.15054	0.00160082	0.013579	10.2558	-2.25145	0.193393	0.482475	13.2358	0.904675
F7	2	1.86986	1.54195	1.70409	1.6951	1.9354	2.17092	1.36795	1.31807	0.00319701	0.0235542	7.21324	3.11322	0.0598575	0.222938	3.26369	-2.25266	0.408922	0.715102	4.06036	0.86759
Ccny	2	2.41354	2.22632	2.29816	2.31255	2.73887	2.33946	1.73406	1.791	0.00242832	0.018954	9.39521	2.6639	0.013585	0.0742028	5.53316	-2.25462	0.625637	0.855871	5.76962	0.418773
Ctsb	2	6.02804	6.11667	6.24064	5.7519	5.72721	6.11663	4.90052	4.75805	1.3109e-07	3.67143e-06	75.5002	1.86328	6.35583e-16	6.51356e-14	73.6574	-2.26887	0.190296	0.478318	57.535	-0.3959
Ccdc149	2	3.5934	3.66877	3.86416	4.48351	3.9326	4.18672	2.73028	2.93157	1.26982e-08	4.33371e-07	29.763	3.20018	0.000237686	0.00272441	12.6781	-2.27108	0.080798	0.274682	16.4287	0.938118
Trib2	2	6.01924	6.03236	6.1929	6.20596	6.38317	6.21233	4.95001	4.59162	8.61809e-15	7.7416e-13	106.03	2.54821	6.01772e-14	4.85434e-12	68.7223	-2.28582	0.323252	0.640955	67.6866	0.267606
Casp12	1	2.69091	2.87027	2.51971	2.49453	2.06267	1.84127	1.88972	2.04297	0.565344	0.823699	5.34741	0.670336	0.000879075	0.0082704	10.3059	-2.28912	0.077539	0.267155	6.05568	-1.60022
Raph1	2	3.46982	3.4588	3.38392	2.75575	3.30236	3.53422	2.70918	2.37795	0.041266	0.170292	11.2954	1.84526	0.000546214	0.00553532	11.4093	-2.29146	0.525464	0.798713	8.80423	-0.459092
Vill	2	5.35861	5.56275	5.37702	5.38399	5.68726	5.83391	4.103	4.32495	1.60399e-11	8.89554e-10	69.5575	2.6196	8.6761e-11	4.27703e-09	43.5502	-2.29408	0.326663	0.644362	43.7938	0.333696
Bcl3	2	6.88547	6.84067	7.07791	7.1643	7.37336	7.04547	5.5592	5.5766	1.33018e-27	3.53235e-25	202.261	2.67293	3.23077e-23	6.83363e-21	122.746	-2.31009	0.0979883	0.313427	126.012	0.373074
Acsl4	2	5.84182	5.7488	5.74253	6.25754	6.30463	5.47328	4.53502	4.4388	3.09386e-10	1.39823e-08	95.8846	2.74579	8.78383e-14	6.89713e-12	56.3021	-2.31283	0.202733	0.495693	59.1509	0.436377
Epm2aip1	2	3.7888	3.75744	3.65102	3.755	4.01669	3.97533	2.85012	2.78356	1.82039e-06	3.86842e-05	22.8047	2.66076	6.46715e-05	0.000886516	14.2148	-2.32275	0.525993	0.798905	14.3942	0.344636
Anxa8	2	5.62903	5.2953	5.30048	6.053	6.16865	6.09849	4.00571	4.37217	1.43361e-22	2.91375e-20	100.345	3.39962	2.15077e-09	8.4409e-08	39.3807	-2.32562	0.000478588	0.00495208	54.3345	1.0814
Spp1	2	13.339	13.2935	13.3655	13.3955	13.3177	12.6239	11.9192	11.7011	5.18916e-11	2.63669e-09	12100.8	2.08223	1.09612e-63	1.32927e-60	10767.8	-2.32652	0.478881	0.769159	8883.08	-0.235088
Nufip2	2	2.69555	2.62364	2.36604	2.76692	3.13979	3.24191	1.95364	1.96639	5.94985e-06	0.000111681	14.713	3.55853	0.0142285	0.0769019	5.27517	-2.33036	0.113671	0.34679	7.78638	1.23679
Cyp39a1	2	4.48099	4.48372	5.01308	4.60975	4.73021	4.54	3.7848	3.25663	0.000113111	0.00143035	30.3851	2.19756	3.99426e-06	7.82501e-05	24.8548	-2.33519	0.775232	0.923728	21.4376	-0.132724
Gm11110	2	3.11972	2.48394	2.91425	2.97688	2.61679	3.25333	2.00525	2.29114	0.00296783	0.0221767	11.5802	2.58373	0.00456138	0.0312873	7.78265	-2.3386	0.744938	0.91109	7.52086	0.25638
Ace	2	5.53776	5.27721	5.45442	5.01429	5.3269	4.82553	4.06434	4.24074	6.07514e-05	0.000838845	44.6297	1.73176	3.53459e-12	2.16121e-10	48.7355	-2.33969	0.103142	0.32466	36.2535	-0.599736
Zfp260	2	6.09435	6.02815	5.81549	5.83783	6.21596	5.91461	4.62847	4.66054	3.88054e-13	2.80115e-11	88.5033	2.35868	1.20168e-15	1.18799e-13	67.3633	-2.34221	0.945514	0.984055	60.6657	0.0202016
Syngap1	2	2.49569	2.98043	3.23699	2.93044	2.84274	2.58573	2.18028	2.21971	0.0155392	0.0818829	9.80682	1.89865	0.00129858	0.0113978	9.47823	-2.34615	0.586194	0.835223	7.45508	-0.42067
Tmem29	2	2.8677	3.50781	3.53636	3.37178	3.54355	2.8379	2.48405	2.49484	0.00620044	0.0401028	12.3331	2.17612	0.000902567	0.00845424	10.0943	-2.3492	0.841618	0.948314	8.69006	-0.149544
Otud7b	2	6.18433	6.15843	6.19276	5.92343	5.90822	5.98742	4.81061	4.86426	3.66413e-11	1.92359e-09	76.1875	1.97123	1.79157e-17	2.24756e-15	73.571	-2.35208	0.184912	0.470144	58.252	-0.37222
Slfn10-ps	2	5.52934	5.50186	5.38244	5.435	5.02184	5.19457	4.37449	3.96157	1.47946e-05	0.000248267	48.9632	1.96269	3.21811e-11	1.71167e-09	48.2622	-2.35354	0.273158	0.585159	37.9452	-0.386214
Il18rap	2	6.16267	5.99467	6.12445	6.1999	6.44878	6.08353	4.72816	4.77687	2.28089e-17	2.79398e-15	105.81	2.57991	8.51522e-17	9.47377e-15	70.4676	-2.35991	0.409672	0.715754	68.6306	0.228369
Clybl	2	3.07163	3.28556	3.29875	3.21705	3.64832	3.25238	2.43372	2.43529	0.000133689	0.00165828	15.0497	2.68594	0.000982019	0.00906864	9.18693	-2.36244	0.618737	0.852952	9.42172	0.336813
Vsir	2	4.31116	4.13607	4.39897	4.42516	4.74044	4.19706	3.18633	3.29869	2.97984e-07	7.72147e-06	31.6922	2.66538	2.13084e-06	4.45017e-05	19.8843	-2.36874	0.521275	0.79613	20.0682	0.308552
Ripor3	1	3.4032	3.63268	4.02675	3.15972	3.64969	3.25153	2.82128	2.70635	0.0248157	0.117026	13.8035	1.56481	2.51908e-05	0.000392323	16.3314	-2.3694	0.212225	0.508459	11.6865	-0.785737
Gnb1	2	7.31481	7.25325	7.2255	7.11414	6.99677	7.20145	5.82169	5.80591	2.66869e-21	4.85449e-19	180.758	2.13933	1.78681e-30	5.55606e-28	160.321	-2.36972	0.281361	0.595011	132.982	-0.223211
Cp	2	7.31257	7.07389	7.05912	6.70906	7.02432	7.05926	5.88816	5.47644	4.86607e-10	2.14585e-08	158.797	2.06373	1.38686e-21	2.57425e-19	147.926	-2.3748	0.18294	0.466858	119.723	-0.310807
Lsm6	1	2.37411	2.1882	2.14426	2.16309	1.71581	1.85025	1.6629	1.58796	0.27456	0.587194	4.29156	1.28778	0.0054217	0.0359677	6.51665	-2.38171	0.277734	0.591065	4.24184	-1.09329
Ier3	2	11.032	10.8568	11.1039	11.7731	11.6465	11.7055	9.58181	9.4679	1.82426e-128	7.37427e-125	4625.86	3.38892	6.83744e-58	5.92269e-55	1890.11	-2.39706	3.71546e-14	3.10028e-12	2543.81	1.00034
Znrd1as	1	2.30237	1.98582	2.32988	1.74972	1.47067	1.6612	1.57956	1.553	0.996838	0.998795	2.50584	-0.00597659	0.0035051	0.0253768	7.08196	-2.3978	0.0412914	0.170339	3.74993	-2.36958
Thoc2l	2	5.0329	5.06126	5.39065	5.0893	5.04505	5.07947	4.03304	3.83339	2.59862e-08	8.37381e-07	44.6232	2.19721	3.07514e-10	1.3915e-08	38.3215	-2.40159	0.606218	0.845533	32.3698	-0.192448
Unc13d	2	2.17589	2.23897	2.36627	1.88294	2.02504	2.23799	1.54215	1.77979	0.132445	0.382332	5.23454	1.66967	0.00720822	0.0451364	6.10254	-2.40497	0.458583	0.753836	4.40628	-0.711433
Ptcd3	2	2.59262	2.75318	3.0316	2.72494	2.80601	2.75565	2.21493	1.95255	0.00826751	0.0501719	9.54364	2.24139	0.00250375	0.0194302	7.94499	-2.41833	0.830242	0.944129	6.83233	-0.16555
Fam20c	2	8.92025	8.9266	9.03886	9.185	9.25774	9.40905	7.40315	7.49775	7.22693e-57	5.71572e-54	837.372	2.90122	6.23003e-53	4.12099e-50	481.718	-2.44496	0.00215612	0.0172097	516.347	0.464546
Lif	2	4.93629	5.17523	5.20379	6.76259	6.38902	6.29417	3.81501	3.98838	3.78574e-37	1.5651e-34	145.718	4.55211	1.18969e-08	4.10258e-07	28.2986	-2.45275	4.86585e-11	2.4933e-09	68.0171	2.10457
Mfsd7a	2	4.33119	3.78592	3.68938	3.80827	4.11173	3.80753	2.90324	2.97442	4.5182e-05	0.000651521	20.5834	2.34537	1.31711e-05	0.000224228	17.186	-2.45587	0.843778	0.948801	14.8688	-0.110476
Tuba8	2	5.49271	5.1141	5.63721	5.54537	5.27853	5.63855	4.14313	4.12875	3.04091e-12	1.89113e-10	61.3482	2.54141	9.16515e-12	5.30107e-10	44.7074	-2.46113	0.796988	0.931429	41.5763	0.0907089
Zfp267	2	4.28366	4.28402	4.60449	4.37286	4.41013	4.02397	3.35813	3.18541	2.96121e-05	0.000451089	26.5797	2.20253	1.58494e-07	4.38825e-06	23.5869	-2.46856	0.594956	0.839948	19.6914	-0.253566
Rab11b	2	4.69301	4.52052	4.63748	4.49754	4.45972	4.51552	3.62318	3.21395	2.62864e-05	0.000406985	29.3419	2.24343	8.77783e-08	2.55069e-06	26.257	-2.48391	0.585968	0.835185	21.921	-0.238051
Esd	2	7.57174	7.29234	7.48911	7.28363	7.55172	7.7575	6.09797	5.86338	2.41117e-18	3.32276e-16	225.534	2.6284	7.65398e-28	2.07805e-25	159.165	-2.49077	0.53804	0.807043	151.255	0.140965
Gm16062	2	3.13253	3.23876	2.7796	3.67612	3.7991	3.45044	2.37932	2.18167	4.43775e-08	1.36244e-06	21.3609	3.71916	0.0026089	0.0200665	7.5496	-2.49364	0.0561861	0.21275	11.3699	1.24507
Mrpl42	2	7.22566	7.20288	7.13449	7.10913	7.02907	6.98256	5.73753	5.63156	2.74633e-23	5.87732e-21	165.647	2.282	9.91914e-31	3.13798e-28	145.898	-2.50086	0.313714	0.631019	122.827	-0.211566
Cdh23	2	2.62667	2.43856	2.9476	2.81273	2.34091	2.84652	1.95554	2.02064	0.00473611	0.0322668	9.47119	2.44458	0.00198628	0.0161734	7.51224	-2.51032	0.953964	0.986728	6.66767	-0.0468286
Steap4	2	7.07065	7.27799	6.96947	7.22505	7.22403	7.20223	5.6627	5.53215	4.13641e-34	1.52007e-31	197.74	2.67688	1.06112e-27	2.85961e-25	138.522	-2.52599	0.455281	0.751354	132.644	0.158379
Rarb	1	2.8829	2.88184	2.68705	2.30143	2.15935	2.54842	1.97475	2.04906	0.213128	0.509429	6.16411	1.20113	0.000222551	0.00257199	10.5382	-2.53019	0.102617	0.323397	6.63531	-1.32295
Ppih	2	4.32676	4.36298	3.95714	3.73905	4.21425	4.50508	3.00092	3.19874	7.5852e-05	0.00101343	25.6723	2.47433	5.59448e-07	1.34701e-05	20.8479	-2.54755	0.890921	0.965958	18.3882	-0.0720712
Alkbh5	2	3.1969	3.27018	2.7461	2.74698	2.96508	3.36666	2.31373	2.18481	0.00263483	0.0202061	11.856	2.46076	0.000450945	0.00471296	9.94326	-2.55458	0.88719	0.964577	8.65523	-0.103797
Npr1	2	5.2014	4.4895	5.16898	4.41967	4.48681	4.63601	3.64881	3.71904	0.000177738	0.00211524	29.4994	1.71502	2.71598e-10	1.24446e-08	37.576	-2.56224	0.0552555	0.210189	26.5966	-0.836896
Sprr2h	2	3.36977	4.10604	3.59145	3.90976	3.81783	3.65732	2.75882	2.68138	3.63263e-06	7.16307e-05	20.8749	2.66367	2.00422e-05	0.000323781	15.0752	-2.56942	0.856797	0.953115	14.2273	0.102931
Mlxipl	2	2.30531	2.23901	2.19404	2.27912	2.02696	2.16344	1.71884	1.54069	0.0270202	0.124749	6.17717	2.27306	0.0052612	0.0351142	5.86023	-2.57587	0.738561	0.908813	4.79446	-0.303294
Sf3b1	1	2.28659	2.45773	2.75152	2.72105	2.13246	1.90445	1.76848	1.8319	0.0765869	0.26511	6.96823	1.92692	0.00109908	0.00994671	7.86902	-2.58923	0.489443	0.77606	5.87916	-0.624183
Atxn7l3b	2	5.68667	5.46107	5.33537	5.33207	5.34645	5.57085	3.995	4.23721	2.18281e-10	1.01585e-08	55.811	2.46939	3.1589e-13	2.29848e-11	46.9185	-2.59745	0.721952	0.90169	40.7702	-0.121711
Serping1	2	8.15404	7.79877	8.07047	8.3385	8.45346	8.55804	6.44586	6.40617	1.20542e-62	1.37045e-59	489.624	3.21376	2.45754e-39	1.0772e-36	254.281	-2.5998	0.000627132	0.00621173	293.791	0.621437
Rarres2	2	7.51494	7.73848	8.00028	8.96631	9.28585	9.46988	6.27186	6.29985	5.17259e-78	1.17615e-74	945.394	4.68481	1.56657e-29	4.6336e-27	183.644	-2.60333	2.29682e-23	4.97385e-21	442.399	2.09036
Ptprn	2	6.96996	6.63109	6.89104	7.71263	7.80568	7.66469	5.27169	5.41203	1.18256e-70	1.87056e-67	311.09	3.88636	3.87674e-24	8.81499e-22	104.824	-2.61334	6.57276e-10	2.81653e-08	163.775	1.28012
Dync1li2	2	7.04281	6.74696	7.09095	6.70265	6.83129	7.02081	5.40156	5.4625	2.633e-19	3.9913e-17	145.339	2.44124	4.14101e-27	1.06847e-24	123.983	-2.61685	0.493035	0.778215	106.897	-0.166347
Gm36117	2	3.74766	3.20178	3.86494	3.67777	3.88779	4.25963	2.6727	2.65018	1.84798e-07	5.00979e-06	24.5163	3.21093	5.22355e-05	0.00073601	12.771	-2.61972	0.303158	0.6192	14.717	0.601152
D430019H16Rik	2	3.84955	3.58782	3.76245	4.44565	4.38858	3.89098	2.82093	2.64652	1.65838e-09	6.63007e-08	30.7895	3.57429	3.4036e-05	0.000509574	12.807	-2.6233	0.0704372	0.250325	17.2366	0.960772
Serpina3i	2	4.10626	3.78459	4.34188	3.98908	4.22453	4.6336	2.9925	3.00103	1.80896e-07	4.91134e-06	29.8439	2.9657	1.2236e-06	2.71107e-05	18.2024	-2.62433	0.492493	0.777833	18.9862	0.353405
Gstk1	2	3.58869	3.65141	3.61724	3.90134	3.84303	3.97739	2.65547	2.66716	3.23286e-08	1.02631e-06	22.6366	3.16894	3.4817e-05	0.000518492	12.3194	-2.62608	0.317917	0.635503	13.8337	0.550514
Selenot	2	6.91498	6.6802	6.76515	6.68786	6.92979	7.04632	5.2095	5.30798	4.61919e-23	9.65809e-21	155.519	2.79056	1.79986e-26	4.54726e-24	108.351	-2.63486	0.499867	0.782595	104.707	0.1624
Psma2	2	7.59463	7.43886	7.54503	7.51077	7.63377	7.76292	6.11607	5.77106	1.16143e-23	2.56085e-21	252.655	2.80079	1.65601e-30	5.19374e-28	175.077	-2.63543	0.390238	0.700755	169.844	0.169513
Snrpb2	2	5.54372	5.37378	5.3526	5.13924	5.36724	5.75556	4.12816	3.92481	2.20909e-09	8.64183e-08	58.4579	2.68699	1.68428e-13	1.29002e-11	44.1961	-2.64798	0.914907	0.974379	40.8563	0.0386631
Etv1	1	2.28436	1.85951	1.94699	1.89558	1.64533	1.29728	1.34803	1.44901	0.458141	0.753509	3.3843	1.11735	0.00289651	0.021769	6.48595	-2.64823	0.174864	0.454366	3.97907	-1.52134
Sh2d6	2	3.54715	3.90102	4.04198	3.64484	3.78329	3.63908	2.70009	2.89832	0.000260322	0.00293543	16.8999	2.27396	4.38939e-06	8.49869e-05	15.9413	-2.65167	0.528679	0.800585	13.0411	-0.359603
Camsap2	2	5.50497	5.84056	5.41646	5.33739	5.4298	5.81223	4.09197	4.28037	6.34115e-10	2.72692e-08	59.7547	2.56083	6.27127e-14	5.04768e-12	48.8305	-2.65266	0.810709	0.936152	43.2197	-0.0847128
Tmx2	2	5.2072	5.58395	5.06274	5.19222	5.45202	5.68338	3.98633	3.90858	3.07196e-12	1.90394e-10	57.384	2.90977	1.78078e-11	9.77171e-10	37.8483	-2.65879	0.501794	0.784082	37.8642	0.253725
Adamts7	2	7.87178	7.57524	8.10816	8.4973	8.38168	8.7423	6.19123	6.34961	7.40057e-54	5.27922e-51	536.878	3.61393	5.81701e-31	1.88954e-28	223.157	-2.66744	4.8303e-06	9.27342e-05	300.37	0.95567
Rps6-ps4	2	2.04561	2.22497	1.61578	2.34583	1.77436	2.18856	1.46784	1.40923	0.00387808	0.0274759	6.97321	3.09779	0.0156384	0.0822049	4.37556	-2.68528	0.689361	0.887342	4.54359	0.405434
Cebpd	2	3.63442	3.85826	3.75779	3.06936	3.22824	3.38635	2.76595	2.56006	0.0364764	0.155848	11.4466	1.54346	9.78213e-07	2.21321e-05	17.4484	-2.68572	0.0601712	0.223764	11.6319	-1.14206
Brinp1	2	4.43898	4.83808	4.7762	4.48662	4.66538	4.31557	3.51671	3.3261	5.50509e-06	0.000104476	28.9138	2.29716	1.70775e-09	6.81993e-08	27.8391	-2.68749	0.390928	0.701161	22.6877	-0.381789
Retn	2	5.8002	5.60343	5.80585	6.11193	6.23129	6.35795	4.41825	4.15352	5.25096e-25	1.23248e-22	108.704	3.42705	3.20737e-15	3.04666e-13	51.82	-2.68819	0.00879308	0.0526673	63.6566	0.746184
Trps1	1	2.45461	2.15516	1.90332	2.33162	2.42004	1.46007	1.70027	1.30556	0.135477	0.388155	7.05069	2.54902	0.00693944	0.0438229	6.22896	-2.69203	0.84338	0.948676	5.35375	-0.202246
Cox4i2	2	3.49492	4.22387	3.77339	3.59829	3.61929	3.80054	2.61787	2.91753	0.000372605	0.00399403	17.6784	2.27356	3.2536e-06	6.48024e-05	17.5158	-2.6937	0.472842	0.765008	14.0564	-0.408005
Krt18	2	3.93415	3.88862	3.75792	3.21588	3.77074	4.10295	2.78072	2.77384	0.000766915	0.00734627	18.5591	2.46168	1.3015e-06	2.8697e-05	16.5854	-2.69523	0.691909	0.888085	14.051	-0.235632
Arg2	2	2.68396	2.73653	2.76283	3.74093	2.97798	3.39341	2.07703	1.93494	1.74665e-07	4.75992e-06	19.4191	4.21402	0.00416037	0.0290627	5.6009	-2.70987	0.0339718	0.147962	9.90015	1.51742
Bcat1	2	3.79739	3.69458	4.0776	3.87307	3.31078	3.87942	2.76105	2.82296	0.000384245	0.00410309	17.3537	2.37145	1.49044e-06	3.2411e-05	16.4436	-2.71199	0.580739	0.83269	13.511	-0.321005
Cox7a2	2	8.87422	9.05276	8.9072	9.10537	9.15321	9.15367	7.39577	7.15699	5.00325e-54	3.64047e-51	719.243	2.99806	5.05963e-53	3.40879e-50	464.845	-2.72736	0.0568001	0.214517	472.336	0.277516
Serpina3n	2	9.79308	9.72789	9.96074	9.77012	10.1299	9.76381	8.06721	8.11473	1.04084e-39	4.73336e-37	1279.51	2.83544	5.66949e-72	1.03131e-68	924.568	-2.74449	0.551133	0.814741	880.713	0.0986731
Casp4	2	6.60009	6.69581	6.76275	6.332	6.41226	6.05423	5.13542	4.92903	1.7491e-11	9.64152e-10	100.36	2.12852	7.31008e-29	2.07772e-26	113.243	-2.76189	0.0131019	0.0721668	86.0917	-0.627321
Angptl4	2	7.53999	7.47533	7.67291	8.16296	8.22497	8.33382	5.92899	5.96193	1.04421e-79	2.53262e-76	426.465	3.71789	1.95697e-39	8.68252e-37	175.731	-2.76254	8.38956e-08	2.4496e-06	238.999	0.96334
Clstn3	2	2.40544	1.87635	2.31173	2.68891	3.131	3.41443	1.62733	1.67422	1.35505e-07	3.78342e-06	17.8993	5.06101	0.037107	0.157556	3.01903	-2.7713	0.00878281	0.0526317	8.21571	2.29075
Slpi	2	6.88946	6.58252	6.90208	8.03412	8.31365	8.3929	5.37421	5.13197	3.69302e-71	6.10708e-68	480.208	4.83134	2.70855e-23	5.83075e-21	94.4838	-2.77144	2.10025e-22	4.17538e-20	226.33	2.0658
Rpl14-ps1	2	6.5337	5.22288	6.30554	5.69076	5.3858	5.93897	4.57882	4.50785	6.8166e-08	2.02776e-06	63.0526	2.1116	0.000143968	0.00176944	75.2519	-2.81559	0.0876658	0.290974	56.0075	-0.6957
Wtap	2	2.17535	1.98072	2.09599	2.21112	2.32912	2.37531	1.48645	1.58064	0.000566465	0.00570558	7.83062	3.47369	0.0127784	0.0707921	3.95726	-2.81914	0.481264	0.770663	4.70058	0.659933
Lpl	1	2.94052	2.7616	2.48727	2.32689	1.88369	1.90721	1.84368	1.82919	0.507609	0.787956	4.2579	0.787096	5.10372e-05	0.000724166	11.0939	-2.82024	0.0233347	0.111762	6.33218	-2.02705
Krcc1	2	2.55883	3.05113	3.07411	2.61617	3.19896	2.91708	2.00636	2.16677	0.00139824	0.0121221	10.4884	2.82018	0.000598635	0.00597666	7.79812	-2.84242	0.996318	0.998706	7.31978	-0.00361666
Gid8	2	3.32221	3.55629	3.61539	3.35166	3.17857	3.28749	2.53965	2.42766	0.00129574	0.0113783	12.1816	2.30223	7.12642e-06	0.000130853	13.0768	-2.84767	0.397381	0.706857	10.2317	-0.534722
Micu3	2	2.57235	2.26749	2.65732	2.27907	2.38083	2.3789	1.67624	1.86975	0.0166486	0.0863107	6.86541	2.31525	0.000922062	0.00861246	7.22355	-2.84916	0.541135	0.808768	5.68492	-0.515533
Ggps1	1	2.14136	2.36501	2.00794	1.49111	1.30847	1.5066	1.51687	1.24566	0.938675	0.98115	2.08547	-0.131148	0.0004022	0.00426478	8.5209	-2.85298	0.00912891	0.0542523	4.42195	-2.97756
Lgi2	2	6.14806	6.49278	6.5633	7.04523	6.99176	6.6988	4.93602	4.65624	2.93395e-31	9.70365e-29	172.163	3.58182	9.60159e-22	1.80992e-19	82.3467	-2.86599	0.00434063	0.0300393	101.752	0.723983
Hsbp1l1	2	2.46994	2.51223	2.35006	2.67412	2.06032	2.31562	1.84235	1.59666	0.0206811	0.101965	6.78139	2.65297	0.00217214	0.0173223	6.21689	-2.87187	0.804821	0.934286	5.29181	-0.22155
Sec61g	2	2.68625	2.8537	2.34709	3.0548	3.55341	2.70865	2.04165	1.7507	0.000113716	0.00143699	13.7542	4.14311	0.0109846	0.0628185	4.65329	-2.87378	0.13063	0.379103	7.34549	1.27614
Fgl2	1	2.82947	2.64571	2.46898	2.31613	2.31996	1.97109	1.97475	1.60961	0.206569	0.500949	4.95382	1.58294	0.00047135	0.00489389	8.65582	-2.88588	0.131163	0.380056	5.62379	-1.3376
Cxcl5	1	5.5288	5.60009	5.6205	6.00643	5.84226	4.04087	4.3159	3.49317	0.0281457	0.128575	68.6977	2.85486	5.32333e-05	0.000748909	54.1798	-2.89332	0.969861	0.991333	49.7195	-0.0336657
Bdkrb1	2	6.68008	6.30934	6.91868	6.86172	7.239	6.95914	5.01808	4.97327	4.53916e-34	1.65139e-31	184.955	3.40069	2.8313e-24	6.47833e-22	101.192	-2.89554	0.0474422	0.188448	114.669	0.515737
Mark1	2	7.34443	7.5465	7.67687	6.62934	6.73596	6.69044	5.70164	5.72995	7.47119e-12	4.37696e-10	128.117	1.6371	3.53595e-44	1.81185e-41	209.321	-2.89567	5.82582e-09	2.13443e-07	138.123	-1.24783
Alcam	2	3.80184	4.03734	3.89428	4.14003	4.05838	4.02603	2.76548	2.81935	1.13248e-08	3.92764e-07	24.1328	3.17702	6.83083e-07	1.60331e-05	15.5494	-2.90571	0.585117	0.834757	15.9771	0.279795
Gstm5	2	6.90971	6.8757	6.90716	6.92259	6.95583	7.12249	5.1433	5.32645	3.7008e-30	1.12199e-27	160.254	3.07197	1.24221e-31	4.14614e-29	111.488	-2.91936	0.468307	0.761996	109.596	0.161893
Kng2	1	3.73868	3.56101	3.96452	2.88266	3.25689	3.05209	2.68811	2.46304	0.091831	0.300144	9.602	1.36078	1.20602e-07	3.396e-06	18.4436	-2.92094	0.0130218	0.0718453	11.5465	-1.56338
Eif1a	1	5.27357	5.30341	4.99159	4.4525	4.20118	4.29763	3.56104	3.73657	0.0056858	0.0373587	23.5653	1.40994	1.49134e-15	1.45851e-13	45.4605	-2.92144	0.000249727	0.00283715	28.4654	-1.50191
Inhba	2	3.89513	4.05173	4.20663	4.23829	3.62932	3.76961	2.99034	2.70312	0.000156524	0.00190007	19.5961	2.61573	1.37809e-07	3.8448e-06	18.4034	-2.92836	0.578236	0.831099	15.4605	-0.302723
Rps4x	2	8.94319	8.80703	8.86441	8.83914	8.83646	8.95922	7.11433	7.09244	8.13298e-68	1.23286e-64	573.754	2.94008	1.94626e-73	3.93371e-70	438.012	-2.92964	0.905506	0.971433	409.342	0.0178571
Supt4b	1	3.28863	3.27284	2.41781	3.45261	3.53866	2.52053	1.81295	2.37378	0.00681059	0.0431966	15.1776	3.30404	0.118039	0.3557	9.30087	-2.92986	0.61802	0.852469	9.87131	0.392622
Lrig2	2	3.87491	3.98487	4.43256	4.17595	4.29631	4.30837	2.92344	2.91915	1.7202e-09	6.85462e-08	28.0803	3.11707	1.04125e-07	2.9688e-06	18.6295	-2.93355	0.686239	0.885804	18.7964	0.198166
Slc6a12	2	4.80717	4.44361	4.73652	4.93572	4.51362	4.57296	3.46636	3.05703	7.65336e-08	2.25437e-06	36.3535	2.97167	4.54127e-10	2.01237e-08	27.9881	-2.95932	0.968767	0.991125	26.1403	0.0165659
2010204K13Rik	2	3.92283	3.95554	4.07158	3.87764	4.3078	4.36311	2.76243	2.89115	2.27805e-08	7.41967e-07	26.8474	3.32046	3.01821e-07	7.81534e-06	16.1294	-2.96223	0.471717	0.7645	17.2926	0.368128
Arid2	2	3.12941	3.50305	3.28669	3.58624	3.53767	3.5863	2.3161	2.43305	3.68677e-07	9.36651e-06	17.1633	3.48339	8.46825e-05	0.00111665	9.42719	-2.96981	0.408331	0.714587	10.6963	0.520232
Rida	2	5.0958	4.88069	5.35205	4.94349	5.09367	5.35349	3.91998	3.32179	4.30391e-07	1.07542e-05	44.8761	2.98796	2.89695e-10	1.31907e-08	34.0521	-2.97298	0.979038	0.993821	32.0131	0.010313
Prdx1	2	7.12828	7.04861	6.76161	6.64311	6.87209	7.54185	5.24953	5.275	7.02035e-14	5.61335e-12	175.778	3.12888	9.9244e-33	3.37439e-30	123.383	-2.97452	0.609633	0.847402	121.123	0.153775
Trappc10	2	2.63743	2.19678	2.85305	2.54448	2.23306	2.50897	1.89196	1.71028	0.0120452	0.0675528	7.07637	2.4967	0.000720893	0.00697893	7.34739	-2.97658	0.584071	0.834213	5.89195	-0.469094
Gch1	2	3.14839	3.22288	3.14341	2.94942	3.20354	2.577	2.30521	2.03845	0.00765301	0.0473028	10.6326	2.4037	1.60566e-05	0.00026686	11.6974	-2.97947	0.393614	0.703378	9.15755	-0.590326
Psma4	2	6.42849	6.05352	6.35001	5.99162	6.13125	6.44289	4.56987	4.61648	5.94514e-17	6.78025e-15	97.1033	2.87179	2.91077e-25	7.01303e-23	81.2624	-3.00647	0.65802	0.871884	72.5738	-0.126756
Hp1bp3	2	2.49667	3.13479	3.49322	2.83748	3.21391	3.11094	2.16679	2.19102	0.00039272	0.00417765	11.2946	2.82824	0.000196457	0.00230856	9.18095	-3.00758	0.841871	0.948314	8.28418	-0.153093
Ctdspl2	1	2.35548	1.585	1.60731	1.68829	1.51228	1.41403	1.27055	1.1626	0.175704	0.455681	3.49991	1.71948	0.00221499	0.0175908	6.28791	-3.00926	0.221184	0.520408	4.0908	-1.3139
Prss22	1	3.08871	3.85415	3.27596	2.9613	2.96892	3.05476	2.23127	2.4736	0.0148585	0.0793667	9.7041	1.9485	3.89816e-06	7.64522e-05	14.3614	-3.01661	0.12007	0.359764	9.91895	-1.05405
Mcmbp	2	4.50935	4.11535	4.55657	4.04281	4.23581	4.04838	3.04896	3.09235	6.6563e-06	0.000122839	22.4378	2.43714	4.61895e-10	2.04431e-08	24.5794	-3.02181	0.230602	0.532916	19.2582	-0.573265
Gtf3c3	1	1.94768	1.40262	1.02185	1.18879	1.04074	0.971215	0.923526	0.856425	0.485446	0.773885	2.10761	1.07697	0.00440156	0.0303917	5.53823	-3.02289	0.118367	0.356394	3.23084	-1.98081
Cyb561	1	4.228	3.75996	3.79462	3.80577	3.58954	3.04004	2.71216	2.6647	0.00381784	0.0271177	14.8141	2.17685	2.39816e-08	7.77607e-07	19.7323	-3.02999	0.149727	0.413451	14.2844	-0.856495
Mir763	1	4.51882	4.531	4.8851	4.64634	3.25944	3.88825	3.41619	2.8396	0.0322408	0.142349	21.5865	1.99155	8.71883e-11	4.29229e-09	32.2333	-3.03879	0.0666778	0.24096	22.3078	-1.03046
Trpm6	1	2.04152	2.41697	2.23888	1.84853	1.77288	1.95635	1.42652	1.57078	0.128659	0.37566	4.27256	1.74398	0.000453778	0.00473713	7.24749	-3.04463	0.172862	0.451367	4.7661	-1.27696
Il11	2	4.85225	4.85152	5.17221	7.13647	6.97186	7.27109	3.73526	3.5529	3.51866e-62	3.76507e-59	239.195	6.31882	1.57491e-08	5.29546e-07	20.0297	-3.06029	1.04117e-26	2.66752e-24	101.876	3.2617
Ppia	2	7.58518	7.62331	7.54812	7.595	7.49758	7.6092	5.80442	5.7269	1.10341e-46	6.08232e-44	239.949	3.03998	3.39716e-50	1.99342e-47	187.779	-3.06614	0.920453	0.97645	174.479	-0.0185524
Dhrs3	2	8.60728	8.49045	8.58561	8.05962	7.75125	7.88094	6.43528	6.7302	6.63672e-17	7.49846e-15	301.629	2.14046	1.15171e-61	1.17678e-58	416.268	-3.08059	8.14916e-08	2.389e-06	297.086	-0.926243
Tnfsf11	2	2.27624	2.48384	2.42919	3.63974	2.57084	2.30755	1.64314	1.75138	5.91573e-05	0.000819574	14.8586	4.45565	0.00409048	0.0286879	4.62136	-3.08884	0.112498	0.34451	7.80811	1.38909
Acat3	2	2.22754	2.42908	2.37797	2.75049	2.89109	2.67601	1.65063	1.74774	4.41708e-06	8.54775e-05	12.3391	4.15966	0.00409048	0.0286879	4.62136	-3.08884	0.180925	0.463669	6.79453	1.07497
Cyp2f2	1	1.39153	1.88993	1.91738	1.43743	1.44323	1.54996	1.26031	0.995657	0.18164	0.46501	3.42835	2.02786	0.00412871	0.0288859	5.17694	-3.11978	0.307981	0.624293	3.58446	-1.10435
Sema6b	2	3.86474	3.44082	4.03293	3.71619	3.87761	4.19181	2.52244	2.72784	1.62863e-07	4.49212e-06	22.5553	3.4131	5.50548e-07	1.32734e-05	14.8368	-3.19543	0.678196	0.881522	15.2277	0.230257
Zxda	2	2.4967	2.53818	2.76737	2.4579	1.95573	2.55341	1.74202	1.79665	0.0282848	0.129081	6.18425	2.41941	0.000144061	0.00176944	7.79789	-3.19749	0.390354	0.700755	5.80513	-0.748756
Arl14epl	1	2.61484	2.53275	2.35789	2.84336	1.83119	1.73994	1.6701	1.62422	0.075376	0.262166	6.26978	2.4685	0.000137272	0.0016981	7.9984	-3.20313	0.458138	0.753509	5.97203	-0.725099
Ism1	2	3.30836	3.10221	3.81549	5.17215	5.02161	4.86233	2.30761	2.5531	8.29315e-21	1.43673e-18	60.1439	6.01111	0.000684593	0.00668622	6.8731	-3.20752	1.64439e-07	4.52873e-06	26.4296	2.74743
Rpf2	2	4.01225	3.24382	3.53353	3.87509	3.77811	4.02208	2.69015	2.30528	1.39336e-06	3.05189e-05	20.5886	3.71661	3.16199e-05	0.000478521	11.6144	-3.21046	0.391561	0.701571	13.1505	0.513631
A730063M14Rik	1	2.45885	2.26013	2.81321	1.89608	2.27527	2.12335	1.49543	1.82636	0.16581	0.43942	4.21068	1.83614	0.000475357	0.00492566	7.21136	-3.23104	0.158521	0.429009	4.76191	-1.35899
Ccl8	2	3.48417	4.05709	3.69738	4.04516	4.15356	4.12093	2.67686	2.5417	2.28289e-10	1.05936e-08	25.5375	3.86164	1.52225e-06	3.29845e-05	13.1046	-3.2618	0.254662	0.564448	15.7244	0.611102
Rc3h2	2	5.17032	5.11764	5.51866	5.57218	5.52659	5.58419	3.80972	3.59085	1.51067e-20	2.5327e-18	63.9114	3.67377	8.54484e-15	7.6948e-13	37.0883	-3.26815	0.223113	0.523104	41.2137	0.416234
Ctsl	2	4.17432	3.66053	4.1939	3.80199	3.92487	3.88169	2.68748	2.77681	1.01171e-06	2.28473e-05	19.6958	2.9322	8.51208e-09	3.02125e-07	18.8285	-3.28741	0.512315	0.790974	15.954	-0.343744
Ubl5	2	8.00274	7.99267	7.99893	7.94236	7.99665	8.2763	6.04778	6.09368	6.83052e-45	3.55002e-42	337.934	3.40845	1.19562e-65	1.55349e-62	240.149	-3.29009	0.497418	0.781068	237.496	0.126681
Rps25	2	8.48501	8.8423	8.52698	8.53983	9.01148	8.9799	6.68981	6.74788	5.82481e-43	2.90291e-40	568.503	3.63511	3.30502e-63	3.87871e-60	349.844	-3.29933	0.0944263	0.306042	375.707	0.341441
Hat1	2	7.64458	7.37553	7.46374	7.54479	7.46594	7.9156	5.51748	5.65016	2.08641e-34	7.82535e-32	257.232	3.56131	1.25323e-48	7.01441e-46	170.132	-3.32822	0.27139	0.58331	175.494	0.242335
Crebrf	2	3.3526	2.79094	3.28993	3.08409	2.86333	3.30874	2.05431	2.21184	9.92947e-05	0.0012801	12.4465	3.13556	7.8362e-06	0.000141835	10.9706	-3.33856	0.778245	0.924787	9.69515	-0.190128
Gpr84	2	1.87312	2.12614	1.74132	2.69712	2.59496	2.87098	1.40849	1.4416	1.48469e-06	3.23247e-05	13.9114	5.72157	0.0373493	0.158277	2.24384	-3.35612	0.0124854	0.0694865	6.42152	2.38214
Hsf2	2	2.55095	2.81987	2.72255	2.22432	3.00086	3.14986	1.83017	1.88317	0.00042789	0.00449875	10.9766	3.71507	0.000276401	0.00309313	6.66592	-3.38623	0.683812	0.884479	7.22356	0.336053
Sox5	2	2.60337	2.96241	2.39706	3.01657	3.17637	3.23704	1.82822	1.93215	2.48329e-07	6.58968e-06	15.2116	4.48033	0.000949812	0.00881733	5.80808	-3.39713	0.143205	0.401939	8.51472	1.08729
Vps37a	2	5.4122	5.55344	5.81964	5.66332	5.79488	5.64852	3.77663	4.0114	2.08424e-20	3.44667e-18	68.9597	3.51384	2.95825e-19	4.46574e-17	48.396	-3.40322	0.701521	0.891797	48.3423	0.121749
Snhg11	2	2.86983	2.47683	2.67318	2.36212	2.64581	2.46327	1.78689	1.78885	0.00249591	0.0193777	7.52552	2.90197	5.77457e-05	0.000802462	8.19609	-3.44826	0.492372	0.777777	6.60092	-0.543719
Zfp292	2	4.13846	4.02368	3.45412	3.91921	4.19432	4.44982	2.7008	2.6038	1.06907e-09	4.43485e-08	26.0787	4.01373	4.65721e-07	1.15105e-05	14.1899	-3.44828	0.306718	0.623044	16.5416	0.566448
Prg4	2	2.47081	2.25929	2.70233	3.8203	3.14375	3.57648	1.72564	1.83673	3.33734e-09	1.26475e-07	23.3203	5.88332	0.00786242	0.0482935	3.49865	-3.47452	0.00176538	0.0147342	10.6605	2.38002
Pi16	2	4.64925	4.47525	4.61435	3.88382	3.98782	4.08027	3.00256	3.00594	3.85554e-05	0.000567889	19.1469	2.37874	4.93592e-14	4.04445e-12	29.5247	-3.47541	0.0173196	0.0886953	20.691	-1.08973
Adra2a	2	1.57087	2.34285	2.41022	1.95161	2.12621	2.20245	1.43854	1.42651	0.00252422	0.0195433	6.49775	3.2158	0.0010924	0.00989362	5.68615	-3.49027	0.793683	0.93044	5.06583	-0.252146
Urah	2	2.62098	2.02414	2.38039	3.07139	2.6862	2.68282	1.68639	1.61662	2.50216e-06	5.11986e-05	12.9042	4.61977	0.00240109	0.018789	4.75615	-3.49315	0.162687	0.435197	7.18382	1.14278
Snhg1	2	5.56239	5.124	5.92244	4.92785	5.63249	5.78265	3.72308	3.84452	5.97054e-11	3.00435e-09	60.7347	3.36176	1.00941e-18	1.44013e-16	50.7768	-3.52308	0.715716	0.898219	46.3917	-0.145589
Bcl6b	2	2.97141	3.32068	3.16593	2.97142	3.09212	2.94704	2.13815	2.05787	0.000140709	0.00173589	10.9021	3.11699	2.87314e-06	5.80065e-05	10.8152	-3.52689	0.54625	0.811876	9.12099	-0.403568
Fgf23	1	6.78565	7.12967	7.58294	5.33262	5.91248	5.70283	5.07836	4.89587	0.0032299	0.0237772	59.1833	1.20757	1.2008e-37	5.02143e-35	184.457	-3.53799	4.01484e-14	3.32719e-12	105.962	-2.32535
Dcn	2	10.4642	10.1543	10.3556	11.0882	11.0378	10.9151	8.29261	8.10947	7.54389e-143	3.43068e-139	2924.86	4.49923	9.23271e-97	3.05359e-93	1197.97	-3.55508	1.88854e-11	1.03474e-09	1681.01	0.952285
Xrcc4	2	2.40929	2.67833	2.50404	2.67801	2.78995	2.65212	1.68921	1.78581	2.52723e-05	0.000393424	10.5881	3.93084	0.000303694	0.00335393	6.29842	-3.55628	0.618254	0.852583	6.96045	0.382682
Slirp	2	5.01547	5.25037	4.98858	5.29292	5.79734	6.05818	3.61881	3.36343	7.76831e-18	1.02398e-15	74.6687	4.62908	3.1516e-13	2.29776e-11	28.3577	-3.56636	0.00570003	0.0374319	41.905	1.0603
Prpf39	2	4.31971	5.02182	5.0835	4.84951	4.93089	4.85451	3.30662	3.213	5.11406e-14	4.17163e-12	38.8252	3.55942	5.82171e-13	4.0967e-11	29.3437	-3.57232	0.997766	0.999194	28.3561	0.00117691
Steap2	2	3.30005	3.42904	3.20253	3.25532	3.05533	2.7861	2.16417	2.13712	0.000326181	0.00355872	11.0644	2.9769	2.71329e-07	7.11184e-06	12.8413	-3.59754	0.342065	0.659458	10.1418	-0.616792
Gm6093	2	1.63198	2.01278	2.22839	1.55892	2.27877	1.94652	1.28262	1.31834	0.00555795	0.036671	6.26198	3.45125	0.00127165	0.0111965	4.96187	-3.60485	0.894579	0.967211	4.66406	-0.132588
Mcemp1	2	1.95056	2.31638	2.51981	2.35353	2.71747	2.51139	1.6011	1.53134	4.30596e-05	0.000624373	10.0545	4.21999	0.00129199	0.0113481	4.94708	-3.63542	0.480218	0.770131	6.15275	0.600496
Rpl39	2	7.19528	6.59916	6.47166	5.70675	5.27331	7.43656	4.82497	4.585	0.00882882	0.0528378	113.042	3.30487	3.18944e-30	9.75084e-28	110.833	-3.6474	0.71968	0.900398	94.4671	-0.36773
Nop10	2	4.35366	3.75156	4.28889	3.47602	4.04193	5.00158	2.86147	2.53939	1.81698e-05	0.000297462	27.868	4.05241	1.07282e-08	3.7457e-07	17.3778	-3.71126	0.607041	0.845959	18.7905	0.321605
Cpne7	2	4.5886	4.29703	4.76104	5.2361	4.81275	5.21532	3.18467	2.75781	1.23816e-14	1.09069e-12	52.7666	4.59386	7.82652e-11	3.87397e-09	23.0491	-3.75203	0.0360548	0.154428	31.1626	0.846707
Hnrnpu	2	4.32905	3.91142	3.84059	3.2188	3.79689	4.33195	2.4238	2.77728	0.00018893	0.00223309	18.4909	3.40669	3.98881e-09	1.49914e-07	18.0094	-3.76781	0.575698	0.83002	15.4298	-0.34085
Taok1	2	4.80889	4.84948	4.79508	4.90791	5.07101	5.19329	3.21056	3.09419	1.19705e-17	1.54432e-15	48.0723	4.16104	8.15076e-15	7.39483e-13	28.832	-3.79	0.314946	0.632273	31.9765	0.377465
Ptgs2os2	2	2.82505	2.37618	2.74877	3.68522	2.80088	2.81306	1.83671	1.76832	2.48319e-06	5.08685e-05	15.8612	4.93554	0.000395476	0.00420573	5.80243	-3.81228	0.143156	0.401924	8.87948	1.13583
Il1rl1	2	7.60464	7.62688	7.76599	8.11685	7.83572	8.07531	5.48873	5.46696	3.33953e-75	7.14679e-72	352.314	4.32382	1.56228e-67	2.27349e-64	195.684	-3.84101	0.00805604	0.0491509	227.457	0.492599
Fam3c	2	4.03801	4.45115	4.41306	3.94273	4.56058	4.66186	2.9803	2.54991	3.19454e-07	8.23674e-06	30.2052	4.06395	3.56874e-10	1.60092e-08	20.5607	-3.87936	0.741957	0.910172	21.2715	0.161452
Fcf1	2	5.2265	4.89945	5.10978	4.76322	5.26718	5.40462	3.40853	3.199	2.39136e-13	1.77914e-11	47.8699	4.09461	7.22661e-17	8.11454e-15	33.7107	-3.95854	0.737798	0.908569	34.2967	0.131537
Prss46	2	2.14817	2.0956	2.20751	2.68728	2.76031	2.72236	1.51521	1.54869	4.2452e-06	8.25024e-05	12.2428	5.52286	0.00593602	0.0386675	3.24066	-3.96424	0.0700324	0.249271	6.27181	1.56256
Mgst2	2	4.46055	4.22855	4.4821	4.42968	4.59451	4.36427	2.8529	2.81032	2.10212e-12	1.34881e-10	30.1949	4.09738	3.84865e-12	2.33363e-10	21.7477	-4.01471	0.837155	0.946355	21.8888	0.0913957
Rab26os	2	3.38234	2.92896	2.74878	2.7844	3.99785	3.79089	1.8654	2.01667	4.54788e-06	8.77754e-05	16.4547	5.32667	0.000563484	0.005684	5.46587	-4.04623	0.115024	0.349073	8.94562	1.28161
Gm19705	2	3.11493	3.02467	3.17218	3.07395	2.88424	2.95133	1.9958	1.94498	2.33802e-05	0.000368542	10.9347	3.757	6.6073e-07	1.55889e-05	10.6453	-4.10819	0.601997	0.843459	9.24905	-0.343796
S100a11	2	8.22834	8.26469	8.06896	7.83439	7.88758	8.0379	5.86684	5.87792	1.40525e-58	1.24694e-55	268.325	3.73563	3.30448e-88	9.24772e-85	266.917	-4.12094	0.0358042	0.153681	229.545	-0.378942
Gda	1	6.13391	6.11761	5.92592	5.52551	5.28319	4.78966	3.78806	3.84038	1.08106e-08	3.77086e-07	44.6767	2.86267	2.14922e-36	8.5924e-34	79.1218	-4.13387	0.000169835	0.00203478	54.5167	-1.26374
Olr1	2	3.15112	3.06017	2.94323	3.28719	2.74279	3.23941	1.92198	2.02616	7.01076e-06	0.000129013	12.6761	4.23264	3.43542e-06	6.81112e-05	9.37063	-4.13778	0.876369	0.959932	9.33658	0.105875
Tslp	1	3.13514	3.03864	3.04408	2.02312	2.80575	2.45056	1.8229	1.87997	0.0412879	0.170339	5.40893	2.58203	2.94478e-07	7.64152e-06	11.2909	-4.16505	0.0517955	0.201256	7.39685	-1.60395
Erlec1	2	4.35397	4.57083	4.20901	4.62209	4.36506	4.19155	2.83188	2.64931	3.62176e-11	1.90409e-09	29.5109	4.21538	1.47014e-12	9.61964e-11	22.7606	-4.2013	0.971643	0.991878	22.2496	0.0161071
Slc44a3	2	2.00444	1.8158	1.69682	1.77334	1.84086	2.02431	1.17512	1.20127	0.00116576	0.010441	5.80609	4.42746	0.00131814	0.0115471	4.37793	-4.3583	0.941887	0.982419	4.33865	0.0705374
Wfdc21	2	0.825081	0.615767	0.736223	1.08577	1.3404	1.01664	0.470281	0.48074	0.000165135	0.0019867	5.27534	6.74755	0.088164	0.292068	0.813806	-4.43681	0.123664	0.366908	2.46572	2.33095
Uqcrb	2	4.85549	4.50078	4.03066	4.32845	3.18837	4.62046	2.61319	2.79467	5.60697e-05	0.00078216	21.1137	3.93835	8.78101e-13	5.96011e-11	24.4115	-4.50931	0.366336	0.680209	19.8911	-0.554057
Kng1	2	3.72569	4.34842	4.53561	3.13479	3.52507	3.46421	2.53397	2.27268	0.000717179	0.00694667	11.5447	2.92727	5.81257e-14	4.69927e-12	26.1167	-4.58709	0.0023801	0.0186496	16.9816	-1.67351
Nos2	2	2.92015	2.8426	2.77377	3.73974	3.73222	3.81615	1.93894	1.85774	4.51576e-09	1.67984e-07	25.3446	6.60641	0.000303367	0.0033516	5.40941	-4.73928	0.00300002	0.0223733	12.4925	1.89739
a	2	6.55097	6.38092	6.78942	6.88592	7.15772	7.07931	4.1013	4.18369	2.71033e-57	2.19121e-54	191.958	5.44834	1.35463e-43	6.84485e-41	95.2475	-4.82316	0.00686026	0.0434133	120.648	0.633689
Clu	1	9.57618	9.51369	9.73753	7.58919	7.89874	8.04179	6.45729	6.47459	4.20452e-19	6.16792e-17	245.542	2.45646	9.19743e-192	5.57686e-188	950.301	-4.92895	2.71054e-42	1.31483e-39	555.054	-2.46551
Lrg1	2	3.46488	3.19765	2.99919	3.28467	3.51845	3.5773	1.96906	2.07463	7.95563e-08	2.33603e-06	17.1163	5.40699	1.52051e-06	3.29845e-05	9.94112	-4.96557	0.471975	0.764681	11.481	0.445978
Il6	2	3.57714	3.17703	3.1801	4.8208	4.28919	3.31122	2.1188	2.17674	2.69264e-08	8.64615e-07	32.3989	6.94623	3.81323e-05	0.000562339	7.25098	-5.11433	0.00608005	0.0394856	16.1998	1.84464
Saa2	2	2.3366	2.28461	2.8989	3.30766	3.75233	3.88181	1.72707	1.70012	4.03017e-07	1.01468e-05	25.8585	7.61934	0.00331129	0.0242439	3.45687	-5.18052	0.00126015	0.0111086	11.747	2.41077
Chil1	2	1.19185	1.16005	1.22653	1.51563	1.59922	1.45602	0.791571	0.805501	0.000108176	0.00137606	5.43018	6.80277	0.00959843	0.0564319	1.55276	-5.40252	0.255805	0.565775	2.90086	1.40596
U90926	2	1.75513	2.428	2.44321	2.79974	2.72496	2.14904	1.40624	1.4988	0.000102979	0.00132058	10.5606	6.29981	0.00131424	0.0115213	4.38438	-5.46617	0.354566	0.670405	6.26002	0.840216
Saa4	2	2.08631	2.03418	2.50638	2.63599	2.90071	2.21684	1.45485	1.421	6.89454e-05	0.000935933	11.306	6.41061	0.00104228	0.00951728	4.39498	-5.49737	0.280463	0.593885	6.5633	0.922653
Hp	2	12.1091	11.8899	12.265	13.7867	13.9064	13.8709	9.38043	9.25721	0	0	24551.3	7.98486	1.61185e-202	1.17281e-198	3663.41	-5.60676	3.43421e-62	3.76507e-59	11370.2	2.38577
Fhl3	2	3.73442	3.82769	3.83117	3.50575	2.95847	3.22777	2.14109	2.13563	5.04577e-05	0.000716955	9.63103	4.61725	1.83228e-09	7.26146e-08	16.4031	-5.7618	0.0647874	0.236299	11.8542	-1.12971
Dqx1	2	3.58453	3.83693	3.90469	3.97479	4.65346	5.13117	2.38786	2.32293	8.40616e-10	3.55197e-08	41.5012	7.32923	9.7801e-07	2.21321e-05	10.8399	-5.78383	0.00502697	0.0338694	21.4957	1.54539
Akr1c18	1	2.20763	1.79667	1.54616	1.63056	1.44847	1.34962	0.944511	1.03073	0.0195018	0.0976057	3.0099	4.45638	0.000264188	0.00297475	6.26883	-5.87235	0.173008	0.451553	4.27164	-1.40472
Mmp3	2	9.66196	9.72962	9.99273	10.455	10.1741	10.1555	6.83291	6.56607	2.14662e-107	7.80961e-104	1724.72	6.51112	3.59333e-46	1.92249e-43	856.839	-5.88502	8.47295e-05	0.00111666	1096.19	0.640307
Saa3	2	13.5308	13.4645	13.7159	14.8426	14.8777	15.0295	10.6112	10.5822	0	0	48885.2	7.76829	0	0	10710.3	-5.94871	6.36666e-43	3.13008e-40	24349.6	1.82724
Ivl	1	2.38343	2.49385	1.82132	1.60357	2.17687	1.92226	1.24386	1.20604	0.00440241	0.0303917	4.8069	5.15473	0.000100615	0.00129528	7.47407	-6.16271	0.259474	0.570146	5.58967	-1.04168
Saa1	2	4.48445	4.29859	4.52492	6.2778	6.53314	6.5546	2.77979	2.73341	1.64945e-18	2.2904e-16	158.592	9.2475	5.87357e-08	1.75729e-06	14.6017	-6.19849	6.12775e-19	8.84657e-17	69.0433	3.06091
Lcn2	2	9.38868	9.52047	9.75603	11.4044	11.4913	11.4201	6.63407	6.62744	0	0	4758.54	8.98361	9.14819e-157	4.75458e-153	639.217	-6.46591	7.90628e-67	1.1063e-63	2173.06	2.52578
Mmp10	2	1.39562	1.65958	1.84528	1.7052	1.30775	2.07014	0.969681	0.98561	0.000288937	0.00320678	5.52512	6.86279	0.000148256	0.00181301	3.64531	-6.67229	0.841745	0.948314	3.99462	0.212973
Mmp13	2	5.64592	5.83709	5.77755	7.0582	6.13956	5.61153	3.21029	3.22959	5.90687e-17	6.75779e-15	128.963	8.37127	3.89687e-17	4.55858e-15	51.4673	-7.42177	0.110639	0.340282	76.274	0.959963
Csf3	2	3.91358	3.90636	4.66334	5.7901	5.99851	6.27717	2.49694	2.56161	2.38537e-14	2.01819e-12	118.683	11.2629	5.29081e-08	1.59342e-06	12.8053	-8.4879	1.28493e-11	7.27013e-10	52.6915	2.75023

## Sheet: 2. C1 pathway analysis
GroupID	Category	Term	Description	LogP	Log(q-value)	InTerm_InList	Genes	Symbols
1_Summary	Reactome Gene Sets	R-MMU-6811558	PI5P, PP2A and IER3 Regulate PI3K/AKT Signaling	-4.23958	-0.219503	5/95	13874,15234,16337,18708,64654,16324,68799,83925,268977,399558,18481,19094,93687,218772,20377,105349,19092,12759,53603,80982	Ereg,Hgf,Insr,Pik3r1,Fgf23,Inhbb,Rgmb,Trps1,Ltbp1,Flrt2,Pak3,Mapk11,Csnk1a1,Rarb,Sfrp1,Akr1c18,Prkg2,Clu,Tslp,Cemip
1_Member	Reactome Gene Sets	R-MMU-6811558	PI5P, PP2A and IER3 Regulate PI3K/AKT Signaling	-4.23958	-0.219503	5/95	13874,15234,16337,18708,64654	Ereg,Hgf,Insr,Pik3r1,Fgf23
1_Member	Reactome Gene Sets	R-MMU-199418	Negative regulation of the PI3K/AKT network	-4.09227	-0.219503	5/102	13874,15234,16337,18708,64654	Ereg,Hgf,Insr,Pik3r1,Fgf23
1_Member	GO Biological Processes	GO:0007167	enzyme linked receptor protein signaling pathway	-3.61831	-0.157154	10/593	13874,15234,16324,16337,18708,64654,68799,83925,268977,399558	Ereg,Hgf,Inhbb,Insr,Pik3r1,Fgf23,Rgmb,Trps1,Ltbp1,Flrt2
1_Member	Reactome Gene Sets	R-MMU-5654687	Downstream signaling of activated FGFR1	-3.57949	-0.157154	3/29	18708,64654,399558	Pik3r1,Fgf23,Flrt2
1_Member	Reactome Gene Sets	R-MMU-9006934	Signaling by Receptor Tyrosine Kinases	-3.42539	-0.112207	8/406	13874,15234,16337,18481,18708,19094,64654,399558	Ereg,Hgf,Insr,Pak3,Pik3r1,Mapk11,Fgf23,Flrt2
1_Member	KEGG Pathway	mmu05226	Gastric cancer	-3.31136	-0.0439293	5/150	15234,18708,64654,93687,218772	Hgf,Pik3r1,Fgf23,Csnk1a1,Rarb
1_Member	GO Biological Processes	GO:0071363	cellular response to growth factor stimulus	-3.25398	-0.0279402	8/431	15234,16337,20377,64654,68799,105349,268977,399558	Hgf,Insr,Sfrp1,Fgf23,Rgmb,Akr1c18,Ltbp1,Flrt2
1_Member	GO Biological Processes	GO:0070848	response to growth factor	-3.15692	0	8/446	15234,16337,20377,64654,68799,105349,268977,399558	Hgf,Insr,Sfrp1,Fgf23,Rgmb,Akr1c18,Ltbp1,Flrt2
1_Member	Reactome Gene Sets	R-MMU-5654736	Signaling by FGFR1	-2.98402	0	3/46	18708,64654,399558	Pik3r1,Fgf23,Flrt2
1_Member	Reactome Gene Sets	R-MMU-74751	Insulin receptor signalling cascade	-2.93006	0	3/48	16337,18708,64654	Insr,Pik3r1,Fgf23
1_Member	KEGG Pathway	mmu04923	Regulation of lipolysis in adipocytes	-2.73602	0	3/56	16337,18708,19092	Insr,Pik3r1,Prkg2
1_Member	KEGG Pathway	mmu04015	Rap1 signaling pathway	-2.62459	0	5/214	15234,16337,18708,19094,64654	Hgf,Insr,Pik3r1,Mapk11,Fgf23
1_Member	GO Biological Processes	GO:0044344	cellular response to fibroblast growth factor stimulus	-2.55068	0	3/65	20377,64654,399558	Sfrp1,Fgf23,Flrt2
1_Member	Reactome Gene Sets	R-MMU-1257604	PIP3 activates AKT signaling	-2.54744	0	5/223	13874,15234,16337,18708,64654	Ereg,Hgf,Insr,Pik3r1,Fgf23
1_Member	GO Biological Processes	GO:0071774	response to fibroblast growth factor	-2.51328	0	3/67	20377,64654,399558	Sfrp1,Fgf23,Flrt2
1_Member	KEGG Pathway	mmu04014	Ras signaling pathway	-2.47389	0	5/232	15234,16337,18481,18708,64654	Hgf,Insr,Pak3,Pik3r1,Fgf23
1_Member	Reactome Gene Sets	R-MMU-74752	Signaling by Insulin receptor	-2.42486	0	3/72	16337,18708,64654	Insr,Pik3r1,Fgf23
1_Member	KEGG Pathway	mmu05218	Melanoma	-2.42486	0	3/72	15234,18708,64654	Hgf,Pik3r1,Fgf23
1_Member	KEGG Pathway	mmu05223	Non-small cell lung cancer	-2.42486	0	3/72	15234,18708,218772	Hgf,Pik3r1,Rarb
1_Member	Reactome Gene Sets	R-MMU-9006925	Intracellular signaling by second messengers	-2.3438	0	5/249	13874,15234,16337,18708,64654	Ereg,Hgf,Insr,Pik3r1,Fgf23
1_Member	Reactome Gene Sets	R-MMU-190236	Signaling by FGFR	-2.31176	0	3/79	18708,64654,399558	Pik3r1,Fgf23,Flrt2
1_Member	GO Biological Processes	GO:0007169	transmembrane receptor protein tyrosine kinase signaling pathway	-2.29672	0	6/365	13874,15234,16337,18708,64654,399558	Ereg,Hgf,Insr,Pik3r1,Fgf23,Flrt2
1_Member	GO Biological Processes	GO:0001934	positive regulation of protein phosphorylation	-2.26203	0	9/758	12759,13874,15234,16324,16337,18708,53603,64654,80982	Clu,Ereg,Hgf,Inhbb,Insr,Pik3r1,Tslp,Fgf23,Cemip
1_Member	Reactome Gene Sets	R-MMU-5683057	MAPK family signaling cascades	-2.08214	0	5/288	13874,15234,18481,18708,64654	Ereg,Hgf,Pak3,Pik3r1,Fgf23
1_Member	KEGG Pathway	mmu04010	MAPK signaling pathway	-2.04576	0	5/294	13874,15234,16337,19094,64654	Ereg,Hgf,Insr,Mapk11,Fgf23
2_Summary	GO Biological Processes	GO:1901361	organic cyclic compound catabolic process	-4.00981	-0.219503	8/333	13107,14544,15483,16341,64654,78651,105349,237886	Cyp2f2,Gda,Hsd11b1,Eif3e,Fgf23,Lsm6,Akr1c18,Slfn9
2_Member	GO Biological Processes	GO:1901361	organic cyclic compound catabolic process	-4.00981	-0.219503	8/333	13107,14544,15483,16341,64654,78651,105349,237886	Cyp2f2,Gda,Hsd11b1,Eif3e,Fgf23,Lsm6,Akr1c18,Slfn9
2_Member	GO Biological Processes	GO:0006706	steroid catabolic process	-3.67341	-0.157154	3/27	15483,64654,105349	Hsd11b1,Fgf23,Akr1c18
3_Summary	GO Biological Processes	GO:0001817	regulation of cytokine production	-3.88042	-0.215051	12/780	12759,13874,15234,16324,16956,18708,19094,20311,53603,58185,268977,100040462,12364,13024,14190	Clu,Ereg,Hgf,Inhbb,Lpl,Pik3r1,Mapk11,Cxcl5,Tslp,Rsad2,Ltbp1,Mndal,Casp12,Ctla2a,Fgl2
3_Member	GO Biological Processes	GO:0001817	regulation of cytokine production	-3.88042	-0.215051	12/780	12759,13874,15234,16324,16956,18708,19094,20311,53603,58185,268977,100040462	Clu,Ereg,Hgf,Inhbb,Lpl,Pik3r1,Mapk11,Cxcl5,Tslp,Rsad2,Ltbp1,Mndal
3_Member	GO Biological Processes	GO:0001819	positive regulation of cytokine production	-3.48725	-0.122907	9/503	12759,13874,15234,16956,18708,19094,53603,58185,100040462	Clu,Ereg,Hgf,Lpl,Pik3r1,Mapk11,Tslp,Rsad2,Mndal
3_Member	GO Biological Processes	GO:0031347	regulation of defense response	-2.78974	0	9/631	12364,13024,13874,14190,15234,16956,20311,53603,100040462	Casp12,Ctla2a,Ereg,Fgl2,Hgf,Lpl,Cxcl5,Tslp,Mndal
3_Member	GO Biological Processes	GO:0032675	regulation of interleukin-6 production	-2.23229	0	4/166	13874,15234,16956,53603	Ereg,Hgf,Lpl,Tslp
4_Summary	WikiPathways	WP307	Translation factors	-2.90397	0	3/49	13664,16341,108112	Eif1a,Eif3e,Eif4ebp3
4_Member	WikiPathways	WP307	Translation factors	-2.90397	0	3/49	13664,16341,108112	Eif1a,Eif3e,Eif4ebp3
5_Summary	GO Biological Processes	GO:1902041	regulation of extrinsic apoptotic signaling pathway via death domain receptors	-2.82902	0	3/52	15234,20377,83925,12226,12364,12759,16324,18481,218772,58185,64654,16337,18708,78656	Hgf,Sfrp1,Trps1,Btg1,Casp12,Clu,Inhbb,Pak3,Rarb,Rsad2,Fgf23,Insr,Pik3r1,Brd8
5_Member	GO Biological Processes	GO:1902041	regulation of extrinsic apoptotic signaling pathway via death domain receptors	-2.82902	0	3/52	15234,20377,83925	Hgf,Sfrp1,Trps1
5_Member	GO Biological Processes	GO:0043065	positive regulation of apoptotic process	-2.32695	0	8/606	12226,12364,12759,16324,18481,20377,83925,218772	Btg1,Casp12,Clu,Inhbb,Pak3,Sfrp1,Trps1,Rarb
5_Member	GO Biological Processes	GO:2001235	positive regulation of apoptotic signaling pathway	-2.31732	0	4/157	12759,16324,20377,83925	Clu,Inhbb,Sfrp1,Trps1
5_Member	GO Biological Processes	GO:0050709	negative regulation of protein secretion	-2.29651	0	3/80	16324,20377,58185	Inhbb,Sfrp1,Rsad2
5_Member	GO Biological Processes	GO:0043068	positive regulation of programmed cell death	-2.28072	0	8/617	12226,12364,12759,16324,18481,20377,83925,218772	Btg1,Casp12,Clu,Inhbb,Pak3,Sfrp1,Trps1,Rarb
5_Member	GO Biological Processes	GO:1903531	negative regulation of secretion by cell	-2.17852	0	4/172	16324,20377,58185,64654	Inhbb,Sfrp1,Rsad2,Fgf23
5_Member	GO Biological Processes	GO:0046888	negative regulation of hormone secretion	-2.16802	0	3/89	16324,20377,64654	Inhbb,Sfrp1,Fgf23
5_Member	GO Biological Processes	GO:0032870	cellular response to hormone stimulus	-2.1288	0	6/396	16324,16337,18708,20377,78656,218772	Inhbb,Insr,Pik3r1,Sfrp1,Brd8,Rarb
5_Member	GO Biological Processes	GO:0010942	positive regulation of cell death	-2.00393	0	8/689	12226,12364,12759,16324,18481,20377,83925,218772	Btg1,Casp12,Clu,Inhbb,Pak3,Sfrp1,Trps1,Rarb
6_Summary	Reactome Gene Sets	R-MMU-8957275	Post-translational protein phosphorylation	-2.81871	0	4/114	12268,64654,268977,385643,12759	C4b,Fgf23,Ltbp1,Kng2,Clu
6_Member	Reactome Gene Sets	R-MMU-8957275	Post-translational protein phosphorylation	-2.81871	0	4/114	12268,64654,268977,385643	C4b,Fgf23,Ltbp1,Kng2
6_Member	Reactome Gene Sets	R-MMU-381426	Regulation of Insulin-like Growth Factor (IGF) transport and uptake by Insulin-like Growth Factor Binding Proteins (IGFBPs)	-2.73696	0	4/120	12268,64654,268977,385643	C4b,Fgf23,Ltbp1,Kng2
6_Member	KEGG Pathway	mmu04610	Complement and coagulation cascades	-2.11547	0	3/93	12268,12759,385643	C4b,Clu,Kng2
7_Summary	GO Biological Processes	GO:0032330	regulation of chondrocyte differentiation	-2.78159	0	3/54	19092,83925,218772	Prkg2,Trps1,Rarb
7_Member	GO Biological Processes	GO:0032330	regulation of chondrocyte differentiation	-2.78159	0	3/54	19092,83925,218772	Prkg2,Trps1,Rarb
7_Member	GO Biological Processes	GO:0061035	regulation of cartilage development	-2.42486	0	3/72	19092,83925,218772	Prkg2,Trps1,Rarb
8_Summary	GO Biological Processes	GO:0090101	negative regulation of transmembrane receptor protein serine/threonine kinase signaling pathway	-2.62256	0	4/129	20377,24071,268977,329506,16324,68799	Sfrp1,Synj2bp,Ltbp1,Ctdspl2,Inhbb,Rgmb
8_Member	GO Biological Processes	GO:0090101	negative regulation of transmembrane receptor protein serine/threonine kinase signaling pathway	-2.62256	0	4/129	20377,24071,268977,329506	Sfrp1,Synj2bp,Ltbp1,Ctdspl2
8_Member	GO Biological Processes	GO:0090092	regulation of transmembrane receptor protein serine/threonine kinase signaling pathway	-2.29331	0	5/256	16324,20377,24071,268977,329506	Inhbb,Sfrp1,Synj2bp,Ltbp1,Ctdspl2
8_Member	KEGG Pathway	mmu04350	TGF-beta signaling pathway	-2.09013	0	3/95	16324,68799,268977	Inhbb,Rgmb,Ltbp1
9_Summary	GO Biological Processes	GO:0048260	positive regulation of receptor-mediated endocytosis	-2.58936	0	3/63	12759,16337,24071	Clu,Insr,Synj2bp
9_Member	GO Biological Processes	GO:0048260	positive regulation of receptor-mediated endocytosis	-2.58936	0	3/63	12759,16337,24071	Clu,Insr,Synj2bp
10_Summary	GO Biological Processes	GO:0006468	protein phosphorylation	-2.5197	0	9/692	12848,16337,18481,18708,19092,19094,74653,93687,225997,15234,13874	Cops2,Insr,Pak3,Pik3r1,Prkg2,Mapk11,Pomk,Csnk1a1,Trpm6,Hgf,Ereg
10_Member	GO Biological Processes	GO:0006468	protein phosphorylation	-2.5197	0	9/692	12848,16337,18481,18708,19092,19094,74653,93687,225997	Cops2,Insr,Pak3,Pik3r1,Prkg2,Mapk11,Pomk,Csnk1a1,Trpm6
10_Member	KEGG Pathway	mmu05211	Renal cell carcinoma	-2.49503	0	3/68	15234,18481,18708	Hgf,Pak3,Pik3r1
10_Member	KEGG Pathway	mmu04012	ErbB signaling pathway	-2.23752	0	3/84	13874,18481,18708	Ereg,Pak3,Pik3r1
10_Member	Reactome Gene Sets	R-MMU-4420097	VEGFA-VEGFR2 Pathway	-2.12837	0	3/92	18481,18708,19094	Pak3,Pik3r1,Mapk11
10_Member	Reactome Gene Sets	R-MMU-194138	Signaling by VEGF	-2.0293	0	3/100	18481,18708,19094	Pak3,Pik3r1,Mapk11
11_Summary	KEGG Pathway	mmu05133	Pertussis	-2.34292	0	3/77	12268,19094,20311	C4b,Mapk11,Cxcl5
11_Member	KEGG Pathway	mmu05133	Pertussis	-2.34292	0	3/77	12268,19094,20311	C4b,Mapk11,Cxcl5
12_Summary	GO Biological Processes	GO:0097193	intrinsic apoptotic signaling pathway	-2.27885	0	4/161	12364,12759,17193,18708	Casp12,Clu,Mbd4,Pik3r1
12_Member	GO Biological Processes	GO:0097193	intrinsic apoptotic signaling pathway	-2.27885	0	4/161	12364,12759,17193,18708	Casp12,Clu,Mbd4,Pik3r1
13_Summary	GO Biological Processes	GO:0008285	negative regulation of cell population proliferation	-2.2114	0	9/772	12226,13874,14955,18708,19092,19094,20377,24071,218772	Btg1,Ereg,H19,Pik3r1,Prkg2,Mapk11,Sfrp1,Synj2bp,Rarb
13_Member	GO Biological Processes	GO:0008285	negative regulation of cell population proliferation	-2.2114	0	9/772	12226,13874,14955,18708,19092,19094,20377,24071,218772	Btg1,Ereg,H19,Pik3r1,Prkg2,Mapk11,Sfrp1,Synj2bp,Rarb

## Sheet: 3. C2  pathway analysis
GroupID	Category	Term	Description	LogP	Log(q-value)	InTerm_InList	Genes	Symbols
1_Summary	GO Biological Processes	GO:0031349	positive regulation of defense response	-13.2322	-8.96478	34/297	11421,11596,11765,11770,12266,12424,12608,13032,14825,16149,16174,16193,16452,17082,17390,19225,19294,20850,21333,21943,52118,53323,56489,66259,72512,77125,78334,80859,83433,97165,106512,226691,242202,383619,11847,12029,12258,12363,12702,15937,20698,23959,64292,72565,80750,103213,216161,230709,244329,270151,11652,14068,20306,71660,11551,12010,12051,12475,12654,16190,16453,17128,18038,18124,18126,…	Ace,Ager,Ap1g1,Fabp4,C3,Cck,Cebpb,Ctsc,Cxcl1,Cd74,Il18rap,Il6,Jak2,Il1rl1,Mmp2,Ptgs2,Nectin2,Stat5a,Tac1,Tnfsf11,Pvr,Ube2k,Ikbke,Camk2n1,Sting1,Il33,Cdk19,Nfkbiz,Trem2,Hmgb2,Gpsm3,Ifi207,Pde5a,Aim2,Arg2,Bcl6b,Serping1,Casp4,Socs3,Ier3,Sphk1,Nt5e,Ptges,Uaca,N4bp1,Traf3ip2,Sbno2,Zmpste24,Mcph1,Nlrx1,Akt2,F7,Ccl7,Rarres2,Adra2a,B2m,Bcl3,Cd14,Chil1,Il4ra,Jak3,Smad4,Nfkbil1,Nr4a3,Nos2,Saa2,Tnfrsf9,Tra…
1_Member	GO Biological Processes	GO:0031349	positive regulation of defense response	-13.2322	-8.96478	34/297	11421,11596,11765,11770,12266,12424,12608,13032,14825,16149,16174,16193,16452,17082,17390,19225,19294,20850,21333,21943,52118,53323,56489,66259,72512,77125,78334,80859,83433,97165,106512,226691,242202,383619	Ace,Ager,Ap1g1,Fabp4,C3,Cck,Cebpb,Ctsc,Cxcl1,Cd74,Il18rap,Il6,Jak2,Il1rl1,Mmp2,Ptgs2,Nectin2,Stat5a,Tac1,Tnfsf11,Pvr,Ube2k,Ikbke,Camk2n1,Sting1,Il33,Cdk19,Nfkbiz,Trem2,Hmgb2,Gpsm3,Ifi207,Pde5a,Aim2
1_Member	GO Biological Processes	GO:0031347	regulation of defense response	-12.7558	-8.78942	50/631	11421,11596,11765,11770,11847,12029,12258,12266,12363,12424,12608,12702,13032,14825,15937,16149,16174,16193,16452,17082,17390,19225,19294,20698,20850,21333,21943,23959,52118,53323,56489,64292,66259,72512,72565,77125,78334,80750,80859,83433,97165,103213,106512,216161,226691,230709,242202,244329,270151,383619	Ace,Ager,Ap1g1,Fabp4,Arg2,Bcl6b,Serping1,C3,Casp4,Cck,Cebpb,Socs3,Ctsc,Cxcl1,Ier3,Cd74,Il18rap,Il6,Jak2,Il1rl1,Mmp2,Ptgs2,Nectin2,Sphk1,Stat5a,Tac1,Tnfsf11,Nt5e,Pvr,Ube2k,Ikbke,Ptges,Camk2n1,Sting1,Uaca,Il33,Cdk19,N4bp1,Nfkbiz,Trem2,Hmgb2,Traf3ip2,Gpsm3,Sbno2,Ifi207,Zmpste24,Pde5a,Mcph1,Nlrx1,Aim2
1_Member	GO Biological Processes	GO:0032103	positive regulation of response to external stimulus	-9.9166	-6.27735	37/453	11421,11596,11652,11765,11770,12266,12608,13032,14068,14825,16149,16174,16193,16452,17082,17390,19225,19294,20306,20850,21333,21943,52118,53323,56489,66259,71660,72512,77125,78334,80859,83433,97165,106512,226691,242202,383619	Ace,Ager,Akt2,Ap1g1,Fabp4,C3,Cebpb,Ctsc,F7,Cxcl1,Cd74,Il18rap,Il6,Jak2,Il1rl1,Mmp2,Ptgs2,Nectin2,Ccl7,Stat5a,Tac1,Tnfsf11,Pvr,Ube2k,Ikbke,Camk2n1,Rarres2,Sting1,Il33,Cdk19,Nfkbiz,Trem2,Hmgb2,Gpsm3,Ifi207,Pde5a,Aim2
1_Member	GO Biological Processes	GO:0050727	regulation of inflammatory response	-9.84581	-6.27735	32/351	11421,11596,11770,12029,12266,12363,12608,12702,13032,15937,16193,16452,17082,19225,20698,20850,21333,21943,23959,64292,66259,72512,72565,77125,78334,80859,83433,106512,216161,242202,244329,270151	Ace,Ager,Fabp4,Bcl6b,C3,Casp4,Cebpb,Socs3,Ctsc,Ier3,Il6,Jak2,Il1rl1,Ptgs2,Sphk1,Stat5a,Tac1,Tnfsf11,Nt5e,Ptges,Camk2n1,Sting1,Uaca,Il33,Cdk19,Nfkbiz,Trem2,Gpsm3,Sbno2,Pde5a,Mcph1,Nlrx1
1_Member	GO Biological Processes	GO:0050729	positive regulation of inflammatory response	-9.56818	-6.0789	20/143	11421,11596,11770,12266,12608,13032,16193,16452,17082,19225,20850,21333,21943,66259,77125,78334,80859,83433,106512,242202	Ace,Ager,Fabp4,C3,Cebpb,Ctsc,Il6,Jak2,Il1rl1,Ptgs2,Stat5a,Tac1,Tnfsf11,Camk2n1,Il33,Cdk19,Nfkbiz,Trem2,Gpsm3,Pde5a
1_Member	GO Biological Processes	GO:0001817	regulation of cytokine production	-8.02389	-4.78358	47/780	11551,11596,11847,12010,12029,12051,12266,12363,12475,12608,12654,16149,16190,16193,16452,16453,17082,17128,18038,18124,18126,19225,20209,20698,20850,21942,22036,22163,67313,72512,74048,76438,77125,77446,78317,80750,83433,96875,97165,106512,110751,217410,226691,229603,270151,320924,383619	Adra2a,Ager,Arg2,B2m,Bcl6b,Bcl3,C3,Casp4,Cd14,Cebpb,Chil1,Cd74,Il4ra,Il6,Jak2,Jak3,Il1rl1,Smad4,Nfkbil1,Nr4a3,Nos2,Ptgs2,Saa2,Sphk1,Stat5a,Tnfrsf9,Traip,Tnfrsf4,Inava,Sting1,Vsir,Rftn1,Il33,Heg1,Ccdc88b,N4bp1,Trem2,Prg4,Hmgb2,Gpsm3,Adam33,Trib2,Ifi207,Otud7b,Nlrx1,Ccbe1,Aim2
1_Member	GO Biological Processes	GO:0001819	positive regulation of cytokine production	-6.12908	-3.16268	32/503	11551,11596,12010,12051,12266,12363,12475,12608,12654,16149,16190,16193,16452,17082,18124,18126,19225,20209,20698,20850,67313,72512,76438,77125,77446,78317,83433,97165,106512,226691,320924,383619	Adra2a,Ager,B2m,Bcl3,C3,Casp4,Cd14,Cebpb,Chil1,Cd74,Il4ra,Il6,Jak2,Il1rl1,Nr4a3,Nos2,Ptgs2,Saa2,Sphk1,Stat5a,Inava,Sting1,Rftn1,Il33,Heg1,Ccdc88b,Trem2,Hmgb2,Gpsm3,Ifi207,Ccbe1,Aim2
2_Summary	GO Biological Processes	GO:0006954	inflammatory response	-11.413	-7.62272	41/485	11551,11596,12061,12266,12363,12475,12514,12608,12654,13479,14825,15439,16174,16181,16190,16193,16644,18126,18129,19225,20208,20209,20210,20211,20306,20307,20698,20716,20969,21333,21857,22163,70450,71660,77134,80859,83433,97165,103213,108078,383619	Adra2a,Ager,Bdkrb1,C3,Casp4,Cd14,Cd68,Cebpb,Chil1,Dpep1,Cxcl1,Hp,Il18rap,Il1rn,Il4ra,Il6,Kng1,Nos2,Notch2,Ptgs2,Saa1,Saa2,Saa3,Saa4,Ccl7,Ccl8,Sphk1,Serpina3n,Sdc1,Tac1,Timp1,Tnfrsf4,Unc13d,Rarres2,Hnrnpa0,Nfkbiz,Trem2,Hmgb2,Traf3ip2,Olr1,Aim2
2_Member	GO Biological Processes	GO:0006954	inflammatory response	-11.413	-7.62272	41/485	11551,11596,12061,12266,12363,12475,12514,12608,12654,13479,14825,15439,16174,16181,16190,16193,16644,18126,18129,19225,20208,20209,20210,20211,20306,20307,20698,20716,20969,21333,21857,22163,70450,71660,77134,80859,83433,97165,103213,108078,383619	Adra2a,Ager,Bdkrb1,C3,Casp4,Cd14,Cd68,Cebpb,Chil1,Dpep1,Cxcl1,Hp,Il18rap,Il1rn,Il4ra,Il6,Kng1,Nos2,Notch2,Ptgs2,Saa1,Saa2,Saa3,Saa4,Ccl7,Ccl8,Sphk1,Serpina3n,Sdc1,Tac1,Timp1,Tnfrsf4,Unc13d,Rarres2,Hnrnpa0,Nfkbiz,Trem2,Hmgb2,Traf3ip2,Olr1,Aim2
2_Member	GO Biological Processes	GO:0006953	acute-phase response	-6.15418	-3.1655	8/32	15439,16181,16193,20208,20209,20210,20211,20716	Hp,Il1rn,Il6,Saa1,Saa2,Saa3,Saa4,Serpina3n
2_Member	GO Biological Processes	GO:0002526	acute inflammatory response	-5.11126	-2.42361	10/71	11551,14825,15439,16181,16193,20208,20209,20210,20211,20716	Adra2a,Cxcl1,Hp,Il1rn,Il6,Saa1,Saa2,Saa3,Saa4,Serpina3n
3_Summary	GO Biological Processes	GO:0030335	positive regulation of cell migration	-8.56948	-5.14715	40/577	11551,11596,11652,12061,12778,13036,13649,14068,14164,14726,15185,16149,16416,16452,16819,17390,17392,18124,19225,19241,20195,20306,20359,20360,20683,20698,20850,21333,21812,21838,26921,57264,71660,74048,83433,104943,105732,106512,232227,320924,13179,21814,72674	Adra2a,Ager,Akt2,Bdkrb1,Ackr3,Ctsh,Egfr,F7,Fgf1,Pdpn,Hdac6,Cd74,Itgb3,Jak2,Lcn2,Mmp2,Mmp3,Nr4a3,Ptgs2,Tmsb4x,S100a11,Ccl7,Sema6b,Sema6c,Sp1,Sphk1,Stat5a,Tac1,Tgfbr1,Thy1,Map4k4,Retn,Rarres2,Vsir,Trem2,Fam110c,Fam83h,Gpsm3,Iqsec1,Ccbe1,Dcn,Tgfbr3,Adipor1
3_Member	GO Biological Processes	GO:0030335	positive regulation of cell migration	-8.56948	-5.14715	40/577	11551,11596,11652,12061,12778,13036,13649,14068,14164,14726,15185,16149,16416,16452,16819,17390,17392,18124,19225,19241,20195,20306,20359,20360,20683,20698,20850,21333,21812,21838,26921,57264,71660,74048,83433,104943,105732,106512,232227,320924	Adra2a,Ager,Akt2,Bdkrb1,Ackr3,Ctsh,Egfr,F7,Fgf1,Pdpn,Hdac6,Cd74,Itgb3,Jak2,Lcn2,Mmp2,Mmp3,Nr4a3,Ptgs2,Tmsb4x,S100a11,Ccl7,Sema6b,Sema6c,Sp1,Sphk1,Stat5a,Tac1,Tgfbr1,Thy1,Map4k4,Retn,Rarres2,Vsir,Trem2,Fam110c,Fam83h,Gpsm3,Iqsec1,Ccbe1
3_Member	GO Biological Processes	GO:2000147	positive regulation of cell motility	-8.00961	-4.78358	40/604	11551,11596,11652,12061,12778,13036,13649,14068,14164,14726,15185,16149,16416,16452,16819,17390,17392,18124,19225,19241,20195,20306,20359,20360,20683,20698,20850,21333,21812,21838,26921,57264,71660,74048,83433,104943,105732,106512,232227,320924	Adra2a,Ager,Akt2,Bdkrb1,Ackr3,Ctsh,Egfr,F7,Fgf1,Pdpn,Hdac6,Cd74,Itgb3,Jak2,Lcn2,Mmp2,Mmp3,Nr4a3,Ptgs2,Tmsb4x,S100a11,Ccl7,Sema6b,Sema6c,Sp1,Sphk1,Stat5a,Tac1,Tgfbr1,Thy1,Map4k4,Retn,Rarres2,Vsir,Trem2,Fam110c,Fam83h,Gpsm3,Iqsec1,Ccbe1
3_Member	GO Biological Processes	GO:0051272	positive regulation of cellular component movement	-7.67645	-4.53599	40/621	11551,11596,11652,12061,12778,13036,13649,14068,14164,14726,15185,16149,16416,16452,16819,17390,17392,18124,19225,19241,20195,20306,20359,20360,20683,20698,20850,21333,21812,21838,26921,57264,71660,74048,83433,104943,105732,106512,232227,320924	Adra2a,Ager,Akt2,Bdkrb1,Ackr3,Ctsh,Egfr,F7,Fgf1,Pdpn,Hdac6,Cd74,Itgb3,Jak2,Lcn2,Mmp2,Mmp3,Nr4a3,Ptgs2,Tmsb4x,S100a11,Ccl7,Sema6b,Sema6c,Sp1,Sphk1,Stat5a,Tac1,Tgfbr1,Thy1,Map4k4,Retn,Rarres2,Vsir,Trem2,Fam110c,Fam83h,Gpsm3,Iqsec1,Ccbe1
3_Member	GO Biological Processes	GO:0040017	positive regulation of locomotion	-7.6573	-4.53599	40/622	11551,11596,11652,12061,12778,13036,13649,14068,14164,14726,15185,16149,16416,16452,16819,17390,17392,18124,19225,19241,20195,20306,20359,20360,20683,20698,20850,21333,21812,21838,26921,57264,71660,74048,83433,104943,105732,106512,232227,320924	Adra2a,Ager,Akt2,Bdkrb1,Ackr3,Ctsh,Egfr,F7,Fgf1,Pdpn,Hdac6,Cd74,Itgb3,Jak2,Lcn2,Mmp2,Mmp3,Nr4a3,Ptgs2,Tmsb4x,S100a11,Ccl7,Sema6b,Sema6c,Sp1,Sphk1,Stat5a,Tac1,Tgfbr1,Thy1,Map4k4,Retn,Rarres2,Vsir,Trem2,Fam110c,Fam83h,Gpsm3,Iqsec1,Ccbe1
3_Member	GO Biological Processes	GO:0010632	regulation of epithelial cell migration	-3.55961	-1.41661	16/241	11596,13036,13179,14164,15185,16416,16819,19225,20683,20850,21333,21814,26921,72674,232227,320924	Ager,Ctsh,Dcn,Fgf1,Hdac6,Itgb3,Lcn2,Ptgs2,Sp1,Stat5a,Tac1,Tgfbr3,Map4k4,Adipor1,Iqsec1,Ccbe1
3_Member	GO Biological Processes	GO:0010634	positive regulation of epithelial cell migration	-3.37077	-1.3119	12/156	13036,14164,15185,16416,16819,19225,20683,20850,21333,26921,232227,320924	Ctsh,Fgf1,Hdac6,Itgb3,Lcn2,Ptgs2,Sp1,Stat5a,Tac1,Map4k4,Iqsec1,Ccbe1
4_Summary	GO Biological Processes	GO:0009725	response to hormone	-8.38229	-5.01795	41/610	11551,11652,11839,12333,14573,15370,16181,16193,16323,16452,17386,17390,17751,18124,18126,18227,19662,20683,20715,20716,20750,20850,21333,21812,21814,21857,51810,56089,57264,71660,72674,74051,77781,94180,97165,100102,104886,108067,213053,238393,628900,11596,67313,83433	Adra2a,Akt2,Areg,Capn1,Gdnf,Nr4a1,Il1rn,Il6,Inhba,Jak2,Mmp13,Mmp2,Mt3,Nr4a3,Nos2,Nr4a2,Rbp4,Sp1,Serpina3g,Serpina3n,Spp1,Stat5a,Tac1,Tgfbr1,Tgfbr3,Timp1,Hnrnpu,Ramp3,Retn,Rarres2,Adipor1,Steap2,Epm2aip1,Acsbg1,Hmgb2,Pcsk9,Rab15,Eif2b3,Slc39a14,Serpina3f,Serpina3i,Ager,Inava,Trem2
4_Member	GO Biological Processes	GO:0009725	response to hormone	-8.38229	-5.01795	41/610	11551,11652,11839,12333,14573,15370,16181,16193,16323,16452,17386,17390,17751,18124,18126,18227,19662,20683,20715,20716,20750,20850,21333,21812,21814,21857,51810,56089,57264,71660,72674,74051,77781,94180,97165,100102,104886,108067,213053,238393,628900	Adra2a,Akt2,Areg,Capn1,Gdnf,Nr4a1,Il1rn,Il6,Inhba,Jak2,Mmp13,Mmp2,Mt3,Nr4a3,Nos2,Nr4a2,Rbp4,Sp1,Serpina3g,Serpina3n,Spp1,Stat5a,Tac1,Tgfbr1,Tgfbr3,Timp1,Hnrnpu,Ramp3,Retn,Rarres2,Adipor1,Steap2,Epm2aip1,Acsbg1,Hmgb2,Pcsk9,Rab15,Eif2b3,Slc39a14,Serpina3f,Serpina3i
4_Member	GO Biological Processes	GO:1901652	response to peptide	-6.37532	-3.36317	26/348	11596,11652,12333,15370,16452,17390,18124,18227,19662,20683,20715,20716,20850,21814,56089,57264,67313,71660,77781,83433,100102,104886,108067,213053,238393,628900	Ager,Akt2,Capn1,Nr4a1,Jak2,Mmp2,Nr4a3,Nr4a2,Rbp4,Sp1,Serpina3g,Serpina3n,Stat5a,Tgfbr3,Ramp3,Retn,Inava,Rarres2,Epm2aip1,Trem2,Pcsk9,Rab15,Eif2b3,Slc39a14,Serpina3f,Serpina3i
4_Member	GO Biological Processes	GO:0043434	response to peptide hormone	-5.1239	-2.42467	21/287	11652,12333,15370,16452,18124,18227,19662,20683,20715,20716,20850,21814,57264,71660,77781,100102,104886,108067,213053,238393,628900	Akt2,Capn1,Nr4a1,Jak2,Nr4a3,Nr4a2,Rbp4,Sp1,Serpina3g,Serpina3n,Stat5a,Tgfbr3,Retn,Rarres2,Epm2aip1,Pcsk9,Rab15,Eif2b3,Slc39a14,Serpina3f,Serpina3i
4_Member	GO Biological Processes	GO:1901653	cellular response to peptide	-2.3061	-0.759661	13/235	11596,11652,15370,16452,18124,18227,20683,20850,71660,83433,100102,104886,213053	Ager,Akt2,Nr4a1,Jak2,Nr4a3,Nr4a2,Sp1,Stat5a,Rarres2,Trem2,Pcsk9,Rab15,Slc39a14
4_Member	GO Biological Processes	GO:0071375	cellular response to peptide hormone stimulus	-2.17215	-0.675572	11/190	11652,15370,16452,18124,18227,20683,20850,71660,100102,104886,213053	Akt2,Nr4a1,Jak2,Nr4a3,Nr4a2,Sp1,Stat5a,Rarres2,Pcsk9,Rab15,Slc39a14
4_Member	GO Biological Processes	GO:0032870	cellular response to hormone stimulus	-2.08466	-0.623509	18/396	11551,11652,14573,15370,16323,16452,17751,18124,18227,20683,20850,51810,56089,71660,72674,100102,104886,213053	Adra2a,Akt2,Gdnf,Nr4a1,Inhba,Jak2,Mt3,Nr4a3,Nr4a2,Sp1,Stat5a,Hnrnpu,Ramp3,Rarres2,Adipor1,Pcsk9,Rab15,Slc39a14
5_Summary	GO Biological Processes	GO:0010817	regulation of hormone levels	-8.23057	-4.91738	39/569	11421,11551,13030,13039,13116,15364,15925,16156,16181,16193,16323,16452,16878,17128,18126,18641,18671,19275,19326,19662,20148,20502,20750,21333,21943,50790,54393,54525,57264,66259,69227,75767,93692,98711,100198,108115,213053,230709,230908,11765,12424,16190,17386,20698,20911,20969,54140,64292,70450,83433,104886,268373,16149	Ace,Adra2a,Ctsb,Ctsl,Cyp46a1,Hmga2,Ide,Il11,Il1rn,Il6,Inhba,Jak2,Lif,Smad4,Nos2,Pfkl,Abcb1a,Ptprn,Rab11b,Rbp4,Dhrs3,Slc16a2,Spp1,Tac1,Tnfsf11,Acsl4,Gabbr1,Syt7,Retn,Camk2n1,Selenot,Rab11fip1,Glrx,Rdh10,H6pd,Slco4a1,Slc39a14,Zmpste24,Tardbp,Ap1g1,Cck,Il4ra,Mmp13,Sphk1,Stxbp2,Sdc1,Avpr1a,Ptges,Unc13d,Trem2,Rab15,Ppia,Cd74
5_Member	GO Biological Processes	GO:0010817	regulation of hormone levels	-8.23057	-4.91738	39/569	11421,11551,13030,13039,13116,15364,15925,16156,16181,16193,16323,16452,16878,17128,18126,18641,18671,19275,19326,19662,20148,20502,20750,21333,21943,50790,54393,54525,57264,66259,69227,75767,93692,98711,100198,108115,213053,230709,230908	Ace,Adra2a,Ctsb,Ctsl,Cyp46a1,Hmga2,Ide,Il11,Il1rn,Il6,Inhba,Jak2,Lif,Smad4,Nos2,Pfkl,Abcb1a,Ptprn,Rab11b,Rbp4,Dhrs3,Slc16a2,Spp1,Tac1,Tnfsf11,Acsl4,Gabbr1,Syt7,Retn,Camk2n1,Selenot,Rab11fip1,Glrx,Rdh10,H6pd,Slco4a1,Slc39a14,Zmpste24,Tardbp
5_Member	GO Biological Processes	GO:1903532	positive regulation of secretion by cell	-7.18491	-4.09357	28/360	11765,12424,16190,16452,16878,17128,17386,19662,20698,20750,20911,20969,21333,21943,50790,54140,54393,54525,57264,64292,66259,69227,70450,83433,93692,104886,230908,268373	Ap1g1,Cck,Il4ra,Jak2,Lif,Smad4,Mmp13,Rbp4,Sphk1,Spp1,Stxbp2,Sdc1,Tac1,Tnfsf11,Acsl4,Avpr1a,Gabbr1,Syt7,Retn,Ptges,Camk2n1,Selenot,Unc13d,Trem2,Glrx,Rab15,Tardbp,Ppia
5_Member	GO Biological Processes	GO:0051047	positive regulation of secretion	-5.94845	-3.02344	28/414	11765,12424,16190,16452,16878,17128,17386,19662,20698,20750,20911,20969,21333,21943,50790,54140,54393,54525,57264,64292,66259,69227,70450,83433,93692,104886,230908,268373	Ap1g1,Cck,Il4ra,Jak2,Lif,Smad4,Mmp13,Rbp4,Sphk1,Spp1,Stxbp2,Sdc1,Tac1,Tnfsf11,Acsl4,Avpr1a,Gabbr1,Syt7,Retn,Ptges,Camk2n1,Selenot,Unc13d,Trem2,Glrx,Rab15,Tardbp,Ppia
5_Member	GO Biological Processes	GO:0046883	regulation of hormone secretion	-5.80115	-2.93166	23/304	11551,15364,16156,16193,16323,16452,16878,17128,18126,18641,19662,20750,21333,21943,50790,54393,54525,57264,66259,69227,75767,93692,230908	Adra2a,Hmga2,Il11,Il6,Inhba,Jak2,Lif,Smad4,Nos2,Pfkl,Rbp4,Spp1,Tac1,Tnfsf11,Acsl4,Gabbr1,Syt7,Retn,Camk2n1,Selenot,Rab11fip1,Glrx,Tardbp
5_Member	GO Biological Processes	GO:1903530	regulation of secretion by cell	-5.44649	-2.64146	37/675	11551,11765,12424,15364,16156,16181,16190,16193,16323,16452,16878,17128,17386,18126,18641,19662,20698,20750,20911,20969,21333,21943,50790,54140,54393,54525,57264,64292,66259,69227,70450,75767,83433,93692,104886,230908,268373	Adra2a,Ap1g1,Cck,Hmga2,Il11,Il1rn,Il4ra,Il6,Inhba,Jak2,Lif,Smad4,Mmp13,Nos2,Pfkl,Rbp4,Sphk1,Spp1,Stxbp2,Sdc1,Tac1,Tnfsf11,Acsl4,Avpr1a,Gabbr1,Syt7,Retn,Ptges,Camk2n1,Selenot,Unc13d,Rab11fip1,Trem2,Glrx,Rab15,Tardbp,Ppia
5_Member	GO Biological Processes	GO:0051046	regulation of secretion	-5.03779	-2.37242	39/760	11421,11551,11765,12424,15364,16149,16156,16181,16190,16193,16323,16452,16878,17128,17386,18126,18641,19662,20698,20750,20911,20969,21333,21943,50790,54140,54393,54525,57264,64292,66259,69227,70450,75767,83433,93692,104886,230908,268373	Ace,Adra2a,Ap1g1,Cck,Hmga2,Cd74,Il11,Il1rn,Il4ra,Il6,Inhba,Jak2,Lif,Smad4,Mmp13,Nos2,Pfkl,Rbp4,Sphk1,Spp1,Stxbp2,Sdc1,Tac1,Tnfsf11,Acsl4,Avpr1a,Gabbr1,Syt7,Retn,Ptges,Camk2n1,Selenot,Unc13d,Rab11fip1,Trem2,Glrx,Rab15,Tardbp,Ppia
5_Member	GO Biological Processes	GO:0046887	positive regulation of hormone secretion	-4.29593	-1.87345	14/165	16452,16878,17128,19662,20750,21333,21943,50790,54393,57264,66259,69227,93692,230908	Jak2,Lif,Smad4,Rbp4,Spp1,Tac1,Tnfsf11,Acsl4,Gabbr1,Retn,Camk2n1,Selenot,Glrx,Tardbp
5_Member	GO Biological Processes	GO:0002791	regulation of peptide secretion	-4.17646	-1.79552	17/236	11551,15364,16149,16193,16452,16878,18126,18641,19662,21943,50790,54393,54525,66259,69227,93692,230908	Adra2a,Hmga2,Cd74,Il6,Jak2,Lif,Nos2,Pfkl,Rbp4,Tnfsf11,Acsl4,Gabbr1,Syt7,Camk2n1,Selenot,Glrx,Tardbp
5_Member	GO Biological Processes	GO:0090087	regulation of peptide transport	-4.10871	-1.73891	17/239	11551,15364,16149,16193,16452,16878,18126,18641,19662,21943,50790,54393,54525,66259,69227,93692,230908	Adra2a,Hmga2,Cd74,Il6,Jak2,Lif,Nos2,Pfkl,Rbp4,Tnfsf11,Acsl4,Gabbr1,Syt7,Camk2n1,Selenot,Glrx,Tardbp
5_Member	GO Biological Processes	GO:0090276	regulation of peptide hormone secretion	-3.76827	-1.52715	16/231	11551,15364,16193,16452,16878,18126,18641,19662,21943,50790,54393,54525,66259,69227,93692,230908	Adra2a,Hmga2,Il6,Jak2,Lif,Nos2,Pfkl,Rbp4,Tnfsf11,Acsl4,Gabbr1,Syt7,Camk2n1,Selenot,Glrx,Tardbp
5_Member	GO Biological Processes	GO:0090277	positive regulation of peptide hormone secretion	-3.11217	-1.1628	10/122	16452,16878,19662,21943,50790,54393,66259,69227,93692,230908	Jak2,Lif,Rbp4,Tnfsf11,Acsl4,Gabbr1,Camk2n1,Selenot,Glrx,Tardbp
5_Member	GO Biological Processes	GO:0002793	positive regulation of peptide secretion	-3.0038	-1.11839	10/126	16452,16878,19662,21943,50790,54393,66259,69227,93692,230908	Jak2,Lif,Rbp4,Tnfsf11,Acsl4,Gabbr1,Camk2n1,Selenot,Glrx,Tardbp
5_Member	GO Biological Processes	GO:0050796	regulation of insulin secretion	-2.22252	-0.710207	11/187	11551,16193,16452,18126,18641,19662,50790,54525,66259,93692,230908	Adra2a,Il6,Jak2,Nos2,Pfkl,Rbp4,Acsl4,Syt7,Camk2n1,Glrx,Tardbp
5_Member	GO Biological Processes	GO:0050708	regulation of protein secretion	-2.18869	-0.687899	15/299	11551,16193,16452,17386,18126,18641,19662,50790,54525,66259,75767,83433,93692,230908,268373	Adra2a,Il6,Jak2,Mmp13,Nos2,Pfkl,Rbp4,Acsl4,Syt7,Camk2n1,Rab11fip1,Trem2,Glrx,Tardbp,Ppia
6_Summary	GO Biological Processes	GO:0045444	fat cell differentiation	-7.67517	-4.53599	17/132	11770,12608,12609,15364,15370,16775,18124,18227,19225,57264,66107,71660,76905,117167,228019,231507,100503924,16190,16452,16819,72674,170439,27399	Fabp4,Cebpb,Cebpd,Hmga2,Nr4a1,Lama4,Nr4a3,Nr4a2,Ptgs2,Retn,Wfdc21,Rarres2,Lrg1,Steap4,Mettl8,Plac8,Fcor,Il4ra,Jak2,Lcn2,Adipor1,Elovl6,Ip6k1
6_Member	GO Biological Processes	GO:0045444	fat cell differentiation	-7.67517	-4.53599	17/132	11770,12608,12609,15364,15370,16775,18124,18227,19225,57264,66107,71660,76905,117167,228019,231507,100503924	Fabp4,Cebpb,Cebpd,Hmga2,Nr4a1,Lama4,Nr4a3,Nr4a2,Ptgs2,Retn,Wfdc21,Rarres2,Lrg1,Steap4,Mettl8,Plac8,Fcor
6_Member	GO Biological Processes	GO:0050873	brown fat cell differentiation	-4.43635	-1.96826	7/39	11770,12608,16775,19225,71660,76905,231507	Fabp4,Cebpb,Lama4,Ptgs2,Rarres2,Lrg1,Plac8
6_Member	GO Biological Processes	GO:0120162	positive regulation of cold-induced thermogenesis	-2.58348	-0.907116	8/98	11770,12608,16190,16452,16819,72674,170439,231507	Fabp4,Cebpb,Il4ra,Jak2,Lcn2,Adipor1,Elovl6,Plac8
6_Member	GO Biological Processes	GO:0120161	regulation of cold-induced thermogenesis	-2.52666	-0.882476	10/146	11770,12608,16190,16452,16775,16819,27399,72674,170439,231507	Fabp4,Cebpb,Il4ra,Jak2,Lama4,Lcn2,Ip6k1,Adipor1,Elovl6,Plac8
7_Summary	GO Biological Processes	GO:0019221	cytokine-mediated signaling pathway	-6.696	-3.63269	25/313	12778,14825,16149,16174,16188,16190,16193,16452,16453,16668,17128,17751,19275,20306,20307,20850,21943,56489,66141,68713,72674,77125,83433,103213,383619,12985,16156,16181,16323,16878,17082,21812,21942,22163	Ackr3,Cxcl1,Cd74,Il18rap,Il3ra,Il4ra,Il6,Jak2,Jak3,Krt18,Smad4,Mt3,Ptprn,Ccl7,Ccl8,Stat5a,Tnfsf11,Ikbke,Ifitm3,Ifitm1,Adipor1,Il33,Trem2,Traf3ip2,Aim2,Csf3,Il11,Il1rn,Inhba,Lif,Il1rl1,Tgfbr1,Tnfrsf9,Tnfrsf4
7_Member	GO Biological Processes	GO:0019221	cytokine-mediated signaling pathway	-6.696	-3.63269	25/313	12778,14825,16149,16174,16188,16190,16193,16452,16453,16668,17128,17751,19275,20306,20307,20850,21943,56489,66141,68713,72674,77125,83433,103213,383619	Ackr3,Cxcl1,Cd74,Il18rap,Il3ra,Il4ra,Il6,Jak2,Jak3,Krt18,Smad4,Mt3,Ptprn,Ccl7,Ccl8,Stat5a,Tnfsf11,Ikbke,Ifitm3,Ifitm1,Adipor1,Il33,Trem2,Traf3ip2,Aim2
7_Member	KEGG Pathway	mmu04060	Cytokine-cytokine receptor interaction	-4.0029	-1.65975	19/292	12778,12985,14825,16156,16174,16181,16188,16190,16193,16323,16878,17082,20306,20307,21812,21942,21943,22163,77125	Ackr3,Csf3,Cxcl1,Il11,Il18rap,Il1rn,Il3ra,Il4ra,Il6,Inhba,Lif,Il1rl1,Ccl7,Ccl8,Tgfbr1,Tnfrsf9,Tnfsf11,Tnfrsf4,Il33
8_Summary	GO Biological Processes	GO:0030162	regulation of proteolysis	-6.43375	-3.39676	42/745	11551,11596,11652,11752,12258,12424,13030,13032,13036,13479,15185,15370,15925,16193,16452,16644,17751,18174,19225,20568,20715,20716,20732,21857,27061,53323,53380,56085,72565,74048,74116,74754,77125,80750,83433,217410,226691,238393,269473,320924,383619,628900,57875,213053,11770,11847,19259,21838,51810,54393,66259,69903,72828,77446,268373	Adra2a,Ager,Akt2,Anxa8,Serping1,Cck,Ctsb,Ctsc,Ctsh,Dpep1,Hdac6,Nr4a1,Ide,Il6,Jak2,Kng1,Mt3,Slc11a2,Ptgs2,Slpi,Serpina3g,Serpina3n,Spint1,Timp1,Bcap31,Ube2k,Psmd10,Ubqln1,Uaca,Vsir,Pi16,Dhcr24,Il33,N4bp1,Trem2,Trib2,Ifi207,Serpina3f,Lrig2,Ccbe1,Aim2,Serpina3i,Angptl4,Slc39a14,Fabp4,Arg2,Ptpn5,Thy1,Hnrnpu,Gabbr1,Camk2n1,Rasip1,Ubash3b,Heg1,Ppia
8_Member	GO Biological Processes	GO:0030162	regulation of proteolysis	-6.43375	-3.39676	42/745	11551,11596,11652,11752,12258,12424,13030,13032,13036,13479,15185,15370,15925,16193,16452,16644,17751,18174,19225,20568,20715,20716,20732,21857,27061,53323,53380,56085,72565,74048,74116,74754,77125,80750,83433,217410,226691,238393,269473,320924,383619,628900	Adra2a,Ager,Akt2,Anxa8,Serping1,Cck,Ctsb,Ctsc,Ctsh,Dpep1,Hdac6,Nr4a1,Ide,Il6,Jak2,Kng1,Mt3,Slc11a2,Ptgs2,Slpi,Serpina3g,Serpina3n,Spint1,Timp1,Bcap31,Ube2k,Psmd10,Ubqln1,Uaca,Vsir,Pi16,Dhcr24,Il33,N4bp1,Trem2,Trib2,Ifi207,Serpina3f,Lrig2,Ccbe1,Aim2,Serpina3i
8_Member	GO Biological Processes	GO:0052547	regulation of peptidase activity	-5.87382	-2.96812	29/442	11596,11652,11752,12258,12424,13030,13036,13479,15370,16193,16452,16644,17751,18174,19225,20568,20715,20716,20732,21857,27061,72565,74048,74116,74754,226691,238393,383619,628900	Ager,Akt2,Anxa8,Serping1,Cck,Ctsb,Ctsh,Dpep1,Nr4a1,Il6,Jak2,Kng1,Mt3,Slc11a2,Ptgs2,Slpi,Serpina3g,Serpina3n,Spint1,Timp1,Bcap31,Uaca,Vsir,Pi16,Dhcr24,Ifi207,Serpina3f,Aim2,Serpina3i
8_Member	GO Biological Processes	GO:0010466	negative regulation of peptidase activity	-5.20508	-2.42901	20/261	11652,11752,12258,13030,13479,15370,16193,16644,17751,19225,20568,20715,20716,20732,21857,74116,74754,226691,238393,628900	Akt2,Anxa8,Serping1,Ctsb,Dpep1,Nr4a1,Il6,Kng1,Mt3,Ptgs2,Slpi,Serpina3g,Serpina3n,Spint1,Timp1,Pi16,Dhcr24,Ifi207,Serpina3f,Serpina3i
8_Member	GO Biological Processes	GO:0045861	negative regulation of proteolysis	-5.13821	-2.42467	24/357	11652,11752,12258,13030,13479,15185,15370,15925,16193,16644,17751,19225,20568,20715,20716,20732,21857,74116,74754,80750,226691,238393,269473,628900	Akt2,Anxa8,Serping1,Ctsb,Dpep1,Hdac6,Nr4a1,Ide,Il6,Kng1,Mt3,Ptgs2,Slpi,Serpina3g,Serpina3n,Spint1,Timp1,Pi16,Dhcr24,N4bp1,Ifi207,Serpina3f,Lrig2,Serpina3i
8_Member	GO Biological Processes	GO:0052548	regulation of endopeptidase activity	-5.13821	-2.42467	24/357	11596,11652,11752,12258,12424,13479,15370,16193,16452,16644,17751,18174,19225,20715,20716,21857,27061,72565,74048,74754,226691,238393,383619,628900	Ager,Akt2,Anxa8,Serping1,Cck,Dpep1,Nr4a1,Il6,Jak2,Kng1,Mt3,Slc11a2,Ptgs2,Serpina3g,Serpina3n,Timp1,Bcap31,Uaca,Vsir,Dhcr24,Ifi207,Serpina3f,Aim2,Serpina3i
8_Member	GO Biological Processes	GO:0010951	negative regulation of endopeptidase activity	-4.90005	-2.26609	16/186	11652,11752,12258,13479,15370,16193,16644,17751,19225,20715,20716,21857,74754,226691,238393,628900	Akt2,Anxa8,Serping1,Dpep1,Nr4a1,Il6,Kng1,Mt3,Ptgs2,Serpina3g,Serpina3n,Timp1,Dhcr24,Ifi207,Serpina3f,Serpina3i
8_Member	GO Biological Processes	GO:0051346	negative regulation of hydrolase activity	-4.06584	-1.70689	22/364	11652,11752,12258,13030,13479,15370,16193,16644,17751,19225,20568,20715,20716,20732,21857,57875,74116,74754,213053,226691,238393,628900	Akt2,Anxa8,Serping1,Ctsb,Dpep1,Nr4a1,Il6,Kng1,Mt3,Ptgs2,Slpi,Serpina3g,Serpina3n,Spint1,Timp1,Angptl4,Pi16,Dhcr24,Slc39a14,Ifi207,Serpina3f,Serpina3i
8_Member	GO Biological Processes	GO:0043086	negative regulation of catalytic activity	-4.05396	-1.70035	33/666	11652,11752,11770,11847,12258,13030,13479,15370,16193,16644,17751,19225,19259,20568,20715,20716,20732,21838,21857,51810,54393,57875,66259,69903,72828,74116,74754,77446,213053,226691,238393,268373,628900	Akt2,Anxa8,Fabp4,Arg2,Serping1,Ctsb,Dpep1,Nr4a1,Il6,Kng1,Mt3,Ptgs2,Ptpn5,Slpi,Serpina3g,Serpina3n,Spint1,Thy1,Timp1,Hnrnpu,Gabbr1,Angptl4,Camk2n1,Rasip1,Ubash3b,Pi16,Dhcr24,Heg1,Slc39a14,Ifi207,Serpina3f,Ppia,Serpina3i
8_Member	GO Biological Processes	GO:2000117	negative regulation of cysteine-type endopeptidase activity	-2.69757	-0.968357	8/94	11652,13479,15370,16193,17751,19225,74754,226691	Akt2,Dpep1,Nr4a1,Il6,Mt3,Ptgs2,Dhcr24,Ifi207
8_Member	GO Biological Processes	GO:2000116	regulation of cysteine-type endopeptidase activity	-2.65077	-0.944967	14/240	11652,12424,13479,15370,16193,16452,17751,18174,19225,27061,72565,74754,226691,383619	Akt2,Cck,Dpep1,Nr4a1,Il6,Jak2,Mt3,Slc11a2,Ptgs2,Bcap31,Uaca,Dhcr24,Ifi207,Aim2
8_Member	GO Biological Processes	GO:0043154	negative regulation of cysteine-type endopeptidase activity involved in apoptotic process	-2.3722	-0.805472	7/84	11652,13479,15370,16193,17751,19225,74754	Akt2,Dpep1,Nr4a1,Il6,Mt3,Ptgs2,Dhcr24
8_Member	GO Biological Processes	GO:0043281	regulation of cysteine-type endopeptidase activity involved in apoptotic process	-2.27793	-0.744496	12/210	11652,12424,13479,15370,16193,16452,17751,18174,19225,27061,72565,74754	Akt2,Cck,Dpep1,Nr4a1,Il6,Jak2,Mt3,Slc11a2,Ptgs2,Bcap31,Uaca,Dhcr24
9_Summary	Reactome Gene Sets	R-MMU-449147	Signaling by Interleukins	-5.96167	-3.02344	21/254	11596,12702,12985,16181,16190,16193,16452,16453,16878,17082,19166,19177,20850,20911,20969,26441,53380,67089,77125,78294,93765,11652,21942,21943,22163,13589,53857,268697,17128,17149,19982,20102,20639,27207,30877,51810,53319,56194,60532,66055,66101,67134,67248,67678,67710,70465,72290,73736,75617,77134,105244208,101809,240057,11765,12010,12266,13030,13032,13036,13039,16149,19294,19820,22036,27061,52…	Ager,Socs3,Csf3,Il1rn,Il4ra,Il6,Jak2,Jak3,Lif,Il1rl1,Psma2,Psmb7,Stat5a,Stxbp2,Sdc1,Psma4,Psmd10,Psmc6,Il33,Rps27a,Ube2n,Akt2,Tnfrsf9,Tnfsf11,Tnfrsf4,Mapre1,Tuba8,Ccnb1,Smad4,Magoh,Rpl36a,Rps4x,Snrpb2,Rps11,Gnl3,Hnrnpu,Nxf1,Prpf40a,Wtap,Sf3b6,Ppih,Nop56,Rpl39,Lsm3,Polr2g,Wdr77,Lsm11,Fcf1,Rps25,Hnrnpa0,Rps6-ps4,Spred3,Syngap1,Ap1g1,B2m,C3,Ctsb,Ctsc,Ctsh,Ctsl,Cd74,Nectin2,Rlim,Traip,Bcap31,Pvr,Ube2…
9_Member	Reactome Gene Sets	R-MMU-449147	Signaling by Interleukins	-5.96167	-3.02344	21/254	11596,12702,12985,16181,16190,16193,16452,16453,16878,17082,19166,19177,20850,20911,20969,26441,53380,67089,77125,78294,93765	Ager,Socs3,Csf3,Il1rn,Il4ra,Il6,Jak2,Jak3,Lif,Il1rl1,Psma2,Psmb7,Stat5a,Stxbp2,Sdc1,Psma4,Psmd10,Psmc6,Il33,Rps27a,Ube2n
9_Member	Reactome Gene Sets	R-MMU-1280215	Cytokine Signaling in Immune system	-5.14446	-2.42467	25/381	11596,11652,12702,12985,16181,16190,16193,16452,16453,16878,17082,19166,19177,20850,20911,20969,21942,21943,22163,26441,53380,67089,77125,78294,93765	Ager,Akt2,Socs3,Csf3,Il1rn,Il4ra,Il6,Jak2,Jak3,Lif,Il1rl1,Psma2,Psmb7,Stat5a,Stxbp2,Sdc1,Tnfrsf9,Tnfsf11,Tnfrsf4,Psma4,Psmd10,Psmc6,Il33,Rps27a,Ube2n
9_Member	Reactome Gene Sets	R-MMU-446652	Interleukin-1 family signaling	-4.24363	-1.84889	11/107	11596,16181,17082,19166,19177,26441,53380,67089,77125,78294,93765	Ager,Il1rn,Il1rl1,Psma2,Psmb7,Psma4,Psmd10,Psmc6,Il33,Rps27a,Ube2n
9_Member	Reactome Gene Sets	R-MMU-8852276	The role of GTSE1 in G2/M progression after G2 checkpoint	-4.13997	-1.76463	9/74	13589,19166,19177,26441,53380,53857,67089,78294,268697	Mapre1,Psma2,Psmb7,Psma4,Psmd10,Tuba8,Psmc6,Rps27a,Ccnb1
9_Member	Reactome Gene Sets	R-MMU-8878166	Transcriptional regulation by RUNX2	-3.92319	-1.61955	8/62	17128,19166,19177,26441,53380,67089,78294,268697	Smad4,Psma2,Psmb7,Psma4,Psmd10,Psmc6,Rps27a,Ccnb1
9_Member	Reactome Gene Sets	R-MMU-8953854	Metabolism of RNA	-3.76692	-1.52715	28/546	17149,19166,19177,19982,20102,20639,26441,27207,30877,51810,53319,53380,56194,60532,66055,66101,67089,67134,67248,67678,67710,70465,72290,73736,75617,77134,78294,105244208	Magoh,Psma2,Psmb7,Rpl36a,Rps4x,Snrpb2,Psma4,Rps11,Gnl3,Hnrnpu,Nxf1,Psmd10,Prpf40a,Wtap,Sf3b6,Ppih,Psmc6,Nop56,Rpl39,Lsm3,Polr2g,Wdr77,Lsm11,Fcf1,Rps25,Hnrnpa0,Rps27a,Rps6-ps4
9_Member	Reactome Gene Sets	R-MMU-5658442	Regulation of RAS by GAPs	-3.72971	-1.50367	8/66	19166,19177,26441,53380,67089,78294,101809,240057	Psma2,Psmb7,Psma4,Psmd10,Psmc6,Rps27a,Spred3,Syngap1
9_Member	Reactome Gene Sets	R-MMU-1280218	Adaptive Immune System	-3.59805	-1.42405	31/646	11652,11765,12010,12266,12702,13030,13032,13036,13039,16149,19166,19177,19294,19820,22036,26441,27061,52118,53323,53380,53857,66141,67089,68713,78294,83433,93765,170737,211949,230904,234663	Akt2,Ap1g1,B2m,C3,Socs3,Ctsb,Ctsc,Ctsh,Ctsl,Cd74,Psma2,Psmb7,Nectin2,Rlim,Traip,Psma4,Bcap31,Pvr,Ube2k,Psmd10,Tuba8,Ifitm3,Psmc6,Ifitm1,Rps27a,Trem2,Ube2n,Znrf1,Spsb4,Fbxo2,Dync1li2
9_Member	Reactome Gene Sets	R-MMU-5684996	MAPK1/MAPK3 signaling	-3.57028	-1.41679	17/265	11839,13649,14164,14573,16193,16416,16452,16453,19166,19177,26441,29857,53380,67089,78294,101809,240057	Areg,Egfr,Fgf1,Gdnf,Il6,Itgb3,Jak2,Jak3,Psma2,Psmb7,Psma4,Mapk12,Psmd10,Psmc6,Rps27a,Spred3,Syngap1
9_Member	Reactome Gene Sets	R-MMU-69541	Stabilization of p53	-3.46075	-1.35019	7/55	17248,19166,19177,26441,53380,67089,78294	Mdm4,Psma2,Psmb7,Psma4,Psmd10,Psmc6,Rps27a
9_Member	Reactome Gene Sets	R-MMU-9020702	Interleukin-1 signaling	-3.34152	-1.2942	9/94	11596,16181,19166,19177,26441,53380,67089,78294,93765	Ager,Il1rn,Psma2,Psmb7,Psma4,Psmd10,Psmc6,Rps27a,Ube2n
9_Member	Reactome Gene Sets	R-MMU-5668541	TNFR2 non-canonical NF-kB pathway	-3.30752	-1.27813	9/95	19166,19177,21942,21943,22163,26441,53380,67089,78294	Psma2,Psmb7,Tnfrsf9,Tnfsf11,Tnfrsf4,Psma4,Psmd10,Psmc6,Rps27a
9_Member	Reactome Gene Sets	R-MMU-5673001	RAF/MAP kinase cascade	-3.21526	-1.215	16/259	11839,13649,14164,14573,16416,16452,16453,19166,19177,26441,29857,53380,67089,78294,101809,240057	Areg,Egfr,Fgf1,Gdnf,Itgb3,Jak2,Jak3,Psma2,Psmb7,Psma4,Mapk12,Psmd10,Psmc6,Rps27a,Spred3,Syngap1
9_Member	Reactome Gene Sets	R-MMU-5358346	Hedgehog ligand biogenesis	-3.18241	-1.19373	7/61	19166,19177,26441,53380,66753,67089,78294	Psma2,Psmb7,Psma4,Psmd10,Erlec1,Psmc6,Rps27a
9_Member	Reactome Gene Sets	R-MMU-5683057	MAPK family signaling cascades	-3.15736	-1.18792	17/288	11839,13649,14164,14573,16193,16416,16452,16453,19166,19177,26441,29857,53380,67089,78294,101809,240057	Areg,Egfr,Fgf1,Gdnf,Il6,Itgb3,Jak2,Jak3,Psma2,Psmb7,Psma4,Mapk12,Psmd10,Psmc6,Rps27a,Spred3,Syngap1
9_Member	Reactome Gene Sets	R-MMU-69563	p53-Dependent G1 DNA Damage Response	-3.09722	-1.1602	7/63	17248,19166,19177,26441,53380,67089,78294	Mdm4,Psma2,Psmb7,Psma4,Psmd10,Psmc6,Rps27a
9_Member	Reactome Gene Sets	R-MMU-69580	p53-Dependent G1/S DNA damage checkpoint	-3.09722	-1.1602	7/63	17248,19166,19177,26441,53380,67089,78294	Mdm4,Psma2,Psmb7,Psma4,Psmd10,Psmc6,Rps27a
9_Member	Reactome Gene Sets	R-MMU-5688426	Deubiquitination	-3.0825	-1.15352	15/241	17128,17248,19166,19177,21812,26441,53380,67089,77125,78294,110616,217057,228790,229603,232440	Smad4,Mdm4,Psma2,Psmb7,Tgfbr1,Psma4,Psmd10,Psmc6,Il33,Rps27a,Atxn3,Ptrh2,Asxl1,Otud7b,H2aj
9_Member	Reactome Gene Sets	R-MMU-69615	G1/S DNA Damage Checkpoints	-3.01541	-1.12089	7/65	17248,19166,19177,26441,53380,67089,78294	Mdm4,Psma2,Psmb7,Psma4,Psmd10,Psmc6,Rps27a
9_Member	Reactome Gene Sets	R-MMU-1257604	PIP3 activates AKT signaling	-2.94987	-1.09532	14/223	11652,11839,13649,14164,15370,17082,19166,19177,26441,53380,67089,77125,78294,268980	Akt2,Areg,Egfr,Fgf1,Nr4a1,Il1rl1,Psma2,Psmb7,Psma4,Psmd10,Psmc6,Il33,Rps27a,Strn
9_Member	Reactome Gene Sets	R-MMU-9006925	Intracellular signaling by second messengers	-2.93942	-1.08696	15/249	11652,11839,13649,14164,15370,17082,18573,19166,19177,26441,53380,67089,77125,78294,268980	Akt2,Areg,Egfr,Fgf1,Nr4a1,Il1rl1,Pde1a,Psma2,Psmb7,Psma4,Psmd10,Psmc6,Il33,Rps27a,Strn
9_Member	Reactome Gene Sets	R-MMU-8948751	Regulation of PTEN stability and activity	-2.93676	-1.08597	7/67	11652,19166,19177,26441,53380,67089,78294	Akt2,Psma2,Psmb7,Psma4,Psmd10,Psmc6,Rps27a
9_Member	Reactome Gene Sets	R-MMU-75815	Ubiquitin-dependent degradation of Cyclin D	-2.90111	-1.05764	6/50	19166,19177,26441,53380,67089,78294	Psma2,Psmb7,Psma4,Psmd10,Psmc6,Rps27a
9_Member	Reactome Gene Sets	R-MMU-69202	Cyclin E associated events during G1/S transition	-2.86108	-1.03531	7/69	11652,19166,19177,26441,53380,67089,78294	Akt2,Psma2,Psmb7,Psma4,Psmd10,Psmc6,Rps27a
9_Member	Reactome Gene Sets	R-MMU-349425	Autodegradation of the E3 ubiquitin ligase COP1	-2.85558	-1.03531	6/51	19166,19177,26441,53380,67089,78294	Psma2,Psmb7,Psma4,Psmd10,Psmc6,Rps27a
9_Member	Reactome Gene Sets	R-MMU-69601	Ubiquitin Mediated Degradation of Phosphorylated Cdc25A	-2.85558	-1.03531	6/51	19166,19177,26441,53380,67089,78294	Psma2,Psmb7,Psma4,Psmd10,Psmc6,Rps27a
9_Member	Reactome Gene Sets	R-MMU-69610	p53-Independent DNA Damage Response	-2.85558	-1.03531	6/51	19166,19177,26441,53380,67089,78294	Psma2,Psmb7,Psma4,Psmd10,Psmc6,Rps27a
9_Member	Reactome Gene Sets	R-MMU-69613	p53-Independent G1/S DNA damage checkpoint	-2.85558	-1.03531	6/51	19166,19177,26441,53380,67089,78294	Psma2,Psmb7,Psma4,Psmd10,Psmc6,Rps27a
9_Member	Reactome Gene Sets	R-MMU-8939902	Regulation of RUNX2 expression and activity	-2.85558	-1.03531	6/51	19166,19177,26441,53380,67089,78294	Psma2,Psmb7,Psma4,Psmd10,Psmc6,Rps27a
9_Member	Reactome Gene Sets	R-MMU-5689880	Ub-specific processing proteases	-2.84527	-1.03291	12/179	17128,17248,19166,19177,21812,26441,53380,67089,77125,78294,217057,232440	Smad4,Mdm4,Psma2,Psmb7,Tgfbr1,Psma4,Psmd10,Psmc6,Il33,Rps27a,Ptrh2,H2aj
9_Member	Reactome Gene Sets	R-MMU-8932339	ROS sensing by NFE2L2	-2.81115	-1.02659	6/52	19166,19177,26441,53380,67089,78294	Psma2,Psmb7,Psma4,Psmd10,Psmc6,Rps27a
9_Member	Reactome Gene Sets	R-MMU-8941858	Regulation of RUNX3 expression and activity	-2.81115	-1.02659	6/52	19166,19177,26441,53380,67089,78294	Psma2,Psmb7,Psma4,Psmd10,Psmc6,Rps27a
9_Member	Reactome Gene Sets	R-MMU-69656	Cyclin A:Cdk2-associated events at S phase entry	-2.78818	-1.01613	7/71	11652,19166,19177,26441,53380,67089,78294	Akt2,Psma2,Psmb7,Psma4,Psmd10,Psmc6,Rps27a
9_Member	Reactome Gene Sets	R-MMU-450408	AUF1 (hnRNP D0) binds and destabilizes mRNA	-2.76778	-1.00686	6/53	19166,19177,26441,53380,67089,78294	Psma2,Psmb7,Psma4,Psmd10,Psmc6,Rps27a
9_Member	Reactome Gene Sets	R-MMU-8854050	FBXL7 down-regulates AURKA during mitotic entry and in early mitosis	-2.76778	-1.00686	6/53	19166,19177,26441,53380,67089,78294	Psma2,Psmb7,Psma4,Psmd10,Psmc6,Rps27a
9_Member	Reactome Gene Sets	R-MMU-5689603	UCH proteinases	-2.72712	-0.984348	8/93	19166,19177,26441,53380,67089,78294,228790,232440	Psma2,Psmb7,Psma4,Psmd10,Psmc6,Rps27a,Asxl1,H2aj
9_Member	Reactome Gene Sets	R-MMU-4641257	Degradation of AXIN	-2.72544	-0.984348	6/54	19166,19177,26441,53380,67089,78294	Psma2,Psmb7,Psma4,Psmd10,Psmc6,Rps27a
9_Member	Reactome Gene Sets	R-MMU-5610780	Degradation of GLI1 by the proteasome	-2.68408	-0.964463	6/55	19166,19177,26441,53380,67089,78294	Psma2,Psmb7,Psma4,Psmd10,Psmc6,Rps27a
9_Member	Reactome Gene Sets	R-MMU-176409	APC/C:Cdc20 mediated degradation of mitotic proteins	-2.6501	-0.944967	7/75	19166,19177,26441,53380,67089,78294,268697	Psma2,Psmb7,Psma4,Psmd10,Psmc6,Rps27a,Ccnb1
9_Member	Reactome Gene Sets	R-MMU-2871837	FCERI mediated NF-kB activation	-2.6501	-0.944967	7/75	19166,19177,26441,53380,67089,78294,93765	Psma2,Psmb7,Psma4,Psmd10,Psmc6,Rps27a,Ube2n
9_Member	Reactome Gene Sets	R-MMU-4641258	Degradation of DVL	-2.64366	-0.943253	6/56	19166,19177,26441,53380,67089,78294	Psma2,Psmb7,Psma4,Psmd10,Psmc6,Rps27a
9_Member	Reactome Gene Sets	R-MMU-5607761	Dectin-1 mediated noncanonical NF-kB signaling	-2.64366	-0.943253	6/56	19166,19177,26441,53380,67089,78294	Psma2,Psmb7,Psma4,Psmd10,Psmc6,Rps27a
9_Member	Reactome Gene Sets	R-MMU-5610785	GLI3 is processed to GLI3R by the proteasome	-2.64366	-0.943253	6/56	19166,19177,26441,53380,67089,78294	Psma2,Psmb7,Psma4,Psmd10,Psmc6,Rps27a
9_Member	Reactome Gene Sets	R-MMU-5676590	NIK-->noncanonical NF-kB signaling	-2.64366	-0.943253	6/56	19166,19177,26441,53380,67089,78294	Psma2,Psmb7,Psma4,Psmd10,Psmc6,Rps27a
9_Member	Reactome Gene Sets	R-MMU-176814	Activation of APC/C and APC/C:Cdc20 mediated degradation of mitotic proteins	-2.61709	-0.929442	7/76	19166,19177,26441,53380,67089,78294,268697	Psma2,Psmb7,Psma4,Psmd10,Psmc6,Rps27a,Ccnb1
9_Member	Reactome Gene Sets	R-MMU-195253	Degradation of beta-catenin by the destruction complex	-2.61709	-0.929442	7/76	19166,19177,26441,53380,67089,78294,212398	Psma2,Psmb7,Psma4,Psmd10,Psmc6,Rps27a,Frat2
9_Member	Reactome Gene Sets	R-MMU-68827	CDT1 association with the CDC6:ORC:origin complex	-2.60415	-0.919915	6/57	19166,19177,26441,53380,67089,78294	Psma2,Psmb7,Psma4,Psmd10,Psmc6,Rps27a
9_Member	Reactome Gene Sets	R-MMU-8878159	Transcriptional regulation by RUNX3	-2.58464	-0.907116	7/77	17128,19166,19177,26441,53380,67089,78294	Smad4,Psma2,Psmb7,Psma4,Psmd10,Psmc6,Rps27a
9_Member	Reactome Gene Sets	R-MMU-382556	ABC-family proteins mediated transport	-2.55595	-0.891662	8/99	18671,19166,19177,26441,53380,66753,67089,78294	Abcb1a,Psma2,Psmb7,Psma4,Psmd10,Erlec1,Psmc6,Rps27a
9_Member	Reactome Gene Sets	R-MMU-187577	SCF(Skp2)-mediated degradation of p27/p21	-2.52772	-0.882476	6/59	19166,19177,26441,53380,67089,78294	Psma2,Psmb7,Psma4,Psmd10,Psmc6,Rps27a
9_Member	Reactome Gene Sets	R-MMU-351202	Metabolism of polyamines	-2.52772	-0.882476	6/59	19166,19177,20603,26441,53380,67089	Psma2,Psmb7,Sms,Psma4,Psmd10,Psmc6
9_Member	Reactome Gene Sets	R-MMU-9707587	Regulation of HMOX1 expression and activity	-2.49074	-0.858611	6/60	19166,19177,26441,53380,67089,78294	Psma2,Psmb7,Psma4,Psmd10,Psmc6,Rps27a
9_Member	Reactome Gene Sets	R-MMU-4608870	Asymmetric localization of PCP proteins	-2.45455	-0.847041	6/61	19166,19177,26441,53380,67089,78294	Psma2,Psmb7,Psma4,Psmd10,Psmc6,Rps27a
9_Member	Reactome Gene Sets	R-MMU-453279	Mitotic G1 phase and G1/S transition	-2.44555	-0.84182	9/126	11652,16452,19166,19177,26441,53380,67089,78294,242705	Akt2,Jak2,Psma2,Psmb7,Psma4,Psmd10,Psmc6,Rps27a,E2f2
9_Member	Reactome Gene Sets	R-MMU-69275	G2/M Transition	-2.43727	-0.834569	11/175	13589,19166,19177,26370,26441,53380,53857,67089,78294,268697,328580	Mapre1,Psma2,Psmb7,Cetn2,Psma4,Psmd10,Tuba8,Psmc6,Rps27a,Ccnb1,Tubgcp6
9_Member	Reactome Gene Sets	R-MMU-1169091	Activation of NF-kappaB in B cells	-2.41912	-0.826965	6/62	19166,19177,26441,53380,67089,78294	Psma2,Psmb7,Psma4,Psmd10,Psmc6,Rps27a
9_Member	Reactome Gene Sets	R-MMU-453274	Mitotic G2-G2/M phases	-2.39993	-0.814044	11/177	13589,19166,19177,26370,26441,53380,53857,67089,78294,268697,328580	Mapre1,Psma2,Psmb7,Cetn2,Psma4,Psmd10,Tuba8,Psmc6,Rps27a,Ccnb1,Tubgcp6
9_Member	Reactome Gene Sets	R-MMU-174084	Autodegradation of Cdh1 by Cdh1:APC/C	-2.38442	-0.805472	6/63	19166,19177,26441,53380,67089,78294	Psma2,Psmb7,Psma4,Psmd10,Psmc6,Rps27a
9_Member	CORUM	CORUM:38	20S proteasome	-2.37655	-0.805472	3/14	19166,19177,26441	Psma2,Psmb7,Psma4
9_Member	Reactome Gene Sets	R-MMU-174143	APC/C-mediated degradation of cell cycle proteins	-2.3722	-0.805472	7/84	19166,19177,26441,53380,67089,78294,268697	Psma2,Psmb7,Psma4,Psmd10,Psmc6,Rps27a,Ccnb1
9_Member	Reactome Gene Sets	R-MMU-202424	Downstream TCR signaling	-2.3722	-0.805472	7/84	19166,19177,26441,53380,67089,78294,93765	Psma2,Psmb7,Psma4,Psmd10,Psmc6,Rps27a,Ube2n
9_Member	Reactome Gene Sets	R-MMU-453276	Regulation of mitotic cell cycle	-2.3722	-0.805472	7/84	19166,19177,26441,53380,67089,78294,268697	Psma2,Psmb7,Psma4,Psmd10,Psmc6,Rps27a,Ccnb1
9_Member	Reactome Gene Sets	R-MMU-2467813	Separation of Sister Chromatids	-2.32716	-0.77139	11/181	13589,19166,19177,26441,53380,53857,67089,78294,102920,216965,234663	Mapre1,Psma2,Psmb7,Psma4,Psmd10,Tuba8,Psmc6,Rps27a,Cenpi,Taok1,Dync1li2
9_Member	Reactome Gene Sets	R-MMU-1234176	Oxygen-dependent proline hydroxylation of Hypoxia-inducible Factor Alpha	-2.31713	-0.767373	6/65	19166,19177,26441,53380,67089,78294	Psma2,Psmb7,Psma4,Psmd10,Psmc6,Rps27a
9_Member	Reactome Gene Sets	R-MMU-8939236	RUNX1 regulates transcription of genes involved in differentiation of HSCs	-2.31713	-0.767373	6/65	19166,19177,26441,53380,67089,78294	Psma2,Psmb7,Psma4,Psmd10,Psmc6,Rps27a
9_Member	Reactome Gene Sets	R-MMU-174154	APC/C:Cdc20 mediated degradation of Securin	-2.2525	-0.727341	6/67	19166,19177,26441,53380,67089,78294	Psma2,Psmb7,Psma4,Psmd10,Psmc6,Rps27a
9_Member	Reactome Gene Sets	R-MMU-8953897	Cellular responses to stimuli	-2.24613	-0.72645	22/502	12608,15185,15364,17248,17748,17750,17751,18477,19166,19177,26441,26921,53380,53857,66142,67089,69590,77128,78294,101148,232440,234663	Cebpb,Hdac6,Hmga2,Mdm4,Mt1,Mt2,Mt3,Prdx1,Psma2,Psmb7,Psma4,Map4k4,Psmd10,Tuba8,Cox7b,Psmc6,Gpx8,Crebrf,Rps27a,Bmt2,H2aj,Dync1li2
9_Member	Reactome Gene Sets	R-MMU-5607764	CLEC7A (Dectin-1) signaling	-2.23454	-0.717617	7/89	19166,19177,26441,53380,67089,78294,93765	Psma2,Psmb7,Psma4,Psmd10,Psmc6,Rps27a,Ube2n
9_Member	Reactome Gene Sets	R-MMU-68882	Mitotic Anaphase	-2.22995	-0.713795	12/213	13589,19166,19177,26441,53380,53857,67089,78294,102920,216965,234663,268697	Mapre1,Psma2,Psmb7,Psma4,Psmd10,Tuba8,Psmc6,Rps27a,Cenpi,Taok1,Dync1li2,Ccnb1
9_Member	Reactome Gene Sets	R-MMU-2555396	Mitotic Metaphase and Anaphase	-2.21419	-0.702637	12/214	13589,19166,19177,26441,53380,53857,67089,78294,102920,216965,234663,268697	Mapre1,Psma2,Psmb7,Psma4,Psmd10,Tuba8,Psmc6,Rps27a,Cenpi,Taok1,Dync1li2,Ccnb1
9_Member	Reactome Gene Sets	R-MMU-1234174	Cellular response to hypoxia	-2.19036	-0.687899	6/69	19166,19177,26441,53380,67089,78294	Psma2,Psmb7,Psma4,Psmd10,Psmc6,Rps27a
9_Member	Reactome Gene Sets	R-MMU-68949	Orc1 removal from chromatin	-2.19036	-0.687899	6/69	19166,19177,26441,53380,67089,78294	Psma2,Psmb7,Psma4,Psmd10,Psmc6,Rps27a
9_Member	Reactome Gene Sets	R-MMU-1236978	Cross-presentation of soluble exogenous antigens (endosomes)	-2.18989	-0.687899	5/49	19166,19177,26441,53380,67089	Psma2,Psmb7,Psma4,Psmd10,Psmc6
9_Member	Reactome Gene Sets	R-MMU-9711123	Cellular response to chemical stress	-2.16821	-0.672364	9/139	18477,19166,19177,26441,53380,66142,67089,69590,78294	Prdx1,Psma2,Psmb7,Psma4,Psmd10,Cox7b,Psmc6,Gpx8,Rps27a
9_Member	Reactome Gene Sets	R-MMU-350562	Regulation of ornithine decarboxylase (ODC)	-2.11637	-0.64412	5/51	19166,19177,26441,53380,67089	Psma2,Psmb7,Psma4,Psmd10,Psmc6
9_Member	Reactome Gene Sets	R-MMU-1640170	Cell Cycle	-2.11089	-0.640346	24/579	11652,13589,16452,17248,19166,19177,26370,26441,53380,53857,66181,67089,74549,78294,93765,102920,216965,232440,234663,242705,244329,268697,328580,381280	Akt2,Mapre1,Jak2,Mdm4,Psma2,Psmb7,Cetn2,Psma4,Psmd10,Tuba8,Nop10,Psmc6,Mau2,Rps27a,Ube2n,Cenpi,Taok1,H2aj,Dync1li2,E2f2,Mcph1,Ccnb1,Tubgcp6,Hjurp
9_Member	Reactome Gene Sets	R-MMU-174184	Cdc20:Phospho-APC/C mediated degradation of Cyclin A	-2.1015	-0.637232	6/72	19166,19177,26441,53380,67089,78294	Psma2,Psmb7,Psma4,Psmd10,Psmc6,Rps27a
9_Member	Reactome Gene Sets	R-MMU-5687128	MAPK6/MAPK4 signaling	-2.1015	-0.637232	6/72	19166,19177,26441,53380,67089,78294	Psma2,Psmb7,Psma4,Psmd10,Psmc6,Rps27a
9_Member	Reactome Gene Sets	R-MMU-69017	CDK-mediated phosphorylation and removal of Cdc6	-2.1015	-0.637232	6/72	19166,19177,26441,53380,67089,78294	Psma2,Psmb7,Psma4,Psmd10,Psmc6,Rps27a
9_Member	Reactome Gene Sets	R-MMU-174178	APC/C:Cdh1 mediated degradation of Cdc20 and other APC/C:Cdh1 targeted proteins in late mitosis/early G1	-2.07297	-0.619119	6/73	19166,19177,26441,53380,67089,78294	Psma2,Psmb7,Psma4,Psmd10,Psmc6,Rps27a
9_Member	Reactome Gene Sets	R-MMU-179419	APC:Cdc20 mediated degradation of cell cycle proteins prior to satisfation of the cell cycle checkpoint	-2.07297	-0.619119	6/73	19166,19177,26441,53380,67089,78294	Psma2,Psmb7,Psma4,Psmd10,Psmc6,Rps27a
9_Member	Reactome Gene Sets	R-MMU-1168372	Downstream signaling events of B Cell Receptor (BCR)	-2.04496	-0.609401	6/74	19166,19177,26441,53380,67089,78294	Psma2,Psmb7,Psma4,Psmd10,Psmc6,Rps27a
9_Member	Reactome Gene Sets	R-MMU-382551	Transport of small molecules	-2.03575	-0.601861	26/652	12727,12870,13830,14688,14710,16819,18174,18671,19166,19177,20502,26441,53380,57875,65221,66753,67089,74051,77031,78294,78506,80879,100102,108115,213053,213603	Clcn4,Cp,Stom,Gnb1,Gngt2,Lcn2,Slc11a2,Abcb1a,Psma2,Psmb7,Slc16a2,Psma4,Psmd10,Angptl4,Slc15a3,Erlec1,Psmc6,Steap2,Slc9a8,Rps27a,Micu3,Slc16a3,Pcsk9,Slco4a1,Slc39a14,Slc44a3
9_Member	Reactome Gene Sets	R-MMU-3858494	Beta-catenin independent WNT signaling	-2.03384	-0.601861	8/121	14688,14710,19166,19177,26441,53380,67089,78294	Gnb1,Gngt2,Psma2,Psmb7,Psma4,Psmd10,Psmc6,Rps27a
9_Member	Reactome Gene Sets	R-MMU-983168	Antigen processing: Ubiquitination & Proteasome degradation	-2.02727	-0.597433	14/283	12702,19166,19177,19820,22036,26441,53323,53380,67089,78294,93765,170737,211949,230904	Socs3,Psma2,Psmb7,Rlim,Traip,Psma4,Ube2k,Psmd10,Psmc6,Rps27a,Ube2n,Znrf1,Spsb4,Fbxo2
9_Member	Reactome Gene Sets	R-MMU-983169	Class I MHC mediated antigen processing & presentation	-2.02088	-0.594287	16/342	12010,12702,19166,19177,19820,22036,26441,27061,53323,53380,67089,78294,93765,170737,211949,230904	B2m,Socs3,Psma2,Psmb7,Rlim,Traip,Psma4,Bcap31,Ube2k,Psmd10,Psmc6,Rps27a,Ube2n,Znrf1,Spsb4,Fbxo2
10_Summary	GO Biological Processes	GO:0001934	positive regulation of protein phosphorylation	-5.83347	-2.94625	41/758	11421,11551,11596,11652,11839,12266,12424,12654,12985,13649,14164,14573,15185,15364,16149,16156,16181,16193,16323,16416,16452,16878,17128,17751,18712,19225,19259,20698,21812,21943,53323,53380,56089,56295,67974,71660,78405,83433,242202,268373,268697,12778,18129,18477,20306,20307,26411,26921,67313,67702,75659,101809,213452,216965,240057,11770,21838,22163,51810,66259,69903,72828,77446,217410,244329,…	Ace,Adra2a,Ager,Akt2,Areg,C3,Cck,Chil1,Csf3,Egfr,Fgf1,Gdnf,Hdac6,Hmga2,Cd74,Il11,Il1rn,Il6,Inhba,Itgb3,Jak2,Lif,Smad4,Mt3,Pim1,Ptgs2,Ptpn5,Sphk1,Tgfbr1,Tnfsf11,Ube2k,Psmd10,Ramp3,Higd1a,Ccny,Rarres2,Ntf5,Trem2,Pde5a,Ppia,Ccnb1,Ackr3,Notch2,Prdx1,Ccl7,Ccl8,Map4k1,Map4k4,Inava,Rnf149,Wdr54,Spred3,Dstyk,Taok1,Syngap1,Fabp4,Thy1,Tnfrsf4,Hnrnpu,Camk2n1,Rasip1,Ubash3b,Heg1,Trib2,Mcph1,Epm2aip1,Ube2n
10_Member	GO Biological Processes	GO:0001934	positive regulation of protein phosphorylation	-5.83347	-2.94625	41/758	11421,11551,11596,11652,11839,12266,12424,12654,12985,13649,14164,14573,15185,15364,16149,16156,16181,16193,16323,16416,16452,16878,17128,17751,18712,19225,19259,20698,21812,21943,53323,53380,56089,56295,67974,71660,78405,83433,242202,268373,268697	Ace,Adra2a,Ager,Akt2,Areg,C3,Cck,Chil1,Csf3,Egfr,Fgf1,Gdnf,Hdac6,Hmga2,Cd74,Il11,Il1rn,Il6,Inhba,Itgb3,Jak2,Lif,Smad4,Mt3,Pim1,Ptgs2,Ptpn5,Sphk1,Tgfbr1,Tnfsf11,Ube2k,Psmd10,Ramp3,Higd1a,Ccny,Rarres2,Ntf5,Trem2,Pde5a,Ppia,Ccnb1
10_Member	GO Biological Processes	GO:0043408	regulation of MAPK cascade	-5.06176	-2.3854	38/730	11551,11596,12266,12654,12778,13649,14164,16149,16156,16181,16193,16416,16452,16878,17128,17751,18129,18477,19259,20306,20307,20698,21812,21943,26411,26921,53380,56089,67313,67702,75659,83433,101809,213452,216965,240057,242202,268373	Adra2a,Ager,C3,Chil1,Ackr3,Egfr,Fgf1,Cd74,Il11,Il1rn,Il6,Itgb3,Jak2,Lif,Smad4,Mt3,Notch2,Prdx1,Ptpn5,Ccl7,Ccl8,Sphk1,Tgfbr1,Tnfsf11,Map4k1,Map4k4,Psmd10,Ramp3,Inava,Rnf149,Wdr54,Trem2,Spred3,Dstyk,Taok1,Syngap1,Pde5a,Ppia
10_Member	GO Biological Processes	GO:0043410	positive regulation of MAPK cascade	-4.87609	-2.25211	30/524	11551,11596,12266,12654,12778,13649,14164,16149,16156,16181,16193,16416,16452,16878,17751,18129,20306,20307,20698,21812,21943,26411,26921,56089,67313,83433,213452,216965,242202,268373	Adra2a,Ager,C3,Chil1,Ackr3,Egfr,Fgf1,Cd74,Il11,Il1rn,Il6,Itgb3,Jak2,Lif,Mt3,Notch2,Ccl7,Ccl8,Sphk1,Tgfbr1,Tnfsf11,Map4k1,Map4k4,Ramp3,Inava,Trem2,Dstyk,Taok1,Pde5a,Ppia
10_Member	GO Biological Processes	GO:0070374	positive regulation of ERK1 and ERK2 cascade	-4.38749	-1.93961	17/227	11596,12266,12654,12778,13649,14164,16149,16193,16416,17751,18129,20306,20307,21943,56089,83433,213452	Ager,C3,Chil1,Ackr3,Egfr,Fgf1,Cd74,Il6,Itgb3,Mt3,Notch2,Ccl7,Ccl8,Tnfsf11,Ramp3,Trem2,Dstyk
10_Member	GO Biological Processes	GO:0043549	regulation of kinase activity	-4.29578	-1.87345	35/704	11421,11551,11596,11770,11839,12654,13649,14164,15364,16149,16181,16193,16416,16452,17751,18712,19259,21838,21943,22163,51810,53380,56295,66259,67974,69903,72828,77446,83433,213452,217410,242202,244329,268373,268697	Ace,Adra2a,Ager,Fabp4,Areg,Chil1,Egfr,Fgf1,Hmga2,Cd74,Il1rn,Il6,Itgb3,Jak2,Mt3,Pim1,Ptpn5,Thy1,Tnfsf11,Tnfrsf4,Hnrnpu,Psmd10,Higd1a,Camk2n1,Ccny,Rasip1,Ubash3b,Heg1,Trem2,Dstyk,Trib2,Pde5a,Mcph1,Ppia,Ccnb1
10_Member	GO Biological Processes	GO:0070372	regulation of ERK1 and ERK2 cascade	-3.83537	-1.56144	20/326	11596,12266,12654,12778,13649,14164,16149,16193,16416,16878,17128,17751,18129,20306,20307,21943,56089,83433,101809,213452	Ager,C3,Chil1,Ackr3,Egfr,Fgf1,Cd74,Il6,Itgb3,Lif,Smad4,Mt3,Notch2,Ccl7,Ccl8,Tnfsf11,Ramp3,Trem2,Spred3,Dstyk
10_Member	GO Biological Processes	GO:0045859	regulation of protein kinase activity	-3.82867	-1.56144	30/598	11421,11551,11596,11770,11839,12654,13649,14164,15364,16181,16193,16416,16452,17751,18712,19259,21838,21943,22163,53380,56295,66259,67974,69903,72828,77446,217410,242202,268373,268697	Ace,Adra2a,Ager,Fabp4,Areg,Chil1,Egfr,Fgf1,Hmga2,Il1rn,Il6,Itgb3,Jak2,Mt3,Pim1,Ptpn5,Thy1,Tnfsf11,Tnfrsf4,Psmd10,Higd1a,Camk2n1,Ccny,Rasip1,Ubash3b,Heg1,Trib2,Pde5a,Ppia,Ccnb1
10_Member	GO Biological Processes	GO:0033674	positive regulation of kinase activity	-3.04113	-1.13354	22/432	11421,11551,11596,11839,12654,13649,14164,15364,16149,16181,16416,16452,17751,18712,21943,53380,56295,67974,83433,213452,242202,268373	Ace,Adra2a,Ager,Areg,Chil1,Egfr,Fgf1,Hmga2,Cd74,Il1rn,Itgb3,Jak2,Mt3,Pim1,Tnfsf11,Psmd10,Higd1a,Ccny,Trem2,Dstyk,Pde5a,Ppia
10_Member	GO Biological Processes	GO:0051347	positive regulation of transferase activity	-3.02035	-1.12214	25/520	11421,11551,11596,11839,12654,13649,14164,15364,16149,16181,16416,16452,17751,18712,21943,53380,56295,67974,77781,83433,93765,213452,217410,242202,268373	Ace,Adra2a,Ager,Areg,Chil1,Egfr,Fgf1,Hmga2,Cd74,Il1rn,Itgb3,Jak2,Mt3,Pim1,Tnfsf11,Psmd10,Higd1a,Ccny,Epm2aip1,Trem2,Ube2n,Dstyk,Trib2,Pde5a,Ppia
10_Member	GO Biological Processes	GO:0045860	positive regulation of protein kinase activity	-2.94945	-1.09532	19/355	11421,11551,11596,11839,12654,13649,14164,15364,16181,16416,16452,17751,18712,21943,53380,56295,67974,242202,268373	Ace,Adra2a,Ager,Areg,Chil1,Egfr,Fgf1,Hmga2,Il1rn,Itgb3,Jak2,Mt3,Pim1,Tnfsf11,Psmd10,Higd1a,Ccny,Pde5a,Ppia
10_Member	GO Biological Processes	GO:0071900	regulation of protein serine/threonine kinase activity	-2.60795	-0.922582	18/352	11551,11596,13649,14164,15364,16181,18712,19259,21838,21943,53380,56295,67974,69903,77446,217410,242202,268697	Adra2a,Ager,Egfr,Fgf1,Hmga2,Il1rn,Pim1,Ptpn5,Thy1,Tnfsf11,Psmd10,Higd1a,Ccny,Rasip1,Heg1,Trib2,Pde5a,Ccnb1
10_Member	GO Biological Processes	GO:0071902	positive regulation of protein serine/threonine kinase activity	-2.32701	-0.77139	12/207	11551,11596,13649,14164,15364,16181,18712,21943,53380,56295,67974,242202	Adra2a,Ager,Egfr,Fgf1,Hmga2,Il1rn,Pim1,Tnfsf11,Psmd10,Higd1a,Ccny,Pde5a
11_Summary	KEGG Pathway	mmu04657	IL-17 signaling pathway	-5.70588	-2.86691	12/91	12608,12985,14825,16193,16819,17386,17392,19225,20306,29857,56489,103213,11652,12051,12702,16878,12266,14688,14710,16452,18018,78294,242705,12010,13649,16416,20683,72512	Cebpb,Csf3,Cxcl1,Il6,Lcn2,Mmp13,Mmp3,Ptgs2,Ccl7,Mapk12,Ikbke,Traf3ip2,Akt2,Bcl3,Socs3,Lif,C3,Gnb1,Gngt2,Jak2,Nfatc1,Rps27a,E2f2,B2m,Egfr,Itgb3,Sp1,Sting1
11_Member	KEGG Pathway	mmu04657	IL-17 signaling pathway	-5.70588	-2.86691	12/91	12608,12985,14825,16193,16819,17386,17392,19225,20306,29857,56489,103213	Cebpb,Csf3,Cxcl1,Il6,Lcn2,Mmp13,Mmp3,Ptgs2,Ccl7,Mapk12,Ikbke,Traf3ip2
11_Member	KEGG Pathway	mmu04668	TNF signaling pathway	-3.37488	-1.3119	10/113	11652,12051,12608,12702,14825,16193,16878,17392,19225,29857	Akt2,Bcl3,Cebpb,Socs3,Cxcl1,Il6,Lif,Mmp3,Ptgs2,Mapk12
11_Member	KEGG Pathway	mmu05167	Kaposi sarcoma-associated herpesvirus infection	-2.48098	-0.858556	13/224	11652,12266,14688,14710,14825,16193,16452,18018,19225,29857,56489,78294,242705	Akt2,C3,Gnb1,Gngt2,Cxcl1,Il6,Jak2,Nfatc1,Ptgs2,Mapk12,Ikbke,Rps27a,E2f2
11_Member	KEGG Pathway	mmu05163	Human cytomegalovirus infection	-2.0069	-0.590118	13/256	11652,12010,13649,14688,14710,16193,16416,18018,19225,20683,29857,72512,242705	Akt2,B2m,Egfr,Gnb1,Gngt2,Il6,Itgb3,Nfatc1,Ptgs2,Sp1,Mapk12,Sting1,E2f2
12_Summary	Reactome Gene Sets	R-MMU-6798695	Neutrophil degranulation	-5.70297	-2.86691	31/501	12010,12266,12333,12475,12514,12654,13030,13032,13036,13830,14825,15439,16819,18641,19166,19177,20195,20568,20715,56615,57264,69189,70450,72512,80910,108078,210992,231507,238393,245828,268373	B2m,C3,Capn1,Cd14,Cd68,Chil1,Ctsb,Ctsc,Ctsh,Stom,Cxcl1,Hp,Lcn2,Pfkl,Psma2,Psmb7,S100a11,Slpi,Serpina3g,Mgst1,Retn,Mcemp1,Unc13d,Sting1,Gpr84,Olr1,Lpcat1,Plac8,Serpina3f,Trappc1,Ppia
12_Member	Reactome Gene Sets	R-MMU-6798695	Neutrophil degranulation	-5.70297	-2.86691	31/501	12010,12266,12333,12475,12514,12654,13030,13032,13036,13830,14825,15439,16819,18641,19166,19177,20195,20568,20715,56615,57264,69189,70450,72512,80910,108078,210992,231507,238393,245828,268373	B2m,C3,Capn1,Cd14,Cd68,Chil1,Ctsb,Ctsc,Ctsh,Stom,Cxcl1,Hp,Lcn2,Pfkl,Psma2,Psmb7,S100a11,Slpi,Serpina3g,Mgst1,Retn,Mcemp1,Unc13d,Sting1,Gpr84,Olr1,Lpcat1,Plac8,Serpina3f,Trappc1,Ppia
13_Summary	GO Biological Processes	GO:0006826	iron ion transport	-5.63837	-2.8181	9/49	12010,12870,16819,18174,19326,67739,74051,117167,213053,17751,17128,17748,17750	B2m,Cp,Lcn2,Slc11a2,Rab11b,Slc48a1,Steap2,Steap4,Slc39a14,Mt3,Smad4,Mt1,Mt2
13_Member	GO Biological Processes	GO:0006826	iron ion transport	-5.63837	-2.8181	9/49	12010,12870,16819,18174,19326,67739,74051,117167,213053	B2m,Cp,Lcn2,Slc11a2,Rab11b,Slc48a1,Steap2,Steap4,Slc39a14
13_Member	GO Biological Processes	GO:0033212	iron import into cell	-4.65853	-2.12373	4/8	18174,74051,117167,213053	Slc11a2,Steap2,Steap4,Slc39a14
13_Member	GO Biological Processes	GO:0000041	transition metal ion transport	-3.84497	-1.56431	10/99	12010,12870,16819,17751,18174,19326,67739,74051,117167,213053	B2m,Cp,Lcn2,Mt3,Slc11a2,Rab11b,Slc48a1,Steap2,Steap4,Slc39a14
13_Member	GO Biological Processes	GO:0006825	copper ion transport	-3.55347	-1.41661	4/14	12870,18174,74051,117167	Cp,Slc11a2,Steap2,Steap4
13_Member	GO Biological Processes	GO:0034755	iron ion transmembrane transport	-3.55347	-1.41661	4/14	18174,74051,117167,213053	Slc11a2,Steap2,Steap4,Slc39a14
13_Member	GO Biological Processes	GO:0055076	transition metal ion homeostasis	-3.40204	-1.33032	11/133	12010,12870,16819,17128,17748,17750,17751,18174,74051,117167,213053	B2m,Cp,Lcn2,Smad4,Mt1,Mt2,Mt3,Slc11a2,Steap2,Steap4,Slc39a14
13_Member	GO Biological Processes	GO:0015677	copper ion import	-3.33871	-1.294	3/7	18174,74051,117167	Slc11a2,Steap2,Steap4
13_Member	GO Biological Processes	GO:0046916	cellular transition metal ion homeostasis	-2.96243	-1.09675	9/106	16819,17128,17748,17750,17751,18174,74051,117167,213053	Lcn2,Smad4,Mt1,Mt2,Mt3,Slc11a2,Steap2,Steap4,Slc39a14
13_Member	GO Biological Processes	GO:0055072	iron ion homeostasis	-2.75711	-1.00123	8/92	12010,12870,16819,17128,18174,74051,117167,213053	B2m,Cp,Lcn2,Smad4,Slc11a2,Steap2,Steap4,Slc39a14
13_Member	GO Biological Processes	GO:0006879	cellular iron ion homeostasis	-2.2525	-0.727341	6/67	16819,17128,18174,74051,117167,213053	Lcn2,Smad4,Slc11a2,Steap2,Steap4,Slc39a14
14_Summary	GO Biological Processes	GO:0002826	negative regulation of T-helper 1 type immune response	-5.31073	-2.52042	4/6	16190,16453,17082,77125,11596,11847,16193,74048,80859,319817,12142,16452,13032,83433,16149,20698,12258,12514,12608,16988,20850,21838,22163,72828,226691,242202,270151,16181,16644,17390,17829,240025,18126,67313,96875	Il4ra,Jak3,Il1rl1,Il33,Ager,Arg2,Il6,Vsir,Nfkbiz,Rc3h2,Prdm1,Jak2,Ctsc,Trem2,Cd74,Sphk1,Serping1,Cd68,Cebpb,Lst1,Stat5a,Thy1,Tnfrsf4,Ubash3b,Ifi207,Pde5a,Nlrx1,Il1rn,Kng1,Mmp2,Muc1,Dact2,Nos2,Inava,Prg4
14_Member	GO Biological Processes	GO:0002826	negative regulation of T-helper 1 type immune response	-5.31073	-2.52042	4/6	16190,16453,17082,77125	Il4ra,Jak3,Il1rl1,Il33
14_Member	GO Biological Processes	GO:2000514	regulation of CD4-positive, alpha-beta T cell activation	-3.5505	-1.41661	8/70	11596,11847,16190,16193,16453,74048,80859,319817	Ager,Arg2,Il4ra,Il6,Jak3,Vsir,Nfkbiz,Rc3h2
14_Member	GO Biological Processes	GO:0046634	regulation of alpha-beta T cell activation	-3.31409	-1.27813	10/115	11596,11847,12142,16190,16193,16452,16453,74048,80859,319817	Ager,Arg2,Prdm1,Il4ra,Il6,Jak2,Jak3,Vsir,Nfkbiz,Rc3h2
14_Member	GO Biological Processes	GO:0043032	positive regulation of macrophage activation	-3.15329	-1.18792	5/30	13032,16190,17082,77125,83433	Ctsc,Il4ra,Il1rl1,Il33,Trem2
14_Member	GO Biological Processes	GO:0002830	positive regulation of type 2 immune response	-3.10157	-1.1602	4/18	16149,16190,16193,77125	Cd74,Il4ra,Il6,Il33
14_Member	GO Biological Processes	GO:2000515	negative regulation of CD4-positive, alpha-beta T cell activation	-3.02037	-1.12214	5/32	11847,16190,16453,74048,319817	Arg2,Il4ra,Jak3,Vsir,Rc3h2
14_Member	GO Biological Processes	GO:0002828	regulation of type 2 immune response	-2.95764	-1.09675	5/33	11847,16149,16190,16193,77125	Arg2,Cd74,Il4ra,Il6,Il33
14_Member	GO Biological Processes	GO:0002823	negative regulation of adaptive immune response based on somatic recombination of immune receptors built from immunoglobulin superfamily domains	-2.72544	-0.984348	6/54	16190,16453,17082,74048,77125,319817	Il4ra,Jak3,Il1rl1,Vsir,Il33,Rc3h2
14_Member	GO Biological Processes	GO:0045622	regulation of T-helper cell differentiation	-2.67538	-0.964252	5/38	16190,16193,16453,80859,319817	Il4ra,Il6,Jak3,Nfkbiz,Rc3h2
14_Member	GO Biological Processes	GO:0043030	regulation of macrophage activation	-2.56551	-0.897965	6/58	13032,16190,17082,20698,77125,83433	Ctsc,Il4ra,Il1rl1,Sphk1,Il33,Trem2
14_Member	GO Biological Processes	GO:0002820	negative regulation of adaptive immune response	-2.52772	-0.882476	6/59	16190,16453,17082,74048,77125,319817	Il4ra,Jak3,Il1rl1,Vsir,Il33,Rc3h2
14_Member	GO Biological Processes	GO:0002683	negative regulation of immune system process	-2.49659	-0.8606	21/448	11847,12142,12258,12514,12608,16149,16190,16453,16988,17082,20850,21838,22163,72828,74048,77125,83433,226691,242202,270151,319817	Arg2,Prdm1,Serping1,Cd68,Cebpb,Cd74,Il4ra,Jak3,Lst1,Il1rl1,Stat5a,Thy1,Tnfrsf4,Ubash3b,Vsir,Il33,Trem2,Ifi207,Pde5a,Nlrx1,Rc3h2
14_Member	GO Biological Processes	GO:0046636	negative regulation of alpha-beta T cell activation	-2.43548	-0.834569	5/43	11847,16190,16453,74048,319817	Arg2,Il4ra,Jak3,Vsir,Rc3h2
14_Member	GO Biological Processes	GO:0007162	negative regulation of cell adhesion	-2.37684	-0.805472	16/313	11596,11847,12608,16149,16181,16190,16452,16453,16644,17390,17829,72828,74048,240025,242202,319817	Ager,Arg2,Cebpb,Cd74,Il1rn,Il4ra,Jak2,Jak3,Kng1,Mmp2,Muc1,Ubash3b,Vsir,Dact2,Pde5a,Rc3h2
14_Member	GO Biological Processes	GO:0032642	regulation of chemokine production	-2.25297	-0.727341	8/111	11596,11847,16149,16190,16193,17082,77125,83433	Ager,Arg2,Cd74,Il4ra,Il6,Il1rl1,Il33,Trem2
14_Member	GO Biological Processes	GO:0050777	negative regulation of immune response	-2.1888	-0.687899	11/189	11847,12258,16190,16453,17082,74048,77125,83433,226691,270151,319817	Arg2,Serping1,Il4ra,Jak3,Il1rl1,Vsir,Il33,Trem2,Ifi207,Nlrx1,Rc3h2
14_Member	GO Biological Processes	GO:0002825	regulation of T-helper 1 type immune response	-2.1474	-0.661007	4/32	16190,16453,17082,77125	Il4ra,Jak3,Il1rl1,Il33
14_Member	GO Biological Processes	GO:0032675	regulation of interleukin-6 production	-2.13632	-0.653481	10/166	11596,12608,16149,16193,18126,67313,77125,83433,96875,270151	Ager,Cebpb,Cd74,Il6,Nos2,Inava,Il33,Trem2,Prg4,Nlrx1
14_Member	GO Biological Processes	GO:0046637	regulation of alpha-beta T cell differentiation	-2.07297	-0.619119	6/73	12142,16190,16193,16453,80859,319817	Prdm1,Il4ra,Il6,Jak3,Nfkbiz,Rc3h2
14_Member	GO Biological Processes	GO:0051250	negative regulation of lymphocyte activation	-2.06673	-0.614866	10/170	11847,12142,12608,16149,16190,16453,16988,74048,242202,319817	Arg2,Prdm1,Cebpb,Cd74,Il4ra,Jak3,Lst1,Vsir,Pde5a,Rc3h2
14_Member	GO Biological Processes	GO:0050866	negative regulation of cell activation	-2.04845	-0.609401	12/225	11847,12142,12608,16149,16190,16453,16988,72828,74048,83433,242202,319817	Arg2,Prdm1,Cebpb,Cd74,Il4ra,Jak3,Lst1,Ubash3b,Vsir,Trem2,Pde5a,Rc3h2
14_Member	GO Biological Processes	GO:0043370	regulation of CD4-positive, alpha-beta T cell differentiation	-2.04645	-0.609401	5/53	16190,16193,16453,80859,319817	Il4ra,Il6,Jak3,Nfkbiz,Rc3h2
14_Member	GO Biological Processes	GO:0070664	negative regulation of leukocyte proliferation	-2.01174	-0.592498	7/98	11847,12142,12608,16988,74048,77125,242202	Arg2,Prdm1,Cebpb,Lst1,Vsir,Il33,Pde5a
15_Summary	GO Biological Processes	GO:0098754	detoxification	-5.13682	-2.42467	9/56	13885,14866,17748,17750,17751,18477,18671,18712,69227,16819,18227,213053,13649,18126,12870	Esd,Gstm5,Mt1,Mt2,Mt3,Prdx1,Abcb1a,Pim1,Selenot,Lcn2,Nr4a2,Slc39a14,Egfr,Nos2,Cp
15_Member	GO Biological Processes	GO:0098754	detoxification	-5.13682	-2.42467	9/56	13885,14866,17748,17750,17751,18477,18671,18712,69227	Esd,Gstm5,Mt1,Mt2,Mt3,Prdx1,Abcb1a,Pim1,Selenot
15_Member	Reactome Gene Sets	R-MMU-5660526	Response to metal ions	-4.85121	-2.24653	3/3	17748,17750,17751	Mt1,Mt2,Mt3
15_Member	Reactome Gene Sets	R-MMU-5661231	Metallothioneins bind metals	-4.85121	-2.24653	3/3	17748,17750,17751	Mt1,Mt2,Mt3
15_Member	GO Biological Processes	GO:0009636	response to toxic substance	-3.76017	-1.52715	11/121	13885,14866,16819,17748,17750,17751,18227,18477,18671,18712,69227	Esd,Gstm5,Lcn2,Mt1,Mt2,Mt3,Nr4a2,Prdx1,Abcb1a,Pim1,Selenot
15_Member	GO Biological Processes	GO:0010273	detoxification of copper ion	-3.57387	-1.41703	3/6	17748,17750,17751	Mt1,Mt2,Mt3
15_Member	GO Biological Processes	GO:1990169	stress response to copper ion	-3.57387	-1.41703	3/6	17748,17750,17751	Mt1,Mt2,Mt3
15_Member	GO Biological Processes	GO:1990748	cellular detoxification	-3.42967	-1.34948	6/40	13885,14866,17751,18477,18712,69227	Esd,Gstm5,Mt3,Prdx1,Pim1,Selenot
15_Member	GO Biological Processes	GO:0097237	cellular response to toxic substance	-3.04486	-1.13354	6/47	13885,14866,17751,18477,18712,69227	Esd,Gstm5,Mt3,Prdx1,Pim1,Selenot
15_Member	GO Biological Processes	GO:0061687	detoxification of inorganic compound	-2.82717	-1.03291	3/10	17748,17750,17751	Mt1,Mt2,Mt3
15_Member	GO Biological Processes	GO:0097501	stress response to metal ion	-2.82717	-1.03291	3/10	17748,17750,17751	Mt1,Mt2,Mt3
15_Member	GO Biological Processes	GO:0006882	cellular zinc ion homeostasis	-2.54334	-0.886974	4/25	17748,17750,17751,213053	Mt1,Mt2,Mt3,Slc39a14
15_Member	GO Biological Processes	GO:0071276	cellular response to cadmium ion	-2.47907	-0.858556	4/26	13649,17748,17750,17751	Egfr,Mt1,Mt2,Mt3
15_Member	GO Biological Processes	GO:0055069	zinc ion homeostasis	-2.4177	-0.826965	4/27	17748,17750,17751,213053	Mt1,Mt2,Mt3,Slc39a14
15_Member	GO Biological Processes	GO:0007263	nitric oxide mediated signal transduction	-2.37655	-0.805472	3/14	17748,17750,18126	Mt1,Mt2,Nos2
15_Member	GO Biological Processes	GO:0071294	cellular response to zinc ion	-2.37655	-0.805472	3/14	17748,17750,17751	Mt1,Mt2,Mt3
15_Member	GO Biological Processes	GO:0046688	response to copper ion	-2.35902	-0.794879	4/28	12870,17748,17750,17751	Cp,Mt1,Mt2,Mt3
15_Member	GO Biological Processes	GO:0071280	cellular response to copper ion	-2.05711	-0.610743	3/18	17748,17750,17751	Mt1,Mt2,Mt3
16_Summary	GO Biological Processes	GO:0033993	response to lipid	-5.13389	-2.42467	40/781	11421,11839,12010,12061,12475,12514,12608,13036,13649,14068,14528,14573,14825,16181,16193,16323,16452,17390,18038,18126,18712,19225,19662,20568,20750,21812,26411,51810,56089,56615,56710,66107,67800,77134,83433,93692,94180,97165,216161,228790,67313	Ace,Areg,B2m,Bdkrb1,Cd14,Cd68,Cebpb,Ctsh,Egfr,F7,Gch1,Gdnf,Cxcl1,Il1rn,Il6,Inhba,Jak2,Mmp2,Nfkbil1,Nos2,Pim1,Ptgs2,Rbp4,Slpi,Spp1,Tgfbr1,Map4k1,Hnrnpu,Ramp3,Mgst1,Brinp1,Wfdc21,Dgat2,Hnrnpa0,Trem2,Glrx,Acsbg1,Hmgb2,Sbno2,Asxl1,Inava
16_Member	GO Biological Processes	GO:0033993	response to lipid	-5.13389	-2.42467	40/781	11421,11839,12010,12061,12475,12514,12608,13036,13649,14068,14528,14573,14825,16181,16193,16323,16452,17390,18038,18126,18712,19225,19662,20568,20750,21812,26411,51810,56089,56615,56710,66107,67800,77134,83433,93692,94180,97165,216161,228790	Ace,Areg,B2m,Bdkrb1,Cd14,Cd68,Cebpb,Ctsh,Egfr,F7,Gch1,Gdnf,Cxcl1,Il1rn,Il6,Inhba,Jak2,Mmp2,Nfkbil1,Nos2,Pim1,Ptgs2,Rbp4,Slpi,Spp1,Tgfbr1,Map4k1,Hnrnpu,Ramp3,Mgst1,Brinp1,Wfdc21,Dgat2,Hnrnpa0,Trem2,Glrx,Acsbg1,Hmgb2,Sbno2,Asxl1
16_Member	GO Biological Processes	GO:0002237	response to molecule of bacterial origin	-3.2635	-1.24649	21/388	11421,12010,12061,12475,12514,12608,14528,14825,16193,16452,18038,18126,19225,20568,56615,66107,67313,77134,83433,97165,216161	Ace,B2m,Bdkrb1,Cd14,Cd68,Cebpb,Gch1,Cxcl1,Il6,Jak2,Nfkbil1,Nos2,Ptgs2,Slpi,Mgst1,Wfdc21,Inava,Hnrnpa0,Trem2,Hmgb2,Sbno2
16_Member	GO Biological Processes	GO:0032496	response to lipopolysaccharide	-3.17186	-1.18792	20/367	11421,12010,12061,12475,12514,12608,14528,14825,16193,16452,18038,18126,19225,20568,56615,66107,77134,83433,97165,216161	Ace,B2m,Bdkrb1,Cd14,Cd68,Cebpb,Gch1,Cxcl1,Il6,Jak2,Nfkbil1,Nos2,Ptgs2,Slpi,Mgst1,Wfdc21,Hnrnpa0,Trem2,Hmgb2,Sbno2
16_Member	GO Biological Processes	GO:0071396	cellular response to lipid	-2.63507	-0.940818	25/555	12010,12475,12514,12608,13649,14528,14573,14825,16193,16323,16452,17390,18038,18126,18712,20750,26411,51810,56089,56615,56710,67800,83433,93692,216161	B2m,Cd14,Cd68,Cebpb,Egfr,Gch1,Gdnf,Cxcl1,Il6,Inhba,Jak2,Mmp2,Nfkbil1,Nos2,Pim1,Spp1,Map4k1,Hnrnpu,Ramp3,Mgst1,Brinp1,Dgat2,Trem2,Glrx,Sbno2
17_Summary	GO Biological Processes	GO:0031329	regulation of cellular catabolic process	-4.99179	-2.33715	40/792	11551,11596,11652,12177,13032,13179,14573,15185,15473,16193,17149,17751,21857,27061,51810,53323,53380,56085,56460,56489,58805,67171,67710,69903,72512,77125,77134,80750,83433,100102,103213,170749,217410,229663,230709,230908,268420,269473,319817,380773,13649,15937,17128,17248,18126,77128,209086,210992,74048,12424,13036,16452,18174,72565,226691,320924,383619	Adra2a,Ager,Akt2,Bnip3l,Ctsc,Dcn,Gdnf,Hdac6,Rida,Il6,Magoh,Mt3,Timp1,Bcap31,Hnrnpu,Ube2k,Psmd10,Ubqln1,Pkp3,Ikbke,Mlxipl,Dram2,Polr2g,Rasip1,Sting1,Il33,Hnrnpa0,N4bp1,Trem2,Pcsk9,Traf3ip2,Mtmr4,Trib2,Csde1,Zmpste24,Tardbp,Alkbh5,Lrig2,Rc3h2,Slirp,Egfr,Ier3,Smad4,Mdm4,Nos2,Crebrf,Samd9l,Lpcat1,Vsir,Cck,Ctsh,Jak2,Slc11a2,Uaca,Ifi207,Ccbe1,Aim2
17_Member	GO Biological Processes	GO:0031329	regulation of cellular catabolic process	-4.99179	-2.33715	40/792	11551,11596,11652,12177,13032,13179,14573,15185,15473,16193,17149,17751,21857,27061,51810,53323,53380,56085,56460,56489,58805,67171,67710,69903,72512,77125,77134,80750,83433,100102,103213,170749,217410,229663,230709,230908,268420,269473,319817,380773	Adra2a,Ager,Akt2,Bnip3l,Ctsc,Dcn,Gdnf,Hdac6,Rida,Il6,Magoh,Mt3,Timp1,Bcap31,Hnrnpu,Ube2k,Psmd10,Ubqln1,Pkp3,Ikbke,Mlxipl,Dram2,Polr2g,Rasip1,Sting1,Il33,Hnrnpa0,N4bp1,Trem2,Pcsk9,Traf3ip2,Mtmr4,Trib2,Csde1,Zmpste24,Tardbp,Alkbh5,Lrig2,Rc3h2,Slirp
17_Member	GO Biological Processes	GO:0042176	regulation of protein catabolic process	-3.19179	-1.19388	21/393	11551,13032,13649,15937,17128,17248,18126,21857,27061,53323,53380,56085,77125,77128,80750,83433,100102,209086,210992,217410,269473	Adra2a,Ctsc,Egfr,Ier3,Smad4,Mdm4,Nos2,Timp1,Bcap31,Ube2k,Psmd10,Ubqln1,Il33,Crebrf,N4bp1,Trem2,Pcsk9,Samd9l,Lpcat1,Trib2,Lrig2
17_Member	GO Biological Processes	GO:0009896	positive regulation of catabolic process	-2.76407	-1.00449	24/513	11551,11596,11652,12177,13032,13179,15473,15937,16193,27061,53380,56085,58805,67710,72512,74048,77125,77128,83433,100102,210992,217410,230908,319817	Adra2a,Ager,Akt2,Bnip3l,Ctsc,Dcn,Rida,Ier3,Il6,Bcap31,Psmd10,Ubqln1,Mlxipl,Polr2g,Sting1,Vsir,Il33,Crebrf,Trem2,Pcsk9,Lpcat1,Trib2,Tardbp,Rc3h2
17_Member	GO Biological Processes	GO:0045862	positive regulation of proteolysis	-2.54268	-0.886974	18/357	11551,11596,12424,13032,13036,16452,18174,27061,53380,56085,72565,74048,77125,83433,217410,226691,320924,383619	Adra2a,Ager,Cck,Ctsc,Ctsh,Jak2,Slc11a2,Bcap31,Psmd10,Ubqln1,Uaca,Vsir,Il33,Trem2,Trib2,Ifi207,Ccbe1,Aim2
17_Member	GO Biological Processes	GO:0031331	positive regulation of cellular catabolic process	-2.20514	-0.698052	20/445	11551,11596,11652,12177,13032,13179,15473,16193,27061,53380,56085,58805,67710,72512,77125,83433,100102,217410,230908,319817	Adra2a,Ager,Akt2,Bnip3l,Ctsc,Dcn,Rida,Il6,Bcap31,Psmd10,Ubqln1,Mlxipl,Polr2g,Sting1,Il33,Trem2,Pcsk9,Trib2,Tardbp,Rc3h2
17_Member	GO Biological Processes	GO:0045732	positive regulation of protein catabolic process	-2.04845	-0.609401	12/225	11551,13032,15937,27061,53380,56085,77125,77128,83433,100102,210992,217410	Adra2a,Ctsc,Ier3,Bcap31,Psmd10,Ubqln1,Il33,Crebrf,Trem2,Pcsk9,Lpcat1,Trib2
18_Summary	GO Biological Processes	GO:0002831	regulation of response to biotic stimulus	-4.97719	-2.33301	24/365	11765,11847,12142,12258,12266,14825,16149,16174,17390,18038,19294,20850,52118,53323,56489,72512,80750,83433,97165,103213,226691,230709,270151,383619,12010,14962,14999,16190,16193,18124,20911,21838,76438,77125,80859,93765,108067,319817,18126,11596	Ap1g1,Arg2,Prdm1,Serping1,C3,Cxcl1,Cd74,Il18rap,Mmp2,Nfkbil1,Nectin2,Stat5a,Pvr,Ube2k,Ikbke,Sting1,N4bp1,Trem2,Hmgb2,Traf3ip2,Ifi207,Zmpste24,Nlrx1,Aim2,B2m,Cfb,H2-DMb1,Il4ra,Il6,Nr4a3,Stxbp2,Thy1,Rftn1,Il33,Nfkbiz,Ube2n,Eif2b3,Rc3h2,Nos2,Ager
18_Member	GO Biological Processes	GO:0002831	regulation of response to biotic stimulus	-4.97719	-2.33301	24/365	11765,11847,12142,12258,12266,14825,16149,16174,17390,18038,19294,20850,52118,53323,56489,72512,80750,83433,97165,103213,226691,230709,270151,383619	Ap1g1,Arg2,Prdm1,Serping1,C3,Cxcl1,Cd74,Il18rap,Mmp2,Nfkbil1,Nectin2,Stat5a,Pvr,Ube2k,Ikbke,Sting1,N4bp1,Trem2,Hmgb2,Traf3ip2,Ifi207,Zmpste24,Nlrx1,Aim2
18_Member	GO Biological Processes	GO:0045088	regulation of innate immune response	-4.69237	-2.13375	18/237	11765,12258,12266,16149,16174,17390,19294,20850,52118,53323,56489,72512,80750,83433,97165,226691,270151,383619	Ap1g1,Serping1,C3,Cd74,Il18rap,Mmp2,Nectin2,Stat5a,Pvr,Ube2k,Ikbke,Sting1,N4bp1,Trem2,Hmgb2,Ifi207,Nlrx1,Aim2
18_Member	GO Biological Processes	GO:0045089	positive regulation of innate immune response	-4.33987	-1.89851	13/143	11765,16149,16174,17390,19294,20850,52118,53323,56489,72512,97165,226691,383619	Ap1g1,Cd74,Il18rap,Mmp2,Nectin2,Stat5a,Pvr,Ube2k,Ikbke,Sting1,Hmgb2,Ifi207,Aim2
18_Member	GO Biological Processes	GO:0002833	positive regulation of response to biotic stimulus	-3.69051	-1.48754	14/188	11765,14825,16149,16174,17390,19294,20850,52118,53323,56489,72512,97165,226691,383619	Ap1g1,Cxcl1,Cd74,Il18rap,Mmp2,Nectin2,Stat5a,Pvr,Ube2k,Ikbke,Sting1,Hmgb2,Ifi207,Aim2
18_Member	GO Biological Processes	GO:0050778	positive regulation of immune response	-3.0427	-1.13354	30/667	11765,12010,12258,12266,14962,14999,16149,16174,16190,16193,17390,18124,19294,20850,20911,21838,52118,53323,56489,72512,76438,77125,80859,83433,93765,97165,108067,226691,319817,383619	Ap1g1,B2m,Serping1,C3,Cfb,H2-DMb1,Cd74,Il18rap,Il4ra,Il6,Mmp2,Nr4a3,Nectin2,Stat5a,Stxbp2,Thy1,Pvr,Ube2k,Ikbke,Sting1,Rftn1,Il33,Nfkbiz,Trem2,Ube2n,Hmgb2,Eif2b3,Ifi207,Rc3h2,Aim2
18_Member	GO Biological Processes	GO:0045954	positive regulation of natural killer cell mediated cytotoxicity	-2.78251	-1.01613	5/36	11765,16174,19294,20850,52118	Ap1g1,Il18rap,Nectin2,Stat5a,Pvr
18_Member	GO Biological Processes	GO:0002717	positive regulation of natural killer cell mediated immunity	-2.67538	-0.964252	5/38	11765,16174,19294,20850,52118	Ap1g1,Il18rap,Nectin2,Stat5a,Pvr
18_Member	GO Biological Processes	GO:0031343	positive regulation of cell killing	-2.47559	-0.858556	8/102	11765,12010,14825,16174,18126,19294,20850,52118	Ap1g1,B2m,Cxcl1,Il18rap,Nos2,Nectin2,Stat5a,Pvr
18_Member	GO Biological Processes	GO:0001912	positive regulation of leukocyte mediated cytotoxicity	-2.1824	-0.684348	7/91	11765,12010,14825,16174,19294,20850,52118	Ap1g1,B2m,Cxcl1,Il18rap,Nectin2,Stat5a,Pvr
18_Member	GO Biological Processes	GO:0031341	regulation of cell killing	-2.12891	-0.653481	9/141	11596,11765,12010,14825,16174,18126,19294,20850,52118	Ager,Ap1g1,B2m,Cxcl1,Il18rap,Nos2,Nectin2,Stat5a,Pvr
18_Member	GO Biological Processes	GO:0001910	regulation of leukocyte mediated cytotoxicity	-2.01337	-0.5929	8/122	11596,11765,12010,14825,16174,19294,20850,52118	Ager,Ap1g1,B2m,Cxcl1,Il18rap,Nectin2,Stat5a,Pvr
19_Summary	GO Biological Processes	GO:0034612	response to tumor necrosis factor	-4.79228	-2.19694	15/169	11770,12475,14528,16193,16452,16668,18126,20306,20307,20698,21943,66107,103213,108153,383619	Fabp4,Cd14,Gch1,Il6,Jak2,Krt18,Nos2,Ccl7,Ccl8,Sphk1,Tnfsf11,Wfdc21,Traf3ip2,Adamts7,Aim2
19_Member	GO Biological Processes	GO:0034612	response to tumor necrosis factor	-4.79228	-2.19694	15/169	11770,12475,14528,16193,16452,16668,18126,20306,20307,20698,21943,66107,103213,108153,383619	Fabp4,Cd14,Gch1,Il6,Jak2,Krt18,Nos2,Ccl7,Ccl8,Sphk1,Tnfsf11,Wfdc21,Traf3ip2,Adamts7,Aim2
19_Member	GO Biological Processes	GO:0071356	cellular response to tumor necrosis factor	-2.50528	-0.868283	10/147	11770,16193,16452,16668,20306,20307,21943,103213,108153,383619	Fabp4,Il6,Jak2,Krt18,Ccl7,Ccl8,Tnfsf11,Traf3ip2,Adamts7,Aim2
19_Member	GO Biological Processes	GO:0033209	tumor necrosis factor-mediated signaling pathway	-2.39165	-0.808172	5/44	16452,16668,21943,103213,383619	Jak2,Krt18,Tnfsf11,Traf3ip2,Aim2
20_Summary	GO Biological Processes	GO:2001233	regulation of apoptotic signaling pathway	-4.74725	-2.16778	25/402	12282,12778,13032,13036,14155,14573,15937,16149,16323,16452,16453,17248,17829,18227,19225,21812,22163,26943,27061,53380,56085,56295,83433,97165,268373,12333,16878,17082,17128,17392,19259,67702,69903,72565,72674,77446,101148,101809,229603,240057,270151	Hyou1,Ackr3,Ctsc,Ctsh,Fem1b,Gdnf,Ier3,Cd74,Inhba,Jak2,Jak3,Mdm4,Muc1,Nr4a2,Ptgs2,Tgfbr1,Tnfrsf4,Serinc3,Bcap31,Psmd10,Ubqln1,Higd1a,Trem2,Hmgb2,Ppia,Capn1,Lif,Il1rl1,Smad4,Mmp3,Ptpn5,Rnf149,Rasip1,Uaca,Adipor1,Heg1,Bmt2,Spred3,Otud7b,Syngap1,Nlrx1
20_Member	GO Biological Processes	GO:2001233	regulation of apoptotic signaling pathway	-4.74725	-2.16778	25/402	12282,12778,13032,13036,14155,14573,15937,16149,16323,16452,16453,17248,17829,18227,19225,21812,22163,26943,27061,53380,56085,56295,83433,97165,268373	Hyou1,Ackr3,Ctsc,Ctsh,Fem1b,Gdnf,Ier3,Cd74,Inhba,Jak2,Jak3,Mdm4,Muc1,Nr4a2,Ptgs2,Tgfbr1,Tnfrsf4,Serinc3,Bcap31,Psmd10,Ubqln1,Higd1a,Trem2,Hmgb2,Ppia
20_Member	GO Biological Processes	GO:2001234	negative regulation of apoptotic signaling pathway	-3.06421	-1.1392	15/242	12282,12778,14573,15937,16149,17248,17829,18227,19225,21812,22163,53380,56295,97165,268373	Hyou1,Ackr3,Gdnf,Ier3,Cd74,Mdm4,Muc1,Nr4a2,Ptgs2,Tgfbr1,Tnfrsf4,Psmd10,Higd1a,Hmgb2,Ppia
20_Member	GO Biological Processes	GO:1902532	negative regulation of intracellular signal transduction	-2.81626	-1.02659	25/538	12282,12333,12778,16149,16878,17082,17128,17248,17392,17829,19225,19259,53380,67702,69903,72565,72674,77446,83433,101148,101809,229603,240057,268373,270151	Hyou1,Capn1,Ackr3,Cd74,Lif,Il1rl1,Smad4,Mdm4,Mmp3,Muc1,Ptgs2,Ptpn5,Psmd10,Rnf149,Rasip1,Uaca,Adipor1,Heg1,Trem2,Bmt2,Spred3,Otud7b,Syngap1,Ppia,Nlrx1
20_Member	GO Biological Processes	GO:2001242	regulation of intrinsic apoptotic signaling pathway	-2.39993	-0.814044	11/177	12282,12778,16149,17248,17829,19225,26943,27061,56085,83433,268373	Hyou1,Ackr3,Cd74,Mdm4,Muc1,Ptgs2,Serinc3,Bcap31,Ubqln1,Trem2,Ppia
20_Member	GO Biological Processes	GO:1901797	negative regulation of signal transduction by p53 class mediator	-2.05337	-0.610743	4/34	16149,17248,17829,53380	Cd74,Mdm4,Muc1,Psmd10

## Sheet: 4. C3  pathway analysis
GroupID	Category	Term	Description	LogP	Log(q-value)	InTerm_InList	Genes	Symbols
1_Summary	GO Biological Processes	GO:0001944	vasculature development	-12.3377	-8.46716	54/587	11465,11535,11602,11816,11852,12159,12306,12389,12558,12819,12831,12837,12842,12843,13609,13809,14205,14219,14370,14775,15205,15901,16948,17130,17131,17684,18053,18133,18186,18741,19219,20204,20312,20315,20319,20677,21808,21825,22341,23967,27494,53614,56332,64817,67155,71690,72461,77579,80837,107589,108154,109624,231532,239027,14013,14462,14815,15902,17295,18643,20429,22337,22417,24063,56274,6858…	Actg1,Adm,Angpt4,Apoe,Rhob,Bmp4,Anxa2,Cav1,Cdh2,Col15a1,Col5a1,Col8a1,Col1a1,Col1a2,S1pr1,Enpep,Vegfd,Ccn2,Fzd8,Gpx1,Hes1,Id1,Lox,Smad6,Smad7,Cited2,Ngfr,Ccn3,Nrp1,Pitx2,Ptger4,Prrx2,Cx3cl1,Cxcl12,Sfrp2,Sox4,Tgfb2,Thbs1,Vegfc,Osr1,Amot,Reck,Amotl2,Svep1,Smarca2,Esm1,Prcp,Myh10,Rhoj,Mylk,Adamts6,Cald1,Arhgap24,Arhgap22,Mecom,Gata3,Nr3c1,Id2,Met,Pfn1,Shox2,Vdr,Wnt4,Spry1,Stk3,Cthrc1,Npnt,Mtss1,Rspo…
1_Member	GO Biological Processes	GO:0001944	vasculature development	-12.3377	-8.46716	54/587	11465,11535,11602,11816,11852,12159,12306,12389,12558,12819,12831,12837,12842,12843,13609,13809,14205,14219,14370,14775,15205,15901,16948,17130,17131,17684,18053,18133,18186,18741,19219,20204,20312,20315,20319,20677,21808,21825,22341,23967,27494,53614,56332,64817,67155,71690,72461,77579,80837,107589,108154,109624,231532,239027	Actg1,Adm,Angpt4,Apoe,Rhob,Bmp4,Anxa2,Cav1,Cdh2,Col15a1,Col5a1,Col8a1,Col1a1,Col1a2,S1pr1,Enpep,Vegfd,Ccn2,Fzd8,Gpx1,Hes1,Id1,Lox,Smad6,Smad7,Cited2,Ngfr,Ccn3,Nrp1,Pitx2,Ptger4,Prrx2,Cx3cl1,Cxcl12,Sfrp2,Sox4,Tgfb2,Thbs1,Vegfc,Osr1,Amot,Reck,Amotl2,Svep1,Smarca2,Esm1,Prcp,Myh10,Rhoj,Mylk,Adamts6,Cald1,Arhgap24,Arhgap22
1_Member	GO Biological Processes	GO:0001568	blood vessel development	-11.8643	-8.37609	51/548	11465,11535,11602,11816,11852,12159,12306,12389,12558,12819,12831,12837,12842,12843,13609,13809,14205,14219,14370,14775,15205,16948,17130,17131,17684,18053,18133,18186,18741,19219,20204,20312,20315,20319,20677,21808,21825,22341,23967,27494,53614,56332,71690,72461,77579,80837,107589,108154,109624,231532,239027	Actg1,Adm,Angpt4,Apoe,Rhob,Bmp4,Anxa2,Cav1,Cdh2,Col15a1,Col5a1,Col8a1,Col1a1,Col1a2,S1pr1,Enpep,Vegfd,Ccn2,Fzd8,Gpx1,Hes1,Lox,Smad6,Smad7,Cited2,Ngfr,Ccn3,Nrp1,Pitx2,Ptger4,Prrx2,Cx3cl1,Cxcl12,Sfrp2,Sox4,Tgfb2,Thbs1,Vegfc,Osr1,Amot,Reck,Amotl2,Esm1,Prcp,Myh10,Rhoj,Mylk,Adamts6,Cald1,Arhgap24,Arhgap22
1_Member	GO Biological Processes	GO:0035239	tube morphogenesis	-11.7984	-8.37609	61/740	11465,11535,11602,11816,11852,12159,12306,12389,12558,12819,12837,13609,13809,14013,14205,14219,14370,14462,14775,14815,15205,15902,16948,17130,17131,17295,17684,18133,18186,18643,18741,19219,20204,20312,20315,20319,20429,20677,21808,21825,22337,22341,22417,23967,24063,27494,53614,56274,56332,68588,71690,72461,80837,107589,109624,114249,211401,231532,239027,239405,240641	Actg1,Adm,Angpt4,Apoe,Rhob,Bmp4,Anxa2,Cav1,Cdh2,Col15a1,Col8a1,S1pr1,Enpep,Mecom,Vegfd,Ccn2,Fzd8,Gata3,Gpx1,Nr3c1,Hes1,Id2,Lox,Smad6,Smad7,Met,Cited2,Ccn3,Nrp1,Pfn1,Pitx2,Ptger4,Prrx2,Cx3cl1,Cxcl12,Sfrp2,Shox2,Sox4,Tgfb2,Thbs1,Vdr,Vegfc,Wnt4,Osr1,Spry1,Amot,Reck,Stk3,Amotl2,Cthrc1,Esm1,Prcp,Rhoj,Mylk,Cald1,Npnt,Mtss1,Arhgap24,Arhgap22,Rspo2,Kif20b
1_Member	GO Biological Processes	GO:0048514	blood vessel morphogenesis	-11.2034	-7.89026	44/444	11465,11535,11602,11816,11852,12159,12306,12389,12558,12819,12837,13609,13809,14205,14219,14370,14775,15205,16948,17130,17131,17684,18133,18186,18741,19219,20204,20312,20315,20319,20677,21808,21825,22341,27494,53614,56332,71690,72461,80837,107589,109624,231532,239027	Actg1,Adm,Angpt4,Apoe,Rhob,Bmp4,Anxa2,Cav1,Cdh2,Col15a1,Col8a1,S1pr1,Enpep,Vegfd,Ccn2,Fzd8,Gpx1,Hes1,Lox,Smad6,Smad7,Cited2,Ccn3,Nrp1,Pitx2,Ptger4,Prrx2,Cx3cl1,Cxcl12,Sfrp2,Sox4,Tgfb2,Thbs1,Vegfc,Amot,Reck,Amotl2,Esm1,Prcp,Rhoj,Mylk,Cald1,Arhgap24,Arhgap22
1_Member	GO Biological Processes	GO:0001525	angiogenesis	-7.70044	-5.00121	31/324	11465,11602,11852,12159,12306,12389,12819,12837,13609,13809,14205,14219,14370,14775,18133,18186,18741,20312,20315,20319,21825,22341,27494,53614,56332,71690,72461,80837,109624,231532,239027	Actg1,Angpt4,Rhob,Bmp4,Anxa2,Cav1,Col15a1,Col8a1,S1pr1,Enpep,Vegfd,Ccn2,Fzd8,Gpx1,Ccn3,Nrp1,Pitx2,Cx3cl1,Cxcl12,Sfrp2,Thbs1,Vegfc,Amot,Reck,Amotl2,Esm1,Prcp,Rhoj,Cald1,Arhgap24,Arhgap22
2_Summary	GO Biological Processes	GO:0030198	extracellular matrix organization	-12.1289	-8.46716	35/274	11504,11820,12306,12389,12390,12819,12830,12831,12837,12842,12843,13717,14219,14238,16948,17395,18383,20289,20319,21808,50706,53614,56429,64074,67573,67896,72043,74199,108154,114249,207596,229595,241226,269959,320712	Adamts1,App,Anxa2,Cav1,Cav2,Col15a1,Col4a5,Col5a1,Col8a1,Col1a1,Col1a2,Eln,Ccn2,Foxf2,Lox,Mmp9,Tnfrsf11b,Scx,Sfrp2,Tgfb2,Postn,Reck,Dpt,Smoc2,Loxl4,Ccdc80,Sulf2,Vit,Adamts6,Npnt,Thsd4,Adamtsl4,Itga8,Adamtsl3,Abi3bp
2_Member	GO Biological Processes	GO:0030198	extracellular matrix organization	-12.1289	-8.46716	35/274	11504,11820,12306,12389,12390,12819,12830,12831,12837,12842,12843,13717,14219,14238,16948,17395,18383,20289,20319,21808,50706,53614,56429,64074,67573,67896,72043,74199,108154,114249,207596,229595,241226,269959,320712	Adamts1,App,Anxa2,Cav1,Cav2,Col15a1,Col4a5,Col5a1,Col8a1,Col1a1,Col1a2,Eln,Ccn2,Foxf2,Lox,Mmp9,Tnfrsf11b,Scx,Sfrp2,Tgfb2,Postn,Reck,Dpt,Smoc2,Loxl4,Ccdc80,Sulf2,Vit,Adamts6,Npnt,Thsd4,Adamtsl4,Itga8,Adamtsl3,Abi3bp
2_Member	GO Biological Processes	GO:0043062	extracellular structure organization	-12.0821	-8.46716	35/275	11504,11820,12306,12389,12390,12819,12830,12831,12837,12842,12843,13717,14219,14238,16948,17395,18383,20289,20319,21808,50706,53614,56429,64074,67573,67896,72043,74199,108154,114249,207596,229595,241226,269959,320712	Adamts1,App,Anxa2,Cav1,Cav2,Col15a1,Col4a5,Col5a1,Col8a1,Col1a1,Col1a2,Eln,Ccn2,Foxf2,Lox,Mmp9,Tnfrsf11b,Scx,Sfrp2,Tgfb2,Postn,Reck,Dpt,Smoc2,Loxl4,Ccdc80,Sulf2,Vit,Adamts6,Npnt,Thsd4,Adamtsl4,Itga8,Adamtsl3,Abi3bp
2_Member	GO Biological Processes	GO:0045229	external encapsulating structure organization	-12.0356	-8.46716	35/276	11504,11820,12306,12389,12390,12819,12830,12831,12837,12842,12843,13717,14219,14238,16948,17395,18383,20289,20319,21808,50706,53614,56429,64074,67573,67896,72043,74199,108154,114249,207596,229595,241226,269959,320712	Adamts1,App,Anxa2,Cav1,Cav2,Col15a1,Col4a5,Col5a1,Col8a1,Col1a1,Col1a2,Eln,Ccn2,Foxf2,Lox,Mmp9,Tnfrsf11b,Scx,Sfrp2,Tgfb2,Postn,Reck,Dpt,Smoc2,Loxl4,Ccdc80,Sulf2,Vit,Adamts6,Npnt,Thsd4,Adamtsl4,Itga8,Adamtsl3,Abi3bp
2_Member	GO Biological Processes	GO:0030199	collagen fibril organization	-5.42235	-3.15056	10/53	12306,12831,12842,12843,16948,20289,20319,21808,56429,67573	Anxa2,Col5a1,Col1a1,Col1a2,Lox,Scx,Sfrp2,Tgfb2,Dpt,Loxl4
3_Summary	GO Biological Processes	GO:0061061	muscle structure development	-12.0458	-8.46716	50/524	11465,11535,11548,12159,12301,12389,12390,12558,12955,13008,13609,13717,14199,14200,14775,15078,15205,15903,16002,16669,16948,17130,17131,17258,17263,17295,17684,18741,20289,20429,20661,21808,21956,22003,22417,54132,67155,67885,68016,77579,80288,98932,107589,107765,114249,211323,211401,225288,226101,241226,11504,12006,12831,12876,13837,14013,14462,15901,15902,17395,18186,20319,20583,20677,21825,2…	Actg1,Adm,Adra1b,Bmp4,Cacybp,Cav1,Cav2,Cdh2,Cryab,Csrp2,S1pr1,Eln,Fhl1,Fhl2,Gpx1,H3f3a,Hes1,Id3,Igf2,Krt19,Lox,Smad6,Smad7,Mef2a,Meg3,Met,Cited2,Pitx2,Scx,Shox2,Sort1,Tgfb2,Tnnt2,Tpm1,Wnt4,Pdlim1,Smarca2,Mtln,Cavin4,Myh10,Bcl9l,Myl9,Mylk,Ankrd1,Npnt,Nrg1,Mtss1,Fhod3,Myof,Itga8,Adamts1,Axin2,Col5a1,Cpe,Epha3,Mecom,Gata3,Id1,Id2,Mmp9,Nrp1,Sfrp2,Snai2,Sox4,Thbs1,Tenm4,Osr1,Stk3,Hopx,Adamts6,Ndrg4
3_Member	GO Biological Processes	GO:0061061	muscle structure development	-12.0458	-8.46716	50/524	11465,11535,11548,12159,12301,12389,12390,12558,12955,13008,13609,13717,14199,14200,14775,15078,15205,15903,16002,16669,16948,17130,17131,17258,17263,17295,17684,18741,20289,20429,20661,21808,21956,22003,22417,54132,67155,67885,68016,77579,80288,98932,107589,107765,114249,211323,211401,225288,226101,241226	Actg1,Adm,Adra1b,Bmp4,Cacybp,Cav1,Cav2,Cdh2,Cryab,Csrp2,S1pr1,Eln,Fhl1,Fhl2,Gpx1,H3f3a,Hes1,Id3,Igf2,Krt19,Lox,Smad6,Smad7,Mef2a,Meg3,Met,Cited2,Pitx2,Scx,Shox2,Sort1,Tgfb2,Tnnt2,Tpm1,Wnt4,Pdlim1,Smarca2,Mtln,Cavin4,Myh10,Bcl9l,Myl9,Mylk,Ankrd1,Npnt,Nrg1,Mtss1,Fhod3,Myof,Itga8
3_Member	GO Biological Processes	GO:0042692	muscle cell differentiation	-10.1034	-6.83592	34/306	11465,11535,11548,12159,12301,12390,12558,13008,14200,14775,15078,15205,16002,16669,16948,17130,17258,17295,18741,20429,20661,21956,22003,22417,67155,67885,68016,77579,98932,114249,211323,225288,226101,241226	Actg1,Adm,Adra1b,Bmp4,Cacybp,Cav2,Cdh2,Csrp2,Fhl2,Gpx1,H3f3a,Hes1,Igf2,Krt19,Lox,Smad6,Mef2a,Met,Pitx2,Shox2,Sort1,Tnnt2,Tpm1,Wnt4,Smarca2,Mtln,Cavin4,Myh10,Myl9,Npnt,Nrg1,Fhod3,Myof,Itga8
3_Member	GO Biological Processes	GO:0007507	heart development	-9.20199	-6.08069	48/589	11504,11535,11548,12006,12159,12301,12831,12876,13609,13717,13837,14013,14200,14462,15205,15901,15902,15903,16948,17130,17131,17258,17295,17395,17684,18186,18741,20289,20319,20429,20583,20677,21808,21825,21956,22003,23966,23967,54132,56274,68016,74318,77579,107765,108154,211323,225288,234593	Adamts1,Adm,Adra1b,Axin2,Bmp4,Cacybp,Col5a1,Cpe,S1pr1,Eln,Epha3,Mecom,Fhl2,Gata3,Hes1,Id1,Id2,Id3,Lox,Smad6,Smad7,Mef2a,Met,Mmp9,Cited2,Nrp1,Pitx2,Scx,Sfrp2,Shox2,Snai2,Sox4,Tgfb2,Thbs1,Tnnt2,Tpm1,Tenm4,Osr1,Pdlim1,Stk3,Cavin4,Hopx,Myh10,Ankrd1,Adamts6,Nrg1,Fhod3,Ndrg4
3_Member	GO Biological Processes	GO:0051146	striated muscle cell differentiation	-7.47493	-4.80956	25/228	11465,11548,12159,12301,12390,12558,13008,14200,14775,16002,16669,17258,17295,18741,20429,20661,21956,22003,67885,68016,77579,98932,211323,225288,226101	Actg1,Adra1b,Bmp4,Cacybp,Cav2,Cdh2,Csrp2,Fhl2,Gpx1,Igf2,Krt19,Mef2a,Met,Pitx2,Shox2,Sort1,Tnnt2,Tpm1,Mtln,Cavin4,Myh10,Myl9,Nrg1,Fhod3,Myof
3_Member	GO Biological Processes	GO:0055001	muscle cell development	-7.28119	-4.64723	22/185	11465,11535,11548,12390,13008,14200,14775,15205,16669,16948,17130,17258,17295,18741,20429,21956,22003,68016,77579,98932,225288,226101	Actg1,Adm,Adra1b,Cav2,Csrp2,Fhl2,Gpx1,Hes1,Krt19,Lox,Smad6,Mef2a,Met,Pitx2,Shox2,Tnnt2,Tpm1,Cavin4,Myh10,Myl9,Fhod3,Myof
3_Member	GO Biological Processes	GO:0060537	muscle tissue development	-7.1744	-4.55042	32/360	11548,12159,12301,12389,12390,13008,13609,13717,14200,14775,15902,17131,17258,17263,17295,17684,18741,20289,20429,21808,21956,22003,23966,23967,68016,77579,80288,107589,107765,211323,225288,241226	Adra1b,Bmp4,Cacybp,Cav1,Cav2,Csrp2,S1pr1,Eln,Fhl2,Gpx1,Id2,Smad7,Mef2a,Meg3,Met,Cited2,Pitx2,Scx,Shox2,Tgfb2,Tnnt2,Tpm1,Tenm4,Osr1,Cavin4,Myh10,Bcl9l,Mylk,Ankrd1,Nrg1,Fhod3,Itga8
3_Member	GO Biological Processes	GO:0035051	cardiocyte differentiation	-5.80911	-3.4812	17/142	11548,12159,12301,14200,15205,17130,17258,17295,17684,18741,20429,21808,23966,68016,77579,211323,225288	Adra1b,Bmp4,Cacybp,Fhl2,Hes1,Smad6,Mef2a,Met,Cited2,Pitx2,Shox2,Tgfb2,Tenm4,Cavin4,Myh10,Nrg1,Fhod3
3_Member	GO Biological Processes	GO:0014706	striated muscle tissue development	-5.7432	-3.43001	28/338	11548,12159,12301,12389,12390,13609,13717,14200,14775,15902,17131,17258,17263,17295,17684,18741,20289,20429,21808,21956,22003,23966,68016,77579,80288,107765,211323,225288	Adra1b,Bmp4,Cacybp,Cav1,Cav2,S1pr1,Eln,Fhl2,Gpx1,Id2,Smad7,Mef2a,Meg3,Met,Cited2,Pitx2,Scx,Shox2,Tgfb2,Tnnt2,Tpm1,Tenm4,Cavin4,Myh10,Bcl9l,Ankrd1,Nrg1,Fhod3
3_Member	GO Biological Processes	GO:0048738	cardiac muscle tissue development	-5.47832	-3.19766	20/200	11548,12159,12301,13609,14200,15902,17131,17258,17295,18741,20429,21808,21956,22003,23966,68016,77579,107765,211323,225288	Adra1b,Bmp4,Cacybp,S1pr1,Fhl2,Id2,Smad7,Mef2a,Met,Pitx2,Shox2,Tgfb2,Tnnt2,Tpm1,Tenm4,Cavin4,Myh10,Ankrd1,Nrg1,Fhod3
3_Member	GO Biological Processes	GO:0007517	muscle organ development	-4.95263	-2.76798	24/292	12389,12390,12955,13609,13717,14199,14775,15903,17131,17263,17295,17684,18741,20289,20429,21808,21956,22003,68016,80288,107589,107765,211323,211401	Cav1,Cav2,Cryab,S1pr1,Eln,Fhl1,Gpx1,Id3,Smad7,Meg3,Met,Cited2,Pitx2,Scx,Shox2,Tgfb2,Tnnt2,Tpm1,Cavin4,Bcl9l,Mylk,Ankrd1,Nrg1,Mtss1
3_Member	GO Biological Processes	GO:0055007	cardiac muscle cell differentiation	-3.95858	-1.9965	12/108	11548,12159,12301,14200,17258,17295,18741,20429,68016,77579,211323,225288	Adra1b,Bmp4,Cacybp,Fhl2,Mef2a,Met,Pitx2,Shox2,Cavin4,Myh10,Nrg1,Fhod3
3_Member	GO Biological Processes	GO:0055006	cardiac cell development	-3.90862	-1.96134	10/78	11548,14200,17130,17258,17295,18741,20429,68016,77579,225288	Adra1b,Fhl2,Smad6,Mef2a,Met,Pitx2,Shox2,Cavin4,Myh10,Fhod3
3_Member	GO Biological Processes	GO:0055012	ventricular cardiac muscle cell differentiation	-3.80142	-1.89192	5/18	14200,17258,18741,77579,211323	Fhl2,Mef2a,Pitx2,Myh10,Nrg1
3_Member	GO Biological Processes	GO:0055015	ventricular cardiac muscle cell development	-3.62721	-1.7629	4/11	14200,17258,18741,77579	Fhl2,Mef2a,Pitx2,Myh10
3_Member	GO Biological Processes	GO:0055013	cardiac muscle cell development	-3.48872	-1.67308	9/72	11548,14200,17258,17295,18741,20429,68016,77579,225288	Adra1b,Fhl2,Mef2a,Met,Pitx2,Shox2,Cavin4,Myh10,Fhod3
3_Member	GO Biological Processes	GO:0055003	cardiac myofibril assembly	-2.73366	-1.12838	4/18	17258,68016,77579,225288	Mef2a,Cavin4,Myh10,Fhod3
4_Summary	GO Biological Processes	GO:0090287	regulation of cellular response to growth factor stimulus	-11.6434	-8.27909	36/300	12159,12389,12390,12579,13390,14205,14462,15205,16948,17130,17131,17684,18049,18053,19016,20319,20379,21809,21825,22057,22341,22417,24063,27528,50766,53378,56213,64074,72043,78558,80288,83453,114249,226101,235505,241226,18133,21808	Bmp4,Cav1,Cav2,Cdkn2b,Dlx1,Vegfd,Gata3,Hes1,Lox,Smad6,Smad7,Cited2,Ngf,Ngfr,Pparg,Sfrp2,Sfrp4,Tgfb3,Thbs1,Tob1,Vegfc,Wnt4,Spry1,Nrep,Crim1,Sdcbp,Htra1,Smoc2,Sulf2,Htra3,Bcl9l,Chrdl1,Npnt,Myof,Cd109,Itga8,Ccn3,Tgfb2
4_Member	GO Biological Processes	GO:0090287	regulation of cellular response to growth factor stimulus	-11.6434	-8.27909	36/300	12159,12389,12390,12579,13390,14205,14462,15205,16948,17130,17131,17684,18049,18053,19016,20319,20379,21809,21825,22057,22341,22417,24063,27528,50766,53378,56213,64074,72043,78558,80288,83453,114249,226101,235505,241226	Bmp4,Cav1,Cav2,Cdkn2b,Dlx1,Vegfd,Gata3,Hes1,Lox,Smad6,Smad7,Cited2,Ngf,Ngfr,Pparg,Sfrp2,Sfrp4,Tgfb3,Thbs1,Tob1,Vegfc,Wnt4,Spry1,Nrep,Crim1,Sdcbp,Htra1,Smoc2,Sulf2,Htra3,Bcl9l,Chrdl1,Npnt,Myof,Cd109,Itga8
4_Member	GO Biological Processes	GO:1903844	regulation of cellular response to transforming growth factor beta stimulus	-8.97196	-5.93348	20/124	12389,12390,12579,13390,16948,17130,17131,17684,19016,21809,21825,24063,27528,53378,56213,78558,80288,114249,235505,241226	Cav1,Cav2,Cdkn2b,Dlx1,Lox,Smad6,Smad7,Cited2,Pparg,Tgfb3,Thbs1,Spry1,Nrep,Sdcbp,Htra1,Htra3,Bcl9l,Npnt,Cd109,Itga8
4_Member	GO Biological Processes	GO:0090092	regulation of transmembrane receptor protein serine/threonine kinase signaling pathway	-8.90124	-5.89997	29/256	12159,12389,12390,12579,13390,15205,16948,17130,17131,17684,18133,19016,20319,20379,21808,21809,21825,22057,24063,27528,50766,53378,56213,78558,80288,83453,114249,235505,241226	Bmp4,Cav1,Cav2,Cdkn2b,Dlx1,Hes1,Lox,Smad6,Smad7,Cited2,Ccn3,Pparg,Sfrp2,Sfrp4,Tgfb2,Tgfb3,Thbs1,Tob1,Spry1,Nrep,Crim1,Sdcbp,Htra1,Htra3,Bcl9l,Chrdl1,Npnt,Cd109,Itga8
4_Member	GO Biological Processes	GO:0017015	regulation of transforming growth factor beta receptor signaling pathway	-8.35459	-5.46737	19/121	12389,12390,12579,16948,17130,17131,17684,19016,21809,21825,24063,27528,53378,56213,78558,80288,114249,235505,241226	Cav1,Cav2,Cdkn2b,Lox,Smad6,Smad7,Cited2,Pparg,Tgfb3,Thbs1,Spry1,Nrep,Sdcbp,Htra1,Htra3,Bcl9l,Npnt,Cd109,Itga8
4_Member	GO Biological Processes	GO:0090288	negative regulation of cellular response to growth factor stimulus	-7.81074	-5.07479	17/104	12389,13390,14462,17130,17131,18053,19016,20319,21825,22057,22417,24063,50766,56213,72043,78558,83453	Cav1,Dlx1,Gata3,Smad6,Smad7,Ngfr,Pparg,Sfrp2,Thbs1,Tob1,Wnt4,Spry1,Crim1,Htra1,Sulf2,Htra3,Chrdl1
4_Member	GO Biological Processes	GO:0090101	negative regulation of transmembrane receptor protein serine/threonine kinase signaling pathway	-6.40466	-3.93657	17/129	12389,12390,13390,17130,17131,18133,19016,20319,21809,22057,24063,50766,56213,78558,80288,83453,235505	Cav1,Cav2,Dlx1,Smad6,Smad7,Ccn3,Pparg,Sfrp2,Tgfb3,Tob1,Spry1,Crim1,Htra1,Htra3,Bcl9l,Chrdl1,Cd109
4_Member	GO Biological Processes	GO:0030514	negative regulation of BMP signaling pathway	-6.00988	-3.63454	11/57	12389,13390,17130,17131,19016,20319,22057,50766,56213,78558,83453	Cav1,Dlx1,Smad6,Smad7,Pparg,Sfrp2,Tob1,Crim1,Htra1,Htra3,Chrdl1
4_Member	GO Biological Processes	GO:0030510	regulation of BMP signaling pathway	-5.4936	-3.20844	14/104	12159,12389,13390,15205,17130,17131,19016,20319,20379,22057,50766,56213,78558,83453	Bmp4,Cav1,Dlx1,Hes1,Smad6,Smad7,Pparg,Sfrp2,Sfrp4,Tob1,Crim1,Htra1,Htra3,Chrdl1
4_Member	GO Biological Processes	GO:0030512	negative regulation of transforming growth factor beta receptor signaling pathway	-4.80101	-2.65743	11/75	12389,12390,17130,17131,19016,21809,24063,56213,78558,80288,235505	Cav1,Cav2,Smad6,Smad7,Pparg,Tgfb3,Spry1,Htra1,Htra3,Bcl9l,Cd109
5_Summary	GO Biological Processes	GO:0030335	positive regulation of cell migration	-9.50121	-6.27517	48/577	11465,11475,11502,11504,11602,11745,11754,11820,11852,12159,12389,12721,12842,13609,14062,14066,14205,14456,14462,16002,16367,17295,17311,17395,18186,18643,19219,19242,20312,20315,20583,21808,21825,21872,22341,27226,27494,50706,53378,64074,66922,70097,80837,83397,107589,114774,227541,240641,73710,235180,11876,18133,11815,12484,15944,28185,74414,80913,211323	Actg1,Acta2,Adam9,Adamts1,Angpt4,Anxa3,Aoc3,App,Rhob,Bmp4,Cav1,Coro1a,Col1a1,S1pr1,F2r,F3,Vegfd,Gas6,Gata3,Igf2,Irs1,Met,Kitl,Mmp9,Nrp1,Pfn1,Ptger4,Ptn,Cx3cl1,Cxcl12,Snai2,Tgfb2,Thbs1,Tjp1,Vegfc,Pla2g7,Amot,Postn,Sdcbp,Smoc2,Rras2,Sash1,Rhoj,Akap12,Mylk,Pawr,Camk1d,Kif20b,Tubb2b,Fez1,Artn,Ccn3,Apod,Cd24a,Irgm1,Tomm70a,Polr3c,Pum2,Nrg1
5_Member	GO Biological Processes	GO:0030335	positive regulation of cell migration	-9.50121	-6.27517	48/577	11465,11475,11502,11504,11602,11745,11754,11820,11852,12159,12389,12721,12842,13609,14062,14066,14205,14456,14462,16002,16367,17295,17311,17395,18186,18643,19219,19242,20312,20315,20583,21808,21825,21872,22341,27226,27494,50706,53378,64074,66922,70097,80837,83397,107589,114774,227541,240641	Actg1,Acta2,Adam9,Adamts1,Angpt4,Anxa3,Aoc3,App,Rhob,Bmp4,Cav1,Coro1a,Col1a1,S1pr1,F2r,F3,Vegfd,Gas6,Gata3,Igf2,Irs1,Met,Kitl,Mmp9,Nrp1,Pfn1,Ptger4,Ptn,Cx3cl1,Cxcl12,Snai2,Tgfb2,Thbs1,Tjp1,Vegfc,Pla2g7,Amot,Postn,Sdcbp,Smoc2,Rras2,Sash1,Rhoj,Akap12,Mylk,Pawr,Camk1d,Kif20b
5_Member	GO Biological Processes	GO:0051272	positive regulation of cellular component movement	-9.38469	-6.21808	50/621	11465,11475,11502,11504,11602,11745,11754,11820,11852,12159,12389,12721,12842,13609,14062,14066,14205,14456,14462,16002,16367,17295,17311,17395,18186,18643,19219,19242,20312,20315,20583,21808,21825,21872,22341,27226,27494,50706,53378,64074,66922,70097,73710,80837,83397,107589,114774,227541,235180,240641	Actg1,Acta2,Adam9,Adamts1,Angpt4,Anxa3,Aoc3,App,Rhob,Bmp4,Cav1,Coro1a,Col1a1,S1pr1,F2r,F3,Vegfd,Gas6,Gata3,Igf2,Irs1,Met,Kitl,Mmp9,Nrp1,Pfn1,Ptger4,Ptn,Cx3cl1,Cxcl12,Snai2,Tgfb2,Thbs1,Tjp1,Vegfc,Pla2g7,Amot,Postn,Sdcbp,Smoc2,Rras2,Sash1,Tubb2b,Rhoj,Akap12,Mylk,Pawr,Camk1d,Fez1,Kif20b
5_Member	GO Biological Processes	GO:0040017	positive regulation of locomotion	-8.88864	-5.89997	49/622	11465,11475,11502,11504,11602,11745,11754,11820,11852,11876,12159,12389,12721,12842,13609,14062,14066,14205,14456,14462,16002,16367,17295,17311,17395,18186,18643,19219,19242,20312,20315,20583,21808,21825,21872,22341,27226,27494,50706,53378,64074,66922,70097,80837,83397,107589,114774,227541,240641	Actg1,Acta2,Adam9,Adamts1,Angpt4,Anxa3,Aoc3,App,Rhob,Artn,Bmp4,Cav1,Coro1a,Col1a1,S1pr1,F2r,F3,Vegfd,Gas6,Gata3,Igf2,Irs1,Met,Kitl,Mmp9,Nrp1,Pfn1,Ptger4,Ptn,Cx3cl1,Cxcl12,Snai2,Tgfb2,Thbs1,Tjp1,Vegfc,Pla2g7,Amot,Postn,Sdcbp,Smoc2,Rras2,Sash1,Rhoj,Akap12,Mylk,Pawr,Camk1d,Kif20b
5_Member	GO Biological Processes	GO:2000147	positive regulation of cell motility	-8.84121	-5.87481	48/604	11465,11475,11502,11504,11602,11745,11754,11820,11852,12159,12389,12721,12842,13609,14062,14066,14205,14456,14462,16002,16367,17295,17311,17395,18186,18643,19219,19242,20312,20315,20583,21808,21825,21872,22341,27226,27494,50706,53378,64074,66922,70097,80837,83397,107589,114774,227541,240641	Actg1,Acta2,Adam9,Adamts1,Angpt4,Anxa3,Aoc3,App,Rhob,Bmp4,Cav1,Coro1a,Col1a1,S1pr1,F2r,F3,Vegfd,Gas6,Gata3,Igf2,Irs1,Met,Kitl,Mmp9,Nrp1,Pfn1,Ptger4,Ptn,Cx3cl1,Cxcl12,Snai2,Tgfb2,Thbs1,Tjp1,Vegfc,Pla2g7,Amot,Postn,Sdcbp,Smoc2,Rras2,Sash1,Rhoj,Akap12,Mylk,Pawr,Camk1d,Kif20b
5_Member	GO Biological Processes	GO:0050921	positive regulation of chemotaxis	-4.81825	-2.66476	16/151	11820,11876,13609,14205,14456,17295,18186,19242,20312,20315,20583,21825,22341,27226,64074,227541	App,Artn,S1pr1,Vegfd,Gas6,Met,Nrp1,Ptn,Cx3cl1,Cxcl12,Snai2,Thbs1,Vegfc,Pla2g7,Smoc2,Camk1d
5_Member	GO Biological Processes	GO:0002687	positive regulation of leukocyte migration	-4.065	-2.07403	15/156	11754,11820,14205,14456,17311,17395,19219,19242,20312,20315,21825,22341,27226,114774,227541	Aoc3,App,Vegfd,Gas6,Kitl,Mmp9,Ptger4,Ptn,Cx3cl1,Cxcl12,Thbs1,Vegfc,Pla2g7,Pawr,Camk1d
5_Member	GO Biological Processes	GO:0050920	regulation of chemotaxis	-3.60041	-1.7464	18/230	11820,11876,13609,14205,14456,17295,18133,18186,19242,20312,20315,20583,21825,22341,27226,64074,73710,227541	App,Artn,S1pr1,Vegfd,Gas6,Met,Ccn3,Nrp1,Ptn,Cx3cl1,Cxcl12,Snai2,Thbs1,Vegfc,Pla2g7,Smoc2,Tubb2b,Camk1d
5_Member	GO Biological Processes	GO:0002685	regulation of leukocyte migration	-3.25745	-1.50985	17/225	11754,11815,11820,14205,14456,17311,17395,18133,19219,19242,20312,20315,21825,22341,27226,114774,227541	Aoc3,Apod,App,Vegfd,Gas6,Kitl,Mmp9,Ccn3,Ptger4,Ptn,Cx3cl1,Cxcl12,Thbs1,Vegfc,Pla2g7,Pawr,Camk1d
5_Member	GO Biological Processes	GO:0002690	positive regulation of leukocyte chemotaxis	-3.09751	-1.39711	10/98	11820,14205,14456,19242,20312,20315,21825,22341,27226,227541	App,Vegfd,Gas6,Ptn,Cx3cl1,Cxcl12,Thbs1,Vegfc,Pla2g7,Camk1d
5_Member	GO Biological Processes	GO:0002688	regulation of leukocyte chemotaxis	-2.81593	-1.18498	11/125	11820,14205,14456,18133,19242,20312,20315,21825,22341,27226,227541	App,Vegfd,Gas6,Ccn3,Ptn,Cx3cl1,Cxcl12,Thbs1,Vegfc,Pla2g7,Camk1d
5_Member	GO Biological Processes	GO:0032103	positive regulation of response to external stimulus	-2.49076	-0.966052	25/453	11754,11820,11876,12484,13609,14205,14456,15944,17295,18186,19219,19242,20312,20315,20583,21825,22341,27226,28185,64074,70097,74414,80913,211323,227541	Aoc3,App,Artn,Cd24a,S1pr1,Vegfd,Gas6,Irgm1,Met,Nrp1,Ptger4,Ptn,Cx3cl1,Cxcl12,Snai2,Thbs1,Vegfc,Pla2g7,Tomm70a,Smoc2,Sash1,Polr3c,Pum2,Nrg1,Camk1d
6_Summary	GO Biological Processes	GO:0032970	regulation of actin filament-based process	-9.37157	-6.21808	39/413	11465,11475,11554,11852,12343,12389,12721,12798,13609,13717,13837,14219,15901,17295,17973,18186,18643,18645,19219,19240,19736,20194,20312,21808,21809,21872,21956,22003,22417,69550,73112,76441,170643,207278,208177,211401,225288,227753,234094,11816,11820,12955,22327,56742,69697,12338,15511,18519,19822,20873,67064,70292,12122,12484,13196,15205,15944,16475,17130,17967,67885,211323,666048,100038882,11…	Actg1,Acta2,Adrb1,Rhob,Capza2,Cav1,Coro1a,Cnn2,S1pr1,Eln,Epha3,Ccn2,Id1,Met,Nck1,Nrp1,Pfn1,Pfn2,Ptger4,Tmsb10,Rgs4,S100a10,Cx3cl1,Tgfb2,Tgfb3,Tjp1,Tnnt2,Tpm1,Wnt4,Bst2,Abracl,Daam2,Kirrel,Fchsd2,Phldb2,Mtss1,Fhod3,Gsn,Arhgef10,Apoe,App,Cryab,Vbp1,Psrc1,Camsap3,Capn6,Hspa1b,Kat2b,Rnf4,Plk4,Chmp1b,Afap1,Bid,Cd24a,Asap1,Hes1,Irgm1,Ajuba,Smad6,Ncam1,Mtln,Nrg1,Trabd2b,Isg15,Apod,Bmp4,Gpx1,H3f3a,Ngfr,P…
6_Member	GO Biological Processes	GO:0032970	regulation of actin filament-based process	-9.37157	-6.21808	39/413	11465,11475,11554,11852,12343,12389,12721,12798,13609,13717,13837,14219,15901,17295,17973,18186,18643,18645,19219,19240,19736,20194,20312,21808,21809,21872,21956,22003,22417,69550,73112,76441,170643,207278,208177,211401,225288,227753,234094	Actg1,Acta2,Adrb1,Rhob,Capza2,Cav1,Coro1a,Cnn2,S1pr1,Eln,Epha3,Ccn2,Id1,Met,Nck1,Nrp1,Pfn1,Pfn2,Ptger4,Tmsb10,Rgs4,S100a10,Cx3cl1,Tgfb2,Tgfb3,Tjp1,Tnnt2,Tpm1,Wnt4,Bst2,Abracl,Daam2,Kirrel,Fchsd2,Phldb2,Mtss1,Fhod3,Gsn,Arhgef10
6_Member	GO Biological Processes	GO:1902903	regulation of supramolecular fiber organization	-8.57916	-5.65415	36/385	11465,11816,11820,12343,12389,12721,12955,13609,13717,14219,15901,17295,17973,18186,18643,18645,19219,19240,19736,20194,20312,21809,21872,22003,22327,22417,56742,69697,76441,170643,207278,208177,211401,225288,227753,234094	Actg1,Apoe,App,Capza2,Cav1,Coro1a,Cryab,S1pr1,Eln,Ccn2,Id1,Met,Nck1,Nrp1,Pfn1,Pfn2,Ptger4,Tmsb10,Rgs4,S100a10,Cx3cl1,Tgfb3,Tjp1,Tpm1,Vbp1,Wnt4,Psrc1,Camsap3,Daam2,Kirrel,Fchsd2,Phldb2,Mtss1,Fhod3,Gsn,Arhgef10
6_Member	GO Biological Processes	GO:0110053	regulation of actin filament organization	-8.18362	-5.31568	29/275	11465,12343,12721,13609,13717,14219,15901,17295,17973,18186,18643,18645,19219,19240,19736,20194,20312,21809,21872,22003,22417,76441,170643,207278,208177,211401,225288,227753,234094	Actg1,Capza2,Coro1a,S1pr1,Eln,Ccn2,Id1,Met,Nck1,Nrp1,Pfn1,Pfn2,Ptger4,Tmsb10,Rgs4,S100a10,Cx3cl1,Tgfb3,Tjp1,Tpm1,Wnt4,Daam2,Kirrel,Fchsd2,Phldb2,Mtss1,Fhod3,Gsn,Arhgef10
6_Member	GO Biological Processes	GO:0032231	regulation of actin filament bundle assembly	-7.92544	-5.15573	18/115	11465,13609,14219,15901,17295,18186,18643,18645,19219,20194,20312,21809,21872,22003,22417,208177,211401,234094	Actg1,S1pr1,Ccn2,Id1,Met,Nrp1,Pfn1,Pfn2,Ptger4,S100a10,Cx3cl1,Tgfb3,Tjp1,Tpm1,Wnt4,Phldb2,Mtss1,Arhgef10
6_Member	GO Biological Processes	GO:0051493	regulation of cytoskeleton organization	-7.90465	-5.15573	43/544	11465,11852,12338,12343,12389,12721,13609,13717,13837,14219,15511,15901,17295,17973,18186,18519,18643,18645,19219,19240,19736,19822,20194,20312,20873,21808,21809,21872,22003,22417,56742,67064,69550,69697,70292,76441,170643,207278,208177,211401,225288,227753,234094	Actg1,Rhob,Capn6,Capza2,Cav1,Coro1a,S1pr1,Eln,Epha3,Ccn2,Hspa1b,Id1,Met,Nck1,Nrp1,Kat2b,Pfn1,Pfn2,Ptger4,Tmsb10,Rgs4,Rnf4,S100a10,Cx3cl1,Plk4,Tgfb2,Tgfb3,Tjp1,Tpm1,Wnt4,Psrc1,Chmp1b,Bst2,Camsap3,Afap1,Daam2,Kirrel,Fchsd2,Phldb2,Mtss1,Fhod3,Gsn,Arhgef10
6_Member	GO Biological Processes	GO:0032956	regulation of actin cytoskeleton organization	-7.55713	-4.86949	33/365	11465,11852,12343,12721,13609,13717,13837,14219,15901,17295,17973,18186,18643,18645,19219,19240,19736,20194,20312,21808,21809,21872,22003,22417,69550,76441,170643,207278,208177,211401,225288,227753,234094	Actg1,Rhob,Capza2,Coro1a,S1pr1,Eln,Epha3,Ccn2,Id1,Met,Nck1,Nrp1,Pfn1,Pfn2,Ptger4,Tmsb10,Rgs4,S100a10,Cx3cl1,Tgfb2,Tgfb3,Tjp1,Tpm1,Wnt4,Bst2,Daam2,Kirrel,Fchsd2,Phldb2,Mtss1,Fhod3,Gsn,Arhgef10
6_Member	GO Biological Processes	GO:0051492	regulation of stress fiber assembly	-6.51833	-4.02176	15/99	11465,13609,14219,17295,18186,18643,18645,19219,20194,21809,21872,22003,22417,208177,234094	Actg1,S1pr1,Ccn2,Met,Nrp1,Pfn1,Pfn2,Ptger4,S100a10,Tgfb3,Tjp1,Tpm1,Wnt4,Phldb2,Arhgef10
6_Member	GO Biological Processes	GO:1902905	positive regulation of supramolecular fiber organization	-6.15843	-3.74225	20/181	11820,12389,14219,15901,17295,17973,18186,18643,18645,20194,20312,21809,22003,22417,56742,170643,207278,211401,227753,234094	App,Cav1,Ccn2,Id1,Met,Nck1,Nrp1,Pfn1,Pfn2,S100a10,Cx3cl1,Tgfb3,Tpm1,Wnt4,Psrc1,Kirrel,Fchsd2,Mtss1,Gsn,Arhgef10
6_Member	GO Biological Processes	GO:0032233	positive regulation of actin filament bundle assembly	-6.06189	-3.66369	12/68	14219,15901,18186,18643,18645,20194,20312,21809,22003,22417,211401,234094	Ccn2,Id1,Nrp1,Pfn1,Pfn2,S100a10,Cx3cl1,Tgfb3,Tpm1,Wnt4,Mtss1,Arhgef10
6_Member	GO Biological Processes	GO:0043254	regulation of protein-containing complex assembly	-5.9804	-3.61214	33/427	11816,12122,12343,12389,12484,12721,12955,13196,13717,15205,15944,16475,17130,17295,17967,17973,18643,18645,19219,19240,19822,22003,56742,67885,69697,76441,170643,207278,211323,225288,227753,666048,100038882	Apoe,Bid,Capza2,Cav1,Cd24a,Coro1a,Cryab,Asap1,Eln,Hes1,Irgm1,Ajuba,Smad6,Met,Ncam1,Nck1,Pfn1,Pfn2,Ptger4,Tmsb10,Rnf4,Tpm1,Psrc1,Mtln,Camsap3,Daam2,Kirrel,Fchsd2,Nrg1,Fhod3,Gsn,Trabd2b,Isg15
6_Member	GO Biological Processes	GO:0110020	regulation of actomyosin structure organization	-5.86417	-3.52102	15/111	11465,13609,14219,17295,18186,18643,18645,19219,20194,21809,21872,22003,22417,208177,234094	Actg1,S1pr1,Ccn2,Met,Nrp1,Pfn1,Pfn2,Ptger4,S100a10,Tgfb3,Tjp1,Tpm1,Wnt4,Phldb2,Arhgef10
6_Member	GO Biological Processes	GO:0051495	positive regulation of cytoskeleton organization	-5.37932	-3.13271	20/203	12389,14219,15901,17295,17973,18186,18643,18645,20194,20312,20873,21809,22003,22417,56742,170643,207278,211401,227753,234094	Cav1,Ccn2,Id1,Met,Nck1,Nrp1,Pfn1,Pfn2,S100a10,Cx3cl1,Plk4,Tgfb3,Tpm1,Wnt4,Psrc1,Kirrel,Fchsd2,Mtss1,Gsn,Arhgef10
6_Member	GO Biological Processes	GO:0051129	negative regulation of cellular component organization	-5.37484	-3.13271	45/719	11815,11816,11820,12159,12343,12389,12721,12955,13609,13837,14775,15078,15205,15901,17130,17295,18053,18186,18519,18643,18645,19016,19219,19240,19242,21872,22003,22327,22352,51800,53328,53378,53972,54609,69697,70123,208177,216616,225288,227753,231532,235180,239667,244418,668253	Apod,Apoe,App,Bmp4,Capza2,Cav1,Coro1a,Cryab,S1pr1,Epha3,Gpx1,H3f3a,Hes1,Id1,Smad6,Met,Ngfr,Nrp1,Kat2b,Pfn1,Pfn2,Pparg,Ptger4,Tmsb10,Ptn,Tjp1,Tpm1,Vbp1,Vim,Bok,Pgrmc1,Sdcbp,Ngef,Ubqln2,Camsap3,Nbdy,Phldb2,Efemp1,Fhod3,Gsn,Arhgap24,Fez1,Dip2b,Prag1,Dleu2
6_Member	GO Biological Processes	GO:0044089	positive regulation of cellular component biogenesis	-5.1194	-2.92016	36/533	11816,12122,12389,12484,13196,14219,15901,16475,17295,17973,18186,18643,18645,20194,20312,20873,21809,22003,22417,53378,56742,66713,67885,70237,76561,104625,170643,207278,208177,211323,211401,214459,234094,235072,666048,100038882	Apoe,Bid,Cav1,Cd24a,Asap1,Ccn2,Id1,Ajuba,Met,Nck1,Nrp1,Pfn1,Pfn2,S100a10,Cx3cl1,Plk4,Tgfb3,Tpm1,Wnt4,Sdcbp,Psrc1,Actr2,Mtln,Bhlhb9,Snx7,Cnot6,Kirrel,Fchsd2,Phldb2,Nrg1,Mtss1,Fnbp1l,Arhgef10,Septin7,Trabd2b,Isg15
6_Member	GO Biological Processes	GO:0051496	positive regulation of stress fiber assembly	-4.22758	-2.1982	9/58	14219,18186,18643,18645,20194,21809,22003,22417,234094	Ccn2,Nrp1,Pfn1,Pfn2,S100a10,Tgfb3,Tpm1,Wnt4,Arhgef10
6_Member	GO Biological Processes	GO:1902904	negative regulation of supramolecular fiber organization	-4.12355	-2.11857	16/172	11816,12343,12721,12955,13609,17295,18643,18645,19240,21872,22003,22327,69697,208177,225288,227753	Apoe,Capza2,Coro1a,Cryab,S1pr1,Met,Pfn1,Pfn2,Tmsb10,Tjp1,Tpm1,Vbp1,Camsap3,Phldb2,Fhod3,Gsn
6_Member	GO Biological Processes	GO:0032271	regulation of protein polymerization	-3.67878	-1.79874	17/207	12343,12389,12721,13717,17295,17973,18643,18645,19240,22003,56742,69697,76441,170643,207278,225288,227753	Capza2,Cav1,Coro1a,Eln,Met,Nck1,Pfn1,Pfn2,Tmsb10,Tpm1,Psrc1,Camsap3,Daam2,Kirrel,Fchsd2,Fhod3,Gsn
6_Member	GO Biological Processes	GO:0090066	regulation of anatomical structure size	-3.64941	-1.77818	33/557	11475,11535,11548,11550,11554,11816,12343,12389,12721,12904,13717,14062,14775,16598,17130,17540,17973,18049,18186,18643,18645,19240,20312,20315,22003,76441,97998,170643,207278,211323,225288,227753,239667	Acta2,Adm,Adra1b,Adra1d,Adrb1,Apoe,Capza2,Cav1,Coro1a,Crabp2,Eln,F2r,Gpx1,Klf2,Smad6,Irag1,Nck1,Ngf,Nrp1,Pfn1,Pfn2,Tmsb10,Cx3cl1,Cxcl12,Tpm1,Daam2,Deptor,Kirrel,Fchsd2,Nrg1,Fhod3,Gsn,Dip2b
6_Member	GO Biological Processes	GO:0010638	positive regulation of organelle organization	-3.4664	-1.65534	31/523	12122,12389,13196,14219,15901,15944,16002,17295,17395,17973,18186,18643,18645,20194,20312,20873,21809,22003,22417,51800,53378,56742,76561,104625,170643,207278,211401,227753,234094,234344,235072	Bid,Cav1,Asap1,Ccn2,Id1,Irgm1,Igf2,Met,Mmp9,Nck1,Nrp1,Pfn1,Pfn2,S100a10,Cx3cl1,Plk4,Tgfb3,Tpm1,Wnt4,Bok,Sdcbp,Psrc1,Snx7,Cnot6,Kirrel,Fchsd2,Mtss1,Gsn,Arhgef10,Naf1,Septin7
6_Member	GO Biological Processes	GO:0030833	regulation of actin filament polymerization	-3.27619	-1.52226	13/146	12343,12721,13717,17973,18643,18645,19240,22003,76441,170643,207278,225288,227753	Capza2,Coro1a,Eln,Nck1,Pfn1,Pfn2,Tmsb10,Tpm1,Daam2,Kirrel,Fchsd2,Fhod3,Gsn
6_Member	GO Biological Processes	GO:0031334	positive regulation of protein-containing complex assembly	-3.27514	-1.52226	16/204	12122,12389,12484,13196,16475,17295,17973,18643,18645,56742,67885,170643,207278,211323,666048,100038882	Bid,Cav1,Cd24a,Asap1,Ajuba,Met,Nck1,Pfn1,Pfn2,Psrc1,Mtln,Kirrel,Fchsd2,Nrg1,Trabd2b,Isg15
6_Member	GO Biological Processes	GO:0051494	negative regulation of cytoskeleton organization	-3.14299	-1.43186	14/170	12343,12721,13609,17295,18519,18643,18645,19240,21872,22003,69697,208177,225288,227753	Capza2,Coro1a,S1pr1,Met,Kat2b,Pfn1,Pfn2,Tmsb10,Tjp1,Tpm1,Camsap3,Phldb2,Fhod3,Gsn
6_Member	GO Biological Processes	GO:0008064	regulation of actin polymerization or depolymerization	-2.78398	-1.16111	13/165	12343,12721,13717,17973,18643,18645,19240,22003,76441,170643,207278,225288,227753	Capza2,Coro1a,Eln,Nck1,Pfn1,Pfn2,Tmsb10,Tpm1,Daam2,Kirrel,Fchsd2,Fhod3,Gsn
6_Member	GO Biological Processes	GO:0030832	regulation of actin filament length	-2.71411	-1.11329	13/168	12343,12721,13717,17973,18643,18645,19240,22003,76441,170643,207278,225288,227753	Capza2,Coro1a,Eln,Nck1,Pfn1,Pfn2,Tmsb10,Tpm1,Daam2,Kirrel,Fchsd2,Fhod3,Gsn
6_Member	GO Biological Processes	GO:0030837	negative regulation of actin filament polymerization	-2.61108	-1.05292	7/61	12343,18643,18645,19240,22003,225288,227753	Capza2,Pfn1,Pfn2,Tmsb10,Tpm1,Fhod3,Gsn
6_Member	GO Biological Processes	GO:0010639	negative regulation of organelle organization	-2.5492	-1.00768	21/353	12159,12343,12721,13609,14775,15078,17295,18519,18643,18645,19016,19240,21872,22003,51800,69697,70123,208177,225288,227753,235180	Bmp4,Capza2,Coro1a,S1pr1,Gpx1,H3f3a,Met,Kat2b,Pfn1,Pfn2,Pparg,Tmsb10,Tjp1,Tpm1,Bok,Camsap3,Nbdy,Phldb2,Fhod3,Gsn,Fez1
6_Member	GO Biological Processes	GO:0032273	positive regulation of protein polymerization	-2.158	-0.722128	8/92	12389,17295,17973,18643,18645,56742,170643,207278	Cav1,Met,Nck1,Pfn1,Pfn2,Psrc1,Kirrel,Fchsd2
6_Member	GO Biological Processes	GO:0032272	negative regulation of protein polymerization	-2.04987	-0.64807	7/77	12343,18643,18645,19240,22003,225288,227753	Capza2,Pfn1,Pfn2,Tmsb10,Tpm1,Fhod3,Gsn
6_Member	GO Biological Processes	GO:0032535	regulation of cellular component size	-2.02824	-0.629453	21/393	11816,12343,12721,12904,13717,17973,18049,18186,18643,18645,19240,20315,22003,76441,97998,170643,207278,211323,225288,227753,239667	Apoe,Capza2,Coro1a,Crabp2,Eln,Nck1,Ngf,Nrp1,Pfn1,Pfn2,Tmsb10,Cxcl12,Tpm1,Daam2,Deptor,Kirrel,Fchsd2,Nrg1,Fhod3,Gsn,Dip2b
7_Summary	GO Biological Processes	GO:0048729	tissue morphogenesis	-9.05342	-5.96208	50/635	11465,11535,11852,11876,12159,12831,13609,14107,14238,14462,14537,14815,15205,16475,16661,16774,17131,17295,17684,18053,18186,18643,18741,20289,20315,20319,20378,20429,20583,20677,21808,21956,22003,22330,22337,22341,22417,23967,24063,56274,68588,69697,107589,107765,114249,211323,211401,231532,239405,240641,12151,12904,13392,14013,15395,15902,16002,17150,20204,21809,23966,27494,53614,107587,241226…	Actg1,Adm,Rhob,Artn,Bmp4,Col5a1,S1pr1,Fat1,Foxf2,Gata3,Gcnt1,Nr3c1,Hes1,Ajuba,Krt10,Lama3,Smad7,Met,Cited2,Ngfr,Nrp1,Pfn1,Pitx2,Scx,Cxcl12,Sfrp2,Frzb,Shox2,Snai2,Sox4,Tgfb2,Tnnt2,Tpm1,Vcl,Vdr,Vegfc,Wnt4,Osr1,Spry1,Stk3,Cthrc1,Camsap3,Mylk,Ankrd1,Npnt,Nrg1,Mtss1,Arhgap24,Rspo2,Kif20b,Bmi1,Crabp2,Dlx2,Mecom,Hoxa10,Id2,Igf2,Mfap2,Prrx2,Tgfb3,Tenm4,Amot,Reck,Osr2,Itga8,Adamts1,Ccnd1,Hnrnpk,Krt19,Lfng…
7_Member	GO Biological Processes	GO:0048729	tissue morphogenesis	-9.05342	-5.96208	50/635	11465,11535,11852,11876,12159,12831,13609,14107,14238,14462,14537,14815,15205,16475,16661,16774,17131,17295,17684,18053,18186,18643,18741,20289,20315,20319,20378,20429,20583,20677,21808,21956,22003,22330,22337,22341,22417,23967,24063,56274,68588,69697,107589,107765,114249,211323,211401,231532,239405,240641	Actg1,Adm,Rhob,Artn,Bmp4,Col5a1,S1pr1,Fat1,Foxf2,Gata3,Gcnt1,Nr3c1,Hes1,Ajuba,Krt10,Lama3,Smad7,Met,Cited2,Ngfr,Nrp1,Pfn1,Pitx2,Scx,Cxcl12,Sfrp2,Frzb,Shox2,Snai2,Sox4,Tgfb2,Tnnt2,Tpm1,Vcl,Vdr,Vegfc,Wnt4,Osr1,Spry1,Stk3,Cthrc1,Camsap3,Mylk,Ankrd1,Npnt,Nrg1,Mtss1,Arhgap24,Rspo2,Kif20b
7_Member	GO Biological Processes	GO:0002009	morphogenesis of an epithelium	-6.51885	-4.02176	39/525	11465,11535,11852,12159,12831,14107,14238,14462,14815,15205,16475,16661,16774,17295,17684,18053,18186,18643,18741,20315,20319,20378,20583,20677,21808,22330,22337,22341,22417,23967,24063,56274,68588,69697,114249,211401,231532,239405,240641	Actg1,Adm,Rhob,Bmp4,Col5a1,Fat1,Foxf2,Gata3,Nr3c1,Hes1,Ajuba,Krt10,Lama3,Met,Cited2,Ngfr,Nrp1,Pfn1,Pitx2,Cxcl12,Sfrp2,Frzb,Snai2,Sox4,Tgfb2,Vcl,Vdr,Vegfc,Wnt4,Osr1,Spry1,Stk3,Cthrc1,Camsap3,Npnt,Mtss1,Arhgap24,Rspo2,Kif20b
7_Member	GO Biological Processes	GO:0060562	epithelial tube morphogenesis	-3.81007	-1.89192	25/366	11535,11852,12159,14462,14815,15205,17295,17684,18186,18643,18741,20315,20319,20677,21808,22337,22417,23967,24063,56274,68588,114249,211401,239405,240641	Adm,Rhob,Bmp4,Gata3,Nr3c1,Hes1,Met,Cited2,Nrp1,Pfn1,Pitx2,Cxcl12,Sfrp2,Sox4,Tgfb2,Vdr,Wnt4,Osr1,Spry1,Stk3,Cthrc1,Npnt,Mtss1,Rspo2,Kif20b
7_Member	GO Biological Processes	GO:0048598	embryonic morphogenesis	-3.55917	-1.72521	36/635	11535,12151,12159,12904,13392,14013,14238,14462,15205,15395,15902,16002,17150,17684,18643,18741,20204,20289,20319,20378,20429,20677,21808,21809,22341,22417,23966,23967,27494,53614,56274,68588,107587,239405,240641,241226	Adm,Bmi1,Bmp4,Crabp2,Dlx2,Mecom,Foxf2,Gata3,Hes1,Hoxa10,Id2,Igf2,Mfap2,Cited2,Pfn1,Pitx2,Prrx2,Scx,Sfrp2,Frzb,Shox2,Sox4,Tgfb2,Tgfb3,Vegfc,Wnt4,Tenm4,Osr1,Amot,Reck,Stk3,Cthrc1,Osr2,Rspo2,Kif20b,Itga8
7_Member	GO Biological Processes	GO:0001838	embryonic epithelial tube formation	-3.03171	-1.35261	13/155	11535,12159,14462,17684,18643,20319,20677,21808,22417,23967,56274,68588,240641	Adm,Bmp4,Gata3,Cited2,Pfn1,Sfrp2,Sox4,Tgfb2,Wnt4,Osr1,Stk3,Cthrc1,Kif20b
7_Member	GO Biological Processes	GO:0016331	morphogenesis of embryonic epithelium	-2.90167	-1.25124	14/180	11535,12159,14462,17684,18643,20319,20677,21808,22341,22417,23967,56274,68588,240641	Adm,Bmp4,Gata3,Cited2,Pfn1,Sfrp2,Sox4,Tgfb2,Vegfc,Wnt4,Osr1,Stk3,Cthrc1,Kif20b
7_Member	GO Biological Processes	GO:0072175	epithelial tube formation	-2.88025	-1.234	13/161	11535,12159,14462,17684,18643,20319,20677,21808,22417,23967,56274,68588,240641	Adm,Bmp4,Gata3,Cited2,Pfn1,Sfrp2,Sox4,Tgfb2,Wnt4,Osr1,Stk3,Cthrc1,Kif20b
7_Member	GO Biological Processes	GO:0048608	reproductive structure development	-2.73531	-1.12838	26/458	11504,11535,12159,12443,14238,14462,15205,15387,15395,16002,16669,16848,17289,17295,17311,17684,19016,19242,20319,20708,20873,21808,22417,23967,56213,56274	Adamts1,Adm,Bmp4,Ccnd1,Foxf2,Gata3,Hes1,Hnrnpk,Hoxa10,Igf2,Krt19,Lfng,Mertk,Met,Kitl,Cited2,Pparg,Ptn,Sfrp2,Serpinb6b,Plk4,Tgfb2,Wnt4,Osr1,Htra1,Stk3
7_Member	GO Biological Processes	GO:0061458	reproductive system development	-2.68339	-1.09811	26/462	11504,11535,12159,12443,14238,14462,15205,15387,15395,16002,16669,16848,17289,17295,17311,17684,19016,19242,20319,20708,20873,21808,22417,23967,56213,56274	Adamts1,Adm,Bmp4,Ccnd1,Foxf2,Gata3,Hes1,Hnrnpk,Hoxa10,Igf2,Krt19,Lfng,Mertk,Met,Kitl,Cited2,Pparg,Ptn,Sfrp2,Serpinb6b,Plk4,Tgfb2,Wnt4,Osr1,Htra1,Stk3
7_Member	GO Biological Processes	GO:0048568	embryonic organ development	-2.54754	-1.00765	28/522	11535,12151,12159,13392,14238,14462,15205,15902,15903,16002,16669,17150,17311,17684,18741,20204,20378,20429,20873,21808,21809,23967,56274,68588,71713,73710,107587,241226	Adm,Bmi1,Bmp4,Dlx2,Foxf2,Gata3,Hes1,Id2,Id3,Igf2,Krt19,Mfap2,Kitl,Cited2,Pitx2,Prrx2,Frzb,Shox2,Plk4,Tgfb2,Tgfb3,Osr1,Stk3,Cthrc1,Cdc40,Tubb2b,Osr2,Itga8
7_Member	GO Biological Processes	GO:0035148	tube formation	-2.51571	-0.983967	13/177	11535,12159,14462,17684,18643,20319,20677,21808,22417,23967,56274,68588,240641	Adm,Bmp4,Gata3,Cited2,Pfn1,Sfrp2,Sox4,Tgfb2,Wnt4,Osr1,Stk3,Cthrc1,Kif20b
7_Member	GO Biological Processes	GO:0048562	embryonic organ morphogenesis	-2.19577	-0.747657	19/331	12151,12159,13392,14238,14462,15205,15902,17150,17684,18741,20204,20378,20429,21808,21809,23967,68588,107587,241226	Bmi1,Bmp4,Dlx2,Foxf2,Gata3,Hes1,Id2,Mfap2,Cited2,Pitx2,Prrx2,Frzb,Shox2,Tgfb2,Tgfb3,Osr1,Cthrc1,Osr2,Itga8
7_Member	GO Biological Processes	GO:0045787	positive regulation of cell cycle	-2.19558	-0.747657	20/355	11504,11820,12443,13076,14219,15205,15902,16002,16848,17295,17684,20873,21808,22417,54375,56742,64074,69188,109333,240641	Adamts1,App,Ccnd1,Cyp1a1,Ccn2,Hes1,Id2,Igf2,Lfng,Met,Cited2,Plk4,Tgfb2,Wnt4,Azin1,Psrc1,Smoc2,Kmt2e,Pkn2,Kif20b
7_Member	GO Biological Processes	GO:0021915	neural tube development	-2.18188	-0.741822	13/194	11535,12151,12159,15205,17684,18643,18845,20319,20677,21808,56274,68588,240641	Adm,Bmi1,Bmp4,Hes1,Cited2,Pfn1,Plxna2,Sfrp2,Sox4,Tgfb2,Stk3,Cthrc1,Kif20b
7_Member	GO Biological Processes	GO:0001841	neural tube formation	-2.10201	-0.68607	10/134	11535,12159,17684,18643,20319,20677,21808,56274,68588,240641	Adm,Bmp4,Cited2,Pfn1,Sfrp2,Sox4,Tgfb2,Stk3,Cthrc1,Kif20b
7_Member	GO Biological Processes	GO:0008406	gonad development	-2.06742	-0.659732	14/223	11504,12159,12443,14462,15387,15395,16848,17311,17684,20319,20708,21808,22417,23967	Adamts1,Bmp4,Ccnd1,Gata3,Hnrnpk,Hoxa10,Lfng,Kitl,Cited2,Sfrp2,Serpinb6b,Tgfb2,Wnt4,Osr1
7_Member	GO Biological Processes	GO:0045137	development of primary sexual characteristics	-2.00351	-0.618678	14/227	11504,12159,12443,14462,15387,15395,16848,17311,17684,20319,20708,21808,22417,23967	Adamts1,Bmp4,Ccnd1,Gata3,Hnrnpk,Hoxa10,Lfng,Kitl,Cited2,Sfrp2,Serpinb6b,Tgfb2,Wnt4,Osr1
8_Summary	GO Biological Processes	GO:0030155	regulation of cell adhesion	-8.97046	-5.93348	57/783	11465,11502,11815,12151,12159,12389,12479,12484,12703,12721,12837,12842,13609,13641,13837,14462,14732,15205,16002,16773,16774,17131,17684,17973,18186,18845,19219,19242,20163,20194,20312,20315,20583,20677,21808,21825,21872,22003,22330,22341,22417,50706,54519,64074,67896,69697,74199,77976,108797,114249,114774,208177,211323,227753,320712,386463,100039795	Actg1,Adam9,Apod,Bmi1,Bmp4,Cav1,Cd1d1,Cd24a,Socs1,Coro1a,Col8a1,Col1a1,S1pr1,Efnb1,Epha3,Gata3,Gpam,Hes1,Igf2,Lama2,Lama3,Smad7,Cited2,Nck1,Nrp1,Plxna2,Ptger4,Ptn,Rsu1,S100a10,Cx3cl1,Cxcl12,Snai2,Sox4,Tgfb2,Thbs1,Tjp1,Tpm1,Vcl,Vegfc,Wnt4,Postn,Apbb1ip,Smoc2,Ccdc80,Camsap3,Vit,Nuak1,Mex3b,Npnt,Pawr,Phldb2,Nrg1,Gsn,Abi3bp,Cdsn,Ildr2
8_Member	GO Biological Processes	GO:0030155	regulation of cell adhesion	-8.97046	-5.93348	57/783	11465,11502,11815,12151,12159,12389,12479,12484,12703,12721,12837,12842,13609,13641,13837,14462,14732,15205,16002,16773,16774,17131,17684,17973,18186,18845,19219,19242,20163,20194,20312,20315,20583,20677,21808,21825,21872,22003,22330,22341,22417,50706,54519,64074,67896,69697,74199,77976,108797,114249,114774,208177,211323,227753,320712,386463,100039795	Actg1,Adam9,Apod,Bmi1,Bmp4,Cav1,Cd1d1,Cd24a,Socs1,Coro1a,Col8a1,Col1a1,S1pr1,Efnb1,Epha3,Gata3,Gpam,Hes1,Igf2,Lama2,Lama3,Smad7,Cited2,Nck1,Nrp1,Plxna2,Ptger4,Ptn,Rsu1,S100a10,Cx3cl1,Cxcl12,Snai2,Sox4,Tgfb2,Thbs1,Tjp1,Tpm1,Vcl,Vegfc,Wnt4,Postn,Apbb1ip,Smoc2,Ccdc80,Camsap3,Vit,Nuak1,Mex3b,Npnt,Pawr,Phldb2,Nrg1,Gsn,Abi3bp,Cdsn,Ildr2
8_Member	GO Biological Processes	GO:0045785	positive regulation of cell adhesion	-7.51523	-4.83886	39/481	11502,12151,12389,12479,12484,12703,12721,12837,13641,14462,14732,15205,16002,17131,17684,17973,18186,19219,19242,20163,20194,20312,20315,20677,21808,21825,21872,22003,22341,22417,54519,64074,67896,74199,108797,114249,114774,211323,320712	Adam9,Bmi1,Cav1,Cd1d1,Cd24a,Socs1,Coro1a,Col8a1,Efnb1,Gata3,Gpam,Hes1,Igf2,Smad7,Cited2,Nck1,Nrp1,Ptger4,Ptn,Rsu1,S100a10,Cx3cl1,Cxcl12,Sox4,Tgfb2,Thbs1,Tjp1,Tpm1,Vegfc,Wnt4,Apbb1ip,Smoc2,Ccdc80,Vit,Mex3b,Npnt,Pawr,Nrg1,Abi3bp
8_Member	GO Biological Processes	GO:0022409	positive regulation of cell-cell adhesion	-2.70543	-1.10918	19/297	12151,12389,12479,12484,12703,12721,13641,14462,14732,15205,16002,17131,17684,17973,20312,20677,21872,108797,114774	Bmi1,Cav1,Cd1d1,Cd24a,Socs1,Coro1a,Efnb1,Gata3,Gpam,Hes1,Igf2,Smad7,Cited2,Nck1,Cx3cl1,Sox4,Tjp1,Mex3b,Pawr
8_Member	GO Biological Processes	GO:0042102	positive regulation of T cell proliferation	-2.24403	-0.779073	9/108	12151,12479,12484,12721,13641,14732,15205,16002,17973	Bmi1,Cd1d1,Cd24a,Coro1a,Efnb1,Gpam,Hes1,Igf2,Nck1
8_Member	GO Biological Processes	GO:0022407	regulation of cell-cell adhesion	-2.0422	-0.641648	24/467	12151,12159,12389,12479,12484,12703,12721,13641,14462,14732,15205,16002,17131,17684,17973,20312,20315,20677,21872,22417,108797,114774,386463,100039795	Bmi1,Bmp4,Cav1,Cd1d1,Cd24a,Socs1,Coro1a,Efnb1,Gata3,Gpam,Hes1,Igf2,Smad7,Cited2,Nck1,Cx3cl1,Cxcl12,Sox4,Tjp1,Wnt4,Mex3b,Pawr,Cdsn,Ildr2
9_Summary	GO Biological Processes	GO:0045596	negative regulation of cell differentiation	-8.76481	-5.8196	54/730	11820,12006,12159,12389,12443,12484,12579,12703,12831,13390,13392,14462,15205,15901,15902,15903,16002,17130,17131,17395,18133,18186,18383,19016,19242,19736,20319,20378,20583,20661,21808,22057,22341,22417,22608,23967,24063,28185,50706,50766,50915,68027,74318,74511,76441,77889,93694,114774,216616,223435,225998,230587,239667,668253,19219,68588,71584,114249,215653	App,Axin2,Bmp4,Cav1,Ccnd1,Cd24a,Cdkn2b,Socs1,Col5a1,Dlx1,Dlx2,Gata3,Hes1,Id1,Id2,Id3,Igf2,Smad6,Smad7,Mmp9,Ccn3,Nrp1,Tnfrsf11b,Pparg,Ptn,Rgs4,Sfrp2,Frzb,Snai2,Sort1,Tgfb2,Tob1,Vegfc,Wnt4,Ybx1,Osr1,Spry1,Tomm70a,Postn,Crim1,Grb14,Tmem178,Hopx,Lrrc17,Daam2,Lbh,Clec2d,Pawr,Efemp1,Trio,Rorb,Glis1,Dip2b,Dleu2,Ptger4,Cthrc1,Gdpd2,Npnt,Rassf2
9_Member	GO Biological Processes	GO:0045596	negative regulation of cell differentiation	-8.76481	-5.8196	54/730	11820,12006,12159,12389,12443,12484,12579,12703,12831,13390,13392,14462,15205,15901,15902,15903,16002,17130,17131,17395,18133,18186,18383,19016,19242,19736,20319,20378,20583,20661,21808,22057,22341,22417,22608,23967,24063,28185,50706,50766,50915,68027,74318,74511,76441,77889,93694,114774,216616,223435,225998,230587,239667,668253	App,Axin2,Bmp4,Cav1,Ccnd1,Cd24a,Cdkn2b,Socs1,Col5a1,Dlx1,Dlx2,Gata3,Hes1,Id1,Id2,Id3,Igf2,Smad6,Smad7,Mmp9,Ccn3,Nrp1,Tnfrsf11b,Pparg,Ptn,Rgs4,Sfrp2,Frzb,Snai2,Sort1,Tgfb2,Tob1,Vegfc,Wnt4,Ybx1,Osr1,Spry1,Tomm70a,Postn,Crim1,Grb14,Tmem178,Hopx,Lrrc17,Daam2,Lbh,Clec2d,Pawr,Efemp1,Trio,Rorb,Glis1,Dip2b,Dleu2
9_Member	GO Biological Processes	GO:0045667	regulation of osteoblast differentiation	-6.32192	-3.87403	19/161	12006,12159,15901,15902,15903,17130,19016,19219,20319,20583,22057,22341,22417,50766,68588,71584,114249,215653,225998	Axin2,Bmp4,Id1,Id2,Id3,Smad6,Pparg,Ptger4,Sfrp2,Snai2,Tob1,Vegfc,Wnt4,Crim1,Cthrc1,Gdpd2,Npnt,Rassf2,Rorb
9_Member	GO Biological Processes	GO:0045668	negative regulation of osteoblast differentiation	-4.37053	-2.3045	10/69	12006,15901,15902,15903,17130,19016,22057,22341,50766,225998	Axin2,Id1,Id2,Id3,Smad6,Pparg,Tob1,Vegfc,Crim1,Rorb
10_Summary	GO Biological Processes	GO:0097435	supramolecular fiber organization	-8.43536	-5.52966	43/522	11308,11465,11820,11852,12122,12306,12389,12721,12831,12842,12843,13008,13717,14107,16661,16669,16948,17118,17258,17973,20289,20319,20411,21808,21956,22003,22352,54132,56429,57748,66713,67573,68016,69697,71584,77579,98932,109624,114774,207596,211401,225288,227753,12343,12797,12798,13609,18186,18643,18645,19240,21872,27494,53378,56332,71409,76441,80837,109042,234094,214459,23966	Abi1,Actg1,App,Rhob,Bid,Anxa2,Cav1,Coro1a,Col5a1,Col1a1,Col1a2,Csrp2,Eln,Fat1,Krt10,Krt19,Lox,Marcks,Mef2a,Nck1,Scx,Sfrp2,Sorbs1,Tgfb2,Tnnt2,Tpm1,Vim,Pdlim1,Dpt,Jmy,Actr2,Loxl4,Cavin4,Camsap3,Gdpd2,Myh10,Myl9,Cald1,Pawr,Thsd4,Mtss1,Fhod3,Gsn,Capza2,Cnn1,Cnn2,S1pr1,Nrp1,Pfn1,Pfn2,Tmsb10,Tjp1,Amot,Sdcbp,Amotl2,Fmnl2,Daam2,Rhoj,Cavin3,Arhgef10,Fnbp1l,Tenm4
10_Member	GO Biological Processes	GO:0097435	supramolecular fiber organization	-8.43536	-5.52966	43/522	11308,11465,11820,11852,12122,12306,12389,12721,12831,12842,12843,13008,13717,14107,16661,16669,16948,17118,17258,17973,20289,20319,20411,21808,21956,22003,22352,54132,56429,57748,66713,67573,68016,69697,71584,77579,98932,109624,114774,207596,211401,225288,227753	Abi1,Actg1,App,Rhob,Bid,Anxa2,Cav1,Coro1a,Col5a1,Col1a1,Col1a2,Csrp2,Eln,Fat1,Krt10,Krt19,Lox,Marcks,Mef2a,Nck1,Scx,Sfrp2,Sorbs1,Tgfb2,Tnnt2,Tpm1,Vim,Pdlim1,Dpt,Jmy,Actr2,Loxl4,Cavin4,Camsap3,Gdpd2,Myh10,Myl9,Cald1,Pawr,Thsd4,Mtss1,Fhod3,Gsn
10_Member	GO Biological Processes	GO:0030036	actin cytoskeleton organization	-8.09364	-5.27337	43/536	11308,11465,11852,12343,12721,12797,12798,13008,13609,13717,14107,16669,17118,17258,17973,18186,18643,18645,19240,20411,21872,21956,22003,27494,53378,54132,56332,57748,66713,68016,71409,71584,76441,77579,80837,98932,109042,109624,114774,211401,225288,227753,234094	Abi1,Actg1,Rhob,Capza2,Coro1a,Cnn1,Cnn2,Csrp2,S1pr1,Eln,Fat1,Krt19,Marcks,Mef2a,Nck1,Nrp1,Pfn1,Pfn2,Tmsb10,Sorbs1,Tjp1,Tnnt2,Tpm1,Amot,Sdcbp,Pdlim1,Amotl2,Jmy,Actr2,Cavin4,Fmnl2,Gdpd2,Daam2,Myh10,Rhoj,Myl9,Cavin3,Cald1,Pawr,Mtss1,Fhod3,Gsn,Arhgef10
10_Member	GO Biological Processes	GO:0030029	actin filament-based process	-7.29093	-4.64723	44/592	11308,11465,11852,12343,12721,12797,12798,13008,13609,13717,14107,16669,17118,17258,17973,18186,18643,18645,19240,20411,21872,21956,22003,27494,53378,54132,56332,57748,66713,68016,71409,71584,76441,77579,80837,98932,109042,109624,114774,211401,214459,225288,227753,234094	Abi1,Actg1,Rhob,Capza2,Coro1a,Cnn1,Cnn2,Csrp2,S1pr1,Eln,Fat1,Krt19,Marcks,Mef2a,Nck1,Nrp1,Pfn1,Pfn2,Tmsb10,Sorbs1,Tjp1,Tnnt2,Tpm1,Amot,Sdcbp,Pdlim1,Amotl2,Jmy,Actr2,Cavin4,Fmnl2,Gdpd2,Daam2,Myh10,Rhoj,Myl9,Cavin3,Cald1,Pawr,Mtss1,Fnbp1l,Fhod3,Gsn,Arhgef10
10_Member	GO Biological Processes	GO:0031032	actomyosin structure organization	-6.49567	-4.01357	16/113	11465,12797,12798,13008,13717,16669,17258,20411,21872,21956,22003,54132,68016,77579,98932,225288	Actg1,Cnn1,Cnn2,Csrp2,Eln,Krt19,Mef2a,Sorbs1,Tjp1,Tnnt2,Tpm1,Pdlim1,Cavin4,Myh10,Myl9,Fhod3
10_Member	GO Biological Processes	GO:0030239	myofibril assembly	-4.72446	-2.59375	10/63	11465,13008,16669,17258,21956,22003,68016,77579,98932,225288	Actg1,Csrp2,Krt19,Mef2a,Tnnt2,Tpm1,Cavin4,Myh10,Myl9,Fhod3
10_Member	GO Biological Processes	GO:0055002	striated muscle cell development	-4.72446	-2.59375	10/63	11465,13008,16669,17258,21956,22003,68016,77579,98932,225288	Actg1,Csrp2,Krt19,Mef2a,Tnnt2,Tpm1,Cavin4,Myh10,Myl9,Fhod3
10_Member	GO Biological Processes	GO:0007015	actin filament organization	-3.67965	-1.79874	20/267	11308,11852,12721,13717,14107,17118,17973,20411,21956,22003,54132,57748,66713,71584,77579,109624,114774,211401,225288,227753	Abi1,Rhob,Coro1a,Eln,Fat1,Marcks,Nck1,Sorbs1,Tnnt2,Tpm1,Pdlim1,Jmy,Actr2,Gdpd2,Myh10,Cald1,Pawr,Mtss1,Fhod3,Gsn
10_Member	GO Biological Processes	GO:0010927	cellular component assembly involved in morphogenesis	-3.2772	-1.52226	11/110	11465,13008,16669,17258,21956,22003,23966,68016,77579,98932,225288	Actg1,Csrp2,Krt19,Mef2a,Tnnt2,Tpm1,Tenm4,Cavin4,Myh10,Myl9,Fhod3
10_Member	GO Biological Processes	GO:0045214	sarcomere organization	-2.79675	-1.17178	6/42	11465,13008,16669,21956,22003,225288	Actg1,Csrp2,Krt19,Tnnt2,Tpm1,Fhod3
11_Summary	GO Biological Processes	GO:0007167	enzyme linked receptor protein signaling pathway	-8.16588	-5.31568	46/593	11416,11502,11602,12159,12390,12830,12842,12843,13641,13837,14205,14219,14456,14586,14600,15901,16002,16367,16948,17130,17131,17263,17289,17295,17684,17973,18049,18186,19016,20289,20411,20661,21808,21809,22341,22352,27273,29815,50915,53972,64817,72043,83453,211323,215653,216616	Slc33a1,Adam9,Angpt4,Bmp4,Cav2,Col4a5,Col1a1,Col1a2,Efnb1,Epha3,Vegfd,Ccn2,Gas6,Gfra2,Ghr,Id1,Igf2,Irs1,Lox,Smad6,Smad7,Meg3,Mertk,Met,Cited2,Nck1,Ngf,Nrp1,Pparg,Scx,Sorbs1,Sort1,Tgfb2,Tgfb3,Vegfc,Vim,Pdk4,Bcar3,Grb14,Ngef,Svep1,Sulf2,Chrdl1,Nrg1,Rassf2,Efemp1
11_Member	GO Biological Processes	GO:0007167	enzyme linked receptor protein signaling pathway	-8.16588	-5.31568	46/593	11416,11502,11602,12159,12390,12830,12842,12843,13641,13837,14205,14219,14456,14586,14600,15901,16002,16367,16948,17130,17131,17263,17289,17295,17684,17973,18049,18186,19016,20289,20411,20661,21808,21809,22341,22352,27273,29815,50915,53972,64817,72043,83453,211323,215653,216616	Slc33a1,Adam9,Angpt4,Bmp4,Cav2,Col4a5,Col1a1,Col1a2,Efnb1,Epha3,Vegfd,Ccn2,Gas6,Gfra2,Ghr,Id1,Igf2,Irs1,Lox,Smad6,Smad7,Meg3,Mertk,Met,Cited2,Nck1,Ngf,Nrp1,Pparg,Scx,Sorbs1,Sort1,Tgfb2,Tgfb3,Vegfc,Vim,Pdk4,Bcar3,Grb14,Ngef,Svep1,Sulf2,Chrdl1,Nrg1,Rassf2,Efemp1
11_Member	GO Biological Processes	GO:0007169	transmembrane receptor protein tyrosine kinase signaling pathway	-6.03885	-3.64648	30/365	11602,12390,12830,12842,13641,13837,14205,14219,14586,14600,16002,16367,16948,17289,17295,17973,18049,18186,20411,20661,22341,27273,29815,50915,53972,64817,72043,211323,215653,216616	Angpt4,Cav2,Col4a5,Col1a1,Efnb1,Epha3,Vegfd,Ccn2,Gfra2,Ghr,Igf2,Irs1,Lox,Mertk,Met,Nck1,Ngf,Nrp1,Sorbs1,Sort1,Vegfc,Pdk4,Bcar3,Grb14,Ngef,Svep1,Sulf2,Nrg1,Rassf2,Efemp1
12_Summary	GO Biological Processes	GO:1901342	regulation of vasculature development	-8.15175	-5.31568	31/310	11489,11504,11535,11602,11745,11852,12490,14066,14205,15901,16002,16598,17395,18053,18186,19016,19219,19242,20312,20319,20684,21808,21825,21872,22341,22417,27494,53614,64074,70097,80837,11502,12159,14462,17295,18643,20583,11816,18645,72461	Adam12,Adamts1,Adm,Angpt4,Anxa3,Rhob,Cd34,F3,Vegfd,Id1,Igf2,Klf2,Mmp9,Ngfr,Nrp1,Pparg,Ptger4,Ptn,Cx3cl1,Sfrp2,Sp100,Tgfb2,Thbs1,Tjp1,Vegfc,Wnt4,Amot,Reck,Smoc2,Sash1,Rhoj,Adam9,Bmp4,Gata3,Met,Pfn1,Snai2,Apoe,Pfn2,Prcp
12_Member	GO Biological Processes	GO:1901342	regulation of vasculature development	-8.15175	-5.31568	31/310	11489,11504,11535,11602,11745,11852,12490,14066,14205,15901,16002,16598,17395,18053,18186,19016,19219,19242,20312,20319,20684,21808,21825,21872,22341,22417,27494,53614,64074,70097,80837	Adam12,Adamts1,Adm,Angpt4,Anxa3,Rhob,Cd34,F3,Vegfd,Id1,Igf2,Klf2,Mmp9,Ngfr,Nrp1,Pparg,Ptger4,Ptn,Cx3cl1,Sfrp2,Sp100,Tgfb2,Thbs1,Tjp1,Vegfc,Wnt4,Amot,Reck,Smoc2,Sash1,Rhoj
12_Member	GO Biological Processes	GO:0045765	regulation of angiogenesis	-7.15273	-4.53851	29/306	11489,11504,11535,11602,11745,11852,12490,14066,14205,15901,16002,16598,17395,18053,18186,19016,19242,20312,20319,20684,21808,21825,21872,22341,27494,53614,64074,70097,80837	Adam12,Adamts1,Adm,Angpt4,Anxa3,Rhob,Cd34,F3,Vegfd,Id1,Igf2,Klf2,Mmp9,Ngfr,Nrp1,Pparg,Ptn,Cx3cl1,Sfrp2,Sp100,Tgfb2,Thbs1,Tjp1,Vegfc,Amot,Reck,Smoc2,Sash1,Rhoj
12_Member	GO Biological Processes	GO:0010634	positive regulation of epithelial cell migration	-6.53688	-4.0219	19/156	11502,11602,11745,11852,12159,14462,16002,17295,17395,18186,18643,20583,21808,21825,22341,27494,64074,70097,80837	Adam9,Angpt4,Anxa3,Rhob,Bmp4,Gata3,Igf2,Met,Mmp9,Nrp1,Pfn1,Snai2,Tgfb2,Thbs1,Vegfc,Amot,Smoc2,Sash1,Rhoj
12_Member	GO Biological Processes	GO:0010632	regulation of epithelial cell migration	-6.41667	-3.94164	24/241	11502,11602,11745,11816,11852,12159,14462,16002,17295,17395,18186,18643,18645,19016,20583,20684,21808,21825,22341,27494,64074,70097,72461,80837	Adam9,Angpt4,Anxa3,Apoe,Rhob,Bmp4,Gata3,Igf2,Met,Mmp9,Nrp1,Pfn1,Pfn2,Pparg,Snai2,Sp100,Tgfb2,Thbs1,Vegfc,Amot,Smoc2,Sash1,Prcp,Rhoj
12_Member	GO Biological Processes	GO:0010595	positive regulation of endothelial cell migration	-5.96656	-3.61214	15/109	11602,11745,11852,12159,14462,16002,17295,18186,20583,21825,22341,27494,64074,70097,80837	Angpt4,Anxa3,Rhob,Bmp4,Gata3,Igf2,Met,Nrp1,Snai2,Thbs1,Vegfc,Amot,Smoc2,Sash1,Rhoj
12_Member	GO Biological Processes	GO:0010594	regulation of endothelial cell migration	-5.8035	-3.48055	19/174	11602,11745,11816,11852,12159,14462,16002,17295,18186,19016,20583,20684,21825,22341,27494,64074,70097,72461,80837	Angpt4,Anxa3,Apoe,Rhob,Bmp4,Gata3,Igf2,Met,Nrp1,Pparg,Snai2,Sp100,Thbs1,Vegfc,Amot,Smoc2,Sash1,Prcp,Rhoj
12_Member	GO Biological Processes	GO:0045766	positive regulation of angiogenesis	-4.89293	-2.72241	18/183	11489,11535,11602,11745,11852,12490,14066,14205,16002,17395,18186,20312,20319,21825,21872,22341,64074,70097	Adam12,Adm,Angpt4,Anxa3,Rhob,Cd34,F3,Vegfd,Igf2,Mmp9,Nrp1,Cx3cl1,Sfrp2,Thbs1,Tjp1,Vegfc,Smoc2,Sash1
12_Member	GO Biological Processes	GO:1904018	positive regulation of vasculature development	-4.89293	-2.72241	18/183	11489,11535,11602,11745,11852,12490,14066,14205,16002,17395,18186,20312,20319,21825,21872,22341,64074,70097	Adam12,Adm,Angpt4,Anxa3,Rhob,Cd34,F3,Vegfd,Igf2,Mmp9,Nrp1,Cx3cl1,Sfrp2,Thbs1,Tjp1,Vegfc,Smoc2,Sash1
12_Member	GO Biological Processes	GO:0043535	regulation of blood vessel endothelial cell migration	-3.27771	-1.52226	10/93	11602,11816,16002,18186,19016,21825,22341,27494,72461,80837	Angpt4,Apoe,Igf2,Nrp1,Pparg,Thbs1,Vegfc,Amot,Prcp,Rhoj
12_Member	GO Biological Processes	GO:0043536	positive regulation of blood vessel endothelial cell migration	-2.82889	-1.19575	7/56	11602,16002,18186,21825,22341,27494,80837	Angpt4,Igf2,Nrp1,Thbs1,Vegfc,Amot,Rhoj
13_Summary	GO Biological Processes	GO:0120035	regulation of plasma membrane bounded cell projection organization	-8.06994	-5.26491	53/743	11504,11816,11820,11908,12159,12389,12484,12558,12904,13803,13837,14462,15205,15387,15529,15901,17118,17295,17973,18049,18053,18186,18643,18645,18845,19242,20312,20315,20319,20429,21809,22352,24001,53972,66713,67841,70237,76441,107765,211323,214459,216616,227541,231532,234593,235072,235180,239667,241638,244418,252838,620393,668253,12006,12306,12579,13390,13392,15902,17131,19016,19744,20194,20378,…	Adamts1,Apoe,App,Atf1,Bmp4,Cav1,Cd24a,Cdh2,Crabp2,Enc1,Epha3,Gata3,Hes1,Hnrnpk,Sdc2,Id1,Marcks,Met,Nck1,Ngf,Ngfr,Nrp1,Pfn1,Pfn2,Plxna2,Ptn,Cx3cl1,Cxcl12,Sfrp2,Shox2,Tgfb3,Vim,Tiam2,Ngef,Actr2,Atg3,Bhlhb9,Daam2,Ankrd1,Nrg1,Fnbp1l,Efemp1,Camk1d,Arhgap24,Ndrg4,Septin7,Fez1,Dip2b,Lzts3,Prag1,Tox,Alkal1,Dleu2,Axin2,Anxa2,Cdkn2b,Dlx1,Dlx2,Id2,Smad7,Pparg,Rheb,S100a10,Frzb,Vcl,Vegfc,Tenm4,Postn,Grb14,Re…
13_Member	GO Biological Processes	GO:0120035	regulation of plasma membrane bounded cell projection organization	-8.06994	-5.26491	53/743	11504,11816,11820,11908,12159,12389,12484,12558,12904,13803,13837,14462,15205,15387,15529,15901,17118,17295,17973,18049,18053,18186,18643,18645,18845,19242,20312,20315,20319,20429,21809,22352,24001,53972,66713,67841,70237,76441,107765,211323,214459,216616,227541,231532,234593,235072,235180,239667,241638,244418,252838,620393,668253	Adamts1,Apoe,App,Atf1,Bmp4,Cav1,Cd24a,Cdh2,Crabp2,Enc1,Epha3,Gata3,Hes1,Hnrnpk,Sdc2,Id1,Marcks,Met,Nck1,Ngf,Ngfr,Nrp1,Pfn1,Pfn2,Plxna2,Ptn,Cx3cl1,Cxcl12,Sfrp2,Shox2,Tgfb3,Vim,Tiam2,Ngef,Actr2,Atg3,Bhlhb9,Daam2,Ankrd1,Nrg1,Fnbp1l,Efemp1,Camk1d,Arhgap24,Ndrg4,Septin7,Fez1,Dip2b,Lzts3,Prag1,Tox,Alkal1,Dleu2
13_Member	GO Biological Processes	GO:0031344	regulation of cell projection organization	-7.75927	-5.03591	53/759	11504,11816,11820,11908,12159,12389,12484,12558,12904,13803,13837,14462,15205,15387,15529,15901,17118,17295,17973,18049,18053,18186,18643,18645,18845,19242,20312,20315,20319,20429,21809,22352,24001,53972,66713,67841,70237,76441,107765,211323,214459,216616,227541,231532,234593,235072,235180,239667,241638,244418,252838,620393,668253	Adamts1,Apoe,App,Atf1,Bmp4,Cav1,Cd24a,Cdh2,Crabp2,Enc1,Epha3,Gata3,Hes1,Hnrnpk,Sdc2,Id1,Marcks,Met,Nck1,Ngf,Ngfr,Nrp1,Pfn1,Pfn2,Plxna2,Ptn,Cx3cl1,Cxcl12,Sfrp2,Shox2,Tgfb3,Vim,Tiam2,Ngef,Actr2,Atg3,Bhlhb9,Daam2,Ankrd1,Nrg1,Fnbp1l,Efemp1,Camk1d,Arhgap24,Ndrg4,Septin7,Fez1,Dip2b,Lzts3,Prag1,Tox,Alkal1,Dleu2
13_Member	GO Biological Processes	GO:0010975	regulation of neuron projection development	-7.74289	-5.03176	43/551	11504,11816,11908,12159,12484,12558,12904,13803,13837,14462,15205,15387,15529,15901,17118,17295,17973,18049,18053,18186,18845,19242,20312,20315,20319,20429,22352,24001,53972,66713,70237,107765,211323,216616,227541,234593,235180,239667,241638,244418,252838,620393,668253	Adamts1,Apoe,Atf1,Bmp4,Cd24a,Cdh2,Crabp2,Enc1,Epha3,Gata3,Hes1,Hnrnpk,Sdc2,Id1,Marcks,Met,Nck1,Ngf,Ngfr,Nrp1,Plxna2,Ptn,Cx3cl1,Cxcl12,Sfrp2,Shox2,Vim,Tiam2,Ngef,Actr2,Bhlhb9,Ankrd1,Nrg1,Efemp1,Camk1d,Ndrg4,Fez1,Dip2b,Lzts3,Prag1,Tox,Alkal1,Dleu2
13_Member	GO Biological Processes	GO:0010976	positive regulation of neuron projection development	-6.97304	-4.36837	24/225	11504,11816,11908,12159,12484,13803,13837,15387,17118,17295,17973,18049,18053,19242,20312,66713,70237,107765,211323,227541,234593,235180,252838,620393	Adamts1,Apoe,Atf1,Bmp4,Cd24a,Enc1,Epha3,Hnrnpk,Marcks,Met,Nck1,Ngf,Ngfr,Ptn,Cx3cl1,Actr2,Bhlhb9,Ankrd1,Nrg1,Camk1d,Ndrg4,Fez1,Tox,Alkal1
13_Member	GO Biological Processes	GO:0031346	positive regulation of cell projection organization	-6.53345	-4.0219	35/443	11504,11816,11908,12159,12484,12904,13803,13837,15387,17118,17295,17973,18049,18053,18186,18643,18845,19242,20312,20315,20429,21809,24001,66713,70237,107765,211323,214459,216616,227541,234593,235072,235180,252838,620393	Adamts1,Apoe,Atf1,Bmp4,Cd24a,Crabp2,Enc1,Epha3,Hnrnpk,Marcks,Met,Nck1,Ngf,Ngfr,Nrp1,Pfn1,Plxna2,Ptn,Cx3cl1,Cxcl12,Shox2,Tgfb3,Tiam2,Actr2,Bhlhb9,Ankrd1,Nrg1,Fnbp1l,Efemp1,Camk1d,Ndrg4,Septin7,Fez1,Tox,Alkal1
13_Member	GO Biological Processes	GO:0060284	regulation of cell development	-5.46943	-3.19322	40/601	11816,12006,12159,12306,12484,12579,12904,13390,13392,15205,15901,15902,17118,17131,17295,18049,18186,18845,19016,19242,19744,20194,20312,20315,20378,20429,22330,22341,22352,23966,24001,50706,50915,53614,66713,70237,76441,211323,239667,668253	Apoe,Axin2,Bmp4,Anxa2,Cd24a,Cdkn2b,Crabp2,Dlx1,Dlx2,Hes1,Id1,Id2,Marcks,Smad7,Met,Ngf,Nrp1,Plxna2,Pparg,Ptn,Rheb,S100a10,Cx3cl1,Cxcl12,Frzb,Shox2,Vcl,Vegfc,Vim,Tenm4,Tiam2,Postn,Grb14,Reck,Actr2,Bhlhb9,Daam2,Nrg1,Dip2b,Dleu2
13_Member	GO Biological Processes	GO:0050767	regulation of neurogenesis	-4.9646	-2.77635	32/455	11816,12159,12306,12484,12579,12904,13390,13392,15205,15901,15902,17118,17295,18049,18186,18845,19016,19242,19744,20194,20312,20315,20429,22341,22352,23966,24001,66713,70237,76441,211323,239667	Apoe,Bmp4,Anxa2,Cd24a,Cdkn2b,Crabp2,Dlx1,Dlx2,Hes1,Id1,Id2,Marcks,Met,Ngf,Nrp1,Plxna2,Pparg,Ptn,Rheb,S100a10,Cx3cl1,Cxcl12,Shox2,Vegfc,Vim,Tenm4,Tiam2,Actr2,Bhlhb9,Daam2,Nrg1,Dip2b
[truncated: 68 more rows]

## Sheet: 5. C4  pathway analysis
GroupID	Category	Term	Description	LogP	Log(q-value)	InTerm_InList	Genes	Symbols
1_Summary	GO Biological Processes	GO:0072503	cellular divalent inorganic cation homeostasis	-6.55368	-2.33233	9/495	17752,18173,20310,20855,20856,22065,72027,94249,330122,231549,72160,58802	Mt4,Slc11a1,Cxcl2,Stc1,Stc2,Trpc3,Slc39a4,Slc24a3,Cxcl3,Lrrc8d,Tmem163,Kcnmb4
[truncated: 82 more rows]

## Sheet: 6. DE BRCA_CM vs NT_CM
PSC shBRCA			PSC shControl
Gene symbol	l2fc BRCA_NT		Gene symbol	l2fc BRCA_NT
H19	-4.38767		Gm6793	4.07497
Pamr1	-3.27262		Slc11a2	0.678579
[truncated: 108 more rows]

## Sheet: 7. Top20 DE
The following list represents the 20 most differentially expressesed genes PSC_shBRCA_CM and PSC_shControl_CM
[truncated: 41 more rows]

[truncated: 4 more sheets: 8. shBRCA2_CM pathway, 9. shControl_CM pathway, 10. shBRCA2_CM _Upstream_reg, 11. shControl_Upstream_reg]
