# Supplementary material for: BRCA mutational status shapes the stromal microenvironment of pancreatic cancer linking clusterin expression in cancer associated fibroblasts with HSF1 signaling
Source: Nat Commun. 2022 Oct 31;13:6513. doi: 10.1038/s41467-022-34081-3 (PMC9622893; doi:10.1038/s41467-022-34081-3)
Supplement: Supplementary file 12 — Supplementary Data 9 [file 41467_2022_34081_MOESM12_ESM.xlsx]

## Sheet: Readme
Supplementary Table 9. RNA-seq data of KPC-shBRCA2 and KPC-shControl cells. This file contains six sheets:
1. Differentially expressed genes in the KPC RNA-seq dataset. Expression levels are presented in Log2 of the normalized read counts.
2. Pathway analysis for genes upregulated in KPC-shBRCA2 (C1)
3. Pathway analysis for genes upregulated in KPC-shControl (C2)
4. Top 20 upregulated genes in shBRCA-KPC (C1) and top 20 upregulated genes in shControl-KPC (C2). Expression levels are presented in Log2 of the normalized read counts.
5. Predicted upstream regulators for genes upregulated in shBRCA-KPC (C1)
6. Predicted upstream regulators for genes upregulated in shControl-KPC (C2)
Pathway analysis was performed using Metascape (see methods) and upstream regulators analysis was performend using Ingenuity pathway analysis (IPA, see methods)

## Sheet: 1. DE analysis
Gene	cluster	KPC_NT_13	KPC_NT_14	KPC_NT_15	KPC_BRCA_10	KPC_BRCA_11	KPC_BRCA_12	log2FoldChange	pvalue	padj
4931406C07Rik	1	6.51615	6.52667	6.54818	6.8587	6.81367	6.95479	-0.740486	0.00110416	0.0830291
Abcb1b	2	6.42422	6.28757	6.5065	5.93285	5.97221	6.0437	1.02026	0.000158231	0.0213473
Ajuba	2	8.75122	8.46804	8.4661	8.00581	8.09973	8.17894	0.821773	1.58e-05	0.00414659
Akr1c12	1	5.65638	5.79412	5.92057	6.25341	6.23128	6.25724	-1.13373	7.32e-05	0.0126687
Akr1c13	1	6.14767	6.30901	6.37067	6.87028	6.80162	6.63247	-1.08618	2.34e-05	0.0056453
Aldob	1	4.41447	4.41847	4.39064	4.80844	4.88587	5.19274	-2.42717	1.19e-07	6.07e-05
Alpi	1	3.47602	3.39214	3.4325	3.59197	3.85266	3.78397	-2.39353	0.0002688	0.0304441
Ano1	2	9.17128	9.19875	9.18695	8.87421	8.96063	8.78668	0.507359	0.000922031	0.0752406
Antxr1	1	5.71686	5.55087	5.68419	6.08149	5.97799	5.99703	-0.970974	0.000885074	0.074985
Anxa13	1	7.62576	7.73787	7.7164	8.31836	8.40538	8.60646	-1.32766	1.19e-12	3.65e-09
Aplp2	1	8.18737	8.15316	8.194	8.71393	8.43974	8.58968	-0.694961	7.02e-05	0.0126249
Aqp5	1	6.55559	6.70806	6.72176	7.26109	7.32991	7.38185	-1.33817	9.46e-10	1.24e-06
Arhgdig	2	5.82653	5.86867	5.88264	5.44929	5.47752	5.39401	1.19117	9.08e-05	0.0148675
Arhgef12	1	6.83614	6.9644	7.004	7.31983	7.20329	7.36182	-0.710094	0.000890927	0.074985
Atp6ap1	1	8.49997	8.30875	8.41146	8.73388	8.77006	8.74485	-0.573545	0.000429972	0.0444349
Axl	2	9.36665	9.19741	9.07503	8.76945	8.80222	8.92558	0.628929	0.000232472	0.0269962
Bpgm	2	9.09024	8.88845	9.00253	8.4854	8.48748	8.6686	0.739081	1.42e-05	0.00395482
Brca2	2	4.68511	4.81939	4.67641	4.40879	4.33621	4.36382	1.61284	0.000262058	0.0300515
Ccnd1	2	10.3825	10.4033	10.6293	9.83077	10.0319	9.60651	1.00591	6.09e-08	3.29e-05
Cd38	1	3.70253	3.70915	3.69906	4.13451	3.95241	4.09396	-2.30884	5.6e-05	0.0104781
Chp1	1	9.0239	9.06788	9.14612	9.34053	9.43137	9.42604	-0.518875	0.000452419	0.0456098
Chtf18	2	6.4972	6.45418	6.34489	6.18145	6.08341	5.88811	0.90045	0.00110107	0.0830291
Cmtm8	1	6.45127	6.49554	6.48538	6.79602	6.83914	6.87508	-0.775243	0.000636073	0.0577756
Cotl1	1	8.38154	8.52853	8.40252	8.91291	8.90936	8.96451	-0.817554	2.72e-07	0.000124903
Cxcl16	2	7.8101	7.91547	7.75457	7.50864	7.33699	7.35621	0.790612	4.69e-05	0.00896907
Cyp2c65	1	7.76001	7.40454	7.36023	8.29417	8.05401	8.4378	-1.33619	1.03e-08	9.45e-06
Cyp4f14	1	3.63559	3.64079	3.61245	3.87695	3.90863	3.97829	-1.9469	0.000635807	0.0577756
D17H6S56E-5	2	10.3338	10.3159	10.2831	9.81716	9.78986	9.90697	0.742889	5.53e-08	3.29e-05
Ddc	1	6.18163	6.16732	6.23529	6.77861	6.72349	6.89183	-1.35503	2.34e-08	1.79e-05
Depp1	1	7.66117	7.91422	8.00644	8.28596	8.24568	8.37159	-0.755359	0.000121719	0.0178375
Dhrs3	1	5.03119	4.83703	4.90612	5.34099	5.42928	5.37499	-1.54302	2.41e-05	0.00566419
Dio3	1	4.23578	4.23596	4.2516	4.81541	4.88424	5.08494	-3.45052	2.55e-11	5.84e-08
Dnajc10	1	8.53203	8.49898	8.49483	8.83355	8.77662	8.9629	-0.592992	0.000223433	0.0266205
Dynlt3	1	6.59032	6.39943	6.87188	7.04573	7.02178	7.12553	-0.884349	0.000782396	0.0677142
Eif3e	1	6.29176	6.6216	6.72568	7.03777	7.05994	6.91687	-0.928974	0.000474258	0.0467833
Eno3	2	7.66915	7.79446	7.77874	7.40306	7.41267	7.21562	0.750413	0.000156143	0.0213473
Fabp1	1	3.18446	3.10291	3.09707	3.46641	3.3245	3.47679	-2.8502	0.000196892	0.0247436
Fbln2	2	8.36065	8.50124	8.37119	8.00244	7.98771	7.99394	0.726535	1.69e-05	0.00429878
Fbp2	1	6.9571	7.01296	7.16654	7.3774	7.52963	7.78504	-1.04215	8.11e-06	0.00239972
Flrt3	1	5.18855	5.35373	5.07642	5.81382	5.51711	5.71908	-1.42837	8.14e-05	0.0135703
Fn1	2	8.23	8.05947	8.09188	7.58213	7.65955	7.65754	0.885234	1.18e-06	0.000458503
Fxyd5	2	5.88389	6.01831	5.82684	5.59678	5.4949	5.45766	1.10153	0.000323372	0.0357424
Gcnt3	1	6.88179	6.91447	6.91194	7.2946	7.24993	7.34335	-0.781184	0.000135846	0.0194727
Gipc2	1	7.58201	7.43759	7.56979	7.78244	7.93609	8.04782	-0.723003	0.00022341	0.0266205
Gjb4	2	7.75706	7.8627	7.82301	7.30601	7.43854	7.19337	0.925643	3.59e-06	0.00126647
H2bc4	1	8.54567	8.55156	8.69337	8.8937	8.84574	8.99391	-0.522628	0.00127961	0.0910008
Hap1	2	3.84843	3.80491	3.72166	3.51121	3.50509	3.51145	2.17056	0.000484682	0.0473029
Hdac7	2	8.1783	8.33643	8.19797	7.96779	7.77628	7.75287	0.715454	0.000116276	0.0177785
Hkdc1	1	3.4045	3.38028	3.44182	3.72617	3.75203	3.60834	-2.21039	0.000509486	0.0486877
Hprt	1	8.6772	8.75016	8.62196	9.15419	9.18144	9.15285	-0.787624	1.97e-07	9.53e-05
Hsd17b10	1	9.74893	9.93135	10.0256	10.1412	10.2092	10.3425	-0.5137	0.00143719	0.0991335
Hspg2	2	6.37778	6.7738	6.65767	6.15721	6.22729	6.01319	1.13584	6.71e-05	0.0123138
Id2	1	9.46735	9.70773	9.78988	10.143	10.3334	10.2362	-0.910933	5.83e-08	3.29e-05
Igfbp4	2	11.8894	11.6944	11.5965	11.4134	11.3244	11.3604	0.563582	0.000145314	0.0201987
Igfbp5	1	6.08973	6.1291	6.14596	7.14695	7.29429	7.34372	-2.50783	1.23e-25	1.13e-21
Il17re	1	5.28806	5.25161	5.33283	5.8509	5.80372	5.77819	-1.52379	1.2e-06	0.000458503
Il1rn	1	10.2239	10.2814	10.267	10.8989	10.8368	10.7222	-0.878389	1.7e-10	3.13e-07
Itga3	2	9.28304	9.356	9.39364	9.1744	8.83053	8.95089	0.572702	0.000953263	0.0753899
Itm2b	1	11.5842	11.4574	11.3771	11.8948	11.8215	11.8594	-0.587016	1.89e-05	0.00469086
Krt7	1	7.36164	7.53218	7.55931	8.26597	8.19456	8.00467	-1.20668	1.26e-09	1.45e-06
Krt79	2	7.13973	7.25857	7.0318	6.82055	6.71928	6.79071	0.755095	0.000667426	0.0600291
Lamb3	2	7.42602	7.60347	7.52243	7.21702	7.02908	6.92584	0.886878	4.58e-05	0.00894247
Lamp2	1	6.67435	6.67653	6.7725	7.15429	7.12154	7.17132	-0.900764	2.63e-05	0.00588062
Lgals2	1	10.5568	10.5594	10.6239	11.0941	11.0931	11.1069	-0.802538	2.75e-10	4.21e-07
Lif	2	5.93416	6.05727	6.22616	5.72494	5.61481	5.64066	1.10634	0.000226789	0.0266739
Lin7c	1	6.63032	6.40365	6.13937	7.03511	6.73256	7.00031	-1.11281	0.000140409	0.0198172
Lipa	1	7.99291	7.84918	8.05706	8.25844	8.3179	8.35753	-0.598518	0.000716321	0.062586
Ltbp4	2	6.34784	6.45942	6.55216	6.17218	5.98853	5.72721	1.15388	0.000166075	0.0214588
Mpp1	1	9.17867	9.12451	9.00815	9.62223	9.53757	9.71838	-0.842431	6.06e-08	3.29e-05
Mrps6	1	9.37003	9.49402	9.57336	9.76941	9.85131	9.78819	-0.512237	0.000595278	0.0551625
Ms4a8a	1	5.34505	5.3492	5.27236	5.75408	5.63973	5.91566	-1.35697	3.32e-05	0.0070831
Mt2	2	9.97618	9.83165	9.7976	9.5784	9.46625	9.51603	0.55809	0.000165492	0.0214588
Myo1c	2	10.2593	10.4059	10.296	10.0888	9.9857	9.91815	0.507806	0.000467397	0.0466076
Naip2	1	5.40436	5.32396	5.49047	5.74635	5.71084	5.82768	-1.01807	0.0011653	0.0869147
Ndufs2	2	9.68905	9.72904	9.70158	9.37522	9.39907	9.35199	0.530423	0.000122154	0.0178375
Nfkbia	2	8.5165	8.7034	8.88173	8.40687	8.40727	8.16343	0.641432	0.00110363	0.0830291
Nono	1	7.75965	7.5615	7.35361	7.93372	7.86395	8.10959	-0.7284	0.00092677	0.0752406
Nt5c3	1	8.55352	8.4266	8.58679	8.91102	8.82508	8.87618	-0.579103	0.000294498	0.0329479
Pax9	1	5.82749	5.66116	5.76351	6.10896	6.0761	6.23259	-0.9992	0.000449814	0.0456098
Pcnx3	2	6.70011	6.81506	6.74418	6.47786	6.14991	6.22772	1.03361	7.32e-05	0.0126687
Pcsk9	2	8.51048	8.56602	8.55988	8.25344	8.31117	8.10508	0.546288	0.00130474	0.0920746
Phc2	2	8.53704	8.55387	8.22804	8.1045	8.13713	7.85694	0.708964	0.000540592	0.0506061
Pls3	1	7.64939	7.39216	6.91779	7.96491	7.67429	7.91532	-0.9114	0.00141271	0.0981837
Pmvk	2	9.07587	8.96655	9.10047	8.66582	8.78022	8.61015	0.596633	0.000202919	0.0250002
Polr2a	2	9.06707	9.05317	8.68778	8.42304	8.60059	8.17193	0.896403	3.54e-05	0.00737867
Prom1	1	6.0571	6.28098	6.30419	6.68038	6.46312	6.71551	-0.91427	0.000700268	0.0618108
Ptgds	2	5.65774	5.47352	5.69036	5.23305	5.30978	5.21414	1.087	0.00120987	0.0887945
Ptgs1	1	5.81229	5.87654	5.98517	6.2885	6.13124	6.37639	-0.927162	0.000987741	0.0767374
Rab14	1	7.06202	7.36788	7.31874	7.61816	7.66599	7.63178	-0.715123	0.000700711	0.0618108
Rangap1	2	9.8449	9.79787	9.73533	9.59094	9.38659	9.39602	0.531309	0.000520781	0.0492541
Rasa1	1	3.6633	3.77077	3.59895	3.94519	3.94156	4.07677	-1.98206	0.000935454	0.0752794
Rnase4	1	7.37376	7.29863	7.44694	7.82968	7.98676	8.12201	-1.12165	1.76e-08	1.46e-05
Rnf128	1	7.81891	7.62897	7.43865	8.32259	7.9404	8.18316	-0.923259	4.01e-05	0.00800007
Rpl39	1	6.57983	6.50715	6.63308	7.08051	7.1605	6.88848	-0.989682	2.54e-05	0.00582009
Sec16b	1	5.33369	5.25665	5.35066	5.88671	5.71324	5.80544	-1.42556	7.13e-06	0.00218087
Serpinb1a	1	6.38149	6.61507	6.54137	7.11622	7.0303	7.34302	-1.35743	3.91e-08	2.76e-05
Serpine1	2	6.56899	6.45972	6.75152	6.13938	6.15204	6.00607	1.1592	1.53e-05	0.0041336
Sf3b4	2	9.16739	9.10522	9.48862	8.98348	8.77835	8.47069	0.82399	0.000185361	0.0236181
Sidt2	2	6.61873	6.6479	6.896	6.09787	6.02486	6.26202	1.35374	7.59e-07	0.00031666
Skp1a	1	7.99286	8.12923	8.09834	8.38313	8.51215	8.37912	-0.60619	0.000408766	0.0431036
Slc16a3	2	6.6338	6.81772	6.75857	6.30444	6.30542	6.33444	0.944078	9.38e-05	0.0151001
Slc26a2	1	7.05842	6.80562	7.0717	7.55098	7.33568	7.41238	-0.878054	9.57e-05	0.0151447
Slc2a6	2	4.52824	4.56836	4.63651	4.23854	4.31464	4.19661	1.55713	0.000801963	0.0687589
Slc30a5	1	6.53752	6.7601	6.58619	6.94081	6.96791	7.10333	-0.778147	0.000902193	0.0751369
Slc4a11	2	6.26966	6.42537	6.51814	5.90942	5.76895	5.93009	1.3215	2.54e-06	0.000932866
Slc9a5	2	5.99352	6.03134	6.06897	5.64818	5.74517	5.5237	1.03805	0.00049936	0.0482224
Slco4a1	1	8.46425	8.70672	8.66333	8.9852	9.16546	9.12088	-0.788101	4.2e-06	0.00135991
Smg5	2	7.52256	7.65939	7.6854	7.35322	7.24698	6.96073	0.811415	0.00035307	0.0376635
Smtn	2	5.27714	5.43876	5.3625	5.00987	4.95985	4.94397	1.3267	0.000204384	0.0250002
Snhg18	1	3.56401	3.51665	3.58001	3.90165	3.7304	3.85648	-1.92008	0.00123977	0.089556
Sod1	1	11.1922	11.2027	11.1417	11.5158	11.5895	11.5634	-0.580993	3.83e-06	0.00130076
Sord	1	7.08978	7.20181	7.08076	7.65893	7.60588	7.54911	-0.911034	4.3e-06	0.00135991
Sox9	1	5.34473	5.35531	5.54963	5.67177	5.81055	5.99506	-1.20317	0.000330434	0.0360881
Sptssb	1	5.7324	5.89038	5.85904	6.36051	6.31597	6.46707	-1.36213	7.14e-07	0.000311875
Srrm2	2	7.70571	7.94492	8.02079	7.43031	7.69008	7.37136	0.713437	0.00125272	0.0897848
Sult1d1	1	2.87832	2.88416	2.89868	3.22778	3.25644	3.02106	-3.37386	0.000163503	0.0214588
Tcf23	1	5.90192	5.94145	5.8593	6.38232	6.22571	6.19433	-0.903669	0.000909113	0.0751369
Tead2	2	7.38818	7.50368	7.39664	6.94229	7.15674	6.85562	0.854938	0.000122494	0.0178375
Thbs1	2	3.58429	3.42785	3.54698	3.22828	3.27593	3.26507	2.31334	0.000995395	0.0767374
Tm4sf4	1	7.21679	7.41624	7.49272	8.07564	8.21318	8.24571	-1.44699	4.4e-13	2.02e-09
Tmem150c	1	3.80731	3.81259	3.82342	4.23942	4.18685	4.1836	-2.36007	1.41e-05	0.00395482
Tns4	1	5.14149	5.14607	5.147	5.56754	5.5331	5.5759	-1.29463	8.05e-05	0.0135703
Trim47	2	7.75293	7.6931	7.61678	7.1295	7.03583	7.08569	1.15595	4.34e-09	4.42e-06
Ttr	1	5.35752	5.19092	5.27017	5.68956	5.55016	5.91708	-1.34222	0.000100098	0.0155644
Ube2a	1	6.75504	6.7065	6.55804	7.03107	6.93222	7.2978	-0.867143	0.000431078	0.0444349
Vcam1	2	7.98696	7.89638	7.77033	7.47687	7.43591	7.46938	0.783321	3.7e-05	0.00754135
Vil1	1	7.32904	7.26246	7.08766	7.80768	7.72845	7.56665	-0.886974	2.77e-05	0.0060591
Zyx	2	8.30099	8.51117	8.2328	8.1305	7.81452	7.83335	0.734809	0.000345751	0.0373167

## Sheet: 2. C1 pathway analysis
GroupID	Category	Term	Description	LogP	Log(q-value)	InTerm_InList	Genes	Symbols
1_Summary	GO Biological Processes	GO:1901615	organic hydroxy compound metabolic process	-7.93447	-3.66704	13/451	11804,13195,15108,15452,16889,20148,20322,22139,53315,64385,66183,107585,108115,12494,16181	Aplp2,Ddc,Hsd17b10,Hprt,Lipa,Dhrs3,Sord,Ttr,Sult1d1,Cyp4f14,Sptssb,Dio3,Slco4a1,Cd38,Il1rn
1_Member	GO Biological Processes	GO:1901615	organic hydroxy compound metabolic process	-7.93447	-3.66704	13/451	11804,13195,15108,15452,16889,20148,20322,22139,53315,64385,66183,107585,108115	Aplp2,Ddc,Hsd17b10,Hprt,Lipa,Dhrs3,Sord,Ttr,Sult1d1,Cyp4f14,Sptssb,Dio3,Slco4a1
1_Member	GO Biological Processes	GO:0042445	hormone metabolic process	-3.28464	-0.154763	5/176	15108,20148,22139,107585,108115	Hsd17b10,Dhrs3,Ttr,Dio3,Slco4a1
1_Member	GO Biological Processes	GO:0010817	regulation of hormone levels	-2.26843	0	7/569	12494,15108,16181,20148,22139,107585,108115	Cd38,Hsd17b10,Il1rn,Dhrs3,Ttr,Dio3,Slco4a1
1_Member	GO Biological Processes	GO:0006066	alcohol metabolic process	-2.25968	0	5/302	11804,20148,20322,22139,66183	Aplp2,Dhrs3,Sord,Ttr,Sptssb
1_Member	GO Biological Processes	GO:0034754	cellular hormone metabolic process	-2.11017	0	3/108	15108,20148,22139	Hsd17b10,Dhrs3,Ttr
2_Summary	GO Biological Processes	GO:0022600	digestive system process	-5.16108	-1.30067	5/71	11830,14080,20682,22349,72077,218397,18511,68365,71436,76768	Aqp5,Fabp1,Sox9,Vil1,Gcnt3,Rasa1,Pax9,Rab14,Flrt3,Alpi
2_Member	GO Biological Processes	GO:0022600	digestive system process	-5.16108	-1.30067	5/71	11830,14080,20682,22349,72077	Aqp5,Fabp1,Sox9,Vil1,Gcnt3
2_Member	GO Biological Processes	GO:0007586	digestion	-4.65675	-1.08829	5/90	11830,14080,20682,22349,72077	Aqp5,Fabp1,Sox9,Vil1,Gcnt3
2_Member	GO Biological Processes	GO:0050892	intestinal absorption	-3.81184	-0.389505	3/28	14080,22349,72077	Fabp1,Vil1,Gcnt3
2_Member	GO Biological Processes	GO:0071364	cellular response to epidermal growth factor stimulus	-3.44727	-0.154763	3/37	20682,22349,218397	Sox9,Vil1,Rasa1
2_Member	GO Biological Processes	GO:0070849	response to epidermal growth factor	-3.34644	-0.154763	3/40	20682,22349,218397	Sox9,Vil1,Rasa1
2_Member	GO Biological Processes	GO:0071363	cellular response to growth factor stimulus	-2.94051	0	7/431	18511,20682,22349,68365,71436,76768,218397	Pax9,Sox9,Vil1,Rab14,Flrt3,Alpi,Rasa1
2_Member	GO Biological Processes	GO:0070848	response to growth factor	-2.85511	0	7/446	18511,20682,22349,68365,71436,76768,218397	Pax9,Sox9,Vil1,Rab14,Flrt3,Alpi,Rasa1
3_Summary	KEGG Pathway	mmu00051	Fructose and mannose metabolism	-5.01136	-1.30067	4/36	14120,20322,216019,230163,13521,56398,15452,22139,107569	Fbp2,Sord,Hkdc1,Aldob,Slc26a2,Chp1,Hprt,Ttr,Nt5c3
3_Member	KEGG Pathway	mmu00051	Fructose and mannose metabolism	-5.01136	-1.30067	4/36	14120,20322,216019,230163	Fbp2,Sord,Hkdc1,Aldob
3_Member	GO Biological Processes	GO:0006000	fructose metabolic process	-4.96604	-1.30067	3/12	14120,20322,230163	Fbp2,Sord,Aldob
3_Member	KEGG Pathway	mmu00010	Glycolysis / Gluconeogenesis	-2.69225	0	3/67	14120,216019,230163	Fbp2,Hkdc1,Aldob
3_Member	Reactome Gene Sets	R-MMU-71387	Metabolism of carbohydrates	-2.52041	0	5/262	13521,14120,20322,56398,230163	Slc26a2,Fbp2,Sord,Chp1,Aldob
3_Member	GO Biological Processes	GO:0016052	carbohydrate catabolic process	-2.3989	0	3/85	20322,216019,230163	Sord,Hkdc1,Aldob
3_Member	GO Biological Processes	GO:0072521	purine-containing compound metabolic process	-2.17245	0	5/317	15452,22139,107569,216019,230163	Hprt,Ttr,Nt5c3,Hkdc1,Aldob
4_Summary	GO Biological Processes	GO:0018958	phenol-containing compound metabolic process	-4.47787	-0.988593	5/98	13195,15452,53315,107585,108115	Ddc,Hprt,Sult1d1,Dio3,Slco4a1
4_Member	GO Biological Processes	GO:0018958	phenol-containing compound metabolic process	-4.47787	-0.988593	5/98	13195,15452,53315,107585,108115	Ddc,Hprt,Sult1d1,Dio3,Slco4a1
4_Member	GO Biological Processes	GO:0006584	catecholamine metabolic process	-3.16692	-0.154763	3/46	13195,15452,53315	Ddc,Hprt,Sult1d1
4_Member	GO Biological Processes	GO:0009712	catechol-containing compound metabolic process	-3.16692	-0.154763	3/46	13195,15452,53315	Ddc,Hprt,Sult1d1
4_Member	GO Biological Processes	GO:0006576	cellular biogenic amine metabolic process	-2.31595	0	3/91	13195,15452,53315	Ddc,Hprt,Sult1d1
4_Member	GO Biological Processes	GO:0044106	cellular amine metabolic process	-2.30271	0	3/92	13195,15452,53315	Ddc,Hprt,Sult1d1
4_Member	GO Biological Processes	GO:0009308	amine metabolic process	-2.2388	0	3/97	13195,15452,53315	Ddc,Hprt,Sult1d1
5_Summary	GO Biological Processes	GO:0120254	olefinic compound metabolic process	-3.65784	-0.293499	5/146	19224,20148,22139,64385,72303,13195,15108,16889,216019,230163,13521	Ptgs1,Dhrs3,Ttr,Cyp4f14,Cyp2c65,Ddc,Hsd17b10,Lipa,Hkdc1,Aldob,Slc26a2
5_Member	GO Biological Processes	GO:0120254	olefinic compound metabolic process	-3.65784	-0.293499	5/146	19224,20148,22139,64385,72303	Ptgs1,Dhrs3,Ttr,Cyp4f14,Cyp2c65
5_Member	WikiPathways	WP79	Tryptophan metabolism	-3.22384	-0.154763	3/44	13195,15108,64385	Ddc,Hsd17b10,Cyp4f14
5_Member	GO Biological Processes	GO:0019369	arachidonic acid metabolic process	-2.50416	0	3/78	19224,64385,72303	Ptgs1,Cyp4f14,Cyp2c65
5_Member	GO Biological Processes	GO:0032787	monocarboxylic acid metabolic process	-2.48074	0	7/520	15108,16889,19224,64385,72303,216019,230163	Hsd17b10,Lipa,Ptgs1,Cyp4f14,Cyp2c65,Hkdc1,Aldob
5_Member	Reactome Gene Sets	R-MMU-211859	Biological oxidations	-2.1414	0	4/204	13521,19224,64385,72303	Slc26a2,Ptgs1,Cyp4f14,Cyp2c65
5_Member	Reactome Gene Sets	R-MMU-211945	Phase I - Functionalization of compounds	-2.12125	0	3/107	19224,64385,72303	Ptgs1,Cyp4f14,Cyp2c65
5_Member	GO Biological Processes	GO:0019752	carboxylic acid metabolic process	-2.0042	0	8/799	13195,15108,16889,19224,64385,72303,216019,230163	Ddc,Hsd17b10,Lipa,Ptgs1,Cyp4f14,Cyp2c65,Hkdc1,Aldob
6_Summary	GO Biological Processes	GO:0060219	camera-type eye photoreceptor cell differentiation	-3.34644	-0.154763	3/40	19126,20682,107585,16784,16889,19224,20655,11830,16181,15902,107753	Prom1,Sox9,Dio3,Lamp2,Lipa,Ptgs1,Sod1,Aqp5,Il1rn,Id2,Lgals2
6_Member	GO Biological Processes	GO:0060219	camera-type eye photoreceptor cell differentiation	-3.34644	-0.154763	3/40	19126,20682,107585	Prom1,Sox9,Dio3
6_Member	GO Biological Processes	GO:0060249	anatomical structure homeostasis	-3.21358	-0.154763	6/278	16784,16889,19126,19224,20655,20682	Lamp2,Lipa,Prom1,Ptgs1,Sod1,Sox9
6_Member	GO Biological Processes	GO:0001754	eye photoreceptor cell differentiation	-2.83022	0	3/60	19126,20682,107585	Prom1,Sox9,Dio3
6_Member	GO Biological Processes	GO:0001894	tissue homeostasis	-2.72468	0	5/235	16889,19126,19224,20655,20682	Lipa,Prom1,Ptgs1,Sod1,Sox9
6_Member	GO Biological Processes	GO:0048593	camera-type eye morphogenesis	-2.56311	0	4/155	11830,19126,20682,107585	Aqp5,Prom1,Sox9,Dio3
6_Member	GO Biological Processes	GO:0003407	neural retina development	-2.53613	0	3/76	19126,20682,107585	Prom1,Sox9,Dio3
6_Member	GO Biological Processes	GO:0048871	multicellular organismal homeostasis	-2.50605	0	6/383	16181,16889,19126,19224,20655,20682	Il1rn,Lipa,Prom1,Ptgs1,Sod1,Sox9
6_Member	GO Biological Processes	GO:0046530	photoreceptor cell differentiation	-2.48851	0	3/79	19126,20682,107585	Prom1,Sox9,Dio3
6_Member	GO Biological Processes	GO:0060042	retina morphogenesis in camera-type eye	-2.44281	0	3/82	19126,20682,107585	Prom1,Sox9,Dio3
6_Member	GO Biological Processes	GO:0048592	eye morphogenesis	-2.32292	0	4/181	11830,19126,20682,107585	Aqp5,Prom1,Sox9,Dio3
6_Member	GO Biological Processes	GO:0048872	homeostasis of number of cells	-2.20673	0	5/311	15902,16889,20655,20682,107753	Id2,Lipa,Sod1,Sox9,Lgals2
6_Member	GO Biological Processes	GO:0090596	sensory organ morphogenesis	-2.19521	0	5/313	11830,19126,20655,20682,107585	Aqp5,Prom1,Sod1,Sox9,Dio3
7_Summary	GO Biological Processes	GO:0050673	epithelial cell proliferation	-3.20242	-0.154763	4/104	15902,16011,20682,66222	Id2,Igfbp5,Sox9,Serpinb1a
7_Member	GO Biological Processes	GO:0050673	epithelial cell proliferation	-3.20242	-0.154763	4/104	15902,16011,20682,66222	Id2,Igfbp5,Sox9,Serpinb1a
7_Member	GO Biological Processes	GO:0045668	negative regulation of osteoblast differentiation	-2.65568	0	3/69	15902,16011,20682	Id2,Igfbp5,Sox9
8_Summary	GO Biological Processes	GO:0046916	cellular transition metal ion homeostasis	-3.17129	-0.154763	4/106	11804,20655,54411,69048,16784	Aplp2,Sod1,Atp6ap1,Slc30a5,Lamp2
8_Member	GO Biological Processes	GO:0046916	cellular transition metal ion homeostasis	-3.17129	-0.154763	4/106	11804,20655,54411,69048	Aplp2,Sod1,Atp6ap1,Slc30a5
8_Member	GO Biological Processes	GO:0055076	transition metal ion homeostasis	-2.80503	0	4/133	11804,20655,54411,69048	Aplp2,Sod1,Atp6ap1,Slc30a5
8_Member	Reactome Gene Sets	R-MMU-114608	Platelet degranulation	-2.03568	0	3/115	11804,16784,20655	Aplp2,Lamp2,Sod1
9_Summary	GO Biological Processes	GO:0051289	protein homotetramerization	-3.03543	-0.0467575	3/51	11830,15108,15452,14120,19224,20322,66183	Aqp5,Hsd17b10,Hprt,Fbp2,Ptgs1,Sord,Sptssb
9_Member	GO Biological Processes	GO:0051289	protein homotetramerization	-3.03543	-0.0467575	3/51	11830,15108,15452	Aqp5,Hsd17b10,Hprt
9_Member	GO Biological Processes	GO:0051262	protein tetramerization	-2.45784	0	3/81	11830,15108,15452	Aqp5,Hsd17b10,Hprt
9_Member	GO Biological Processes	GO:0044283	small molecule biosynthetic process	-2.43505	0	6/396	14120,15108,15452,19224,20322,66183	Fbp2,Hsd17b10,Hprt,Ptgs1,Sord,Sptssb
10_Summary	GO Biological Processes	GO:0009410	response to xenobiotic stimulus	-2.91836	0	6/317	12494,20655,27384,72303,218397,622402	Cd38,Sod1,Akr1c13,Cyp2c65,Rasa1,Akr1c12
10_Member	GO Biological Processes	GO:0009410	response to xenobiotic stimulus	-2.91836	0	6/317	12494,20655,27384,72303,218397,622402	Cd38,Sod1,Akr1c13,Cyp2c65,Rasa1,Akr1c12
11_Summary	GO Biological Processes	GO:1901616	organic hydroxy compound catabolic process	-2.63782	0	3/70	20322,64385,107585	Sord,Cyp4f14,Dio3
11_Member	GO Biological Processes	GO:1901616	organic hydroxy compound catabolic process	-2.63782	0	3/70	20322,64385,107585	Sord,Cyp4f14,Dio3
12_Summary	GO Biological Processes	GO:0007565	female pregnancy	-2.55305	0	4/156	16011,20655,22209,69852	Igfbp5,Sod1,Ube2a,Tcf23
12_Member	GO Biological Processes	GO:0007565	female pregnancy	-2.55305	0	4/156	16011,20655,22209,69852	Igfbp5,Sod1,Ube2a,Tcf23
12_Member	GO Biological Processes	GO:0044706	multi-multicellular organism process	-2.26497	0	4/188	16011,20655,22209,69852	Igfbp5,Sod1,Ube2a,Tcf23
13_Summary	GO Biological Processes	GO:0008202	steroid metabolic process	-2.49926	0	5/265	11804,15108,16889,27384,622402	Aplp2,Hsd17b10,Lipa,Akr1c13,Akr1c12
13_Member	GO Biological Processes	GO:0008202	steroid metabolic process	-2.49926	0	5/265	11804,15108,16889,27384,622402	Aplp2,Hsd17b10,Lipa,Akr1c13,Akr1c12
14_Summary	GO Biological Processes	GO:0040014	regulation of multicellular organism growth	-2.35665	0	3/88	20655,22349,107585	Sod1,Vil1,Dio3
14_Member	GO Biological Processes	GO:0040014	regulation of multicellular organism growth	-2.35665	0	3/88	20655,22349,107585	Sod1,Vil1,Dio3
15_Summary	GO Biological Processes	GO:0010038	response to metal ion	-2.31458	0	5/293	15902,20322,20655,69048,230163,19224,69632	Id2,Sord,Sod1,Slc30a5,Aldob,Ptgs1,Arhgef12
15_Member	GO Biological Processes	GO:0010038	response to metal ion	-2.31458	0	5/293	15902,20322,20655,69048,230163	Id2,Sord,Sod1,Slc30a5,Aldob
15_Member	GO Biological Processes	GO:0008217	regulation of blood pressure	-2.02867	0	4/220	15902,19224,20655,69632	Id2,Ptgs1,Sod1,Arhgef12
16_Summary	GO Biological Processes	GO:0006954	inflammatory response	-2.01673	0	6/485	16181,16889,17948,19224,57890,66222	Il1rn,Lipa,Naip2,Ptgs1,Il17re,Serpinb1a
16_Member	GO Biological Processes	GO:0006954	inflammatory response	-2.01673	0	6/485	16181,16889,17948,19224,57890,66222	Il1rn,Lipa,Naip2,Ptgs1,Il17re,Serpinb1a

## Sheet: 3. C2 pathway analysis
GroupID	Category	Term	Description	LogP	Log(q-value)	InTerm_InList	Genes	Symbols
1_Summary	GO Biological Processes	GO:0031589	cell-substrate adhesion	-6.53038	-2.26295	7/188	14268,16400,16475,16780,22329,22793,26362,15530,21825,12443,18035,14115,108075,12190,80879,20020	Fn1,Itga3,Ajuba,Lamb3,Vcam1,Zyx,Axl,Hspg2,Thbs1,Ccnd1,Nfkbia,Fbln2,Ltbp4,Brca2,Slc16a3,Polr2a
1_Member	GO Biological Processes	GO:0031589	cell-substrate adhesion	-6.53038	-2.26295	7/188	14268,16400,16475,16780,22329,22793,26362	Fn1,Itga3,Ajuba,Lamb3,Vcam1,Zyx,Axl
1_Member	KEGG Pathway	mmu04512	ECM-receptor interaction	-5.67876	-1.76958	5/88	14268,15530,16400,16780,21825	Fn1,Hspg2,Itga3,Lamb3,Thbs1
1_Member	KEGG Pathway	mmu05222	Small cell lung cancer	-5.55989	-1.76958	5/93	12443,14268,16400,16780,18035	Ccnd1,Fn1,Itga3,Lamb3,Nfkbia
1_Member	WikiPathways	WP85	Focal adhesion	-5.30671	-1.64134	6/185	12443,14268,16400,16780,21825,22793	Ccnd1,Fn1,Itga3,Lamb3,Thbs1,Zyx
1_Member	KEGG Pathway	mmu04510	Focal adhesion	-5.10017	-1.53171	6/201	12443,14268,16400,16780,21825,22793	Ccnd1,Fn1,Itga3,Lamb3,Thbs1,Zyx
1_Member	GO Biological Processes	GO:0007160	cell-matrix adhesion	-4.8638	-1.37452	5/129	14268,16400,16475,22329,22793	Fn1,Itga3,Ajuba,Vcam1,Zyx
1_Member	Reactome Gene Sets	R-MMU-3000157	Laminin interactions	-4.55103	-1.14135	3/25	15530,16400,16780	Hspg2,Itga3,Lamb3
1_Member	Reactome Gene Sets	R-MMU-1474244	Extracellular matrix organization	-4.50569	-1.14135	6/256	14115,14268,15530,16400,16780,108075	Fbln2,Fn1,Hspg2,Itga3,Lamb3,Ltbp4
1_Member	Reactome Gene Sets	R-MMU-8874081	MET activates PTK2 signaling	-4.44809	-1.1349	3/27	14268,16400,16780	Fn1,Itga3,Lamb3
1_Member	Reactome Gene Sets	R-MMU-2129379	Molecules associated with elastic fibres	-4.10412	-0.836692	3/35	14115,14268,108075	Fbln2,Fn1,Ltbp4
1_Member	Reactome Gene Sets	R-MMU-8875878	MET promotes cell motility	-4.03106	-0.821792	3/37	14268,16400,16780	Fn1,Itga3,Lamb3
1_Member	Reactome Gene Sets	R-MMU-1566948	Elastic fibre formation	-3.86518	-0.711691	3/42	14115,14268,108075	Fbln2,Fn1,Ltbp4
1_Member	GO Biological Processes	GO:0034446	substrate adhesion-dependent cell spreading	-3.49249	-0.435242	3/56	14268,16780,26362	Fn1,Lamb3,Axl
1_Member	GO Biological Processes	GO:0030198	extracellular matrix organization	-3.32193	-0.426822	5/274	14115,14268,15530,16780,108075	Fbln2,Fn1,Hspg2,Lamb3,Ltbp4
1_Member	GO Biological Processes	GO:0043062	extracellular structure organization	-3.31473	-0.426822	5/275	14115,14268,15530,16780,108075	Fbln2,Fn1,Hspg2,Lamb3,Ltbp4
1_Member	GO Biological Processes	GO:0045229	external encapsulating structure organization	-3.30756	-0.426822	5/276	14115,14268,15530,16780,108075	Fbln2,Fn1,Hspg2,Lamb3,Ltbp4
1_Member	Reactome Gene Sets	R-MMU-216083	Integrin cell surface interactions	-3.20714	-0.421116	3/70	14268,15530,16400	Fn1,Hspg2,Itga3
1_Member	Reactome Gene Sets	R-MMU-6806834	Signaling by MET	-3.15386	-0.405189	3/73	14268,16400,16780	Fn1,Itga3,Lamb3
1_Member	GO Biological Processes	GO:0007229	integrin-mediated signaling pathway	-3.0069	-0.319258	3/82	14268,16400,22793	Fn1,Itga3,Zyx
1_Member	KEGG Pathway	mmu04151	PI3K-Akt signaling pathway	-2.79698	-0.152804	5/359	12443,14268,16400,16780,21825	Ccnd1,Fn1,Itga3,Lamb3,Thbs1
1_Member	KEGG Pathway	mmu05165	Human papillomavirus infection	-2.78112	-0.147163	5/362	12443,14268,16400,16780,21825	Ccnd1,Fn1,Itga3,Lamb3,Thbs1
1_Member	KEGG Pathway	mmu05200	Pathways in cancer	-2.75634	-0.132361	6/543	12190,12443,14268,16400,16780,18035	Brca2,Ccnd1,Fn1,Itga3,Lamb3,Nfkbia
1_Member	Reactome Gene Sets	R-MMU-202733	Cell surface interactions at the vascular wall	-2.663	-0.0895849	3/108	14268,16400,80879	Fn1,Itga3,Slc16a3
1_Member	Reactome Gene Sets	R-MMU-9006934	Signaling by Receptor Tyrosine Kinases	-2.56462	-0.0895849	5/406	14268,16400,16780,20020,26362	Fn1,Itga3,Lamb3,Polr2a,Axl
1_Member	Reactome Gene Sets	R-MMU-1474228	Degradation of the extracellular matrix	-2.54344	-0.0786539	3/119	14268,15530,16780	Fn1,Hspg2,Lamb3
1_Member	GO Biological Processes	GO:0098609	cell-cell adhesion	-2.40697	-0.00534505	5/442	14268,16400,16475,21825,22329	Fn1,Itga3,Ajuba,Thbs1,Vcam1
1_Member	WikiPathways	WP2841	Focal adhesion: PI3K-Akt-mTOR signaling pathway	-2.1447	0	4/322	14268,16400,16780,21825	Fn1,Itga3,Lamb3,Thbs1
2_Summary	KEGG Pathway	mmu04933	AGE-RAGE signaling pathway in diabetic complications	-4.01004	-0.821792	4/101	12443,14268,18787,22329,16878,21825,12190,26362,18035,66102	Ccnd1,Fn1,Serpine1,Vcam1,Lif,Thbs1,Brca2,Axl,Nfkbia,Cxcl16
2_Member	KEGG Pathway	mmu04933	AGE-RAGE signaling pathway in diabetic complications	-4.01004	-0.821792	4/101	12443,14268,18787,22329	Ccnd1,Fn1,Serpine1,Vcam1
2_Member	WikiPathways	WP113	TGF-beta signaling pathway	-3.58799	-0.496653	3/52	16878,18787,21825	Lif,Serpine1,Thbs1
2_Member	WikiPathways	WP2902	p53 signaling	-3.26289	-0.426822	3/67	12443,18787,21825	Ccnd1,Serpine1,Thbs1
2_Member	KEGG Pathway	mmu04115	p53 signaling pathway	-3.17136	-0.409077	3/72	12443,18787,21825	Ccnd1,Serpine1,Thbs1
2_Member	GO Biological Processes	GO:0048608	reproductive structure development	-3.13598	-0.405189	6/458	12190,12443,16878,18787,22329,26362	Brca2,Ccnd1,Lif,Serpine1,Vcam1,Axl
2_Member	GO Biological Processes	GO:0061458	reproductive system development	-3.11632	-0.405189	6/462	12190,12443,16878,18787,22329,26362	Brca2,Ccnd1,Lif,Serpine1,Vcam1,Axl
2_Member	GO Biological Processes	GO:0050878	regulation of body fluid levels	-2.85097	-0.19102	5/349	12443,14268,18787,21825,26362	Ccnd1,Fn1,Serpine1,Thbs1,Axl
2_Member	GO Biological Processes	GO:0016525	negative regulation of angiogenesis	-2.64031	-0.0895849	3/110	16878,18787,21825	Lif,Serpine1,Thbs1
2_Member	GO Biological Processes	GO:2000181	negative regulation of blood vessel morphogenesis	-2.61807	-0.0895849	3/112	16878,18787,21825	Lif,Serpine1,Thbs1
2_Member	GO Biological Processes	GO:1901343	negative regulation of vasculature development	-2.6071	-0.0895849	3/113	16878,18787,21825	Lif,Serpine1,Thbs1
2_Member	GO Biological Processes	GO:0046660	female sex differentiation	-2.36263	0	3/138	12190,18787,26362	Brca2,Serpine1,Axl
2_Member	GO Biological Processes	GO:0071222	cellular response to lipopolysaccharide	-2.34078	0	4/283	18035,18787,26362,66102	Nfkbia,Serpine1,Axl,Cxcl16
2_Member	GO Biological Processes	GO:0071219	cellular response to molecule of bacterial origin	-2.28767	0	4/293	18035,18787,26362,66102	Nfkbia,Serpine1,Axl,Cxcl16
2_Member	GO Biological Processes	GO:0050921	positive regulation of chemotaxis	-2.25389	0	3/151	14268,18787,21825	Fn1,Serpine1,Thbs1
2_Member	GO Biological Processes	GO:0007548	sex differentiation	-2.25171	0	4/300	12190,12443,18787,26362	Brca2,Ccnd1,Serpine1,Axl
2_Member	GO Biological Processes	GO:0030856	regulation of epithelial cell differentiation	-2.20711	0	3/157	12443,16878,18787	Ccnd1,Lif,Serpine1
2_Member	GO Biological Processes	GO:0071216	cellular response to biotic stimulus	-2.15879	0	4/319	18035,18787,26362,66102	Nfkbia,Serpine1,Axl,Cxcl16
2_Member	GO Biological Processes	GO:0001890	placenta development	-2.08457	0	3/174	16878,18787,22329	Lif,Serpine1,Vcam1
3_Summary	GO Biological Processes	GO:0010810	regulation of cell-substrate adhesion	-3.69758	-0.576276	5/227	14115,14268,16400,18787,21825,17913,56233,66102,16878,22329,12443,15530,21677,26362,16475	Fbln2,Fn1,Itga3,Serpine1,Thbs1,Myo1c,Hdac7,Cxcl16,Lif,Vcam1,Ccnd1,Hspg2,Tead2,Axl,Ajuba
3_Member	GO Biological Processes	GO:0010810	regulation of cell-substrate adhesion	-3.69758	-0.576276	5/227	14115,14268,16400,18787,21825	Fbln2,Fn1,Itga3,Serpine1,Thbs1
3_Member	GO Biological Processes	GO:0010811	positive regulation of cell-substrate adhesion	-3.46502	-0.435242	4/140	14115,14268,16400,21825	Fbln2,Fn1,Itga3,Thbs1
3_Member	GO Biological Processes	GO:0030335	positive regulation of cell migration	-3.39147	-0.426822	7/577	14268,16400,17913,18787,21825,56233,66102	Fn1,Itga3,Myo1c,Serpine1,Thbs1,Hdac7,Cxcl16
3_Member	GO Biological Processes	GO:0010634	positive regulation of epithelial cell migration	-3.2872	-0.426822	4/156	16400,18787,21825,56233	Itga3,Serpine1,Thbs1,Hdac7
3_Member	GO Biological Processes	GO:2000147	positive regulation of cell motility	-3.27283	-0.426822	7/604	14268,16400,17913,18787,21825,56233,66102	Fn1,Itga3,Myo1c,Serpine1,Thbs1,Hdac7,Cxcl16
3_Member	GO Biological Processes	GO:0051272	positive regulation of cellular component movement	-3.20132	-0.421116	7/621	14268,16400,17913,18787,21825,56233,66102	Fn1,Itga3,Myo1c,Serpine1,Thbs1,Hdac7,Cxcl16
3_Member	GO Biological Processes	GO:0040017	positive regulation of locomotion	-3.19718	-0.421116	7/622	14268,16400,17913,18787,21825,56233,66102	Fn1,Itga3,Myo1c,Serpine1,Thbs1,Hdac7,Cxcl16
3_Member	GO Biological Processes	GO:0045785	positive regulation of cell adhesion	-3.02554	-0.326308	6/481	14115,14268,16400,16878,21825,22329	Fbln2,Fn1,Itga3,Lif,Thbs1,Vcam1
3_Member	KEGG Pathway	mmu05205	Proteoglycans in cancer	-2.84567	-0.19102	4/205	12443,14268,15530,21825	Ccnd1,Fn1,Hspg2,Thbs1
3_Member	GO Biological Processes	GO:0030155	regulation of cell adhesion	-2.62024	-0.0895849	7/783	14115,14268,16400,16878,18787,21825,22329	Fbln2,Fn1,Itga3,Lif,Serpine1,Thbs1,Vcam1
3_Member	GO Biological Processes	GO:0010632	regulation of epithelial cell migration	-2.58985	-0.0895849	4/241	16400,18787,21825,56233	Itga3,Serpine1,Thbs1,Hdac7
3_Member	GO Biological Processes	GO:0001944	vasculature development	-2.58666	-0.0895849	6/587	14268,15530,16878,21677,21825,56233	Fn1,Hspg2,Lif,Tead2,Thbs1,Hdac7
3_Member	GO Biological Processes	GO:0048514	blood vessel morphogenesis	-2.39867	-0.00534505	5/444	14268,15530,21677,21825,56233	Fn1,Hspg2,Tead2,Thbs1,Hdac7
3_Member	GO Biological Processes	GO:0001818	negative regulation of cytokine production	-2.27213	0	4/296	14268,21825,26362,56233	Fn1,Thbs1,Axl,Hdac7
3_Member	GO Biological Processes	GO:1902532	negative regulation of intracellular signal transduction	-2.05219	0	5/538	16400,16475,16878,21825,56233	Itga3,Ajuba,Lif,Thbs1,Hdac7
3_Member	GO Biological Processes	GO:0001568	blood vessel development	-2.01973	0	5/548	14268,15530,21677,21825,56233	Fn1,Hspg2,Tead2,Thbs1,Hdac7
4_Summary	GO Biological Processes	GO:1905953	negative regulation of lipid localization	-3.4474	-0.435242	3/58	18035,21825,100102,19387,22329,101772,16878	Nfkbia,Thbs1,Pcsk9,Rangap1,Vcam1,Ano1,Lif
4_Member	GO Biological Processes	GO:1905953	negative regulation of lipid localization	-3.4474	-0.435242	3/58	18035,21825,100102	Nfkbia,Thbs1,Pcsk9
4_Member	GO Biological Processes	GO:1901652	response to peptide	-2.85647	-0.19102	5/348	18035,19387,22329,100102,101772	Nfkbia,Rangap1,Vcam1,Pcsk9,Ano1
4_Member	GO Biological Processes	GO:1901653	cellular response to peptide	-2.6294	-0.0895849	4/235	19387,22329,100102,101772	Rangap1,Vcam1,Pcsk9,Ano1
4_Member	KEGG Pathway	mmu04668	TNF signaling pathway	-2.6071	-0.0895849	3/113	16878,18035,22329	Lif,Nfkbia,Vcam1
4_Member	GO Biological Processes	GO:0032368	regulation of lipid transport	-2.20711	0	3/157	18035,21825,100102	Nfkbia,Thbs1,Pcsk9
5_Summary	Reactome Gene Sets	R-MMU-3108232	SUMO E3 ligases SUMOylate target proteins	-3.29773	-0.426822	4/155	18035,19387,54383,56233	Nfkbia,Rangap1,Phc2,Hdac7
5_Member	Reactome Gene Sets	R-MMU-3108232	SUMO E3 ligases SUMOylate target proteins	-3.29773	-0.426822	4/155	18035,19387,54383,56233	Nfkbia,Rangap1,Phc2,Hdac7
5_Member	Reactome Gene Sets	R-MMU-2990846	SUMOylation	-3.24582	-0.425549	4/160	18035,19387,54383,56233	Nfkbia,Rangap1,Phc2,Hdac7
6_Summary	KEGG Pathway	mmu04390	Hippo signaling pathway	-3.27675	-0.426822	4/157	12443,16475,18787,21677,21825,26362,214901	Ccnd1,Ajuba,Serpine1,Tead2,Thbs1,Axl,Chtf18
6_Member	KEGG Pathway	mmu04390	Hippo signaling pathway	-3.27675	-0.426822	4/157	12443,16475,18787,21677	Ccnd1,Ajuba,Serpine1,Tead2
6_Member	GO Biological Processes	GO:0051347	positive regulation of transferase activity	-2.11255	0	5/520	12443,16475,21825,26362,214901	Ccnd1,Ajuba,Thbs1,Axl,Chtf18
7_Summary	WikiPathways	WP1244	Estrogen signaling	-3.1196	-0.405189	3/75	12443,20020,56233	Ccnd1,Polr2a,Hdac7
7_Member	WikiPathways	WP1244	Estrogen signaling	-3.1196	-0.405189	3/75	12443,20020,56233	Ccnd1,Polr2a,Hdac7
8_Summary	GO Biological Processes	GO:0050673	epithelial cell proliferation	-2.70975	-0.0955291	3/104	12443,16010,214597,12190,18669,226646	Ccnd1,Igfbp4,Sidt2,Brca2,Abcb1b,Ndufs2
8_Member	GO Biological Processes	GO:0050673	epithelial cell proliferation	-2.70975	-0.0955291	3/104	12443,16010,214597	Ccnd1,Igfbp4,Sidt2
8_Member	GO Biological Processes	GO:0008283	cell population proliferation	-2.57566	-0.0895849	6/590	12190,12443,16010,18669,214597,226646	Brca2,Ccnd1,Igfbp4,Abcb1b,Sidt2,Ndufs2
9_Summary	GO Biological Processes	GO:0009749	response to glucose	-2.6516	-0.0895849	3/109	21825,22329,214597	Thbs1,Vcam1,Sidt2
9_Member	GO Biological Processes	GO:0009749	response to glucose	-2.6516	-0.0895849	3/109	21825,22329,214597	Thbs1,Vcam1,Sidt2
9_Member	GO Biological Processes	GO:0009746	response to hexose	-2.61807	-0.0895849	3/112	21825,22329,214597	Thbs1,Vcam1,Sidt2
9_Member	GO Biological Processes	GO:0034284	response to monosaccharide	-2.58549	-0.0895849	3/115	21825,22329,214597	Thbs1,Vcam1,Sidt2
9_Member	GO Biological Processes	GO:0009743	response to carbohydrate	-2.44468	-0.0285036	3/129	21825,22329,214597	Thbs1,Vcam1,Sidt2
10_Summary	GO Biological Processes	GO:0030100	regulation of endocytosis	-2.60949	-0.0895849	4/238	15114,18787,26362,100102,18301,18669,17913,19387	Hap1,Serpine1,Axl,Pcsk9,Fxyd5,Abcb1b,Myo1c,Rangap1
10_Member	GO Biological Processes	GO:0030100	regulation of endocytosis	-2.60949	-0.0895849	4/238	15114,18787,26362,100102	Hap1,Serpine1,Axl,Pcsk9
10_Member	GO Biological Processes	GO:0048259	regulation of receptor-mediated endocytosis	-2.47341	-0.0320558	3/126	15114,18787,100102	Hap1,Serpine1,Pcsk9
10_Member	GO Biological Processes	GO:0045807	positive regulation of endocytosis	-2.45417	-0.0311553	3/128	18787,26362,100102	Serpine1,Axl,Pcsk9
10_Member	GO Biological Processes	GO:0032412	regulation of ion transmembrane transporter activity	-2.39046	-0.00534505	4/274	15114,18301,18669,100102	Hap1,Fxyd5,Abcb1b,Pcsk9
10_Member	GO Biological Processes	GO:0022898	regulation of transmembrane transporter activity	-2.33538	0	4/284	15114,18301,18669,100102	Hap1,Fxyd5,Abcb1b,Pcsk9
10_Member	GO Biological Processes	GO:0032409	regulation of transporter activity	-2.26188	0	4/298	15114,18301,18669,100102	Hap1,Fxyd5,Abcb1b,Pcsk9
10_Member	GO Biological Processes	GO:0032386	regulation of intracellular transport	-2.06768	0	4/339	15114,17913,19387,100102	Hap1,Myo1c,Rangap1,Pcsk9
11_Summary	Reactome Gene Sets	R-MMU-8957275	Post-translational protein phosphorylation	-2.59624	-0.0895849	3/114	14268,16010,100102	Fn1,Igfbp4,Pcsk9
11_Member	Reactome Gene Sets	R-MMU-8957275	Post-translational protein phosphorylation	-2.59624	-0.0895849	3/114	14268,16010,100102	Fn1,Igfbp4,Pcsk9
11_Member	Reactome Gene Sets	R-MMU-381426	Regulation of Insulin-like Growth Factor (IGF) transport and uptake by Insulin-like Growth Factor Binding Proteins (IGFBPs)	-2.53317	-0.0786539	3/120	14268,16010,100102	Fn1,Igfbp4,Pcsk9
12_Summary	GO Biological Processes	GO:0007167	enzyme linked receptor protein signaling pathway	-2.56472	-0.0895849	6/593	15114,16878,17913,22793,26362,108075,66102,18787	Hap1,Lif,Myo1c,Zyx,Axl,Ltbp4,Cxcl16,Serpine1
12_Member	GO Biological Processes	GO:0007167	enzyme linked receptor protein signaling pathway	-2.56472	-0.0895849	6/593	15114,16878,17913,22793,26362,108075	Hap1,Lif,Myo1c,Zyx,Axl,Ltbp4
12_Member	GO Biological Processes	GO:0034341	response to interferon-gamma	-2.47341	-0.0320558	3/126	17913,22793,66102	Myo1c,Zyx,Cxcl16
12_Member	GO Biological Processes	GO:0071560	cellular response to transforming growth factor beta stimulus	-2.45417	-0.0311553	3/128	18787,22793,108075	Serpine1,Zyx,Ltbp4
12_Member	GO Biological Processes	GO:0071363	cellular response to growth factor stimulus	-2.45349	-0.0311553	5/431	15114,17913,18787,22793,108075	Hap1,Myo1c,Serpine1,Zyx,Ltbp4
12_Member	GO Biological Processes	GO:0071559	response to transforming growth factor beta	-2.40747	-0.00534505	3/133	18787,22793,108075	Serpine1,Zyx,Ltbp4
12_Member	GO Biological Processes	GO:0070848	response to growth factor	-2.3904	-0.00534505	5/446	15114,17913,18787,22793,108075	Hap1,Myo1c,Serpine1,Zyx,Ltbp4
13_Summary	GO Biological Processes	GO:0048771	tissue remodeling	-2.53317	-0.0786539	3/120	16878,18669,26362,15114,19215,108075,12443	Lif,Abcb1b,Axl,Hap1,Ptgds,Ltbp4,Ccnd1
13_Member	GO Biological Processes	GO:0048771	tissue remodeling	-2.53317	-0.0786539	3/120	16878,18669,26362	Lif,Abcb1b,Axl
13_Member	GO Biological Processes	GO:0140352	export from cell	-2.38628	-0.00534505	5/447	15114,18669,19215,26362,108075	Hap1,Abcb1b,Ptgds,Axl,Ltbp4
13_Member	GO Biological Processes	GO:0046903	secretion	-2.1402	0	5/512	12443,15114,19215,26362,108075	Ccnd1,Hap1,Ptgds,Axl,Ltbp4
14_Summary	Reactome Gene Sets	R-MMU-72163	mRNA Splicing - Major Pathway	-2.09828	0	3/172	20020,75956,107701	Polr2a,Srrm2,Sf3b4
14_Member	Reactome Gene Sets	R-MMU-72163	mRNA Splicing - Major Pathway	-2.09828	0	3/172	20020,75956,107701	Polr2a,Srrm2,Sf3b4
14_Member	Reactome Gene Sets	R-MMU-72172	mRNA Splicing	-2.05767	0	3/178	20020,75956,107701	Polr2a,Srrm2,Sf3b4
15_Summary	GO Biological Processes	GO:0046034	ATP metabolic process	-2.06433	0	3/177	12183,13808,226646	Bpgm,Eno3,Ndufs2
15_Member	GO Biological Processes	GO:0046034	ATP metabolic process	-2.06433	0	3/177	12183,13808,226646	Bpgm,Eno3,Ndufs2

## Sheet: 4. Top 20 DE
	KPC_BRCA_10	KPC_BRCA_11	KPC_BRCA_12	KPC_NT_13	KPC_NT_14	KPC_NT_15
Dio3	4.81541	4.88424	5.08494	4.23578	4.23596	4.2516
Sult1d1	3.22778	3.25644	3.02106	2.87832	2.88416	2.89868
Fabp1	3.46641	3.3245	3.47679	3.18446	3.10291	3.09707
Igfbp5	7.14695	7.29429	7.34372	6.08973	6.1291	6.14596
Aldob	4.80844	4.88587	5.19274	4.41447	4.41847	4.39064
Alpi	3.59197	3.85266	3.78397	3.47602	3.39214	3.4325
Tmem150c	4.23942	4.18685	4.1836	3.80731	3.81259	3.82342
Cd38	4.13451	3.95241	4.09396	3.70253	3.70915	3.69906
Hkdc1	3.72617	3.75203	3.60834	3.4045	3.38028	3.44182
Rasa1	3.94519	3.94156	4.07677	3.6633	3.77077	3.59895
Cyp4f14	3.87695	3.90863	3.97829	3.63559	3.64079	3.61245
Snhg18	3.90165	3.7304	3.85648	3.56401	3.51665	3.58001
Dhrs3	5.34099	5.42928	5.37499	5.03119	4.83703	4.90612
Il17re	5.8509	5.80372	5.77819	5.28806	5.25161	5.33283
Tm4sf4	8.07564	8.21318	8.24571	7.21679	7.41624	7.49272
Flrt3	5.81382	5.51711	5.71908	5.18855	5.35373	5.07642
Sec16b	5.88671	5.71324	5.80544	5.33369	5.25665	5.35066
Sptssb	6.36051	6.31597	6.46707	5.7324	5.89038	5.85904
Serpinb1a	7.11622	7.0303	7.34302	6.38149	6.61507	6.54137
Ms4a8a	5.75408	5.63973	5.91566	5.34505	5.3492	5.27236
Slc16a3	6.30444	6.30542	6.33444	6.6338	6.81772	6.75857
Ccnd1	9.83077	10.0319	9.60651	10.3825	10.4033	10.6293
Abcb1b	5.93285	5.97221	6.0437	6.42422	6.28757	6.5065
Pcnx3	6.47786	6.14991	6.22772	6.70011	6.81506	6.74418
Slc9a5	5.64818	5.74517	5.5237	5.99352	6.03134	6.06897
Ptgds	5.23305	5.30978	5.21414	5.65774	5.47352	5.69036
Fxyd5	5.59678	5.4949	5.45766	5.88389	6.01831	5.82684
Lif	5.72494	5.61481	5.64066	5.93416	6.05727	6.22616
Hspg2	6.15721	6.22729	6.01319	6.37778	6.7738	6.65767
Ltbp4	6.17218	5.98853	5.72721	6.34784	6.45942	6.55216
Trim47	7.1295	7.03583	7.08569	7.75293	7.6931	7.61678
Serpine1	6.13938	6.15204	6.00607	6.56899	6.45972	6.75152
Arhgdig	5.44929	5.47752	5.39401	5.82653	5.86867	5.88264
Slc4a11	5.90942	5.76895	5.93009	6.26966	6.42537	6.51814
Smtn	5.00987	4.95985	4.94397	5.27714	5.43876	5.3625
Sidt2	6.09787	6.02486	6.26202	6.61873	6.6479	6.896
Slc2a6	4.23854	4.31464	4.19661	4.52824	4.56836	4.63651
Brca2	4.40879	4.33621	4.36382	4.68511	4.81939	4.67641
Hap1	3.51121	3.50509	3.51145	3.84843	3.80491	3.72166
Thbs1	3.22828	3.27593	3.26507	3.58429	3.42785	3.54698

## Sheet: 5. C1 upstream regulators
© 2000-2022 QIAGEN. All rights reserved.
Upstream Regulator	Molecule Type	p-value of overlap	Target Molecules in Dataset	Mechanistic Network
HNF1A	transcription regulator	2.63e-08	Akr1c12/Akr1c13,ALDOB,DDC,FBP2,RNASE4,Sult1d1,TM4SF4,TTR,VIL1	9 (2)
HNF1B	transcription regulator	6.93e-06	ALDOB,RNASE4,Sult1d1,TM4SF4
TP63	transcription regulator	2.22e-05	GCNT3,KRT7,PAX9,SOX9,VIL1
PRRX1	transcription regulator	0.000148	PAX9,SOX9
AR	ligand-dependent nuclear receptor	0.000517	ATP6AP1,COTL1,IL17RE,PTGS1,RNF128,SOX9,UBE2A
APC	enzyme	0.000948	ID2,IGFBP5,PTGS1,SOX9
FOXO3	transcription regulator	0.00098	PTGS1,SERPINB1,SOD1,SOX9
mir-451	microRNA	0.00131	RAB14,RASA1
mir-144	microRNA	0.00172	RAB14,RASA1
FOXO4	transcription regulator	0.00277	PTGS1,SERPINB1,SOX9
NFE2L2	transcription regulator	0.00314	EIF3E,FABP1,HPRT1,IL1RN,SOD1,TTR
LEP	growth factor	0.00319	ALDOB,FBP2,LIPA,SOD1,SORD
FOXA	group	0.00388	ALDOB
PAPPA	peptidase	0.00388	IGFBP5
ZNF613	transcription regulator	0.00388	ID2
LAMP1	other	0.00388	LAMP2
MXD4	transcription regulator	0.00388	ID2
KRT18	other	0.00388	KRT7
MPG	enzyme	0.00388	HPRT1
LIN7B	other	0.00388	LIN7C
Hmgn2 (includes others)	other	0.00388	SOX9
LIN7A	other	0.00388	LIN7C
HMGN1	transcription regulator	0.00421	SOX9,TTR
TCF7L2	transcription regulator	0.00556	DDC,FABP1,FBP2,ID2,RNASE4
GATA4	transcription regulator	0.00656	FABP1,IGFBP5,SOX9
CAV1	transmembrane receptor	0.00694	GIPC2,KRT7,PROM1
PTHLH	other	0.00727	SOD1,SOX9
MTNR1A	G-protein coupled receptor	0.00775	DIO3
MTNR1B	G-protein coupled receptor	0.00775	DIO3
FZD8	G-protein coupled receptor	0.00775	IGFBP5
XIST	other	0.00775	HPRT1
ELP3	enzyme	0.00775	SOX9
mir-132	microRNA	0.00775	RASA1
MXD3	transcription regulator	0.00775	ID2
KDM6A	enzyme	0.0086	TM4SF4,TTR
WT1	transcription regulator	0.0105	ITM2B,SOX9
FOXO1	transcription regulator	0.0111	PTGS1,SERPINB1,SOD1,SOX9
KLF2	transcription regulator	0.0116	AQP5,SOX9
TOX	transcription regulator	0.0116	ID2
OSR2	transcription regulator	0.0116	PAX9
TGFB1I1	transcription regulator	0.0116	FABP1
ERRFI1	other	0.0116	NAIP
PLAGL1	transcription regulator	0.0116	SORD
EP300	transcription regulator	0.0121	DDC,DHRS3,ID2,IL17RE
INSR	kinase	0.0133	ALPP,DIO3,HSD17B10,SERPINB1,TTR
ADAM10	peptidase	0.0139	ANXA13,HPRT1,SOX9
PTEN	phosphatase	0.014	Akr1c12/Akr1c13,LAMP2,NAIP,PTGS1,VIL1
MYD88	other	0.0144	CD38,IGFBP5,IL1RN,SOX9
Pde	group	0.0154	PTGS1
PRRX2	transcription regulator	0.0154	PAX9
TCF15	transcription regulator	0.0154	PAX9
MESP2	transcription regulator	0.0154	PAX9
GNPTAB	enzyme	0.0154	SOX9
CYSLTR1	G-protein coupled receptor	0.0154	SOD1
SNCA	enzyme	0.0154	LAMP2
MAD2L1	other	0.0154	SOX9
XPA	other	0.0154	PTGS1
TWSG1	other	0.0154	ID2
XBP1	transcription regulator	0.0162	SOD1,TTR
NR4A2	ligand-dependent nuclear receptor	0.0168	DDC,SOD1
ACOX1	enzyme	0.0175	Akr1c12/Akr1c13,CYP4F12,TM4SF4
APOE	transporter	0.0187	ARHGEF12,IL1RN,LIPA,SOD1
RAB23	enzyme	0.0193	SOX9
ALDH3A2	enzyme	0.0193	SOD1
HOXA2	transcription regulator	0.0193	SOX9
ERCC4	enzyme	0.0193	HPRT1
miR-335-5p (and other miRNAs w/seed CAAGAGC)	mature microRNA	0.0193	RASA1
TAF10	transcription regulator	0.0193	HPRT1
ABCC8	transporter	0.0193	SOD1
PIM3	kinase	0.0193	CD38
PAX9	transcription regulator	0.0193	SOX9
RGS16	enzyme	0.0193	FABP1
PAX1	transcription regulator	0.0193	SOX9
ERCC3	enzyme	0.0193	HPRT1
GLI2	transcription regulator	0.0193	PAX9,SOX9
GLI3	transcription regulator	0.0207	PAX9,SOX9
FOXA1	transcription regulator	0.0228	DDC,TTR
ZNRF3	enzyme	0.0231	SOX9
LOXL2	enzyme	0.0231	SOX9
LBP	transporter	0.0231	IL1RN
NR2F1	ligand-dependent nuclear receptor	0.0231	ID2
NKX3-2	transcription regulator	0.0231	SOX9
MAP1LC3B	other	0.0231	LAMP2
FOXA2	transcription regulator	0.0252	ALDOB,DDC,TTR
BSCL2	other	0.0264	IGFBP5,PTGS1
PDE6B	enzyme	0.0269	SOD1
FLT1	kinase	0.0269	DEPP1
STAT3	transcription regulator	0.0293	DIO3,IGFBP5,IL1RN,TNS4
NEIL2	enzyme	0.0295	HPRT1,IL1RN
CDX2	transcription regulator	0.0303	DDC,LAMP2
DOT1L	phosphatase	0.0306	AQP5
ADGRF5	G-protein coupled receptor	0.0306	IL1RN
LTBP4	growth factor	0.0306	ID2
CALCB	other	0.0306	SOD1
PIM2	kinase	0.0306	CD38
Usp17la (includes others)	peptidase	0.0306	PROM1
PAX7	transcription regulator	0.0311	ID2,RNF128
Map3k7	kinase	0.0327	PROM1,SOX9
HNF4A	transcription regulator	0.0332	FABP1,MS4A8,PROM1,SOD1
TP73	transcription regulator	0.0334	AQP5,ID2,TTR
Vegf	group	0.0336	Sult1d1,TCF23
Nfat (family)	group	0.0344	RNF128
ERFE	other	0.0344	ID2
HOXA13	transcription regulator	0.0344	SOX9
FN1	enzyme	0.0344	SOX9
CBX2	transcription regulator	0.0344	SOX9
PIM1	kinase	0.0344	CD38
MLX	transcription regulator	0.0344	IL1RN
GTF2B	transcription regulator	0.0344	HPRT1
MAZ	transcription regulator	0.0344	SOD1
IL6	cytokine	0.0353	ID2,IL1RN,TTR
IHH	enzyme	0.0361	FBP2,SLC26A2
PML	transcription regulator	0.0378	FABP1,ID2
Calcineurin protein(s)	complex	0.0382	RNF128
KDM4D	enzyme	0.0382	SOX9
NFKBID	transcription regulator	0.0382	CD38
TRPM8	ion channel	0.0382	SOD1
NCKAP1L	other	0.0382	MPP1
NR0B1	ligand-dependent nuclear receptor	0.0382	SOX9
FRS2	other	0.0382	PROM1
PRKACA	kinase	0.0382	ANTXR1
THRA	ligand-dependent nuclear receptor	0.0387	DIO3,LAMP2
IL10	cytokine	0.0413	IL1RN,LAMP2,LIPA
SMAD1	transcription regulator	0.0419	SOX9
RMRP	other	0.0419	SOX9
GNA11	enzyme	0.0419	AQP5
ALKBH5	enzyme	0.0432	NONO,SOD1
BMP10	growth factor	0.0432	ID2,SOX9
PPARG	ligand-dependent nuclear receptor	0.044	DHRS3,FABP1,FBP2,SOD1
NR1H2	ligand-dependent nuclear receptor	0.0441	CD38,IL1RN
NR0B2	ligand-dependent nuclear receptor	0.045	FABP1,IL1RN
IGF2	growth factor	0.0456	IGFBP5
F2	peptidase	0.0456	FABP1
PTGFR	G-protein coupled receptor	0.0456	PTGS1
PAX3	transcription regulator	0.0456	ID2
PRDM1	transcription regulator	0.0478	ID2,TTR
TAF4	transcription regulator	0.0488	ID2,IL1RN
THRAP3	transcription regulator	0.0493	APLP2
METTL14	enzyme	0.0493	IGFBP5
FOXN1	transcription regulator	0.0493	SERPINB1
SPRY2	other	0.0493	ID2
FOLR1	transporter	0.0498	MRPS6,SORD
CTNNB1	transcription regulator	0.0498	AQP5,CYP4F12,ID2,IGFBP5,LIPA

## Sheet: 6. C2 upstream regulators
© 2000-2022 QIAGEN. All rights reserved.
Upstream Regulator	Molecule Type	p-value of overlap	Target molecules in dataset	Mechanistic Network
TAZ	enzyme	1.99e-08	CCND1,FBLN2,FN1,IGFBP4,SERPINE1,THBS1,VCAM1
YAP1	transcription regulator	3.99e-07	CCND1,FN1,IGFBP4,SERPINE1,THBS1,VCAM1	MRTFA,SMAD3,YAP1
MFAP4	other	1e-06	FN1,NFKBIA,SERPINE1
IFNAR1	transmembrane receptor	1.71e-06	AXL,FN1,LIF,SERPINE1,THBS1,VCAM1	IFNAR1,IFNG,NFkB (complex),STAT1
TP53	transcription regulator	5e-06	Abcb1b,CCND1,ENO3,FBLN2,FN1,HSPG2,IGFBP4,Mt2,MYO1C,PTGDS,SERPINE1,SLC2A6,THBS1
PRKG1	kinase	6.44e-06	FN1,SERPINE1,VCAM1
CAV1	transmembrane receptor	6.98e-06	CCND1,FN1,SERPINE1,THBS1,VCAM1	CAV1,NFkB (complex),TNF
PTK2	kinase	8.11e-06	CCND1,FN1,THBS1,VCAM1
MAP3K1	kinase	9.86e-06	CCND1,SERPINE1,THBS1
NFkB (complex)	complex	1.02e-05	CCND1,LIF,NFKBIA,SLC16A3,VCAM1
JUNB	transcription regulator	1.3e-05	CCND1,CXCL16,FBLN2,FN1
ENG	transmembrane receptor	1.99e-05	FN1,SERPINE1,THBS1
ROCK1	kinase	1.99e-05	CCND1,FBLN2,VCAM1
APOE	transporter	6.69e-05	HSPG2,ITGA3,PCSK9,SERPINE1,VCAM1,ZYX
CCN4	other	0.000105	CCND1,FN1
HSD17B3	enzyme	0.000105	PTGDS,VCAM1
CYP1A1	enzyme	0.000111	CCND1,Mt2,SIDT2,SMTN
SREBF1	transcription regulator	0.000132	FN1,PTGDS,SERPINE1
PRKAA1	kinase	0.000153	FN1,IGFBP4,NFKBIA,ZYX
IKBKB	kinase	0.000155	CCND1,CXCL16,Mt2,NFKBIA,VCAM1	IKBKB,NFkB (complex)
PRKAA2	kinase	0.000213	FN1,IGFBP4,NFKBIA,ZYX
HIF1A	transcription regulator	0.000216	CCND1,NDUFS2,NFKBIA,SERPINE1,SLC16A3	HIF1A,NFkB (complex),TNF
Alpha catenin	group	0.000236	IGFBP4,NFKBIA,VCAM1,ZYX
CYP1A2	enzyme	0.000237	CCND1,Mt2,SIDT2
CYP1B1	enzyme	0.000237	CCND1,Mt2,SIDT2
CD44	other	0.000297	ITGA3,THBS1,VCAM1,ZYX
JUN	transcription regulator	0.000358	CCND1,CXCL16,LIF,PTGDS
CCN2	growth factor	0.000385	CCND1,FN1,SERPINE1
CTNNB1	transcription regulator	0.000418	CCND1,ENO3,FBLN2,FN1,NDUFS2,TEAD2,VCAM1
IFN Beta	group	0.000429	KRT79,SERPINE1,THBS1
let-7a-5p (and other miRNAs w/seed GAGGUAG)	mature microrna	0.000528	CCND1,FN1,THBS1
P2RY2	g-protein coupled receptor	0.000537	CCND1,VCAM1
UPF1	enzyme	0.000537	FXYD5,SMG5
CEBPB	transcription regulator	0.000609	Abcb1b,BRCA2,CXCL16,IGFBP4,SERPINE1,ZYX	CEBPA,CEBPB
COL9A1	other	0.000626	FN1,HSPG2
FOXM1	transcription regulator	0.00067	BRCA2,CCND1,FN1
CEBPA	transcription regulator	0.000709	Abcb1b,IGFBP4,SERPINE1,THBS1
NOX4	enzyme	0.000721	FN1,SERPINE1
IL1B	cytokine	0.00082	LIF,Mt2,NFKBIA,VCAM1	IL1B,NFkB (complex),TNF
COLQ	other	0.000835	FN1,HSPG2,LTBP4
IFNG	cytokine	0.000836	CXCL16,FN1,LIF,NFKBIA,SLC16A3,THBS1,VCAM1	IFNG,NFkB (complex)
G protein alphai	group	0.000871	LIF,PMVK,THBS1
IRF1	transcription regulator	0.000871	CCND1,CXCL16,FN1
ACE2	peptidase	0.000931	FN1,SERPINE1
NBEAL2	other	0.000931	CXCL16,THBS1
FOXF1	transcription regulator	0.00105	CCND1,VCAM1
KLF5	transcription regulator	0.00105	ANO1,CCND1
EIF4E	translation regulator	0.00106	CXCL16,FN1,NFKBIA
ARNT	transcription regulator	0.00111	MYO1C,NDUFS2,RANGAP1
TNFSF12	cytokine	0.00115	CCND1,NFKBIA,VCAM1	NFkB (complex),TNFSF12
CSF1R	kinase	0.00117	CCND1,VCAM1
AHR	ligand-dependent nuclear receptor	0.00125	FBLN2,FN1,Mt2,SERPINE1,THBS1	AHR,TP53
SAV1	other	0.00129	CCND1,FN1
ITGB1	transmembrane receptor	0.00133	FN1,HSPG2,ITGA3
OGA	enzyme	0.00136	CXCL16,IGFBP4,LIF,PTGDS
Firre	other	0.00138	CHTF18,PCNX3,VCAM1
SCAP	other	0.00143	Mt2,PCSK9,PMVK
S100A8	other	0.00143	NFKBIA,VCAM1
Mt1	other	0.00157	CCND1,SERPINE1
Mt2	other	0.00157	CCND1,SERPINE1
PTPRC	phosphatase	0.00157	CCND1,VCAM1
FAM3B	cytokine	0.00171	FN1,IGFBP4
TNF	cytokine	0.00173	CCND1,LIF,NFKBIA,SERPINE1,VCAM1	IKBKB,IL1B,NFkB (complex),TNF
KLF11	transcription regulator	0.00174	ITGA3,SERPINE1,THBS1
MYF6	transcription regulator	0.00174	LIF,SERPINE1,THBS1
NR4A1	ligand-dependent nuclear receptor	0.002	BPGM,ENO3,PTGDS,SERPINE1
INHA	growth factor	0.00204	IGFBP4,ITGA3,KRT79
PPARG	ligand-dependent nuclear receptor	0.00216	Abcb1b,LAMB3,PMVK,SERPINE1,VCAM1
MED1	transcription regulator	0.00217	CCND1,HDAC7,THBS1
SLC9A3	ion channel	0.00219	CCND1,Mt2
TNFAIP3	enzyme	0.00219	NFKBIA,VCAM1	IL1B,MYD88,NFkB (complex),TNFAIP3
SNAI1	transcription regulator	0.00254	AXL,CCND1
TRPV4	ion channel	0.00254	THBS1,VCAM1
AGAP2	enzyme	0.00268	CCND1
CCN5	growth factor	0.00268	CCND1
FBXO31	enzyme	0.00268	CCND1
FBXO4	enzyme	0.00268	CCND1
GPC3	other	0.00268	CCND1
PIEZO1	ion channel	0.00268	VCAM1
Rac	group	0.00268	CCND1
SOX18	transcription regulator	0.00268	VCAM1
TRIM23	enzyme	0.00268	ANO1
USP20	peptidase	0.00268	VCAM1
ZMIZ1	transcription regulator	0.00268	SERPINE1
p38 Sapk	group	0.00268	CCND1
AR	ligand-dependent nuclear receptor	0.00279	BPGM,CCND1,LTBP4,PTGDS,ZYX
CCR2	g-protein coupled receptor	0.00279	FBLN2,HSPG2,THBS1
ADAMTS18	peptidase	0.00291	ITGA3,LAMB3
FECH	enzyme	0.00291	Abcb1b,CCND1
IL17A	cytokine	0.00295	CCND1,SERPINE1,VCAM1	IL17A,NFkB (complex),TNF
TGFBR2	kinase	0.00301	CCND1,D17H6S56E-5,NFKBIA,SLC16A3
AGTR1	g-protein coupled receptor	0.00311	FN1,SERPINE1
STAT1	transcription regulator	0.00326	AXL,FN1,LIF,VCAM1
CEBPD	transcription regulator	0.00331	BRCA2,CCND1
NOS3	enzyme	0.00331	FN1,VCAM1	NOS3,STAT1
NOSTRIN	transcription regulator	0.00331	FN1,THBS1
IL4	cytokine	0.00349	BPGM,D17H6S56E-5,NFKBIA,SLC16A3,Srrm2,VCAM1
PPARA	ligand-dependent nuclear receptor	0.00355	CCND1,LAMB3,NFKBIA,PMVK,VCAM1	NFkB (complex),PPARA,TNF
COL5A1	other	0.00373	FBLN2,FN1
MAP3K14	kinase	0.00373	NFKBIA,VCAM1
MRTFA	transcription regulator	0.00379	SERPINE1,THBS1,VCAM1
MYD88	other	0.00391	NFKBIA,SERPINE1,SLC16A3,VCAM1	MYD88,NFkB (complex),TNF
CHUK	kinase	0.00407	CCND1,Mt2,NFKBIA
ITGB2	transmembrane receptor	0.00417	FN1,VCAM1
ADRB	group	0.00426	AXL,BRCA2,CCND1
ATF3	transcription regulator	0.0044	CCND1,CXCL16
SMAD3	transcription regulator	0.00456	CCND1,FN1,SERPINE1
DRD2	g-protein coupled receptor	0.00464	SERPINE1,THBS1
MAF	transcription regulator	0.00464	PMVK,VCAM1
TIMP3	other	0.00464	SERPINE1,THBS1
TICAM1	other	0.00466	NFKBIA,SERPINE1,VCAM1	NFkB (complex),TICAM1,TNF
APP	other	0.00488	AXL,VCAM1
MED13	transcription regulator	0.00488	BPGM,PCSK9
ADRM1	other	0.00535	NFKBIA
BTG2	transcription regulator	0.00535	CCND1
CCL1	cytokine	0.00535	SERPINE1
CD53	other	0.00535	ITGA3
CERT1	kinase	0.00535	CCND1
CRTAP	other	0.00535	SERPINE1
E2F5	transcription regulator	0.00535	SERPINE1
FZD8	g-protein coupled receptor	0.00535	FN1
MCL1	transporter	0.00535	CCND1
NUMB	other	0.00535	Mt2
Nedd4	enzyme	0.00535	THBS1
PFN1	other	0.00535	VCAM1
RBBP8	enzyme	0.00535	CCND1
RNF11	enzyme	0.00535	SERPINE1
TSH	complex	0.00535	CCND1
GNAQ	enzyme	0.00565	SERPINE1,VCAM1
IFNLR1	transmembrane receptor	0.00565	LIF,THBS1
PPARGC1A	transcription regulator	0.00569	FBLN2,LIF,NFKBIA,VCAM1
IKZF1	transcription regulator	0.00577	AJUBA,AXL,KRT79
ADIPOQ	other	0.006	IGFBP4,NFKBIA,VCAM1
SETD2	enzyme	0.00618	CCND1,SERPINE1
KLF6	transcription regulator	0.00646	SLC16A3,VCAM1
ERK	group	0.00674	CCND1,FN1
NOD2	other	0.00703	NFKBIA,SLC2A6
NR3C2	ligand-dependent nuclear receptor	0.00703	SERPINE1,VCAM1
ABCB4	transporter	0.00762	FN1,SERPINE1
IL10RA	transmembrane receptor	0.00785	ANO1,FN1,SLC16A3,SLC2A6
AKIRIN2	other	0.00801	CCND1
C9	other	0.00801	FN1
CLCN1	ion channel	0.00801	HDAC7
COL1A2	other	0.00801	SERPINE1
CSNK1A1	kinase	0.00801	CCND1
CYP4A11	enzyme	0.00801	FN1
DACT3	other	0.00801	CCND1
DDX3X	enzyme	0.00801	CCND1
EAF2	transcription regulator	0.00801	THBS1
FTH1	enzyme	0.00801	Abcb1b
GPC6	transmembrane receptor	0.00801	CCND1
NOP58	enzyme	0.00801	CCND1
OLA1	enzyme	0.00801	CCND1
P2RY1	g-protein coupled receptor	0.00801	FN1
PKP2	other	0.00801	FN1
RAS	group	0.00801	CCND1
RDH16	enzyme	0.00801	CCND1
RNF187	enzyme	0.00801	CCND1
S100a7a	other	0.00801	CCND1
TBXA2R	g-protein coupled receptor	0.00801	VCAM1
ZIC1	transcription regulator	0.00801	CCND1
mir-192	microrna	0.00801	FN1
MAPKAPK2	kinase	0.00823	NFKBIA,VCAM1	IL1B,MAPKAPK2,NFkB (complex)
TREM2	transmembrane receptor	0.00887	AXL,NFKBIA
FOXA2	transcription regulator	0.00932	CCND1,ITGA3,PTGDS
IFN alpha/beta	group	0.00986	AXL,CXCL16
STING1	other	0.0105	HAP1,LIF
ADRA2B	g-protein coupled receptor	0.0107	CCND1
ANTXR2	transmembrane receptor	0.0107	FN1
APOM	transporter	0.0107	FN1
Cathepsin	group	0.0107	CCND1
DIO1	enzyme	0.0107	SLC16A3
ELK3	transcription regulator	0.0107	SERPINE1
Hbb	other	0.0107	VCAM1
KCNK2	ion channel	0.0107	VCAM1
NDST2	enzyme	0.0107	FN1
PRDX2	enzyme	0.0107	CCND1
RBCK1	transcription regulator	0.0107	VCAM1
RNF111	enzyme	0.0107	SERPINE1
SIX3	transcription regulator	0.0107	CCND1
SKIL	transcription regulator	0.0107	SERPINE1
TEX11	other	0.0107	CCND1
TRPC3	ion channel	0.0107	CCND1
USP2	peptidase	0.0107	SERPINE1
1810019D21Rik	other	0.0109	Abcb1b,SLC4A11
DIO3	enzyme	0.0111	Abcb1b,PTGDS,VCAM1
TRAF3IP2	enzyme	0.012	CXCL16,VCAM1
PPARD	ligand-dependent nuclear receptor	0.0122	CCND1,PCSK9,THBS1
OSM	cytokine	0.0127	Mt2,VCAM1
ADAM19	peptidase	0.0133	FN1
ARAF	kinase	0.0133	CCND1
CCND2	other	0.0133	CCND1
CDH16	enzyme	0.0133	CCND1
CHRM3	g-protein coupled receptor	0.0133	ITGA3
DAB2	other	0.0133	CCND1
EPRS1	enzyme	0.0133	FN1
FZD7	g-protein coupled receptor	0.0133	CCND1
GTF2I	transcription regulator	0.0133	CCND1
HTATIP2	transcription regulator	0.0133	CCND1
IGFBP2	other	0.0133	IGFBP4
Muc1	transmembrane receptor	0.0133	CCND1
NFKBIE	transcription regulator	0.0133	LIF
PDE3A	enzyme	0.0133	CCND1
PSMB9	peptidase	0.0133	NFKBIA
SMURF2	enzyme	0.0133	SERPINE1
SOX11	transcription regulator	0.0133	CCND1
STX2	transporter	0.0133	CCND1
Snhg20	other	0.0133	FN1
TRPM7	kinase	0.0133	VCAM1
WNT7B	other	0.0133	CCND1
ZMIZ2	transcription regulator	0.0133	CCND1
miR-34a-5p (and other miRNAs w/seed GGCAGUG)	mature microrna	0.0133	AXL
miR-874-3p (miRNAs w/seed UGCCCUG)	mature microrna	0.0133	FN1
IL6	cytokine	0.0133	CCND1,SERPINE1,VCAM1
IRAK4	kinase	0.0135	LIF,NFKBIA
RIPK2	kinase	0.0135	SLC2A6,VCAM1
ERK1/2	group	0.0139	Abcb1b,SERPINE1
NFKBIA	transcription regulator	0.0139	LIF,VCAM1
FAS	transmembrane receptor	0.0143	NFKBIA,SERPINE1
ROR2	kinase	0.0151	CCND1,TEAD2
STK40	kinase	0.0159	Abcb1b,FN1
CAPNS1	peptidase	0.016	CCND1
CD200R1	transmembrane receptor	0.016	CXCL16
CTBP2	transcription regulator	0.016	CCND1
EFEMP2	other	0.016	FBLN2
ELN	other	0.016	FN1
JARID2	transcription regulator	0.016	CCND1
LOXL2	enzyme	0.016	FN1
MST1R	kinase	0.016	CCND1
RECK	other	0.016	CCND1
SULT1E1	enzyme	0.016	IGFBP4
SUPT16H	transcription regulator	0.016	CCND1
TFF2	other	0.016	CCND1
Tnf receptor	group	0.016	SERPINE1
ZIC2	transcription regulator	0.016	CCND1
EGLN	group	0.0163	SERPINE1,SLC16A3
IRF8	transcription regulator	0.0163	CXCL16,LIF
Map3k7	kinase	0.0163	NFKBIA,VCAM1
PTEN	phosphatase	0.0166	CCND1,FN1,SLC4A11,VCAM1
ADAM12	peptidase	0.0168	LAMB3,SERPINE1
P38 MAPK	group	0.0168	CCND1,SERPINE1
PARP1	enzyme	0.0168	CCND1,VCAM1
MIF	cytokine	0.0172	CCND1,CXCL16
NR1H3	ligand-dependent nuclear receptor	0.0175	CXCL16,Mt2,NFKBIA
EGR1	transcription regulator	0.0176	SERPINE1,VCAM1
ERBB2	kinase	0.0181	CCND1,PMVK
PITX2	transcription regulator	0.0181	CCND1,NDUFS2
SOCS1	other	0.0185	CCND1,VCAM1
AMBRA1	other	0.0186	CCND1
CCDC80	other	0.0186	CCND1
CDH2	other	0.0186	CCND1
DGKZ	kinase	0.0186	CCND1
FBXL5	enzyme	0.0186	Mt2
Gm26313	other	0.0186	THBS1
HNRNPR	other	0.0186	THBS1
ING4	transcription regulator	0.0186	NFKBIA
KLKB1	peptidase	0.0186	VCAM1
MAOA	enzyme	0.0186	CCND1
P2RY4	g-protein coupled receptor	0.0186	VCAM1
PER2	transcription regulator	0.0186	CCND1
PIWIL2	enzyme	0.0186	CCND1
PROC	peptidase	0.0186	SERPINE1
PSMB10	peptidase	0.0186	NFKBIA
Pdgfr	group	0.0186	FN1
SLC9A1	ion channel	0.0186	VCAM1
SOX5	transcription regulator	0.0186	HSPG2
TNFRSF11A	transmembrane receptor	0.0186	VCAM1
WWP2	enzyme	0.0186	POLR2A
miR-17-5p (and other miRNAs w/seed AAAGUGC)	mature microrna	0.0186	CCND1
miR-92a-3p (and other miRNAs w/seed AUUGCAC)	mature microrna	0.0186	CCND1
CDKN1A	kinase	0.0194	CCND1,NFKBIA
SMAD4	transcription regulator	0.0194	CCND1,NFKBIA
NR5A2	ligand-dependent nuclear receptor	0.0203	CXCL16,PTGDS
LDLR	transporter	0.0208	CCND1,HSPG2,VCAM1
NPC1	transporter	0.0208	CCND1,PCSK9
ASF1A	other	0.0212	VCAM1
DEK	transcription regulator	0.0212	NFKBIA
FOSB	transcription regulator	0.0212	CCND1
FOSL1	transcription regulator	0.0212	CCND1
HMGB2	transcription regulator	0.0212	CCND1
Hif1	complex	0.0212	SLC16A3
KLF9	transcription regulator	0.0212	CCND1
LAMP2	enzyme	0.0212	FN1
MAP2K7	kinase	0.0212	CCND1
MST1	growth factor	0.0212	CCND1
PECAM1	other	0.0212	THBS1
PHB	transcription regulator	0.0212	CCND1
PLAUR	transmembrane receptor	0.0212	CCND1
RAF1	kinase	0.0212	CCND1
STK4	kinase	0.0212	NFKBIA
ALKBH5	enzyme	0.0218	AXL,BRCA2
BMP10	growth factor	0.0218	FN1,THBS1
MET	kinase	0.0222	CCND1,FN1
NR1H2	ligand-dependent nuclear receptor	0.0222	CXCL16,NFKBIA
ARID4A	transcription regulator	0.0238	PTGDS
ARID4B	transcription regulator	0.0238	PTGDS
Cd33	other	0.0238	AXL
DDR1	kinase	0.0238	VCAM1
GPER1	g-protein coupled receptor	0.0238	CCND1
HSF4	transcription regulator	0.0238	LIF
LGALS3BP	transmembrane receptor	0.0238	FN1
MSI2	other	0.0238	FN1
PLCG1	enzyme	0.0238	CCND1
TMEM79	other	0.0238	VCAM1
TPSAB1/TPSB2	peptidase	0.0238	FN1
MAPK8	kinase	0.0242	CCND1,LIF
DICER1	enzyme	0.0247	CCND1,RANGAP1,SERPINE1
TAF4	transcription regulator	0.0247	CCND1,THBS1
CSF1	cytokine	0.0252	AXL,CCND1
NLRP3	other	0.0252	FN1,LIF
PTGER2	g-protein coupled receptor	0.0252	LIF,THBS1
Hbb-b1	transporter	0.0257	FN1,VCAM1
Ifnar	group	0.0262	AXL,VCAM1
ACVRL1	kinase	0.0264	SERPINE1
CDC73	other	0.0264	IGFBP4
FBN1	other	0.0264	SERPINE1
HOXA4	transcription regulator	0.0264	CCND1
KDM4D	enzyme	0.0264	CCND1
KRIT1	other	0.0264	THBS1
LIN28A	other	0.0264	CCND1
NQO2	enzyme	0.0264	CCND1
PRKACA	kinase	0.0264	CCND1
SGPL1	enzyme	0.0264	Abcb1b
SRC (family)	group	0.0264	VCAM1
mir-15	microrna	0.0264	CCND1
GATA4	transcription regulator	0.0283	PTGDS,VCAM1
SPARC	other	0.0283	BRCA2,FN1
BAP1	peptidase	0.0291	LIF
E2F6	transcription regulator	0.0291	SERPINE1
Flg	other	0.0291	VCAM1
Gulo	enzyme	0.0291	PCSK9
MMP12	peptidase	0.0291	NFKBIA
Mapk	group	0.0291	CCND1
Mcpt4	peptidase	0.0291	FN1
NFIC	transcription regulator	0.0291	CCND1
NOD1	other	0.0291	VCAM1
Ncoa6	transcription regulator	0.0291	SERPINE1
PDE3B	enzyme	0.0291	SERPINE1
PRKCZ	kinase	0.0291	NFKBIA
TEAD1	transcription regulator	0.0291	CCND1
RRP1B	transcription regulator	0.0294	BRCA2,CCND1
HSF1	transcription regulator	0.03	LIF,VCAM1
LEP	growth factor	0.0311	CCND1,SERPINE1,VCAM1
MRTFB	transcription regulator	0.0316	SERPINE1,THBS1
BGN	other	0.0317	CCND1
GSN	other	0.0317	FN1
HPN	peptidase	0.0317	FN1
ITGB6	other	0.0317	SERPINE1
ODC1	enzyme	0.0317	SERPINE1
PER1	transcription regulator	0.0317	CCND1
PFKFB3	kinase	0.0317	VCAM1
PRL	cytokine	0.0317	CCND1
PSMB8	peptidase	0.0317	NFKBIA
Esrra	transcription regulator	0.0322	BPGM,ENO3
MAPK9	kinase	0.0339	LIF,ZYX
AK1	kinase	0.0342	ENO3
CCND3	kinase	0.0342	CCND1
CLU	other	0.0342	NFKBIA
EPHX2	enzyme	0.0342	VCAM1
HPGDS	enzyme	0.0342	PTGDS
IQGAP2	other	0.0342	CCND1
METTL14	enzyme	0.0342	THBS1
MFGE8	other	0.0342	CCND1
PEX5L	ion channel	0.0342	PMVK
PLA2G2E	enzyme	0.0342	SERPINE1
STK3	kinase	0.0342	CCND1
SULF2	enzyme	0.0342	CCND1
mir-34	microrna	0.0342	AXL
MIR17HG	other	0.0345	CCND1,HSPG2
NFKB2	transcription regulator	0.0345	IGFBP4,VCAM1
MAPK1	kinase	0.035	ENO3,LIF
MYC	transcription regulator	0.0356	SERPINE1,SLC16A3,THBS1
ASIP	other	0.0368	VCAM1
COL6A1	other	0.0368	ENO3
CXCR3	g-protein coupled receptor	0.0368	FN1
Fc gamma receptor	group	0.0368	CCND1
GON4L	transcription regulator	0.0368	CCND1
KIF1B	transporter	0.0368	CCND1
NAE1	enzyme	0.0368	CCND1
NFKBIB	transcription regulator	0.0368	NFKBIA
NOTCH3	transcription regulator	0.0368	FN1
PINK1	kinase	0.0368	CCND1
PLAT	peptidase	0.0368	SERPINE1
RAPGEF3	other	0.0368	FN1
SOD1	enzyme	0.0368	CCND1
CASR	g-protein coupled receptor	0.038	CCND1,ZYX
TNFRSF1A	transmembrane receptor	0.038	SERPINE1,VCAM1
DDX25	enzyme	0.0386	NFKBIA,RANGAP1
mir-223	microrna	0.0386	CCND1,Mt2
GIP	other	0.0394	SERPINE1
Nkx2-2os	other	0.0394	CCND1
PRKAR1A	kinase	0.0394	CCND1
PROCR	other	0.0394	LIF
ROCK	group	0.0394	FN1
S1PR2	g-protein coupled receptor	0.0394	VCAM1
SDHB	enzyme	0.0394	FN1
SPINT1	other	0.0394	IGFBP4
SPTLC2	enzyme	0.0394	THBS1
TRIM21	enzyme	0.0394	ANO1
UBE3A	enzyme	0.0394	SERPINE1
TLR7	transmembrane receptor	0.0417	CCND1,NFKBIA
ATG16L1	enzyme	0.042	NFKBIA
FKBP4	enzyme	0.042	LIF
GAS2L3	other	0.042	LIF
GLIS2	transcription regulator	0.042	SERPINE1
NREP	other	0.042	ITGA3
NT5E	phosphatase	0.042	SERPINE1
PTH1R	g-protein coupled receptor	0.042	CCND1
RHOA	enzyme	0.042	FN1
SCGB1A1	cytokine	0.042	FN1
SNAI2	transcription regulator	0.042	AXL
SOX6	transcription regulator	0.042	HSPG2
VCP	enzyme	0.042	VCAM1
ZBP1	other	0.042	NFKBIA
PSMB11	peptidase	0.0429	CCND1,THBS1
C1QTNF1	other	0.0445	FN1
ICAM1	transmembrane receptor	0.0445	VCAM1
IL6R	transmembrane receptor	0.0445	FN1
TIRAP	other	0.0445	VCAM1
XDH	enzyme	0.0445	SERPINE1
FOXP3	transcription regulator	0.0448	IGFBP4,SLC16A3
EGFR	kinase	0.0454	CCND1,SERPINE1
FDFT1	enzyme	0.0471	PCSK9
GJA1	transporter	0.0471	CCND1
ISLR	other	0.0471	TEAD2
PTPN2	phosphatase	0.0471	CCND1
SPI1	transcription regulator	0.048	CCND1,HDAC7
CALR	transcription regulator	0.0497	FN1
CNR2	g-protein coupled receptor	0.0497	FN1
E2F2	transcription regulator	0.0497	SERPINE1
MOG	other	0.0497	VCAM1
MYBL2	transcription regulator	0.0497	CCND1
SMO	g-protein coupled receptor	0.0497	CCND1
mir-193	microrna	0.0497	MYO1C
