# Supplementary material for: BRCA mutational status shapes the stromal microenvironment of pancreatic cancer linking clusterin expression in cancer associated fibroblasts with HSF1 signaling
Source: Nat Commun. 2022 Oct 31;13:6513. doi: 10.1038/s41467-022-34081-3 (PMC9622893; doi:10.1038/s41467-022-34081-3)
Supplement: Supplementary file 13 — Supplementary Data 10 [file 41467_2022_34081_MOESM13_ESM.xlsx]

## Sheet: Readme
Supplementary Table 10. RNA-seq data of CAFs isolated from KPC-shBRCA2 and KPC-shControl tumors. This file contains seven sheets:
1	Differentially expressed genes between CAFs from KPC-shBRCA2 and KPC-shControl tumors. Expression levels are presented in Log2 of the normalized read counts.
2	Pathway analysis for genes upregulated in CAFs from KPC-shBRCA (cluster 1)
3	Pathway analysis for genes upregulated in CAFs from KPC-shControl tumors (cluster 2)
4	Top 20 upregulated genes in CAFs from KPC-shBRCA2 tumors (C1), and top 20 upregulated genes in CAFs from KPC-shControl tumors (C2). Expression levels are presented in Log2 of the normalized read counts.
5	Upstream regulator prediction for genes upregulated in CAFs from KPC-shBRCA2 tumors (C1)
6	Upstream regulators prediction for genes upregulated in CAFs from KPC-shControl tumors (C2)
7	Potential HSF1 targets out of genes upregulated in KPC-shBRCA2 tumors (C1), and KPC-shControl tumors (C2)
Pathway analysis was performed using Metascape (see methods) and upstream regulators analysis was performend using ingenuity pathway analysis (IPA, see methods)

## Sheet: 1. DE analysis
	cluster	shControl_1	shControl_2	shControl_3	shBRCA_1	shBRCA_2	shBRCA_3	shBRCA_4	log2FoldChange	pvalue	padj
Calb2	1	2.80604	2.85807	2.82294	3.6751	3.14682	3.81923	3.1502	-6.71626	4.85081e-07	4.63604e-05
Pitx1	1	3.45347	3.55218	3.48585	5.20721	3.55387	3.74012	5.38191	-5.58603	0.00019451	0.00577078
Cck	1	2.43352	2.52984	2.44767	2.77672	2.74894	3.5294	2.67325	-5.32209	0.000140696	0.00455172
Trim9	1	2.90118	2.99838	2.95881	3.68956	3.34492	3.50499	3.54614	-4.77909	1.74708e-05	0.000885856
Hoxa9	1	2.74375	2.80337	2.76312	3.34509	2.69006	3.16429	3.901	-4.17601	0.000402438	0.0102748
Prkcb	1	2.43325	2.42873	2.44747	2.97185	2.61141	2.81367	2.87427	-4.12475	0.00045612	0.0112858
Tmem179	1	2.33896	2.42178	2.39235	2.84705	2.5339	2.61682	2.986	-4.03269	0.000746691	0.0161461
Dnajc6	1	2.2886	2.24197	2.22131	2.58284	2.45626	2.43237	2.85441	-3.93878	0.00137071	0.0253116
Hoxc9	1	3.65111	3.74965	3.75931	4.67858	3.82845	4.86791	4.97361	-3.92062	2.64364e-07	2.81135e-05
Hoxc8	1	3.674	3.65298	3.67223	4.79696	3.7089	4.74811	4.75516	-3.88426	7.66306e-07	6.75645e-05
Tm4sf4	1	2.6431	2.7364	2.78231	2.9635	3.16335	2.78021	3.69281	-3.4916	0.000907135	0.0188974
Alas2	1	4.24787	4.33743	4.50221	5.70069	5.21661	5.64768	5.21701	-3.42133	3.25143e-12	2.39458e-09
Elf3	1	2.3287	2.24463	2.22327	2.59028	2.38656	2.38423	2.96347	-3.40551	0.00330034	0.0476589
Defb48	1	2.98809	3.01705	2.89259	3.44491	3.31524	3.39285	3.63116	-3.33166	2.93727e-05	0.00134706
Gm6793	1	3.1699	3.33238	3.27364	4.01491	3.19713	4.04158	4.12642	-3.31601	0.000115169	0.003886
Hoxc10	1	2.95429	3.02532	2.9773	3.5455	2.92143	3.41947	4.01025	-3.24993	0.000470302	0.0114333
Slc38a4	1	3.39821	3.44072	3.42564	4.14518	4.05834	3.93046	4.01248	-3.20618	2.56156e-07	2.78876e-05
Car9	1	5.27858	5.85362	5.71917	7.23892	7.07053	6.98722	7.26132	-3.18401	1.17873e-19	7.37886e-16
Ecel1	1	2.78822	3.01497	2.84446	3.28948	3.28919	3.4969	3.20827	-3.1197	0.00012858	0.0042032
Gipr	1	3.33737	3.54348	3.51362	4.0483	3.87762	4.52034	3.81413	-2.91135	2.09335e-05	0.00101584
Calca	1	7.72489	8.00521	8.12175	9.43214	9.70672	9.83693	9.6135	-2.8539	2.97384e-35	3.72325e-31
Sim2	1	2.52859	2.53667	2.54637	3.05617	2.53777	2.87538	2.9923	-2.79156	0.00242787	0.0390204
Slit1	1	2.7669	3.07191	2.78097	3.18641	3.24564	3.23736	3.42826	-2.72646	0.00106772	0.0212526
Egln3	1	6.47525	7.16955	7.01371	8.61302	8.16262	8.5326	8.35861	-2.67295	2.87798e-16	9.00807e-13
Mboat2	1	2.50863	2.56134	2.48565	2.97702	2.71489	2.80166	2.81463	-2.66321	0.00144262	0.0263289
Tnni1	1	2.1629	2.28513	2.2532	2.4683	2.51205	2.2706	2.68764	-2.63532	0.00808049	0.0873313
Sh3bgrl2	1	2.16881	2.206	2.22071	2.62512	2.37089	2.34349	2.44485	-2.63453	0.00536261	0.0651843
Clca3a2	1	3.43873	3.48322	3.60545	4.2562	3.9085	4.2658	3.85824	-2.62729	1.48157e-05	0.000779378
F2rl2	1	2.99179	3.22299	3.05032	3.65221	3.28955	3.47259	3.68568	-2.61781	0.000257535	0.00727841
Prr9	1	2.4476	2.66333	2.50006	2.89246	2.8545	2.86146	2.76476	-2.59497	0.00216259	0.0357198
Rasgef1b	1	4.41377	4.62684	4.43358	5.56266	5.17202	5.42903	5.30591	-2.58282	1.12023e-10	4.71856e-08
2610528A11Rik	1	4.12093	4.31735	4.2236	5.00063	4.87085	5.05328	5.08126	-2.57138	1.08591e-09	2.83241e-07
Mcpt1	1	3.04364	3.17357	2.90727	3.38528	3.12761	3.20263	4.13514	-2.57111	0.00398959	0.0545302
Zdbf2	1	2.13496	2.13394	2.10936	2.47901	2.22947	2.32167	2.40762	-2.54346	0.00764172	0.0840724
4930447F24Rik	1	2.09641	2.21787	2.18662	2.37277	2.36073	2.30881	2.5659	-2.53046	0.00812551	0.0873981
Krt76	1	4.73158	4.71892	5.0165	5.9787	5.76616	5.63879	5.82234	-2.51927	3.07619e-12	2.39458e-09
Adgrf4	1	3.07357	3.14058	3.20471	3.60382	3.5523	3.62837	3.52431	-2.51161	7.20471e-05	0.00271696
Tmem161b	1	2.39674	2.36442	2.33761	2.72571	2.63065	2.45105	2.72244	-2.50655	0.00417634	0.0559827
Samd5	1	2.5143	2.59767	2.71801	2.78907	3.02903	2.78998	3.09355	-2.4991	0.00339142	0.0486375
Map3k1	1	3.68239	3.67701	3.71881	4.36301	4.0785	4.52148	4.1757	-2.47887	4.14472e-06	0.000286696
Ero1l	1	3.97288	4.06358	4.01368	4.74841	5.01688	4.39249	4.59469	-2.47189	4.38604e-07	4.29009e-05
Gata4	1	3.33142	3.49835	3.24777	3.83286	3.7992	3.78642	3.9534	-2.4478	3.80786e-05	0.00167654
Car12	1	5.07154	6.01112	5.07448	6.48775	6.3719	6.84437	6.7954	-2.44547	0.00386804	0.0536299
Ptpn5	1	2.34865	2.48285	2.36218	2.62118	2.55192	2.81204	2.69666	-2.44249	0.00463795	0.0599867
Rnf128	1	3.35075	3.47313	3.44738	4.05443	3.99095	3.76148	3.83987	-2.42205	2.04168e-05	0.000998508
Prkg2	1	2.91205	2.82362	2.82868	3.36151	3.16982	3.15429	3.14421	-2.3657	0.000764843	0.016435
Cldn2	1	2.62361	2.66968	2.78756	3.02341	3.0584	2.81201	3.13311	-2.34302	0.00256397	0.0401764
Sema3a	1	2.66096	2.91998	2.75389	3.17622	3.07977	2.98875	3.18565	-2.33846	0.00221692	0.0360934
Zbtb8b	1	3.07607	3.34409	3.17173	3.64122	3.57229	3.55265	3.71338	-2.33268	0.000224184	0.00645239
Tnfrsf9	1	4.80841	5.58776	4.77791	5.99095	6.0747	6.58569	5.7383	-2.31256	0.00489819	0.0619459
Cxadr	1	6.20664	6.47375	7.15288	7.94839	7.84234	8.07954	8.00512	-2.30767	3.30293e-09	7.25487e-07
Bend4	1	2.97246	3.04418	2.99552	3.27785	3.27858	3.49026	3.46904	-2.29051	0.000507458	0.0121017
Srrm4	1	2.84566	2.75549	2.76187	3.2045	3.06581	2.99513	3.19035	-2.26466	0.00145685	0.0265113
Cdk15	1	2.61931	2.62836	2.71199	3.01114	2.86521	2.95846	2.98409	-2.26241	0.00227337	0.0368686
Vat1l	1	3.98282	4.01541	4.43657	4.85644	4.87906	4.79931	4.8674	-2.25953	6.96749e-06	0.000429661
Nrgn	1	4.5555	4.54722	4.58552	5.449	5.53566	5.04598	5.3403	-2.25826	2.45017e-09	5.57748e-07
Ttc9	1	3.98544	4.14557	4.02591	4.85161	4.72278	4.56401	4.60241	-2.25626	2.61496e-07	2.81135e-05
Hmga2	1	3.17936	3.17818	3.24108	3.497	3.64912	3.58802	3.70874	-2.24612	0.000174628	0.00537186
Cmtm8	1	2.47747	2.41117	2.38295	2.6383	2.61533	2.78576	2.713	-2.24373	0.00574418	0.0685996
Inhba	1	4.6066	4.96155	4.55137	5.91571	5.68429	5.30346	5.21731	-2.23864	7.13954e-07	6.4031e-05
Il10	1	3.3352	3.20623	3.19589	4.2047	3.32891	3.36662	3.72879	-2.23143	0.0032171	0.0468583
Gjb3	1	6.54918	7.41809	7.61584	8.71362	8.69545	8.44874	8.45243	-2.22511	0.000156823	0.00494566
Gatm	1	5.61316	5.69304	6.10646	7.07352	6.678	6.88294	6.99592	-2.2051	8.39866e-12	5.25756e-09
Ctnnd2	1	2.39257	2.39659	2.44729	2.76191	2.57823	2.72664	2.59964	-2.20191	0.00647082	0.0749441
Scube3	1	2.92757	3.15368	3.16868	3.39514	3.43502	3.63055	3.40041	-2.17915	0.00130165	0.0245326
Ankrd1	1	4.136	4.21394	4.0935	4.57649	5.01664	4.71876	4.82613	-2.17903	6.57247e-07	5.96285e-05
Cldn3	1	5.14393	5.87794	6.02401	6.96881	6.64497	7.02183	6.55509	-2.17184	0.00249769	0.0396338
Rbfox1	1	3.36336	3.5664	3.46141	4.19209	3.86381	3.92841	3.69571	-2.16409	0.00022061	0.00637884
Lgr5	1	4.73758	4.49966	4.40524	5.39615	5.02758	5.38513	5.46877	-2.16077	3.11098e-07	3.21897e-05
E330011O21Rik	1	2.65249	2.74923	2.82332	3.01287	2.87439	3.32111	3.0041	-2.16013	0.00505321	0.0628889
Pla2g7	1	4.18093	4.42675	4.1062	5.14219	4.39635	4.45874	5.48964	-2.13802	0.00043009	0.0108782
Nfe2l3	1	3.78877	4.03817	3.98155	4.33702	4.72541	4.42625	4.53897	-2.13107	9.65564e-06	0.000564228
3000002C10Rik	1	2.54295	2.63977	2.55989	2.74185	2.87095	2.78859	2.99158	-2.11994	0.00510705	0.0631374
Lama5	1	5.35755	5.60444	5.81678	6.66598	6.23519	6.63005	6.83135	-2.10957	1.13822e-09	2.90826e-07
Nrep	1	7.45652	7.70049	7.09216	8.78494	8.19084	8.36548	9.15029	-2.10933	3.77728e-09	8.15371e-07
Slc38a1	1	3.9968	4.25204	4.2424	4.80806	4.75702	4.90596	4.67136	-2.05737	1.51475e-06	0.000120029
Unc13a	1	2.59469	2.68726	2.76129	2.94756	2.81312	2.92914	3.16413	-2.04866	0.00692419	0.0786668
Slc25a13	1	2.90068	3.05076	2.9968	3.13214	3.28451	3.56451	3.3014	-2.04774	0.00261017	0.0407084
Gja4	1	3.35986	3.67324	3.62828	3.90082	4.38884	3.9991	3.76368	-2.04696	0.00129334	0.0244602
Myom3	1	2.92442	2.88079	2.87752	3.14149	3.06792	3.59077	3.06822	-2.04246	0.0050923	0.0631374
Il18r1	1	3.98699	4.27541	4.20585	4.62648	4.68282	4.94594	4.82402	-2.03421	4.50565e-06	0.000308256
Adm2	1	2.63103	2.73012	2.68695	2.88921	3.01545	3.05568	2.87195	-2.00822	0.00484609	0.0617042
Ptprv	1	4.75261	5.10414	5.09909	5.85613	5.52049	6.05371	5.77186	-2.00318	1.17462e-07	1.48476e-05
Ctsc	1	5.86274	5.64123	5.64415	6.96143	6.56116	6.56026	6.60094	-1.98853	6.82298e-12	4.74576e-09
Pcnx2	1	4.43469	4.65017	4.66417	5.41441	4.81961	5.56905	5.31242	-1.98831	9.19741e-06	0.000540618
Spint1	1	3.17431	3.4832	3.47915	4.01134	3.68698	3.80843	3.67104	-1.98387	0.00214494	0.035522
Cadm4	1	8.54796	8.96981	8.75488	10.1212	9.62134	10.0677	10.0616	-1.97637	2.01747e-16	8.41959e-13
Nlrc3	1	3.08573	2.99056	3.24654	3.45367	3.40842	3.53013	3.49209	-1.97534	0.00190309	0.0327405
Fcgr2b	1	2.70317	2.71421	2.8661	3.01526	2.98788	3.0441	3.15159	-1.95564	0.00534161	0.0651823
Vtcn1	1	3.18185	3.26454	3.24335	3.54677	3.83298	3.50953	3.47604	-1.9554	0.00104541	0.0209911
Nt5e	1	5.85006	6.55491	5.79785	7.30038	6.96776	7.24708	6.98653	-1.95171	2.54019e-07	2.78876e-05
Retreg1	1	2.84061	2.81925	2.96928	3.00383	3.25668	3.27494	3.19971	-1.94978	0.00443893	0.0583892
Gmpr	1	3.32138	3.48204	3.48388	3.89191	3.76962	3.80619	3.88142	-1.9343	0.000310241	0.00836393
Zfp57	1	2.72963	2.79385	2.75023	3.0577	2.9781	2.89687	3.19363	-1.92435	0.00553134	0.0666529
Syt5	1	4.14618	4.6646	4.30712	5.0193	4.94737	5.16826	4.95729	-1.91757	2.18745e-05	0.0010453
Stk26	1	4.77804	4.82979	4.90438	5.39551	5.57224	5.6203	5.69668	-1.90236	7.31494e-09	1.40897e-06
Gm6093	1	5.74819	6.15293	5.57966	6.93584	6.52758	6.71613	6.92154	-1.89611	1.10727e-08	2.0691e-06
Cpe	1	5.57158	5.86217	6.09294	6.9827	6.68676	6.54365	6.93255	-1.89604	3.96592e-09	8.41581e-07
Aqp2	1	3.99856	4.1948	4.18654	5.08727	4.29961	4.61275	4.69521	-1.89302	0.000217847	0.00632816
Pappa2	1	2.87094	2.86993	2.7878	3.25094	3.08948	2.97379	3.18688	-1.87326	0.00520847	0.0638063
Col24a1	1	5.41378	5.67072	5.61869	6.39384	6.18741	6.61217	6.54318	-1.86366	3.19498e-10	1.11114e-07
Dusp4	1	5.05743	5.34787	4.925	5.9783	5.72438	5.9139	5.96232	-1.85592	2.52417e-08	4.10423e-06
Tspan7	1	4.86334	5.16512	5.28703	6.0991	5.72049	5.69438	6.02486	-1.8558	3.31454e-07	3.40148e-05
Cox4i2	1	3.12892	3.54361	3.3329	3.83157	3.67383	3.56189	3.80016	-1.8354	0.00563305	0.0676182
Slc17a9	1	3.99657	4.31457	4.15565	4.58564	4.65953	4.77219	4.81579	-1.83188	2.01376e-05	0.000988717
Mgll	1	6.16224	6.56254	6.29148	7.34729	7.09686	7.39153	7.39341	-1.82308	1.05191e-12	9.40708e-10
Itga10	1	4.64089	4.94323	4.67171	5.47119	5.18794	5.53526	5.55487	-1.82137	8.96387e-07	7.68683e-05
Aqp5	1	5.64803	6.09928	6.0731	7.02857	6.64882	6.86222	6.84916	-1.79326	1.94761e-09	4.51557e-07
Ecrg4	1	5.7075	5.65944	5.35604	6.38143	5.64677	6.32354	7.03037	-1.7914	0.000138882	0.00450468
Tgfbi	1	7.61475	8.09789	7.90941	8.78859	8.45527	9.26739	9.16664	-1.78623	8.28597e-09	1.57182e-06
Spata13	1	4.13134	4.20287	4.33811	4.74704	4.71586	4.94452	4.72387	-1.78393	1.14567e-05	0.000643219
Ucp2	1	6.56857	7.24388	7.26883	8.06637	8.15551	8.0779	8.04564	-1.7803	5.12151e-09	1.05117e-06
4833422C13Rik	1	4.20072	4.35503	4.10574	4.85915	4.42171	4.81396	4.96435	-1.77616	0.000110946	0.00377457
Arap2	1	3.24266	3.22924	3.13854	3.60113	3.59817	3.43064	3.49611	-1.75559	0.00201959	0.0341231
Fam71f2	1	4.3614	4.65859	4.30069	4.86035	5.29996	4.94786	4.99114	-1.74549	3.61075e-05	0.00160307
Tuft1	1	5.2043	5.37337	5.38156	6.28229	5.76226	6.00124	6.23809	-1.73444	1.28136e-07	1.55754e-05
Aplp1	1	6.89763	7.52753	7.68675	8.45598	8.53426	8.41339	8.3236	-1.73277	2.00454e-08	3.48568e-06
Car2	1	4.11083	4.34456	4.06799	4.71568	4.61177	4.50919	4.93679	-1.73267	8.53262e-05	0.00303036
Abcb1b	1	6.43635	6.84203	7.15164	7.83221	7.55839	7.97506	7.87165	-1.72849	3.97925e-08	6.15064e-06
Pik3cb	1	2.8464	2.91456	2.94101	3.0974	3.11564	3.35918	3.14813	-1.72744	0.00780522	0.0853461
Tmtc2	1	4.64679	4.77239	4.72804	5.50655	5.31588	5.51362	5.05556	-1.72715	2.61369e-06	0.00019363
Serpinb8	1	3.10676	3.194	3.06343	3.34066	3.39551	3.43848	3.5545	-1.72516	0.00350649	0.0497183
F2rl1	1	3.39136	3.29921	3.4578	3.83686	3.53752	3.58891	3.99846	-1.72413	0.00371196	0.0521005
Baiap2l1	1	4.93303	5.20726	5.70613	6.09051	6.00451	6.09454	6.18713	-1.71296	4.32505e-05	0.00181144
Cobll1	1	4.38974	4.47134	4.87337	5.16074	5.20181	5.19991	5.26947	-1.69191	3.94058e-05	0.00171306
Serpinb2	1	8.08779	9.14748	8.98489	9.7339	9.99721	10.205	9.46351	-1.68975	0.00208347	0.03478
D630010B17Rik	1	5.42143	5.89916	5.52677	6.54641	6.19254	6.52693	6.40536	-1.68198	1.2806e-07	1.55754e-05
Rcsd1	1	4.63451	4.65048	4.71593	5.3304	5.11648	5.33745	5.34331	-1.6808	9.23319e-07	7.75836e-05
Sez6l	1	5.65805	5.7177	6.57058	6.80608	6.68726	7.2672	6.89371	-1.67258	0.000212824	0.00621109
Olfm2	1	3.89108	3.75768	3.85147	4.46593	4.47646	3.92611	4.15811	-1.67087	0.00132177	0.0246671
Col4a6	1	4.42627	4.50989	4.96552	5.38835	5.1057	5.38887	5.20568	-1.66779	0.000167354	0.00517351
Arg1	1	5.61847	6.25424	5.42292	6.76906	6.68191	6.73007	6.36071	-1.66615	4.08066e-05	0.00176141
Lgals7	1	7.69665	8.97768	8.84828	9.60339	9.80859	9.88628	9.33784	-1.66581	0.00802563	0.0869212
Bnip3	1	6.54768	6.81423	6.66423	7.46992	7.72309	7.49722	7.63984	-1.66527	1.07695e-14	1.49816e-11
Slpi	1	10.7685	11.7559	11.5563	12.5996	12.3908	12.517	12.4756	-1.66249	1.92332e-07	2.18909e-05
Arl4c	1	6.3471	6.71734	5.87994	7.40872	7.35047	7.06696	7.13222	-1.65536	4.05956e-06	0.000282365
C1qa	1	3.40255	3.50427	3.43526	4.12775	3.75529	3.40344	3.86692	-1.65294	0.0083924	0.0893725
Calcb	1	5.32162	5.56421	6.053	6.50115	6.60206	6.50336	6.31077	-1.65126	1.02692e-05	0.000589968
Plek2	1	4.47994	4.77433	4.92074	5.48592	5.49509	5.14268	5.25213	-1.6465	3.15729e-05	0.00143743
Pde3b	1	3.78877	3.78216	3.74067	4.3362	4.18809	4.0681	4.1308	-1.64293	0.000361547	0.00952963
Rhbdf2	1	5.66868	6.11746	6.02343	6.66371	6.60856	7.06418	6.7094	-1.64272	1.03063e-07	1.37271e-05
Clu	1	11.9318	12.2643	12.7605	13.4738	13.1332	13.6418	13.3746	-1.63869	4.17493e-08	6.3744e-06
Nxph3	1	3.85233	3.74457	3.83885	4.23446	4.17006	4.39738	4.1693	-1.63633	0.00037629	0.00981489
Vsig8	1	4.32883	4.65095	4.60604	5.25314	5.413	4.88471	4.77996	-1.63479	0.000289743	0.00799027
Hoxc6	1	5.10556	4.92139	5.19518	5.84647	5.22025	5.91974	5.95505	-1.6344	6.5507e-05	0.00252353
Pgf	1	6.43225	7.06055	6.46567	7.55306	7.32868	7.99915	7.37832	-1.63193	3.85307e-06	0.0002695
Net1	1	5.69435	5.81682	5.91046	6.72827	6.38844	6.66234	6.6199	-1.63025	6.47042e-10	1.9288e-07
Raet1e	1	4.50405	4.67159	4.6067	5.2104	5.23972	4.93147	5.25536	-1.62646	4.56465e-06	0.000309084
Hilpda	1	7.65632	7.90246	7.81764	8.73829	8.98418	8.6854	8.58048	-1.62117	4.82503e-15	7.55117e-12
B3gnt7	1	3.06836	3.2603	3.16239	3.59907	3.42074	3.33999	3.4777	-1.61818	0.00600692	0.0709496
Cdh11	1	4.51352	4.6699	4.2524	5.16136	5.27987	4.62982	5.03369	-1.61637	0.000491074	0.0118463
Hspb2	1	5.48924	5.83595	5.59504	6.41087	6.43702	6.27891	6.46598	-1.61354	1.2743e-09	3.19085e-07
Serinc2	1	6.654	7.5315	7.07546	8.05824	8.14402	7.88246	8.16532	-1.60672	1.11894e-06	9.15627e-05
Csf3	1	5.34846	5.78292	5.85362	6.24838	6.67262	6.23425	6.56711	-1.60559	2.99523e-06	0.0002193
Rpp25	1	6.86646	7.21653	7.40063	8.25651	7.87277	8.07096	8.15265	-1.59146	1.4124e-09	3.40063e-07
Krt8	1	7.15057	7.57434	7.64968	8.53679	8.3096	8.27332	8.46252	-1.57754	1.13064e-10	4.71856e-08
Hdc	1	6.97709	7.65052	7.95315	8.62104	8.32418	8.69814	8.45296	-1.57294	8.12542e-06	0.00048884
Mira	1	4.50033	4.65093	5.12243	5.50962	5.10068	5.51962	5.41566	-1.56755	0.000677905	0.0149689
Mmd	1	5.68399	5.44131	5.26149	6.35332	5.87339	5.98061	6.47665	-1.56558	1.9644e-05	0.000968907
Plxna2	1	3.68252	3.55462	3.69459	4.09618	3.84523	4.22404	3.93186	-1.56385	0.00242217	0.0389788
Dab2	1	4.2725	3.92419	4.04905	4.60654	4.5939	4.48971	4.54096	-1.56336	0.000402951	0.0102748
Hoxa7	1	5.20811	5.34545	5.80387	6.21832	5.65421	6.56779	6.22805	-1.56173	0.000357349	0.00945192
Spint2	1	4.9706	5.15582	5.5269	6.01343	5.84194	5.74888	6.03715	-1.55394	1.86323e-05	0.000933106
Nudt17	1	4.28237	4.37068	4.53009	4.89873	4.71099	4.94296	5.08946	-1.54904	0.000114996	0.003886
Stap2	1	4.35546	4.73199	4.8348	5.05557	5.10918	5.39099	5.31622	-1.54432	0.000264023	0.00740885
Jade3	1	3.65992	3.50137	3.29205	3.8889	3.78684	3.66768	4.00901	-1.5443	0.00967286	0.0987876
Cfap45	1	3.79813	3.67582	3.89821	4.17152	3.99101	4.42854	4.18938	-1.54222	0.00217017	0.0357506
Podnl1	1	4.68868	4.86104	4.42811	5.11507	4.7762	5.39445	5.54833	-1.532	0.0013031	0.0245326
Aldh1a3	1	5.7403	5.78804	5.64765	6.5645	6.20095	6.62649	6.42065	-1.53014	3.67009e-08	5.8164e-06
Slc2a3	1	6.14049	6.40701	6.09502	7.04431	6.85058	7.13798	6.99972	-1.52539	4.54399e-10	1.45874e-07
Olr1	1	5.83029	5.88872	5.81848	6.71807	6.69125	6.44481	6.45444	-1.52233	8.34812e-10	2.27214e-07
Arhgdib	1	7.27204	7.733	8.11108	8.68179	8.64904	8.55516	8.77109	-1.52202	5.06474e-07	4.73479e-05
Itga6	1	4.05613	4.27974	4.62705	4.9753	4.58364	4.57151	5.16395	-1.50636	0.00553052	0.0666529
Shmt1	1	3.27739	3.44435	3.30674	3.74139	3.50507	3.57435	3.77077	-1.50192	0.00664819	0.0766439
Mthfd1l	1	4.50261	4.56534	4.55868	4.96205	5.03229	5.1137	5.15295	-1.50081	1.5268e-05	0.000799813
Gjb4	1	4.58132	4.97788	5.03032	5.64138	5.56016	5.24186	5.35038	-1.49017	0.000141434	0.00456381
Klc3	1	5.33216	5.6788	5.53748	6.20808	6.10021	6.33071	6.16775	-1.48485	1.281e-07	1.55754e-05
Moxd1	1	5.12768	4.92829	4.83013	5.3491	5.05833	5.77913	5.93164	-1.48422	0.000996703	0.0203384
Sprr1a	1	5.61391	6.40917	5.75076	6.54328	6.94332	6.34041	6.97489	-1.47752	0.000379282	0.00987035
Zfp52	1	3.36785	3.39779	3.36907	3.63518	3.6389	3.64286	3.82009	-1.46987	0.0048103	0.061454
Ppp2r2b	1	4.16846	4.36737	4.54111	4.98997	4.66641	4.7744	4.95208	-1.46858	0.000535822	0.0125863
Ear1	1	4.06264	4.49938	4.45804	4.46831	5.03844	4.99345	4.78905	-1.46692	0.00333354	0.0480275
Fam110c	1	5.21739	5.27716	5.57906	5.88064	6.00311	6.14496	6.04205	-1.45617	1.93073e-06	0.000148299
Slc39a4	1	4.30579	4.57061	4.55512	4.91426	4.986	5.10983	4.89857	-1.45553	0.000103465	0.00355777
Cdh3	1	5.24514	5.5713	5.75678	6.43274	6.01828	6.22572	6.15276	-1.45394	1.56275e-05	0.000815236
Celf4	1	5.28226	5.31595	5.85193	6.27736	6.29558	6.03965	6.11769	-1.45392	4.32605e-05	0.00181144
Nes	1	4.76533	5.4573	4.84535	5.58415	5.44303	5.86717	5.74689	-1.45158	0.00109753	0.0216848
Pnoc	1	3.67509	3.70045	4.09915	4.04621	4.44005	4.17437	4.23206	-1.45027	0.0086679	0.0915809
Clcn3	1	3.60986	3.62549	3.58736	4.12032	4.01525	3.87307	3.75089	-1.4492	0.00385888	0.0535623
Tec	1	4.85904	5.2762	5.58583	5.9594	5.6964	6.18269	5.78024	-1.44915	0.000759487	0.0163662
Zfp7	1	3.21493	3.22349	3.37232	3.54479	3.51592	3.46636	3.70624	-1.44597	0.00954866	0.0979911
Hspb6	1	4.85656	4.98169	4.91986	5.50132	5.47059	5.45081	5.50948	-1.44142	1.51417e-06	0.000120029
Tceal3	1	4.56617	4.78807	4.78048	5.32605	5.2168	5.17557	5.24189	-1.43763	1.70761e-05	0.000872625
Glb1l2	1	3.73353	3.90933	4.18894	4.55453	4.17879	4.39783	4.30009	-1.43649	0.00601563	0.0709856
Il22ra1	1	4.10452	4.62984	4.69032	5.15059	4.86691	5.1846	4.77407	-1.43284	0.00582744	0.069274
Crybg1	1	3.82321	4.01412	3.92254	4.55155	4.14756	4.01152	4.46755	-1.42972	0.00437835	0.0578848
Nrip2	1	3.65885	3.76126	4.00853	4.21232	4.11973	4.15537	4.27644	-1.42126	0.00350304	0.0497183
Krt23	1	4.46192	4.70817	4.53991	4.98151	5.26391	5.0708	4.91652	-1.41305	0.000144312	0.00463278
Tcim	1	8.05821	8.21989	7.87291	8.74278	9.02239	8.90217	8.94268	-1.41204	9.87099e-13	9.40708e-10
Tgfa	1	3.71404	3.96138	3.98697	4.30548	4.14459	4.43318	4.20385	-1.40718	0.00298864	0.0447047
2310030G06Rik	1	4.94574	5.04014	5.3684	5.81139	5.70031	5.6414	5.71643	-1.39782	2.08215e-05	0.00101434
Mpzl2	1	3.65714	3.77463	3.69488	4.04218	4.16549	3.95076	4.00704	-1.38007	0.00284961	0.0431312
Hey1	1	4.56551	4.55506	4.6465	5.14297	5.01842	5.05862	5.09456	-1.37907	4.27958e-05	0.00180488
Irx3	1	4.27884	4.72961	4.48428	4.98948	4.81767	4.74297	5.31999	-1.37233	0.00262351	0.0407523
Unc5b	1	7.56883	8.33975	7.63455	8.93029	8.39778	8.60276	8.90998	-1.37026	4.09932e-05	0.00176141
Cda	1	4.74457	4.97842	4.86929	5.55947	5.52292	5.31271	5.12194	-1.36847	0.000113213	0.00384128
Cd109	1	4.73336	5.17312	5.30526	5.82741	5.46089	5.58953	5.74349	-1.3646	0.000546772	0.0127005
Stra6	1	5.91082	6.55722	5.93586	6.98271	6.67848	6.53059	7.22131	-1.36404	0.000324778	0.00866998
Dusp6	1	5.68936	6.07894	6.17177	6.74666	6.23239	6.55813	7.04683	-1.35577	0.000210387	0.00616872
Ndufa4l2	1	8.02872	8.98215	8.06682	9.27079	9.44648	9.07585	9.33772	-1.35468	0.000132767	0.00432876
Shroom1	1	3.65642	4.00075	3.81664	4.32204	3.94426	4.28728	4.1714	-1.35132	0.00810048	0.0873313
Gjb5	1	7.13523	8.03772	7.88449	8.69314	8.41221	8.59591	8.50176	-1.34653	4.46336e-05	0.00185037
Mpp2	1	3.96031	4.41754	4.03087	4.50445	4.58605	4.75701	4.36507	-1.34401	0.0055051	0.0665289
Etv4	1	6.30385	7.18231	6.64033	7.59519	7.37232	7.32302	7.72538	-1.34253	0.000149118	0.00475052
Bcar3	1	4.02447	4.28542	3.92197	4.52324	4.50173	4.45273	4.40425	-1.33213	0.00210142	0.0349865
Phldb3	1	3.54013	3.68027	3.69648	3.9863	3.92994	3.96409	3.95035	-1.33116	0.00467403	0.0602666
Acot1	1	5.17694	5.18572	5.30014	5.60922	5.6611	5.81594	6.02334	-1.31599	2.82974e-05	0.00130551
Wfdc2	1	5.50992	5.33418	5.72925	5.83357	6.1857	5.5744	6.7067	-1.31367	0.0037179	0.0521256
Eps8l2	1	4.45027	4.68708	5.05313	5.21323	5.25268	5.32191	5.22206	-1.30701	0.00168274	0.029654
Tmem37	1	5.92525	6.07666	6.61839	6.90901	6.84809	7.0818	6.86934	-1.29951	7.81696e-05	0.00289551
Sap30	1	5.24202	5.77653	5.55011	6.18229	6.09412	6.18829	6.07254	-1.29675	2.95935e-05	0.00135223
Pappa	1	4.70188	4.6242	4.90522	5.29407	5.37759	5.17927	5.05618	-1.29089	0.00027342	0.0076316
Mtmr9	1	4.50186	4.25017	4.33157	4.63726	4.71978	4.86152	4.94718	-1.28746	0.0013079	0.0245501
Adamts9	1	5.92529	6.02823	6.08067	6.52516	6.55227	6.95211	6.56238	-1.28202	1.75027e-06	0.000136958
Cdh2	1	5.42853	5.70882	5.64166	6.38727	5.99969	6.12836	6.21449	-1.28041	9.86758e-06	0.000571954
Pde5a	1	5.49031	5.69389	5.51969	6.30656	5.94642	6.1597	6.20075	-1.27889	5.16761e-06	0.000336972
Mtss1	1	4.81235	4.71111	5.18851	5.41106	5.52493	5.427	5.33774	-1.266	0.000531135	0.0125435
Sv2a	1	4.02724	4.28433	4.40974	4.56786	4.5112	4.91918	4.58065	-1.26488	0.00560933	0.0674056
Mfsd13a	1	4.33936	4.31155	4.68401	4.72935	4.95581	5.02037	4.8393	-1.25862	0.00225903	0.0366836
Tkfc	1	7.30252	7.64474	7.86828	8.45088	8.43218	8.28203	8.3001	-1.25499	2.10254e-07	2.35034e-05
Tgfbr3l	1	3.74471	3.6545	3.5839	3.82116	4.01335	3.97466	4.05222	-1.24641	0.00930088	0.0966365
H2-T-ps	1	4.05138	4.01853	4.02063	4.19282	4.46826	4.60393	4.26754	-1.24411	0.00492655	0.0621153
Khdrbs1	1	5.05321	5.11636	5.1226	5.62395	5.27141	5.7633	5.74256	-1.23885	0.000281016	0.00776672
Il1rap	1	4.44466	4.41371	4.3104	4.90534	4.97775	4.50826	4.7299	-1.23535	0.00211696	0.0351517
Flt1	1	5.26122	5.21172	5.28604	6.10657	5.42715	5.74732	5.77368	-1.23428	0.000446538	0.0111368
Ncoa4	1	5.06217	4.93869	4.94745	5.41561	5.73899	5.17286	5.48965	-1.22623	0.000443965	0.0111169
Ctxn1	1	6.72794	7.34596	6.69385	7.5081	8.20104	6.93332	7.65848	-1.22105	0.00392481	0.0539985
Rnf19a	1	4.55338	4.59633	4.29778	5.06343	4.89713	4.67938	4.93718	-1.21683	0.001925	0.0329602
Plscr1	1	6.36853	6.42	6.42224	7.0616	6.99417	6.93157	7.15937	-1.208	5.32233e-09	1.07477e-06
Nr1h4	1	4.08429	4.09793	4.35735	4.51656	4.40653	4.86611	4.42297	-1.20695	0.00873952	0.0919486
Cd14	1	5.98944	6.41859	6.95621	7.23556	7.0589	7.35789	7.05203	-1.20569	0.00151915	0.0274455
Cryab	1	9.93317	10.1275	10.3256	10.8716	10.9294	11.0261	10.749	-1.20031	4.48857e-10	1.45874e-07
Lsr	1	6.03937	6.60741	6.99687	7.19172	7.19452	7.46767	7.21781	-1.19773	0.00124966	0.0238501
Ncapg2	1	4.49165	4.39337	4.59457	5.03798	5.01481	4.51114	4.98554	-1.1963	0.00375267	0.05244
Ubash3b	1	5.72136	6.22847	6.01196	6.65242	6.45218	6.82114	6.44593	-1.19278	8.68643e-05	0.0030702
Spred3	1	6.34255	6.6714	6.39231	7.01549	6.80722	7.2951	7.26974	-1.1865	1.91533e-05	0.000951583
Ereg	1	6.34485	6.23512	5.95586	6.46987	7.34801	6.52287	6.63708	-1.18535	0.00170183	0.0297808
Krt18	1	7.86313	8.17613	8.56053	9.03042	8.82222	8.64374	9.24723	-1.18386	8.06979e-05	0.0029542
Ankrd37	1	5.12914	5.01777	5.03965	5.57674	5.37177	5.5894	5.6485	-1.17833	0.000122024	0.00405237
Elovl6	1	4.36485	4.33761	4.42043	4.87616	4.73108	4.55932	4.83835	-1.1764	0.00173021	0.0302123
Lnx1	1	3.96955	4.19393	4.25172	4.61264	4.46487	4.56907	4.31851	-1.17253	0.00645195	0.0747948
Smox	1	5.09509	5.34593	5.25362	5.684	5.64119	5.74868	5.84486	-1.16827	6.06213e-05	0.00235708
Prxl2a	1	5.76126	5.99428	6.01849	6.48769	6.22996	6.62328	6.64916	-1.16675	3.33452e-05	0.00150173
Fabp3	1	4.32451	4.619	4.29813	4.72336	4.89701	4.7145	4.868	-1.1666	0.00261093	0.0407084
Timp3	1	10.9752	11.2518	10.9261	11.9198	11.6669	11.8952	11.7044	-1.16644	4.73455e-10	1.48191e-07
Cyp51	1	4.47748	4.60839	4.33945	4.95707	5.00985	4.69566	4.78312	-1.16534	0.0022067	0.0360208
Ankrd52	1	4.00684	4.32031	4.13317	4.53893	4.57987	4.42441	4.4586	-1.16327	0.00469983	0.0605088
Krt7	1	5.87278	6.6809	6.70505	7.36657	6.94071	7.00139	7.07698	-1.16224	0.00228654	0.0370342
Malat1	1	5.9742	5.87023	5.9082	6.63911	6.24209	6.17247	6.79038	-1.158	0.000217739	0.00632816
Tnfrsf19	1	5.4097	5.64514	5.42046	6.21932	5.62545	6.00167	6.1585	-1.15749	0.000603132	0.0136585
Hid1	1	5.06567	5.23115	5.91141	5.84389	5.97554	6.10433	6.04493	-1.15112	0.00796992	0.0866228
Csf1r	1	7.03573	7.33386	6.92599	7.68315	7.73782	7.85336	7.77036	-1.14832	1.36782e-07	1.64665e-05
Cyp26a1	1	5.16681	5.15215	5.13497	6.01295	5.2414	5.44015	5.69899	-1.14668	0.00304708	0.045362
Slc2a1	1	8.09827	8.60014	8.18791	8.9494	9.00032	9.22406	8.85593	-1.14662	1.92546e-06	0.000148299
Depdc5	1	6.2957	6.81311	6.39306	6.9835	7.49757	6.97053	6.98999	-1.14237	0.000311035	0.00836393
Gbe1	1	5.06772	5.01631	5.24149	5.49685	5.58933	5.46669	5.75801	-1.13641	0.000242529	0.00690104
Myo1e	1	6.12082	6.53333	6.19533	6.98608	6.75516	6.866	6.91464	-1.13264	8.39648e-06	0.000495867
Ermp1	1	4.81137	4.55914	4.6788	5.2212	5.11485	4.87478	5.16907	-1.13074	0.00156061	0.0279926
Rarres1	1	5.22291	5.26769	6.02526	6.00097	6.17977	6.2019	5.99598	-1.12428	0.00811233	0.0873313
Cd2ap	1	5.84624	5.74449	6.28709	6.74105	6.4863	6.49803	6.44295	-1.12182	0.000306195	0.00833383
Notch3	1	6.02006	6.24627	5.71382	6.65769	6.24382	6.67857	6.67381	-1.12156	0.000467341	0.0114206
Plxnb1	1	4.21009	4.46963	4.72285	4.76295	4.80949	4.94701	4.9573	-1.11648	0.00913202	0.0955162
Npnt	1	4.59258	4.63097	4.54095	4.99997	4.88866	4.91648	5.10298	-1.11227	0.0011743	0.0227589
Inava	1	6.15874	6.57061	6.12013	7.02986	6.99107	6.64413	6.79553	-1.11114	9.39489e-05	0.00327644
Bmi1	1	5.31162	4.77428	4.71727	5.37869	5.59217	5.29632	5.38392	-1.10983	0.0078357	0.08553
3300005D01Rik	1	4.64136	5.05186	4.65232	5.02774	5.30938	5.27533	5.21943	-1.10837	0.00314998	0.0462342
Cryaa	1	5.29957	5.40426	5.22024	5.7193	5.83691	5.87366	5.72239	-1.10814	5.95003e-05	0.00233525
Fgfr2	1	5.2885	5.59919	5.72437	6.16025	5.68294	6.15033	6.19032	-1.10639	0.00150362	0.0272041
Sqle	1	5.70053	5.70207	5.75643	6.30169	6.31524	6.0228	6.28031	-1.10251	1.17235e-05	0.00065526
Klf10	1	6.83964	6.55559	7.01122	7.41285	7.42945	7.37706	7.49242	-1.09541	2.07051e-06	0.000157108
Cdk18	1	4.37427	4.66806	4.54657	4.93298	4.85075	4.95399	4.90524	-1.09497	0.00224219	0.0364574
Nipsnap1	1	4.29769	4.45456	4.51526	4.63391	4.86328	4.79609	4.84748	-1.09446	0.0034367	0.0489506
Spc25	1	4.95997	5.57874	5.08426	5.7964	5.85088	5.39172	5.72939	-1.09186	0.00588183	0.0697354
Ntf5	1	3.99701	4.0064	4.22109	4.40859	4.29119	4.42253	4.47672	-1.08865	0.00946714	0.0975544
Tmem95	1	5.9128	6.23786	5.92108	6.24079	6.77815	6.43539	6.7618	-1.0884	0.0004646	0.0114206
Ezr	1	8.27657	8.5706	9.05165	9.28503	9.19547	9.58317	9.29238	-1.07878	0.000188199	0.0056505
Tgfb1	1	7.70901	8.61339	7.67429	8.69596	8.67398	8.45079	9.08123	-1.07784	0.0038371	0.0533191
Adgrb2	1	5.33024	5.76186	5.90652	6.11528	6.08032	6.51665	6.04818	-1.07696	0.0026387	0.0409375
Rps6ka1	1	4.65089	4.99709	5.16479	5.48321	5.09851	5.46119	5.46729	-1.07642	0.0068891	0.0784819
Tro	1	4.9138	5.02015	5.2153	5.59909	5.32455	5.62576	5.42433	-1.07601	0.00115367	0.0225275
Vps37b	1	6.30518	6.86609	6.47217	7.17434	7.04002	7.05775	7.30427	-1.07405	0.000101096	0.00348954
Npl	1	6.63345	6.65493	7.03816	7.45793	7.43485	7.3124	7.3211	-1.07103	6.40124e-06	0.00040682
Acta2	1	5.97261	5.94469	5.4759	6.33088	6.41109	6.10499	6.46216	-1.06807	0.000745411	0.0161461
Gfod1	1	4.36708	4.7353	4.46851	4.95557	4.83368	4.97288	4.82816	-1.06592	0.00467276	0.0602666
Pdlim3	1	4.4016	4.17864	4.20357	4.70068	4.56212	4.46365	4.66184	-1.05712	0.0077064	0.084561
Fam162a	1	8.96211	9.47571	9.0159	9.74641	9.7739	10.0064	9.79599	-1.05677	4.79166e-06	0.000315745
Dnph1	1	4.30789	4.52357	4.40889	4.87406	4.67265	4.60444	4.86698	-1.05325	0.00555374	0.0668585
Itga3	1	5.68979	6.03163	6.4352	6.66222	6.51775	6.60436	6.72913	-1.05274	0.00176741	0.0306912
Dhcr24	1	4.94284	5.52628	4.98458	5.53327	5.58327	5.65697	5.71738	-1.05273	0.00486058	0.0617042
Phospho1	1	4.28026	4.39662	4.15496	4.64361	4.69416	4.46964	4.59216	-1.04383	0.00712556	0.0802266
Sox9	1	6.01868	6.13328	5.79716	6.44209	6.78207	6.47517	6.26246	-1.04354	0.000385493	0.00999248
F11r	1	6.50646	6.92097	7.02328	7.39257	7.45479	7.38423	7.42602	-1.04284	2.57531e-05	0.00120309
Nrp	1	4.58675	4.49862	4.51772	5.0623	4.86674	4.92186	4.71287	-1.04019	0.00416879	0.0559465
Prg4	1	7.43541	7.49573	7.46504	8.05248	7.69208	8.22379	8.23495	-1.03443	1.4486e-05	0.000765253
Gpd2	1	4.68141	4.7343	4.63723	5.03284	5.24435	4.79404	5.08966	-1.02999	0.00388775	0.0536821
Tes	1	6.24425	6.91518	6.42365	7.28504	7.22904	6.68085	7.17604	-1.02285	0.00271291	0.0415947
H19	1	9.54724	9.66746	8.78007	9.98144	9.60122	10.0683	10.3683	-1.01619	0.00313552	0.0461949
Thsd4	1	5.34446	5.63668	5.858	6.10437	6.00756	6.25536	6.053	-1.01507	0.00115516	0.0225275
Arhgef5	1	6.08821	6.37123	6.68324	7.03093	6.60155	7.14006	6.93953	-1.00757	0.00170312	0.0297808
Ccnb1	1	5.82297	6.23542	5.79845	6.54063	6.60552	5.88709	6.68352	-1.0028	0.00675328	0.0774278
Krt19	1	7.7257	8.34117	8.87164	9.0108	8.75736	9.18239	9.10941	-0.995962	0.00625123	0.0728728
Tmem51	1	4.87309	5.07133	5.07124	5.36796	5.44112	5.52609	5.28043	-0.995912	0.00138894	0.0254978
Frmd4b	1	5.35013	5.56329	6.09819	6.10764	6.20754	6.30775	6.14036	-0.992954	0.00710991	0.0801947
Mical2	1	8.80532	9.41866	8.81012	9.80623	9.70027	9.447	9.6931	-0.992478	0.000190974	0.00572008
Hmgb3	1	4.67542	4.83403	4.77435	5.22997	5.00024	4.96095	5.26005	-0.992253	0.0040263	0.0546949
Vill	1	5.18658	5.56894	5.59341	5.89499	5.67115	6.12962	5.91536	-0.991458	0.00312942	0.0461949
Cblb	1	4.31303	4.43051	4.24277	4.65993	4.61143	4.71512	4.60549	-0.990447	0.00747734	0.0829932
Sema3f	1	6.81115	7.24926	7.52551	7.89217	7.73861	7.9011	7.66506	-0.989399	0.00056681	0.0129972
Sdc1	1	9.5573	10.1016	9.50603	10.3368	10.0485	10.5689	10.5012	-0.989005	0.000296575	0.00814281
Runx2	1	6.25781	6.6112	6.03389	7.01707	6.63374	6.52839	7.09199	-0.988278	0.00316785	0.0463877
Zfpm1	1	8.04569	8.58567	8.41561	9.06063	8.82589	8.97705	9.01161	-0.986511	1.5867e-05	0.000824296
Anxa8	1	7.16941	7.63477	7.84266	8.12063	8.16085	8.36953	7.97597	-0.986244	0.000452408	0.0112161
Plaur	1	8.6993	9.13696	8.71409	9.4442	9.561	9.33879	9.55061	-0.984637	4.76333e-06	0.000315745
Sema4b	1	5.08238	5.38902	5.45245	5.80459	5.67683	5.69544	5.78951	-0.984393	0.00110754	0.0218368
Smim3	1	8.18765	8.43669	7.9677	8.85527	8.79558	8.59784	8.95387	-0.983635	1.29744e-05	0.000706261
Mapkapk3	1	7.42489	7.82647	8.07552	8.47418	8.30814	8.50968	8.25672	-0.97961	0.000192417	0.00574142
Syce2	1	4.74689	5.00496	4.96962	5.11715	5.27993	5.48145	5.27816	-0.977576	0.00401036	0.0546352
Vcam1	1	7.92177	7.82031	7.88901	8.58586	8.52422	8.33377	8.3711	-0.977174	1.99159e-08	3.48568e-06
Serp2	1	4.51708	4.69609	4.5747	4.95851	4.89773	4.90264	4.98125	-0.969603	0.0040629	0.0550514
Cdt1	1	5.3672	5.9811	5.47278	6.26551	5.96676	5.89507	6.18765	-0.967532	0.00668031	0.0769435
Slc25a37	1	5.25252	5.17287	5.49451	5.74453	5.69766	5.76931	5.7422	-0.96519	0.000833933	0.0177264
Fcor	1	5.92648	5.80923	6.15482	6.22465	6.40366	6.60551	6.55839	-0.963954	0.000583065	0.0133455
Akr1c18	1	5.44209	5.14178	5.09391	5.69564	5.82485	5.53917	5.49993	-0.962004	0.00339585	0.0486453
Epb41l4aos	1	6.49149	6.39934	6.69075	7.06263	6.81808	7.15502	7.14803	-0.958583	8.54407e-05	0.00303036
Trmt112	1	5.60262	5.4972	5.29414	5.71233	6.03566	5.96133	5.87219	-0.952597	0.0013149	0.0246445
Rin1	1	5.2065	5.60497	5.65189	5.92066	5.79489	5.9447	6.06263	-0.950822	0.00262253	0.0407523
Cela1	1	5.95422	6.03364	6.3223	6.42905	6.51836	6.75182	6.67516	-0.94864	0.000457951	0.0113088
Scarb1	1	5.73415	5.97177	5.88035	6.18401	6.33304	6.3314	6.42568	-0.94581	0.000146185	0.0046809
Ctf1	1	4.47898	4.54539	4.70715	4.88325	5.02224	4.83001	4.88027	-0.938223	0.00763445	0.0840724
Tinagl1	1	6.71819	7.14047	7.1653	7.69608	7.31139	7.5891	7.58523	-0.936565	0.000306932	0.00833576
2200002D01Rik	1	7.25222	7.4078	7.31004	7.87784	7.75133	7.86352	7.94319	-0.931881	1.77715e-07	2.06018e-05
Cenpa	1	7.65857	8.37804	7.67105	8.5235	8.52984	8.42928	8.5789	-0.931762	0.00132078	0.0246671
Ogt	1	5.99108	5.69896	5.64224	6.36412	6.20757	6.12148	6.24026	-0.930636	0.000685909	0.0150924
Mapk1ip1l	1	4.97016	5.21504	5.25018	5.69045	5.51987	5.43605	5.45771	-0.925277	0.00295958	0.0443567
Ezh2	1	5.57032	5.50257	5.38738	6.06384	5.90663	5.72947	5.87655	-0.921421	0.000883015	0.0185492
Speg	1	6.88187	7.30393	7.26638	7.68735	7.50444	7.74419	7.797	-0.916366	0.000125355	0.00411926
Rbbp8	1	6.02048	6.09179	6.2344	6.64835	6.61125	6.60277	6.45079	-0.91461	7.48259e-05	0.00280485
Dock5	1	4.93573	5.31967	5.20451	5.67526	5.53189	5.39494	5.52962	-0.913519	0.0045348	0.0590184
Mif	1	10.0299	10.6	9.85846	10.8032	10.9285	10.4977	10.8742	-0.907427	0.00127369	0.024125
Col4a5	1	6.0877	6.21086	6.54261	6.66772	6.87157	6.68891	6.82756	-0.905862	0.000618179	0.0137715
Chaf1b	1	5.90996	6.49271	5.94117	6.70708	6.53103	6.41107	6.73931	-0.904361	0.00461301	0.0597876
Zfp428	1	5.93727	6.44478	6.13802	6.7751	6.60887	6.49271	6.69496	-0.901461	0.00116135	0.0226129
Hmox1	1	8.58163	8.48707	8.46905	9.0379	9.06779	8.68986	9.35867	-0.899035	0.000118792	0.00395552
Plpp2	1	6.06121	6.58159	6.4998	6.98148	6.82673	6.76187	6.90546	-0.897366	0.00102515	0.0207591
Acsl4	1	6.99144	7.15231	7.35361	7.80829	7.67042	7.64337	7.60301	-0.893688	2.54846e-05	0.00119501
Cemip2	1	6.0893	6.54415	5.98582	6.82913	6.45704	6.56311	6.86648	-0.89326	0.00479919	0.0613748
Vegfa	1	9.44615	9.84293	9.60066	10.1286	10.3587	10.2816	10.0026	-0.890341	1.81916e-05	0.000916227
Slc9a3r1	1	8.21152	8.7714	9.10725	9.22758	9.33107	9.33845	9.32068	-0.883347	0.00253292	0.03996
1810062G17Rik	1	4.81941	4.88739	4.86565	5.14332	5.12297	5.17269	5.33082	-0.88307	0.00507366	0.0630806
Kif26b	1	6.07721	6.50194	5.97343	6.78527	6.47128	6.67355	6.67862	-0.880599	0.00255561	0.040142
Ccrl2	1	7.1181	6.86197	7.38354	7.40895	7.79048	7.59646	7.73748	-0.876509	0.0008286	0.017643
Slc39a8	1	6.05926	6.49507	6.53839	6.78825	6.76757	7.07859	6.71229	-0.873634	0.00230793	0.0373325
Fcgr3	1	5.13673	5.305	5.08359	5.58644	5.60396	5.42249	5.5071	-0.868308	0.00283816	0.043019
Abcb1a	1	5.48169	5.7648	5.85771	6.05784	5.99744	6.35742	6.05505	-0.866612	0.00369979	0.051988
Csdc2	1	6.23408	6.20338	6.31699	6.74566	6.94862	6.24183	6.73041	-0.865728	0.00322244	0.0468583
Chst11	1	7.66358	8.3432	7.59681	8.54665	8.36669	8.61541	8.18204	-0.860613	0.00569821	0.0682356
Des	1	8.8622	9.61444	9.00351	9.913	9.81153	9.55888	9.67648	-0.857198	0.0025137	0.039764
Lin7c	1	5.38771	5.21545	5.07821	5.67989	5.68444	5.4564	5.5389	-0.853289	0.00516201	0.063548
Eno3	1	6.42457	6.5482	6.61915	7.17852	6.91325	6.97203	6.85953	-0.852255	0.000175915	0.00538499
Pcyt2	1	5.35807	5.76804	5.58617	5.9774	5.83848	6.08813	5.97217	-0.850533	0.00361051	0.0510198
Nedd9	1	5.36729	5.20698	5.27633	5.66123	5.63686	5.82363	5.48941	-0.850238	0.00366515	0.0516753
B4galt6	1	6.05117	6.3658	6.22409	6.66195	6.46603	6.8201	6.64734	-0.844245	0.000878842	0.018524
Nxph4	1	5.01647	5.15924	4.85519	5.43209	5.30393	5.19334	5.44607	-0.843894	0.00867532	0.0915809
Bach1	1	5.69836	5.68025	5.49016	6.15094	6.00118	6.01751	5.8739	-0.841248	0.00168475	0.029654
Dusp14	1	6.35247	6.38446	6.78851	6.88223	7.21307	6.81339	6.94122	-0.83715	0.0027122	0.0415947
Scd1	1	6.66689	6.5826	6.83663	7.22592	7.21935	6.85364	7.26242	-0.833916	0.000485023	0.0117456
Snta1	1	7.5566	8.18901	7.94443	8.45067	8.37387	8.30687	8.54664	-0.831946	0.000930092	0.0192158
Ammecr1	1	6.16263	6.2869	6.31203	6.76633	6.57492	6.69529	6.68516	-0.829023	0.00015651	0.00494566
Clcf1	1	7.19973	7.53794	7.37108	7.74025	7.79686	7.85206	8.01181	-0.828109	7.95085e-05	0.00292942
Spp1	1	11.5444	12.1151	11.2935	12.2227	12.3246	11.7852	12.5084	-0.828064	0.00911856	0.0954552
Ahcy	1	6.67508	7.04862	6.77787	7.44222	7.23418	7.09284	7.38501	-0.826781	0.00059703	0.0135906
Hs3st1	1	6.84816	7.12043	6.57658	7.24556	7.27268	7.31968	7.45858	-0.826308	0.00113959	0.0222932
Hlx	1	5.48455	5.92023	5.74713	6.22391	5.93257	6.23868	6.05735	-0.823415	0.00603624	0.0710948
Flrt2	1	8.10376	8.00008	8.22203	8.8375	8.46302	8.53803	8.55645	-0.821691	4.20974e-05	0.00179272
Cald1	1	9.41463	9.09097	8.74529	9.66287	9.83835	9.4387	9.54051	-0.820463	0.00168876	0.029654
Stx3	1	5.51943	5.36305	5.42906	5.76489	5.68761	5.87617	5.90407	-0.819996	0.00275669	0.0421929
Nkain1	1	6.29302	6.46855	6.11657	6.92092	6.65944	6.70165	6.58176	-0.818739	0.00132951	0.0246965
Nt5c3	1	6.50254	6.20333	6.57599	7.05619	6.84273	6.74765	6.82367	-0.818636	0.00109598	0.0216848
Mtfr1	1	5.08941	5.2853	5.27851	5.65723	5.51397	5.57148	5.48517	-0.807649	0.00515966	0.063548
Gata6	1	7.66168	7.90962	8.20557	8.36245	8.10484	8.75282	8.41467	-0.803601	0.00452493	0.0589916
Paxbp1	1	6.17831	6.10878	6.25043	6.58145	6.48297	6.58172	6.70141	-0.795578	0.000390636	0.0100426
Capza1	1	6.55917	6.37559	6.26307	6.87391	6.97798	6.36361	6.96792	-0.79446	0.00732078	0.0818359
Gcnt2	1	5.41182	5.74015	5.94126	6.1185	6.01542	6.13959	6.09759	-0.794208	0.0085953	0.0911204
Cystm1	1	5.93253	5.83887	6.2281	6.31708	6.26546	6.38569	6.63702	-0.793018	0.00568689	0.0681991
Mxi1	1	6.1336	6.34669	6.03594	6.47356	6.65043	6.7907	6.37211	-0.790772	0.00324162	0.0470279
Slc45a3	1	5.49958	5.91968	5.83759	6.22865	6.123	6.11704	6.06001	-0.784434	0.00509707	0.0631374
Efna5	1	7.28205	7.41683	7.4747	7.86511	7.7705	8.01284	7.72563	-0.781659	6.03578e-05	0.00235414
Smad1	1	6.18657	6.47901	6.07056	6.92131	6.62094	6.31448	6.68621	-0.780218	0.00974736	0.0991365
Gale	1	5.4896	5.88078	5.69562	6.15332	6.03922	5.94243	6.0736	-0.774501	0.00503635	0.0628007
1700017B05Rik	1	6.37592	6.62086	6.52163	6.97697	6.76483	7.09144	6.83852	-0.774205	0.000923919	0.0191198
Xpr1	1	6.12334	6.25715	6.26344	6.7105	6.58009	6.58214	6.55224	-0.771898	0.000415609	0.0105546
Map4k4	1	8.72745	8.92337	8.75242	9.29173	8.95342	9.5426	9.24537	-0.763858	0.000653958	0.0144656
Mri1	1	6.18307	6.33559	6.64169	6.79883	6.82829	6.63336	6.91781	-0.756407	0.00393252	0.0540452
Foxs1	1	7.01076	7.15746	6.81362	7.4086	7.24365	7.40211	7.61636	-0.754853	0.00117655	0.0227672
Ndrg2	1	8.17571	8.42782	8.51937	8.80395	8.62869	9.01814	8.87723	-0.747406	0.000407318	0.0103651
Steap1	1	6.75827	7.05331	6.71114	7.4174	7.31589	6.91096	7.32323	-0.745865	0.00423863	0.0566962
Prkcd	1	7.73808	7.93595	7.78853	8.3197	8.18247	8.20634	8.33775	-0.74482	1.43188e-05	0.000760908
Klf5	1	6.04475	6.30847	5.97188	6.52052	6.25819	6.6792	6.48197	-0.742728	0.00683514	0.0780802
Cnot6	1	6.50567	6.23141	6.23268	6.73448	6.79776	6.47347	6.82057	-0.740283	0.00323786	0.0470279
Adss	1	6.93499	6.78133	6.9478	7.41853	7.31318	7.09465	7.3438	-0.739728	0.000389557	0.0100355
Ptk2b	1	7.45544	7.66587	7.75777	8.07878	8.1524	8.08778	7.92942	-0.737545	0.00014867	0.00474833
Cd44	1	7.70085	7.82091	7.85713	8.29371	8.32092	8.14362	8.13853	-0.735863	2.14973e-05	0.00103518
Pdlim7	1	8.69783	9.2093	8.75195	9.27998	9.55937	9.01081	9.52686	-0.733149	0.00630422	0.0732858
Igf2bp2	1	6.53606	6.69962	6.45985	6.90566	6.69922	7.297	6.8841	-0.733097	0.00787485	0.0858057
Nudt7	1	5.45044	5.31064	5.25943	5.55398	5.69592	5.65673	5.73698	-0.732073	0.00863848	0.0914233
Tnks2	1	6.62352	6.59777	6.4953	7.13121	7.10795	6.53473	6.96461	-0.727504	0.00730052	0.0816824
Ddit4	1	9.70805	10.0477	9.65982	10.3727	10.3731	10.0129	10.2975	-0.722042	0.000719057	0.0157113
Frrs1	1	7.05025	7.00999	7.17539	7.50159	7.37828	7.60034	7.46196	-0.712972	0.000192604	0.00574142
Ch25h	1	7.21548	7.67908	7.38099	7.98998	7.67748	7.81937	7.90491	-0.712864	0.00248719	0.0396125
H2az1	1	7.32735	7.48031	7.17505	7.8352	7.80484	7.35763	7.87949	-0.707359	0.00426453	0.0569211
Zdhhc12	1	6.802	7.05696	6.95454	7.35384	7.26022	7.4241	7.29332	-0.704465	0.00039417	0.0101127
R3hdm1	1	5.92991	5.88709	5.8309	6.18545	6.29448	6.1887	6.21228	-0.702778	0.00236819	0.0382084
Atp9a	1	7.76115	8.16816	8.17974	8.44435	8.27328	8.79454	8.31571	-0.701347	0.00708918	0.0801052
Ap2s1	1	10.251	10.6965	10.3298	10.9262	10.9302	10.7684	10.9156	-0.698776	0.000422742	0.010714
Sec61a2	1	6.21632	6.17248	5.99666	6.55258	6.54964	6.18908	6.58155	-0.698688	0.00677799	0.0775689
Ppp1r13l	1	7.1861	7.58107	7.46971	7.7771	8.12938	7.71169	7.61203	-0.69793	0.00698932	0.0792629
Cxcl5	1	8.70409	8.99113	8.26292	9.08946	9.08501	9.02556	9.26201	-0.691034	0.00811125	0.0873313
Prickle1	1	7.75109	7.96961	7.95322	8.42661	7.96367	8.43076	8.35107	-0.690306	0.0025342	0.03996
Sf3b4	1	6.74012	6.90994	6.80682	7.19159	7.36238	6.80516	7.31165	-0.688501	0.00723242	0.0812212
Grsf1	1	6.84591	6.61326	6.46707	7.08996	7.05568	6.83172	7.07962	-0.678245	0.00448445	0.0587909
Pafah1b3	1	7.83946	8.23004	7.87715	8.32708	8.48108	8.20474	8.54486	-0.674056	0.00261646	0.0407438
Pvr	1	8.46746	8.67589	8.50404	8.71623	9.19879	9.01535	8.861	-0.670352	0.0016773	0.029654
Map2k1	1	8.19167	8.20802	8.06966	8.59635	8.713	8.44269	8.46169	-0.669903	0.000154065	0.00488329
H2-DMb1	1	6.98117	7.29405	7.49084	7.5018	7.8649	7.61009	7.61066	-0.665583	0.00886193	0.09308
Ccl24	1	6.49305	6.47071	6.47227	6.86233	6.9434	6.73354	6.745	-0.663536	0.00144955	0.0264168
Hmgcr	1	5.95528	5.88133	5.82524	6.14649	6.34949	6.05166	6.24392	-0.662148	0.00780133	0.0853461
Galnt11	1	6.07	6.24677	6.28965	6.53916	6.52682	6.42642	6.65042	-0.661842	0.00390502	0.0538445
Stx1a	1	5.96387	5.89628	5.95317	6.24877	6.28524	6.3578	6.1474	-0.655902	0.00484716	0.0617042
Slc7a2	1	7.33679	7.68364	7.50327	7.93919	7.86339	8.01804	7.7454	-0.651714	0.00168728	0.029654
Snx5	1	7.46381	7.06657	7.16683	7.68206	7.66187	7.48784	7.62809	-0.647332	0.00314492	0.0462342
Nudt14	1	6.30386	6.56972	6.31945	6.78045	6.70678	6.7522	6.71449	-0.646987	0.00313215	0.0461949
Plekhb2	1	6.41795	6.53506	6.66643	6.94421	6.87984	6.9684	6.75244	-0.644922	0.00319583	0.0466882
Tpi1	1	10.3395	10.8799	10.4981	10.914	11.172	10.8576	11.0513	-0.642089	0.00462698	0.0599067
Safb2	1	7.17288	6.98434	7.03755	7.32848	7.34256	7.53677	7.51755	-0.641437	0.00134552	0.0248832
Acot7	1	7.52357	7.79361	7.60574	7.99578	7.92269	8.03343	8.12078	-0.638577	0.000616805	0.0137715
Prkab1	1	7.10291	7.39109	7.42281	7.62997	7.50003	7.80556	7.76746	-0.636293	0.00407252	0.0551221
Adcyap1r1	1	7.29677	7.4761	7.14572	7.68741	7.76673	7.78631	7.43768	-0.634529	0.00452512	0.0589916
1110038B12Rik	1	8.59447	8.5776	8.36508	8.89505	8.74856	9.0083	8.95956	-0.63404	0.000396075	0.0101408
Rad21	1	7.51846	7.60614	7.35687	7.95533	7.92201	7.60256	7.91669	-0.626142	0.00270477	0.0415947
Zwint	1	8.28507	8.17709	8.24065	8.57306	8.79025	8.48324	8.55621	-0.624576	0.000434156	0.0109149
Vapa	1	7.70697	7.51813	7.58425	8.03079	8.04847	7.69403	8.06245	-0.623534	0.00243722	0.0390705
Ccdc9b	1	6.46927	6.49803	6.58952	6.94632	6.63242	6.91417	6.90125	-0.623248	0.00614278	0.0719435
Ptger3	1	7.82808	7.88728	8.16151	8.33069	8.38952	8.10321	8.49968	-0.622893	0.00415083	0.0559402
Isyna1	1	9.48281	9.69236	9.90039	10.0534	10.0996	10.2197	10.0033	-0.621201	0.00119212	0.0229975
Bhlhe40	1	9.45326	9.42149	9.56326	9.84533	10.0262	9.65484	9.89981	-0.613885	0.000445254	0.0111269
Lacc1	1	6.47736	6.24362	6.27048	6.67872	6.77302	6.61885	6.53103	-0.613279	0.00809641	0.0873313
Rai14	1	6.32226	6.2554	6.19001	6.5653	6.58716	6.50242	6.61908	-0.611744	0.00392389	0.0539985
Ppfibp1	1	8.31863	8.1362	8.32581	8.69328	8.61182	8.60552	8.63108	-0.61172	0.000101174	0.00348954
Ptgs1	1	8.31232	8.69983	8.75957	8.92863	8.92237	9.22013	8.82261	-0.60979	0.00854912	0.0907076
Ndrg1	1	9.47898	9.44756	9.65138	9.71296	9.88088	10.2575	9.70773	-0.608889	0.00817389	0.0877677
Casp6	1	7.12015	6.92143	6.94833	7.2736	7.30583	7.21143	7.53082	-0.608488	0.00455115	0.0591696
Gtf2e2	1	6.64745	6.67536	6.74554	7.12697	6.97354	6.99246	6.97031	-0.606031	0.00205195	0.0344703
Sox4	1	7.00445	6.7127	6.95751	7.14012	7.33469	7.03701	7.38894	-0.605704	0.00953723	0.0979791
Ipo7	1	6.90742	6.81991	6.6435	7.29252	7.1381	7.03998	7.00984	-0.605528	0.00623349	0.0728015
Arhgef12	1	8.37182	8.65406	8.82646	8.9408	8.86189	9.22266	8.93098	-0.59058	0.00852679	0.0905475
Ptgis	1	11.0405	11.3624	11.5714	11.7542	11.691	11.8266	11.6104	-0.588481	0.00485352	0.0617042
Rnf149	1	9.30576	9.8314	9.3462	9.92707	9.75345	9.98404	9.88909	-0.588149	0.00965366	0.0987801
Eno2	1	7.71873	7.6673	7.80794	8.05775	7.97996	8.26055	8.01941	-0.58728	0.00133277	0.0247203
Smad3	1	7.45745	7.57246	7.56282	8.01464	7.70076	7.92492	7.83606	-0.586548	0.00220649	0.0360208
Glb1	1	8.40273	8.59311	8.65998	8.90064	8.86521	9.03339	8.85802	-0.584947	0.000604542	0.0136585
Psip1	1	7.14381	7.29847	7.35759	7.55807	7.55761	7.60768	7.67867	-0.580057	0.00155965	0.0279926
Snrpg	1	7.03182	7.20406	6.95049	7.54683	7.28477	7.40551	7.28636	-0.569984	0.00696418	0.0790495
Rhob	1	9.51399	9.61244	9.55585	9.99543	9.92122	9.80634	9.92525	-0.564449	4.90026e-05	0.00198548
Rcor1	1	6.52692	6.45095	6.43496	6.79333	6.7951	6.57489	6.86172	-0.557531	0.00951335	0.09795
Clic1	1	10.6152	10.904	10.6732	11.1001	11.1467	11.0572	11.0632	-0.557329	0.000368736	0.0096581
Phpt1	1	7.5254	7.54348	7.46039	7.74957	7.88117	7.64109	7.98655	-0.54249	0.00499973	0.0627807
Vdac1	1	8.90444	8.77315	8.9307	9.16484	9.24466	9.21275	9.19625	-0.537358	0.000157774	0.0049507
Map1b	1	7.54849	7.69939	7.56705	8.00297	7.83634	7.75711	8.02606	-0.526085	0.00518614	0.0636574
Kiz	1	8.05897	8.20786	8.48571	8.57789	8.60263	8.5995	8.54586	-0.521285	0.00809014	0.0873313
Hnrnpk	1	9.39365	9.06793	9.1449	9.56027	9.59879	9.33641	9.62018	-0.518169	0.00658078	0.0760068
Lgmn	1	9.67075	9.74473	9.88534	10.0856	9.89948	10.1981	10.1826	-0.517275	0.00294254	0.0442264
Prmt1	1	8.8756	9.15539	8.84892	9.29266	9.20831	9.25097	9.37316	-0.50822	0.00399785	0.054562
Pxn	2	8.94863	9.03518	9.10832	8.65189	8.85893	8.83897	8.49918	0.500836	0.00867025	0.0915809
Npdc1	2	10.2921	10.2629	10.4365	9.91695	10.0675	10.1883	9.83546	0.508002	0.00452803	0.0589916
Igfbp7	2	14.7479	14.6498	14.7394	14.2913	14.5967	14.2115	14.3936	0.509097	0.00348925	0.0495861
Tm9sf4	2	7.84772	7.85251	7.86584	7.61787	7.49003	7.63357	7.4754	0.514103	0.00206791	0.034646
Samhd1	2	7.64037	7.65788	7.91393	7.42232	7.52879	7.49947	7.3058	0.517943	0.00942591	0.0974071
Prrx2	2	9.25656	9.26877	9.25905	8.9387	9.05924	8.85996	8.86856	0.519233	0.000486	0.0117466
Bcl3	2	9.27035	9.26828	9.46316	8.7809	9.12838	9.17724	8.91894	0.520871	0.00932	0.0967549
St6galnac6	2	7.78419	7.87982	7.92533	7.57047	7.47379	7.54613	7.64217	0.522903	0.0021896	0.0360208
Prcp	2	7.53422	7.51869	7.48325	7.13286	7.37925	7.14386	7.14925	0.523376	0.00672878	0.0772884
Hsd17b4	2	7.71155	7.42803	7.6956	7.33833	7.29293	7.32715	7.31355	0.525974	0.00511857	0.0631374
Ccnd2	2	8.58756	8.45176	8.54654	8.38383	8.24657	8.01138	8.14148	0.528663	0.00519311	0.0636805
Adamts4	2	9.6068	9.60913	9.71557	9.28291	9.28355	9.43359	9.24432	0.530262	0.000260838	0.00735517
Fbln2	2	12.8496	13.2535	13.0171	12.6153	12.7752	12.7948	12.6407	0.530967	0.00322149	0.0468583
Castor1	2	7.20201	7.26695	7.31477	6.98538	7.02103	6.87456	6.94823	0.533622	0.00372645	0.052187
Plppr3	2	7.44892	7.43072	7.66055	7.03396	7.27108	7.24321	7.28437	0.534279	0.00873312	0.0919486
Dgcr2	2	7.34541	7.50578	7.50237	7.14491	7.1182	7.22491	7.10543	0.536557	0.00291965	0.0439881
Cbx6	2	9.65094	9.79599	9.75842	9.40066	9.43422	9.39794	9.35543	0.536842	6.23814e-05	0.00241801
Adcy3	2	7.45858	7.73669	7.61229	7.25769	7.18674	7.49345	7.25798	0.53818	0.00981343	0.0994852
Fam3a	2	7.03342	6.96048	7.00929	6.72943	6.75766	6.6736	6.6578	0.53947	0.00427979	0.0570032
Vasn	2	9.77747	9.91666	9.83715	9.37523	9.70872	9.49989	9.3939	0.539527	0.00249002	0.0396125
S100a6	2	13.6509	13.2658	13.3296	12.8772	13.1321	13.2398	13.0197	0.545722	0.00674852	0.0774278
Tspan17	2	7.8318	8.02445	7.9295	7.57292	7.6841	7.60028	7.56028	0.546026	0.00142334	0.026053
Grasp	2	6.83961	6.91814	6.80512	6.48101	6.44681	6.64055	6.67638	0.547622	0.00961983	0.0986042
Stx2	2	7.90958	7.91637	7.94208	7.50276	7.71937	7.64848	7.50256	0.549898	0.00184605	0.0318355
Sigmar1	2	9.87043	10.1837	9.96015	9.75254	9.806	9.54738	9.52971	0.551219	0.00400063	0.054562
Nbl1	2	11.3668	11.6183	11.6582	11.1167	11.4766	11.0867	11.0618	0.551285	0.00807713	0.0873313
Antxr1	2	9.61113	9.53024	9.58224	9.23828	9.23291	9.32405	9.11085	0.553188	0.000124519	0.00411926
Kctd17	2	10.2353	10.383	10.1531	9.90599	9.89354	9.93769	9.89763	0.554259	8.40903e-05	0.00301665
Rap2a	2	8.25916	8.1727	8.02552	7.74133	7.92675	7.7034	7.89525	0.555326	0.00282767	0.0429858
P3h3	2	9.53694	9.52855	9.4413	9.04757	9.14127	9.31039	9.10442	0.558113	0.000370101	0.00967361
Cnpy3	2	8.75764	8.92346	8.85347	8.60858	8.53474	8.25902	8.55759	0.558631	0.00251542	0.039764
Zbtb20	2	8.68002	8.60656	8.65257	8.30437	8.34847	8.45561	8.08723	0.55916	0.00207162	0.034646
Tpst1	2	9.16039	8.83859	8.80477	8.59148	8.68397	8.57442	8.54538	0.560442	0.00265291	0.041107
Epb41l2	2	8.94042	8.8655	8.85686	8.55387	8.5733	8.51911	8.51906	0.56071	4.77179e-05	0.00194602
Mien1	2	9.4759	9.17056	9.17958	8.94306	8.99032	8.93981	8.86103	0.561848	0.00121066	0.0232833
Tuba1a	2	12.1064	12.2182	11.9136	11.7777	11.7444	11.6062	11.758	0.562141	0.000437411	0.0109747
Ccnyl1	2	7.28296	7.42492	7.30557	6.90022	7.18161	7.00546	6.95531	0.563499	0.00579335	0.0690131
Nucb2	2	9.32399	9.14052	9.16952	8.83431	8.99551	8.85335	8.75894	0.565945	0.000617411	0.0137715
Lamb2	2	10.1661	10.378	10.3456	9.86152	9.83615	10.1644	9.86469	0.567857	0.00191789	0.0329022
Medag	2	10.2858	10.2282	10.0908	9.87192	9.91874	9.76451	9.80645	0.568707	0.000100049	0.00346983
Bloc1s1	2	10.5061	10.3816	10.4778	10.0093	10.1724	10.1314	10.0539	0.569878	3.7713e-05	0.00166843
Cyth3	2	8.13041	7.82004	8.16043	7.63795	7.67753	7.78175	7.74339	0.572042	0.00305308	0.0453974
Adamts1	2	10.4221	10.0426	10.2206	9.66979	10.0206	10.0265	9.72347	0.577409	0.00717833	0.0807481
Fcgrt	2	10.2054	9.95794	10.2681	9.67411	9.9049	9.82645	9.71863	0.5784	0.00102635	0.0207591
Ahnak	2	10.3881	10.1609	10.5105	9.9489	9.96903	10.1577	9.87377	0.583172	0.00155327	0.027941
S100a16	2	11.2716	11.5106	11.2217	10.9608	11.2031	10.6634	10.9652	0.584695	0.00712497	0.0802266
Dennd2a	2	7.50524	7.47154	7.41891	7.14015	7.10808	7.21541	7.08123	0.586053	0.000748521	0.0161577
Aamdc	2	7.02149	6.85123	7.02613	6.56792	6.73608	6.56855	6.71403	0.586804	0.00473647	0.0608836
Mycbp2	2	7.82489	7.44016	7.46627	7.18288	7.3842	7.14837	7.27275	0.587051	0.0091593	0.0956417
Rps4l	2	7.95824	8.05821	7.72254	7.59619	7.71593	7.47485	7.47335	0.587584	0.0045276	0.0589916
Lynx1	2	7.21849	7.3615	7.40471	6.89951	7.13479	7.06182	6.86876	0.58853	0.00470248	0.0605088
Ifi35	2	7.93627	7.9464	8.13913	7.56826	7.74246	7.70931	7.6211	0.588877	0.00100375	0.0204008
Ttc28	2	8.01147	8.07028	8.29976	7.69726	7.89199	7.89725	7.6201	0.589001	0.00402785	0.0546949
Agpat4	2	7.85514	8.04586	7.79635	7.53492	7.52651	7.51902	7.63427	0.589669	0.00099567	0.0203384
Sema6c	2	6.76676	6.69408	6.44061	6.34154	6.28893	6.4045	6.30698	0.590444	0.00968911	0.0987876
Fam189b	2	7.49918	7.26234	7.48355	6.91376	7.2314	7.17116	6.99458	0.591041	0.00690376	0.0785059
Dhrs7	2	8.33155	8.06662	8.31906	7.7547	8.02761	7.94317	7.80887	0.595036	0.00249406	0.0396264
Pigk	2	7.48778	7.6213	7.62882	7.22889	7.22945	7.34529	7.16239	0.59566	0.000885261	0.0185566
Vmac	2	6.82539	6.70147	7.01003	6.46387	6.57548	6.57801	6.51885	0.59577	0.00583185	0.069274
Timp2	2	12.4524	12.0537	12.516	11.8269	11.9924	12.1814	11.8587	0.596061	0.00574768	0.0685996
Pink1	2	8.58559	8.17455	8.54215	7.9661	8.05152	8.26671	8.05822	0.596478	0.00535128	0.0651843
Olfml2b	2	9.13391	9.3844	9.16106	8.72626	8.94311	9.07749	8.64162	0.596636	0.00501045	0.0627807
Man1c1	2	7.19176	7.33873	7.06677	6.80078	6.92614	7.01481	6.74509	0.597068	0.00551318	0.0665622
Kif13b	2	6.54763	6.4089	6.54047	6.15028	6.22932	6.22409	6.17643	0.598247	0.00504018	0.0628007
Zadh2	2	7.51283	7.33207	7.54187	7.25207	7.18292	7.10096	6.92824	0.598687	0.0043664	0.0577879
Trappc9	2	7.14422	7.54617	7.29125	6.97939	6.88581	7.13347	6.99786	0.600649	0.00738669	0.0823689
Socs3	2	11.4331	11.0485	11.3311	10.6964	10.8662	11.1864	10.769	0.601476	0.00765529	0.0841477
Aldh1l1	2	6.45406	6.39091	6.3677	5.97972	6.20536	6.08495	6.09311	0.607864	0.00744509	0.0828136
Mcl1	2	9.79423	9.4361	9.70668	9.0688	9.4921	9.29585	9.18401	0.609608	0.00435066	0.0576405
Ltbp2	2	8.68796	9.10145	8.67924	8.53528	8.61508	8.24526	8.40974	0.611673	0.00752942	0.0833242
Gpsm3	2	7.95987	7.79395	8.02778	7.4651	7.55573	7.84063	7.38386	0.613083	0.00605343	0.0711671
Ftl1	2	13.0118	12.488	12.9538	12.4171	12.4053	12.5994	12.3367	0.615018	0.00387367	0.0536487
Dnm1	2	8.09802	8.05644	8.07823	7.47884	7.80635	7.86418	7.65766	0.619173	0.00184439	0.0318355
Tcf7l2	2	6.91071	6.77716	6.81033	6.62777	6.4753	6.43507	6.45163	0.619483	0.00288756	0.043557
Ifngr1	2	7.79184	7.35894	7.54878	7.28339	7.24486	7.20981	7.15255	0.622347	0.00363387	0.0512921
Dennd1a	2	6.65837	6.68628	6.93722	6.41273	6.38408	6.53311	6.4301	0.623539	0.00477997	0.061254
Man2a2	2	8.1651	8.22223	8.3765	7.78653	7.85868	7.94576	7.93976	0.62612	0.000253405	0.00717791
Tbkbp1	2	6.66558	6.52481	6.73951	6.2247	6.37316	6.48687	6.18781	0.626697	0.00710471	0.0801947
Frmd6	2	8.68248	8.55331	8.75035	8.18843	8.28691	8.51868	8.10176	0.626761	0.00184057	0.0318286
Nkd2	2	8.63882	9.05782	9.00262	8.65116	8.29447	8.51147	8.61608	0.627482	0.00476604	0.0611381
Agtrap	2	8.0094	8.10088	8.17443	7.6146	7.71998	7.93723	7.59954	0.629967	0.00125572	0.0239295
Adarb1	2	6.12708	6.1782	6.08962	5.78394	5.93043	5.82091	5.74044	0.63039	0.00842868	0.0896577
Pdxk	2	6.76342	6.81521	6.75691	6.34756	6.5893	6.44948	6.34464	0.632248	0.00368095	0.0518397
Ppp1r15a	2	10.2292	9.99777	10.2884	9.51347	9.75217	10.0801	9.67735	0.63519	0.0054918	0.0664321
Tle2	2	6.27101	6.22142	6.15138	5.78139	5.8632	5.96488	6.00844	0.635895	0.00753151	0.0833242
Slc4a3	2	7.10621	7.1043	7.21078	6.67532	6.7185	7.03201	6.73125	0.636232	0.00341626	0.0487703
Ctsb	2	8.07017	7.84562	8.2487	7.58707	7.794	7.78556	7.57436	0.636324	0.00277532	0.0424261
Tnfsf12	2	9.31245	8.97229	9.36273	8.80004	8.87523	8.80048	8.84836	0.638597	0.000493595	0.0118842
Lamb1	2	10.2533	10.4557	10.2489	9.85292	9.80437	10.1482	9.82789	0.639609	0.00061244	0.0137662
Limk1	2	7.74542	7.95806	7.82179	7.47685	7.59217	7.4845	7.29027	0.639614	0.00112151	0.0220775
Pttg1	2	7.52779	7.3763	7.65618	6.97838	7.31214	7.24832	7.06768	0.63986	0.00379898	0.0529419
Pi4ka	2	7.60794	7.65363	7.68134	7.16681	7.23566	7.50414	7.20023	0.640021	0.00121426	0.0233168
Rab3d	2	8.26133	8.2583	8.3289	7.79563	8.08294	7.95131	7.70846	0.644308	0.00108619	0.0215859
Selenbp1	2	7.39908	7.0208	7.23807	6.80595	6.99292	7.01608	6.63083	0.644466	0.00944607	0.0974174
Ctsf	2	7.62771	7.50108	7.865	7.21495	7.51824	7.24639	7.17567	0.645028	0.00537819	0.0653104
Tyro3	2	6.76342	7.17291	6.82924	6.40821	6.65937	6.69737	6.54608	0.649053	0.00968939	0.0987876
Tmem205	2	8.46864	8.25047	8.37349	7.98687	8.04171	7.91294	7.95093	0.649503	8.19227e-05	0.0029816
Cpxm1	2	12.7418	13.1434	12.7157	12.1524	12.6139	12.7038	12.2749	0.655068	0.00953966	0.0979791
Gpr153	2	9.29559	9.19808	9.02435	8.64436	8.77757	8.87211	8.78094	0.656544	0.000124819	0.00411926
Tap2	2	8.13886	8.29399	8.41518	7.75054	7.9232	8.15409	7.69343	0.65804	0.00360666	0.0510198
Mon1a	2	6.10376	6.0176	6.02976	5.70712	5.65679	5.83636	5.76547	0.661745	0.00574148	0.0685996
Pcolce	2	12.6803	12.7483	12.5584	12.176	12.4032	12.0703	12.2619	0.664981	7.9553e-05	0.00292942
Tob2	2	8.64738	8.33403	8.69183	8.06016	8.21881	8.39431	7.93646	0.665181	0.00382508	0.0532112
Sgce	2	8.80864	8.5331	8.74949	8.23317	8.47269	8.28184	8.16307	0.66629	0.000586672	0.0134035
Tusc2	2	7.04523	6.65531	6.9153	6.40679	6.68441	6.61867	6.35696	0.666831	0.00918041	0.0957025
Nenf	2	10.3327	9.77394	10.3348	9.53236	9.73831	9.91397	9.7894	0.669579	0.0054364	0.0658893
Fam102a	2	6.90235	6.83442	6.96609	6.4516	6.62584	6.63043	6.43858	0.674119	0.00126027	0.0239796
Baiap2	2	9.16311	9.3559	8.97077	8.51861	8.93482	8.92464	8.5684	0.674787	0.00429018	0.0570203
Gadd45b	2	11.944	11.856	12.1601	11.3249	11.5616	11.7384	11.568	0.676499	0.000504608	0.0120797
Tns2	2	9.6698	9.54727	9.75717	9.15661	9.06169	9.60464	9.01713	0.67653	0.00501102	0.0627807
Prkca	2	5.76765	5.94405	5.82709	5.55806	5.59905	5.52385	5.4319	0.679682	0.00873534	0.0919486
Poglut3	2	7.38826	7.27397	7.52082	7.05113	7.04327	6.9493	6.99333	0.68269	0.000321699	0.00862457
Angptl2	2	9.97472	10.0483	9.9268	9.3595	9.75805	9.54015	9.50616	0.682928	0.000182229	0.0055109
Rnf130	2	8.51114	7.99244	8.50704	7.89494	8.10875	7.81288	7.95356	0.683373	0.00440615	0.0580684
Tmem100	2	8.2196	7.62636	8.00636	7.69295	7.63617	7.47393	7.46513	0.684048	0.00535362	0.0651843
Zfp703	2	8.17251	8.45161	8.22288	7.74417	7.97946	7.97931	7.79771	0.68864	0.000496003	0.0118971
Cd59a	2	7.41752	7.1494	7.22471	6.97576	6.91842	6.72257	6.88434	0.689396	0.00105092	0.0210184
Cdk20	2	6.60406	6.41421	6.39057	5.98159	6.0315	6.32136	6.16013	0.691724	0.00526287	0.0644098
Rasl11b	2	7.32567	7.27376	7.00864	6.81898	6.78611	6.81151	6.88047	0.693776	0.000826268	0.017639
A4galt	2	6.51245	6.81092	6.60713	6.36877	6.28751	6.39019	6.07071	0.694474	0.00503785	0.0628007
Gns	2	9.67728	9.95715	9.8397	9.28599	9.49452	9.51653	9.24303	0.694666	0.000169185	0.00521724
Fhl1	2	7.52392	7.32217	7.47116	6.97088	7.16075	7.0768	6.96225	0.697214	0.000367837	0.00965477
Kirrel	2	7.81218	7.64344	7.73839	7.30438	7.40812	7.16726	7.39428	0.697837	0.000193917	0.00576685
Arhgap24	2	6.69952	6.639	6.36715	6.15991	6.30678	6.30834	6.07109	0.698218	0.00493706	0.0621418
Col4a2	2	11.9373	12.1875	11.8325	11.485	11.6012	11.3324	11.7218	0.698696	0.000467952	0.0114206
Il34	2	6.43221	6.3436	6.65779	6.04897	6.07102	6.31078	6.09836	0.699351	0.00452154	0.0589916
Hdac7	2	9.2318	9.43239	9.34732	8.77414	8.92338	9.10062	8.78569	0.700691	0.000136337	0.00443362
Galnt2	2	9.27345	9.44277	9.16197	8.97332	8.92593	8.74821	8.79352	0.700878	8.40619e-05	0.00301665
Tbc1d2b	2	9.04815	9.03711	9.35638	8.63699	8.62452	8.98645	8.5982	0.701705	0.00123994	0.0237371
Gstt3	2	7.22173	7.02435	7.31136	6.65308	7.01509	6.65168	6.80785	0.708277	0.003427	0.0488679
Gaa	2	10.3052	10.1498	10.4761	9.67936	9.9405	10.1487	9.61282	0.709741	0.00243389	0.039067
Nid1	2	10.6844	10.0459	10.2866	9.94382	10.1573	9.66855	9.83836	0.710593	0.00580137	0.0690429
Ppp1r10	2	6.89984	6.9285	7.13848	6.46639	6.81441	6.75052	6.31569	0.710677	0.00900892	0.0944654
Dguok	2	7.49302	7.18446	7.40974	6.84882	7.04957	7.03104	6.94183	0.711277	0.000643952	0.0142948
Ly6e	2	12.8481	12.9898	13.0177	12.2477	12.9575	12.3637	12.2087	0.71347	0.00934179	0.0969007
Helz2	2	7.65109	7.51356	7.67855	7.01335	7.2529	7.4696	7.03552	0.716863	0.00209434	0.034915
Man2a1	2	10.0396	10.0094	9.97383	9.58677	9.6552	9.48981	9.46542	0.71701	5.03219e-07	4.73479e-05
Unc93b1	2	6.90536	6.5536	6.87204	6.18805	6.56011	6.50999	6.32327	0.722036	0.00605945	0.0711672
Iqce	2	5.7958	5.80385	5.82678	5.34297	5.41239	5.63285	5.54659	0.722271	0.00677772	0.0775689
Tob1	2	8.2288	8.02028	8.04978	7.45481	7.84835	7.69875	7.65231	0.722428	0.000532997	0.0125435
Fmod	2	9.28307	9.42509	9.328	8.68098	8.84531	9.22378	8.75299	0.722968	0.00130025	0.0245326
Sirpa	2	8.402	8.57727	8.3103	8.01094	8.00345	8.15357	7.78384	0.72835	0.000264517	0.00740885
Rbm38	2	6.20257	6.39082	6.0959	5.67319	5.95812	5.91883	5.91924	0.733798	0.00543245	0.0658893
Isg15	2	9.59222	9.88482	9.79171	9.11208	9.60659	9.41649	8.91891	0.736406	0.0051827	0.0636574
Mfap5	2	12.5173	12.328	12.3587	11.897	12.2683	11.6489	11.7917	0.73697	0.00148325	0.0269134
Tdrd7	2	6.52019	6.47532	6.54054	5.95974	6.22616	6.28721	6.04691	0.73811	0.00197703	0.0336309
Sema3b	2	7.78375	7.83628	7.80415	7.10289	7.63555	7.5439	7.10678	0.738701	0.00531358	0.0649035
Tmem150a	2	8.8342	8.59905	9.01219	8.24005	8.53094	8.43037	8.26451	0.739403	0.000450364	0.0112019
Vti1a	2	5.97949	5.81382	6.03093	5.6384	5.44775	5.57112	5.7354	0.740662	0.0058716	0.0696801
Apbb1ip	2	8.7521	8.70895	8.67478	8.10276	8.52287	8.13957	8.19733	0.741315	0.000352274	0.00934422
Nsg1	2	8.7333	8.81799	8.74413	8.28463	8.44827	8.1809	8.28632	0.743559	7.43013e-06	0.000453782
S1pr3	2	8.98446	9.20657	8.8092	8.5284	8.52599	8.75883	8.36141	0.743753	0.000510775	0.0121576
Gpx3	2	14.0587	14.0189	14.1817	13.3804	13.9274	13.5094	13.5223	0.744063	0.000562099	0.0129428
Ang	2	7.56181	7.22773	7.33862	6.85087	7.25147	6.79125	6.8722	0.744514	0.00426385	0.0569211
Itm2c	2	11.0563	10.9305	11.3846	10.5599	10.6231	10.9094	10.5144	0.744716	0.00073817	0.0160449
Ctsk	2	10.6119	10.2398	10.3625	9.8228	10.0907	9.84943	9.9675	0.748986	8.30786e-05	0.00299753
Plxna3	2	5.47698	5.5591	5.37373	5.16829	5.08926	5.14249	5.21677	0.749136	0.00788152	0.0858057
S100a13	2	10.703	10.7642	10.5467	10.1583	10.2889	10.2162	10.134	0.750455	4.78099e-07	4.60447e-05
Pkdcc	2	9.93691	10.0993	10.0338	9.51937	9.5548	9.70825	9.39751	0.750967	5.5184e-06	0.000356136
Septin8	2	8.87046	8.69612	8.65693	8.11056	8.38496	8.45812	8.15124	0.751531	0.00018093	0.00548486
Spon2	2	11.0159	11.3305	11.0846	10.6015	11.0704	10.4944	10.3615	0.751609	0.00447986	0.0587909
Ltbp4	2	10.4642	10.1949	10.4357	10.0276	9.81539	9.92545	9.77694	0.755618	1.36517e-05	0.00073672
Lrp1	2	12.5302	12.582	12.6647	12.0078	12.0741	12.3605	11.9205	0.757737	6.63283e-05	0.0025318
Mgarp	2	7.35196	7.27848	7.24859	6.67016	7.12769	6.86104	6.73702	0.758525	0.00175438	0.0305917
Icam1	2	9.80099	9.4532	10.016	9.05235	9.32744	9.61152	9.12747	0.758673	0.00411986	0.0556425
Cx3cl1	2	7.79089	7.92037	8.18941	7.52273	7.65645	7.39478	7.51278	0.760365	0.000388006	0.0100161
Sgsm2	2	6.78948	6.77361	7.07208	6.31106	6.4775	6.68694	6.45983	0.761549	0.00204144	0.0343994
Igfbp6	2	11.3484	11.5158	11.865	10.8743	11.4118	11.0665	10.9928	0.762434	0.00216007	0.0357198
Septin4	2	7.77883	7.633	7.46448	7.08942	7.19136	7.10973	7.34703	0.767098	0.00026152	0.00735783
Tgfbr2	2	10.7733	10.6531	10.7497	10.208	10.451	10.0308	10.2053	0.767098	2.83625e-05	0.00130551
Dcn	2	14.3322	13.6005	14.3967	13.4973	13.7687	13.8562	13.4916	0.767105	0.00605375	0.0711671
Angpt4	2	7.69201	7.88426	7.74717	7.35642	7.31986	7.01519	7.53969	0.767391	0.00101739	0.0206447
Srpx2	2	10.0117	10.1268	9.74078	9.5217	9.68326	9.26487	9.41547	0.768636	0.000309962	0.00836393
Cyb5a	2	9.69175	9.11429	9.54183	8.73166	9.27255	9.01501	8.85236	0.776089	0.00341377	0.0487703
Tgfbr3	2	8.8885	8.52305	9.15896	8.39179	8.44131	8.50766	8.28104	0.77757	0.000938566	0.0193589
Epb41l1	2	5.78463	5.87546	5.69269	5.37968	5.39121	5.45195	5.5102	0.780527	0.00279766	0.0426635
Nop2	2	8.23458	8.68475	8.24277	7.8807	8.0196	8.03961	7.77885	0.78067	0.000625849	0.0139176
H2-K1	2	12.2361	12.0397	12.6969	11.6537	12.2052	11.8737	11.552	0.783532	0.00651538	0.0753209
H2-D1	2	12.5163	12.3875	12.9076	11.8453	12.5045	12.1795	11.7675	0.787246	0.00701992	0.0795379
Prtn3	2	5.44739	5.69678	5.65308	5.20384	5.23141	5.26793	5.33257	0.787805	0.00508769	0.0631374
Cited2	2	8.26871	8.04725	7.69429	7.35841	7.79844	7.53657	7.49012	0.788766	0.00285245	0.0431312
Gstk1	2	6.38831	6.45326	6.43808	5.89433	6.21723	5.91083	6.01674	0.789566	0.00162217	0.0288898
Rxra	2	7.79848	7.91994	7.96613	7.49139	7.46102	7.47829	7.28623	0.790183	1.23219e-05	0.00068261
Arc	2	9.14212	9.71462	8.98403	8.56453	9.07999	8.87029	8.74078	0.790483	0.00607832	0.071322
Rgl1	2	7.54096	7.23884	7.47808	6.94482	7.02145	7.05619	6.8985	0.790947	8.70545e-05	0.0030702
Cryzl2	2	7.4249	7.24848	7.37981	6.85113	7.17379	6.82208	6.69979	0.790994	0.00124879	0.0238501
Gstm4	2	6.81745	6.91656	6.964	6.42247	6.62983	6.40803	6.38791	0.792773	0.000300765	0.00822178
Sp100	2	7.7241	7.60711	7.9425	6.99995	7.53918	7.50889	7.04935	0.794557	0.00511801	0.0631374
Rgma	2	7.23218	7.06708	7.20214	6.62135	6.71864	6.89634	6.69726	0.794574	9.54695e-05	0.00332022
Shc2	2	6.68079	6.66057	6.89332	6.24697	6.47475	6.37971	6.18802	0.794584	0.000827006	0.017639
Tapbpl	2	6.08709	5.78406	5.99291	5.37941	5.60621	5.82142	5.53881	0.797201	0.00690148	0.0785059
Rpia	2	6.46564	6.18856	6.35273	5.88653	5.83486	6.25205	5.78023	0.79818	0.00493859	0.0621418
Vstm4	2	7.34404	7.13063	7.0958	6.62962	6.8556	6.71079	6.79198	0.798679	0.000178008	0.00540937
Daam1	2	6.30782	6.04712	6.23851	5.84202	5.83346	5.81464	5.76766	0.798705	0.000899039	0.01876
Pth1r	2	7.59968	7.7626	7.40499	7.07524	7.00804	7.37884	7.07635	0.799713	0.000520837	0.0123736
C1s1	2	12.5849	12.1816	12.6836	11.7818	12.2203	12.0963	11.7724	0.800491	0.000986938	0.0202565
Atf5	2	10.76	10.7229	10.6238	10.1231	10.3758	10.0776	10.1539	0.802918	1.20782e-06	9.7561e-05
Adamts2	2	9.46097	9.55539	9.51661	8.92996	9.2543	8.76581	9.00008	0.80599	7.64842e-05	0.00285845
Flt3l	2	6.78903	6.2577	6.79643	6.12366	6.19094	6.36723	6.20831	0.807366	0.00397441	0.0543821
Il6st	2	9.95985	10.0959	10.0022	9.48232	9.5183	9.64284	9.37867	0.808698	1.82002e-07	2.09052e-05
Rarres2	2	11.7631	11.516	11.7987	11.0039	11.3344	11.1686	11.1786	0.809852	7.00087e-06	0.000429661
Pomgnt2	2	5.50648	5.72349	5.59384	5.2187	5.303	5.2137	5.26628	0.812127	0.00327938	0.0474109
Hoxb5	2	6.5975	6.69109	6.3513	6.01447	6.42425	5.885	6.10568	0.812398	0.0073882	0.0823689
Igf1	2	9.33383	8.89247	9.15694	8.58958	9.0518	8.37346	8.35947	0.814072	0.00530193	0.0648244
Cd34	2	10.3073	9.63478	10.1846	9.40966	9.8338	9.58796	9.41184	0.815074	0.00255242	0.040142
Snx18	2	7.01936	6.52096	6.90939	6.56326	6.32378	6.33818	6.36203	0.815426	0.00190376	0.0327405
Tshz2	2	9.15036	9.02402	9.20376	8.57131	8.7535	8.668	8.47398	0.815953	2.26312e-06	0.000170689
Sema4a	2	6.58879	7.00907	6.87741	6.06505	6.60297	6.55617	6.28604	0.8186	0.00702975	0.0795773
Fzd8	2	6.73425	6.59724	6.27881	5.97048	6.32958	5.98906	6.16036	0.822742	0.0043936	0.057964
Sox13	2	5.49258	5.36311	5.52389	4.93	5.28005	5.17633	5.03435	0.822954	0.00899942	0.0944449
Slc25a25	2	8.20756	8.09732	8.28315	7.48931	7.92667	7.67997	7.67222	0.823746	0.000115463	0.003886
Calhm2	2	6.58577	6.33735	6.53224	6.12919	6.07473	6.00239	6.05772	0.827847	0.000278836	0.00775486
Scly	2	6.52665	6.51676	6.52662	6.01759	6.16378	6.13171	6.0751	0.828505	0.000116845	0.0039115
Aebp1	2	13.7703	13.8638	14.0096	13.2166	13.61	13.3767	13.1211	0.82944	6.61839e-05	0.0025318
Atrnl1	2	7.16322	7.18501	7.18854	6.74503	6.79244	6.61533	6.68498	0.830857	1.29085e-05	0.000705738
Prrg3	2	6.59186	6.11703	6.61638	6.08592	6.21706	6.06188	5.79456	0.831273	0.00744793	0.0828136
Eif4e3	2	6.09138	5.7807	6.01812	5.62237	5.61189	5.36372	5.67913	0.831639	0.00326543	0.0473048
Akap12	2	6.088	5.73709	5.87096	5.49145	5.54031	5.58218	5.49128	0.834084	0.00193849	0.0331103
Scn1b	2	8.15215	8.21045	8.31147	7.53561	7.96452	7.7196	7.6266	0.834364	0.000103721	0.00355777
Cxcl10	2	10.6084	9.9159	10.4766	9.36024	10.1846	9.95448	9.67509	0.835076	0.00917529	0.0957025
Scara3	2	10.5034	10.3121	10.8829	9.81676	10.2825	10.1733	9.88036	0.837749	0.000997424	0.0203384
Hand2	2	8.66533	8.70712	8.23196	7.83761	8.32047	7.79056	8.1239	0.838645	0.00207267	0.034646
Susd2	2	6.74104	6.60861	7.01398	6.36478	6.47138	6.5094	6.00138	0.84079	0.00395849	0.0543425
2510009E07Rik	2	7.58374	7.22453	7.544	6.88178	6.95908	7.21797	6.85894	0.845141	0.000349171	0.00928158
Dlc1	2	8.75828	8.43035	8.81084	8.0388	8.3972	8.12588	8.03614	0.845526	0.000175787	0.00538499
Acvrl1	2	8.05804	8.3257	8.1446	7.52558	7.78733	7.91353	7.39822	0.849255	0.000465766	0.0114206
Fgd5	2	7.5787	7.83331	7.77007	7.13682	7.40362	7.23309	7.1403	0.850923	4.27205e-05	0.00180488
Ccl7	2	9.92208	9.67179	9.88982	8.91167	9.77877	9.20887	9.04504	0.852713	0.00504111	0.0628007
Prrt1	2	5.39351	5.25812	5.57399	4.95198	5.23984	5.05884	4.94065	0.856306	0.00914837	0.0956073
Cebpa	2	5.75038	5.78101	5.80172	5.30514	5.43426	5.48286	5.33674	0.86246	0.0009216	0.0191034
Abi3bp	2	9.22327	8.44194	8.72022	8.17289	8.6353	8.14929	8.20044	0.862662	0.00427176	0.0569567
Ifitm1	2	7.66287	7.3799	7.66292	7.04609	7.16578	7.13286	6.97578	0.863596	2.16501e-05	0.00103854
Cds2	2	7.25021	6.88062	7.37189	6.50949	6.81008	6.84236	6.64672	0.864464	0.000880334	0.018524
Bst2	2	10.4203	10.6568	10.5605	9.76703	10.4369	9.97045	9.61362	0.865917	0.00242017	0.0389788
Htra1	2	11.0337	10.7568	11.0604	10.4388	10.514	10.3441	10.3026	0.866227	4.48769e-07	4.3555e-05
Mettl7a1	2	6.49124	6.1824	6.71705	5.81278	6.18319	6.04332	6.08836	0.869739	0.00322133	0.0468583
Ssc5d	2	10.0505	10.1574	10.052	9.29397	9.79484	9.67641	9.27443	0.870095	0.000187389	0.00564384
Chrdl2	2	6.62146	6.5526	6.5196	5.90236	6.31905	5.92783	6.22371	0.870249	0.00143964	0.0263128
Gm13889	2	8.10659	8.75189	8.30806	7.62107	7.88561	8.13144	7.8788	0.873403	0.00158872	0.0284154
Igfbp4	2	14.8739	14.8323	14.7317	14.1402	14.5686	14.0596	14.1377	0.874037	3.81641e-05	0.00167654
Glipr2	2	9.5466	9.805	9.41462	8.99999	9.1783	9.03194	8.97472	0.874801	3.45952e-06	0.000248926
Crip2	2	9.00592	9.03032	8.92939	8.38159	8.61585	8.42346	8.34066	0.875184	3.09101e-07	3.21897e-05
Cxcl12	2	11.7215	11.1186	11.6209	10.8606	11.258	10.863	10.7506	0.876434	0.000727283	0.0158634
Col8a2	2	6.21572	6.0395	6.30122	5.6285	5.85886	5.70594	5.82583	0.88321	0.000617473	0.0137715
Rnase4	2	11.9274	11.4525	11.8807	10.9584	11.5399	11.146	11.0693	0.884066	0.000537873	0.0126108
Naaa	2	7.86683	7.71661	8.10935	7.11601	7.73946	7.42616	7.13963	0.884177	0.00248629	0.0396125
Dio3os	2	7.79697	7.71734	7.45864	6.93734	7.42389	7.14461	7.03557	0.885737	0.00052364	0.0123984
Sulf2	2	9.81638	9.67001	9.72747	9.03832	9.47135	9.1924	8.92888	0.888432	6.57269e-05	0.00252424
Cmklr1	2	6.62293	6.67383	6.43442	6.251	6.0791	6.01868	6.10264	0.892597	0.000142083	0.00457295
Mn1	2	5.25442	4.91396	5.2529	4.77668	4.92314	4.7011	4.78079	0.893268	0.00928086	0.0965889
Anpep	2	7.64886	7.60849	7.3005	6.96656	7.10459	6.95251	7.0318	0.893968	2.40299e-05	0.0011396
Dio3	2	10.0074	10.4324	9.73272	9.50526	9.57377	8.99977	9.8505	0.894913	0.00510098	0.0631374
Pdlim2	2	9.81335	9.44959	9.48893	9.02541	9.18306	8.77137	9.101	0.896235	3.50148e-05	0.00156566
Pltp	2	9.94801	9.3935	10.0081	8.92017	9.629	9.16943	9.11932	0.903656	0.00248972	0.0396125
Vgll3	2	7.60427	7.27906	7.41033	6.83025	7.24807	6.73657	6.77753	0.90587	0.000918814	0.0190772
Fam20c	2	7.34637	7.53615	7.45002	6.91201	6.94545	7.099	6.76433	0.906232	1.05171e-05	0.00059852
Ncald	2	5.3206	5.21257	4.98719	4.69941	4.80822	5.02449	4.77927	0.906928	0.00786834	0.0858057
C2	2	10.6496	10.8771	11.0703	10.1496	10.5095	10.4309	10.0151	0.910237	0.000116195	0.00390017
Tmem106a	2	7.85863	7.5926	8.04972	7.03744	7.56636	7.47189	7.08209	0.911893	0.00137857	0.0254193
Lrrc8d	2	4.73136	4.95344	4.91876	4.49239	4.60265	4.58925	4.47546	0.911934	0.0079704	0.0866228
Cacng7	2	7.35179	7.33796	7.31497	6.61571	6.94505	6.89592	6.8082	0.911935	1.28951e-05	0.000705738
Pla2g15	2	8.3233	8.44336	8.56698	7.86132	7.98566	8.00593	7.71234	0.912834	1.99334e-06	0.000152174
Ksr1	2	7.97314	7.91657	7.89068	7.26924	7.4302	7.55373	7.30567	0.913895	7.16002e-07	6.4031e-05
Clip4	2	6.61201	6.38833	6.42758	5.97463	6.19778	6.18922	5.58918	0.915006	0.00443982	0.0583892
Fxyd1	2	10.5085	10.2483	10.4938	9.63214	10.1917	9.78441	9.63355	0.917249	0.000164386	0.00510653
Lrrc32	2	9.686	10.3132	9.81773	9.35549	9.56109	9.18734	9.42181	0.917456	0.000219274	0.00635487
Orai2	2	5.96597	5.89166	5.92218	5.39155	5.53942	5.68915	5.3922	0.917867	0.000560075	0.0129375
Esyt1	2	10.0306	10.1064	10.0519	9.4011	9.62298	9.56421	9.30152	0.919975	7.55048e-08	1.07423e-05
Serpinb9	2	6.46025	6.25213	6.17658	5.75282	6.06201	5.86386	5.64892	0.920747	0.00126694	0.0240336
Srpx	2	9.85046	9.4142	9.72274	8.93784	9.50515	8.82616	8.96644	0.921118	0.000993161	0.0203384
Draxin	2	6.02458	6.57793	6.02133	5.71177	6.05006	5.69081	5.60599	0.921186	0.00800561	0.0867795
Csf1	2	10.6508	10.9033	10.6896	10.0709	10.3936	9.96924	10.1619	0.923832	3.81266e-06	0.000268172
Lpin3	2	6.16606	6.45807	5.86915	5.8627	5.76928	5.62198	5.66174	0.924487	0.00267565	0.041306
Apoe	2	12.8214	11.7669	12.7539	11.8773	11.8887	12.073	11.9094	0.926108	0.00288027	0.0434994
Adamts15	2	9.49937	9.45612	9.78867	8.86188	8.74808	9.52405	8.65769	0.927209	0.00338086	0.0485417
Btbd2	2	7.39839	7.20077	7.2167	6.74731	6.52287	7.01838	6.72303	0.929307	0.000125254	0.00411926
Glul	2	6.29188	5.80717	6.26896	5.36812	5.65356	5.89194	5.81472	0.929931	0.0063129	0.0733186
Slc31a2	2	6.57868	6.19353	6.59668	5.82351	6.15796	6.1011	5.87829	0.931557	0.00109285	0.0216837
Podn	2	8.70138	8.78982	9.11397	8.16787	8.47227	8.41897	8.13033	0.933344	3.88264e-05	0.00169692
Galnt10	2	7.68731	8.14331	7.67017	7.18041	7.41886	7.442	7.15939	0.934459	0.000187527	0.00564384
Oas2	2	7.34144	7.29888	7.73768	6.92115	6.93586	7.21647	6.65296	0.934557	0.000766061	0.016435
Lurap1l	2	6.04344	5.60104	5.74624	5.40437	5.5316	5.1307	5.41676	0.935504	0.00451618	0.0589916
Basp1	2	10.8592	11.0411	11.0738	10.2319	10.7099	10.1198	10.4147	0.935597	5.85618e-05	0.00230564
Hp	2	12.2509	12.0031	12.288	11.3471	12.1235	11.3854	11.185	0.938286	0.00313623	0.0461949
Arsi	2	8.04628	8.69994	7.98058	7.77376	7.76612	7.80849	7.53708	0.938345	0.000859778	0.0182448
Ctsh	2	11.2225	11.1852	11.0562	10.3957	11.0081	10.238	10.381	0.939782	0.000650147	0.0144068
Ptges	2	8.22781	8.27517	8.49471	7.59725	7.99294	7.86661	7.56893	0.941034	4.95636e-05	0.00200173
Pnp2	2	7.06151	6.71063	6.93592	6.26984	6.476	6.69048	6.12064	0.942546	0.00104788	0.0209911
Camkk1	2	5.5629	5.70655	5.40764	5.12484	5.29797	5.21765	4.94972	0.943864	0.00308172	0.0457147
Dpp7	2	7.59343	7.38903	7.82139	6.94045	7.19639	7.15606	6.97861	0.944518	4.28155e-05	0.00180488
Cpq	2	9.72861	9.01656	9.67013	8.71065	9.28002	8.81155	8.76222	0.948937	0.00164306	0.0291376
Serping1	2	14.6042	14.5906	14.8873	13.7951	14.5281	14.098	13.7044	0.95198	0.0010981	0.0216848
Cacna1a	2	6.53912	6.77284	6.8033	6.01124	6.13053	6.25579	6.41711	0.952882	0.000239914	0.00686937
Parm1	2	7.3701	7.74852	7.48211	6.96728	7.35839	6.78922	6.72987	0.955089	0.00146906	0.0266947
Anxa3	2	9.55941	9.02438	9.19175	8.59692	8.94882	8.44592	8.67276	0.95682	0.000162591	0.00507641
Sqor	2	7.81543	7.39598	7.9162	7.09414	7.39105	7.09926	7.07349	0.957131	0.000176936	0.00538988
Lrrn4cl	2	8.38586	7.65825	8.17327	7.28162	7.72308	7.76803	7.29963	0.957615	0.00211619	0.0351517
Kcnk5	2	5.71979	6.0285	5.59213	5.21267	5.50421	5.46989	5.21559	0.958377	0.00314834	0.0462342
Myorg	2	6.27447	5.98581	6.04082	5.68598	5.51385	5.94527	5.40571	0.962328	0.00219566	0.0360208
Sdc3	2	8.06699	8.19416	7.99498	7.39495	7.66845	7.72469	7.1936	0.964757	8.75597e-05	0.00307935
Gstt2	2	5.85244	5.57347	5.92146	5.09069	5.50355	5.46918	5.32294	0.965051	0.00292662	0.04404
Peli2	2	5.22785	4.8925	5.01838	4.48423	4.72659	4.7301	4.79733	0.970693	0.00684344	0.0781038
Epb41l3	2	6.49487	6.1496	6.17239	5.41465	6.07718	5.66145	5.92319	0.971704	0.00659271	0.0760744
Abhd11os	2	6.15613	6.2951	6.43452	5.77755	6.08297	5.69999	5.62122	0.973119	0.00122643	0.0235145
Tor3a	2	5.71363	5.68214	5.86724	5.30571	5.36782	5.49842	5.1004	0.973356	0.000969021	0.0199214
Ccn5	2	8.9615	8.89283	8.97733	8.36519	8.3912	8.1045	8.45948	0.975936	6.60599e-08	9.61709e-06
Selenop	2	11.4047	10.643	11.3557	10.3882	10.7785	10.567	10.4477	0.976614	0.000357844	0.00945192
Irak3	2	6.91393	6.52369	6.89875	6.26005	6.54147	6.126	6.0651	0.9851	0.000870478	0.0184094
Cd302	2	9.5823	8.82976	9.07413	8.29773	8.79786	8.6251	8.58675	0.987405	0.00052386	0.0123984
Tmcc2	2	6.15683	6.11525	6.086	5.58111	5.6087	5.69981	5.71297	0.988752	3.36063e-05	0.00150807
Htra3	2	11.8512	11.7348	11.7209	11.0314	11.4526	11.0244	10.936	0.989572	4.26355e-06	0.000293295
B2m	2	12.782	12.0836	12.8909	11.7249	12.3178	12.1839	11.5674	0.992123	0.00280364	0.0427026
Prcd	2	5.50691	5.33741	5.48379	4.96521	5.00311	5.12412	5.08678	0.992668	0.00059138	0.0134865
Ifi207	2	6.62427	6.00331	6.73901	5.83154	6.18583	6.00646	5.90109	0.994164	0.00318927	0.0466467
5033428I22Rik	2	5.63122	5.40523	5.3012	4.99288	5.06786	5.0064	5.08317	0.994506	0.00104744	0.0209911
Matn2	2	7.87419	7.57097	7.79874	7.0756	7.26257	7.31617	7.04247	0.997426	2.59011e-06	0.000193025
Alas1	2	8.37796	8.14781	8.42267	7.5522	7.93041	7.79925	7.55917	0.997946	7.99985e-06	0.000483856
Cd248	2	12.017	11.7495	11.9514	11.2294	11.3811	11.2928	11.1551	0.998487	6.17743e-10	1.88638e-07
Ifi203	2	8.13327	7.34565	8.01274	6.98413	7.6221	7.38886	7.04492	0.99861	0.00388895	0.0536821
Rhbdl3	2	5.73429	5.71815	5.97278	5.16776	5.59281	5.37756	5.23972	0.999959	0.00192707	0.0329602
Hdac11	2	5.52535	5.22694	5.49378	4.90256	5.08392	5.15541	4.88495	1.00229	0.00176744	0.0306912
Ndn	2	9.05244	8.71971	8.87218	8.27401	8.37147	8.18869	8.2402	1.00314	2.93421e-08	4.70978e-06
Castor2	2	6.69536	6.74382	6.80812	6.24444	6.1833	6.1089	6.31642	1.00896	2.38135e-06	0.00017853
Znfx1	2	6.41364	6.48862	6.52405	5.90119	6.036	6.13107	5.77498	1.00914	4.01074e-05	0.00173752
Cacna1g	2	7.43137	7.75897	7.91515	6.88343	7.21531	7.23013	7.17806	1.00968	5.19093e-05	0.00208303
Tspyl4	2	4.88266	4.7984	4.61711	4.59112	4.36764	4.36547	4.321	1.01263	0.00724191	0.0812444
Stard9	2	5.11305	4.8684	4.95813	4.54886	4.67025	4.61607	4.60345	1.01265	0.00232647	0.0375838
Cndp2	2	9.17366	9.12445	9.18096	8.39278	8.75948	8.4494	8.47028	1.01287	9.0802e-08	1.2357e-05
Cygb	2	11.7503	11.6953	11.8744	11.0543	11.1477	11.1339	11.1551	1.01291	1.79311e-14	2.24498e-11
Arl4d	2	6.38609	6.44132	6.79361	5.80017	6.16435	6.27619	5.83577	1.01327	0.00116708	0.022654
Reck	2	6.33804	6.03649	6.19221	5.6213	5.87456	5.58086	5.73455	1.01407	0.000249875	0.00709396
Gas6	2	11.6923	11.3368	11.9672	11.0386	11.0133	11.1687	10.9163	1.01901	4.59904e-06	0.00030957
Agap1	2	6.46078	6.67229	6.74251	6.13026	6.10599	6.10153	6.06222	1.02249	6.84617e-06	0.000426438
Ebf1	2	6.86793	6.45295	6.61759	6.06279	6.19094	6.18618	6.07502	1.0242	3.29966e-05	0.0014914
Grb14	2	4.83509	4.59412	4.62515	4.27754	4.41095	4.48851	4.18737	1.02476	0.00763546	0.0840724
Fbn1	2	12.3495	12.2938	12.3094	11.665	11.8046	11.6033	11.5275	1.02541	7.497e-12	4.94013e-09
Ackr4	2	7.82484	7.68581	7.63552	6.93099	7.57398	6.87215	6.91202	1.02804	0.00106253	0.0212167
Grk5	2	6.45823	6.23228	6.24786	5.8918	5.96715	5.58031	5.71452	1.02859	0.000240318	0.00686937
Sgsh	2	5.97535	6.18459	6.30198	5.59361	5.58369	5.83735	5.65512	1.03499	0.000110486	0.00376917
Kng2	2	8.87951	8.93149	9.06064	8.0086	8.72117	8.25903	8.12367	1.03879	0.000158701	0.00496735
Slco3a1	2	7.86414	7.71085	7.74856	7.13313	7.3684	7.06685	7.06428	1.04114	5.28952e-07	4.90554e-05
Tent5c	2	5.65205	5.41178	5.85493	4.80892	5.36101	5.4408	5.05874	1.04702	0.0096571	0.0987801
Apba1	2	6.33805	6.04169	6.09604	5.66796	5.77818	5.64315	5.52877	1.04824	9.33272e-05	0.00326384
Steap3	2	7.98688	8.08482	7.91724	7.37306	7.81464	7.1116	6.99742	1.04849	0.00100305	0.0204008
Arhgef3	2	4.96935	5.00586	5.34584	4.60005	4.64257	4.91056	4.72154	1.05208	0.00346376	0.0492798
C1qtnf2	2	7.43458	7.54876	7.3807	6.73863	7.0181	6.78123	6.85535	1.05329	4.34697e-07	4.28536e-05
Chadl	2	5.04002	4.96757	5.08012	4.38138	4.8673	4.66574	4.5478	1.05352	0.00703824	0.0796015
Pmp22	2	9.87011	9.49052	9.83825	9.05697	9.2681	9.04646	8.90253	1.06053	3.87818e-07	3.87741e-05
C1ra	2	11.1386	10.8038	11.1363	10.0951	10.6258	10.438	10.1685	1.06373	8.16035e-06	0.00048884
Slc22a18	2	5.49144	5.2688	5.5042	4.79018	5.26203	4.93986	4.84768	1.06779	0.00377143	0.0526402
Sema3c	2	5.83522	5.08717	5.59811	5.15045	5.20279	4.84048	5.11085	1.06921	0.0081845	0.0878063
Lrch1	2	4.35841	4.28183	4.56788	4.07086	4.0407	4.07608	4.13666	1.07056	0.00669785	0.0770107
Carmn	2	5.03091	4.69033	4.80757	4.39505	4.345	4.55576	4.60302	1.07151	0.00415571	0.0559457
Amotl2	2	8.68453	8.18493	8.27267	7.57279	7.95167	7.74994	7.70978	1.07269	1.10654e-05	0.000626872
Rab23	2	4.76183	4.68902	4.55038	4.28274	4.3491	4.40191	4.19756	1.07994	0.0033247	0.0479554
Rtl8c	2	4.72978	4.45448	4.59728	4.14116	4.33386	4.20345	4.28162	1.0805	0.00501443	0.0627807
Prex1	2	5.36322	5.37742	5.08615	4.98309	4.83947	4.85604	4.69887	1.08068	0.00120595	0.0232284
Ramp2	2	8.35879	8.05	8.34408	7.64431	7.68374	7.59213	7.52142	1.08184	1.2722e-08	2.34235e-06
Fam129a	2	4.79787	4.72824	4.8903	4.47265	4.48819	4.41921	4.31025	1.08483	0.00203432	0.0343257
Gngt2	2	8.54039	8.15602	8.33813	7.41151	8.02592	7.65026	7.61531	1.08518	5.01099e-05	0.00201729
Slc7a8	2	7.86187	7.7649	7.94792	7.18891	7.29107	6.99217	7.36431	1.09061	1.55035e-07	1.81406e-05
Tnfsf13b	2	6.0674	5.64214	5.92701	5.3574	5.51133	5.41033	5.27091	1.09374	0.000241809	0.00689623
Thbs3	2	9.77925	9.80421	9.68712	8.84347	9.04528	9.46671	8.77407	1.09447	2.8106e-05	0.00130551
Cxcl1	2	12.5302	12.1077	12.5448	11.1554	12.3067	11.5812	11.3594	1.09607	0.00283498	0.043019
Gdf9	2	4.73697	4.78211	4.7635	4.16149	4.52624	4.48957	4.30279	1.10142	0.0048562	0.0617042
Adprhl2	2	5.29436	4.92807	5.2728	4.69077	4.67044	4.82199	4.83403	1.1025	0.00113634	0.0222645
Arsg	2	4.56856	4.4092	4.49035	4.0289	4.22379	4.13285	4.18932	1.10732	0.00429968	0.0570859
Epdr1	2	7.57519	7.16709	7.25492	6.71782	6.98967	6.54066	6.5625	1.10898	5.58526e-05	0.00221289
Sobp	2	6.62294	6.33955	6.28992	5.71134	6.03604	5.81694	5.86961	1.11275	4.73306e-05	0.00193653
Setdb2	2	4.5085	4.20432	4.29712	4.02167	4.04502	3.98257	3.97867	1.11734	0.00603052	0.0710943
Lims2	2	7.06356	6.1899	7.00694	6.19453	6.48078	5.98327	6.15317	1.11852	0.00271038	0.0415947
Mocos	2	5.66965	5.42774	5.83278	4.97389	5.28216	5.34546	5.03787	1.12099	0.000865874	0.018343
Islr	2	12.0859	11.9498	11.98	11.0451	11.672	11.1828	11.0974	1.12167	4.81786e-06	0.00031581
Cul9	2	6.15838	5.93841	6.28365	5.54934	5.55377	5.90118	5.35915	1.12232	0.000334557	0.00891204
Kcnma1	2	6.26547	6.1402	5.99944	5.5291	5.64282	5.71023	5.53975	1.12246	1.21835e-05	0.000677941
Hsd11b1	2	9.73191	9.40567	9.15675	8.61086	8.77801	8.54292	9.00967	1.12395	1.02726e-05	0.000589968
Kazald1	2	5.56945	5.12871	5.73408	4.99599	5.04804	5.2055	4.86225	1.12481	0.00197373	0.0336206
Egflam	2	4.5346	4.46929	4.75426	4.13024	4.30883	4.19201	4.24577	1.12636	0.0036873	0.0518708
Tril	2	5.28789	5.33102	5.08755	4.79779	4.88507	4.72411	4.73679	1.12762	0.000470197	0.0114333
Sfrp2	2	11.2146	11.1033	11.625	10.5158	10.9226	10.6867	10.1746	1.129	7.16231e-05	0.00271548
Rassf2	2	6.12937	5.80962	6.26226	5.51918	5.70769	5.48348	5.43539	1.13148	0.000157504	0.0049507
Fgf23	2	5.91086	5.42945	5.91329	5.35341	5.457	5.10315	5.07355	1.13251	0.00175885	0.0306269
Ar	2	6.69069	6.02502	6.71548	6.02319	5.93566	5.94033	5.8671	1.13255	0.000308714	0.00836393
Prss23	2	5.98056	5.4625	5.88913	5.3108	5.44404	5.05657	5.27979	1.13505	0.00104001	0.0209678
Il11ra1	2	10.7847	10.7505	10.4569	9.78312	10.1656	9.97255	9.81757	1.13761	3.84734e-08	6.02109e-06
Fyn	2	5.96361	5.76148	5.73906	5.16993	5.57163	5.25569	5.16759	1.13817	0.000506942	0.0121017
Igfbp5	2	7.58929	7.25555	8.51977	7.08054	7.205	7.44286	7.23405	1.13875	0.00326826	0.0473048
Mapre2	2	6.34529	5.85224	6.25523	5.50604	5.80245	5.57936	5.56089	1.14005	0.00020006	0.00589353
Abca8a	2	7.26003	6.50182	6.91479	6.403	6.11044	6.22499	6.50185	1.14178	0.000363482	0.00956048
Ifit3	2	7.26771	7.21479	7.85953	6.6724	7.12218	6.94981	6.48369	1.14241	0.000740924	0.0160769
Slc24a3	2	5.14629	5.17309	5.0908	4.57656	4.80271	4.87973	4.50316	1.14344	0.00117884	0.0227763
Antxr2	2	8.40483	7.68556	8.11573	7.32165	7.63886	7.32926	7.36661	1.14928	3.1861e-05	0.00144529
Klhl40	2	5.20347	5.53525	5.14408	4.61557	5.07637	5.02535	4.53417	1.1533	0.00837605	0.0893725
Rasa4	2	4.99854	4.79414	4.76484	4.36249	4.46344	4.704	4.24533	1.15358	0.00354263	0.0501739
Spry2	2	4.37436	4.21723	4.2571	4.05103	3.85991	3.93911	3.93744	1.15445	0.00466903	0.0602666
Sash1	2	7.48453	6.90953	7.34371	6.51188	6.71497	6.76522	6.51382	1.15508	1.4343e-05	0.000760908
Dbp	2	6.82119	5.82733	6.79869	6.00825	5.79239	6.16568	5.87203	1.16079	0.00335144	0.0481746
Olfml1	2	6.81661	6.49334	6.88931	5.95045	6.15094	6.3676	6.07102	1.16326	1.63667e-05	0.00084674
Has1	2	10.9322	10.339	11.0061	9.78549	10.5054	10.0361	9.64562	1.16516	0.000450938	0.0112019
Ifi205	2	7.81963	7.4676	8.06759	6.90657	7.54632	7.14465	6.73209	1.16525	0.000792964	0.0169708
Slc29a1	2	8.35244	8.08205	8.38261	7.69505	7.53033	7.58088	7.52344	1.1654	7.6194e-10	2.21848e-07
Adcy5	2	6.5288	6.71487	6.73616	5.96659	6.22151	6.03645	5.96678	1.16663	1.81971e-06	0.000141508
Smoc2	2	9.85582	9.55372	9.69503	8.72715	9.17338	8.9434	8.99961	1.16683	2.49568e-08	4.10423e-06
Thbd	2	9.08584	8.91201	9.19355	8.07649	8.7389	8.26481	8.15803	1.16819	1.74766e-05	0.000885856
Adam33	2	7.3251	6.97844	7.24182	6.13586	6.63164	7.00087	6.16825	1.16943	0.00183861	0.0318286
Ephb2	2	5.29468	5.67756	5.46897	5.01911	5.06043	4.96732	4.91695	1.17361	0.00020334	0.0059761
Mgst3	2	7.23711	6.48392	6.40658	6.0501	6.19688	6.24117	6.12975	1.17394	0.00055359	0.0128351
Dlg2	2	5.94939	5.66002	5.75745	5.25177	5.3299	5.42026	5.07019	1.17493	8.53472e-05	0.00303036
Pdzd2	2	5.25572	4.68817	4.75869	4.2699	4.64551	4.4356	4.60236	1.17547	0.00831736	0.089079
Lum	2	9.39111	8.40197	9.3238	8.32227	8.50534	8.62114	7.98704	1.18072	0.000708605	0.0155372
Prelp	2	10.8412	10.9062	10.981	9.95132	10.4996	10.1045	9.94634	1.18301	3.90218e-07	3.87741e-05
Ms4a4d	2	8.48646	7.72978	8.1762	7.27865	7.77252	7.03423	7.61322	1.18354	0.000599016	0.013611
Mmp3	2	10.2906	10.0153	9.87891	9.24498	9.53203	9.35775	9.11743	1.18395	5.734e-08	8.54639e-06
Itga11	2	7.80185	7.53379	7.74003	6.89201	7.09184	7.1295	6.94576	1.18564	6.07225e-09	1.20674e-06
Cdon	2	7.96073	7.52403	8.05464	7.17753	7.453	7.02199	6.96027	1.18886	2.47023e-05	0.00116707
Rasgrp2	2	4.99367	4.75979	4.87433	4.39632	4.41202	4.37713	4.62511	1.18954	0.000966041	0.0198928
Lrg1	2	7.9387	7.9209	7.7563	7.20612	7.36561	7.15277	6.92879	1.19189	1.06595e-07	1.39018e-05
C330020E22Rik	2	5.2353	4.81849	5.4178	4.61025	4.54373	4.95142	4.75441	1.19602	0.00313542	0.0461949
Mcoln2	2	5.90151	5.33338	5.40294	4.89345	5.20575	5.06893	5.05714	1.19668	0.00102939	0.020787
Celf2	2	4.01073	3.93335	3.92352	3.54012	3.71526	3.73987	3.58539	1.19851	0.00834078	0.0891772
Masp1	2	6.19702	5.80887	5.62717	5.40109	4.85441	5.27311	5.6948	1.2008	0.00686467	0.0782748
Dapk1	2	7.54394	7.20078	7.65755	6.80848	6.95899	6.8559	6.53705	1.2047	3.69721e-06	0.00026152
Dhdh	2	4.39573	4.16824	4.34152	3.98608	4.02733	3.94436	3.82204	1.20487	0.0041457	0.0559312
Pparg	2	4.44518	4.09877	4.4329	3.87399	3.9554	3.87514	4.16667	1.20519	0.00813443	0.0874189
Calml4	2	6.23181	5.55837	6.21991	5.31464	5.72487	5.35917	5.42698	1.20871	0.00132201	0.0246671
Pir	2	5.12805	4.3947	5.0529	4.43732	4.48603	4.41216	4.51322	1.21131	0.00648887	0.0750838
Eya2	2	7.88412	7.95235	7.96207	6.93755	7.56001	7.28117	6.97062	1.21337	1.40397e-05	0.000751181
Thbs4	2	9.20199	9.06264	8.85437	8.49119	7.84674	7.93795	8.66705	1.21458	0.000197251	0.00583824
Sytl2	2	5.61081	5.17187	5.65553	4.86673	5.23236	4.89501	4.88717	1.21578	0.00130501	0.0245326
Fbxl13	2	5.30948	4.82664	4.80344	4.45987	4.56499	4.75314	4.43252	1.2177	0.00259864	0.0406179
Eda	2	4.31924	4.43866	4.36654	4.07771	4.01936	3.9502	3.95905	1.2181	0.0020539	0.0344703
Rab30	2	4.98982	4.75473	4.90151	4.21923	4.6716	4.4817	4.36118	1.21897	0.00308939	0.0457742
Fxyd6	2	10.6376	10.5208	10.4948	9.68357	9.91487	9.7496	9.73544	1.21904	2.1022e-15	3.75994e-12
A2m	2	9.4658	9.02102	8.99883	8.4473	8.63988	8.1836	8.3602	1.22316	6.0695e-07	5.54673e-05
Id2	2	8.58317	7.87542	8.62329	7.70712	7.77523	7.47185	7.69422	1.22569	1.38075e-05	0.000741932
Inhbb	2	6.52327	6.71886	7.42346	6.22913	6.19798	6.38654	6.36706	1.22589	0.000306153	0.00833383
Ablim1	2	7.54952	6.71516	7.4017	6.46098	6.71369	6.71054	6.45703	1.22885	0.000118734	0.00395552
H2-Q4	2	4.8563	4.42	5.28621	4.31711	4.51122	4.58427	4.41117	1.22928	0.00908615	0.0951955
Lpar1	2	8.40406	8.16805	8.20699	7.42978	7.6539	7.42467	7.58114	1.22976	1.92787e-10	7.31424e-08
Ccn3	2	8.75769	8.28485	8.4712	7.60763	7.79318	7.86992	7.83004	1.23064	1.59932e-08	2.8605e-06
Il17d	2	5.59862	5.49588	5.44504	4.87539	5.27793	4.87115	4.85149	1.23478	0.000617019	0.0137715
Socs1	2	8.49354	8.33387	8.68552	7.44037	7.9623	7.91432	7.66721	1.23537	9.0431e-07	7.70201e-05
Insrr	2	6.07449	6.4303	6.72572	5.50169	6.31489	5.50817	5.69302	1.23539	0.00517628	0.0636574
Lbp	2	11.595	11.3748	11.5379	10.6097	10.9327	10.6804	10.576	1.237	2.81433e-11	1.47755e-08
Rab3il1	2	8.08676	7.70674	7.80411	6.95507	7.26117	7.28696	7.09981	1.23749	7.64439e-08	1.07537e-05
Cfi	2	5.63594	5.38248	5.46914	5.13127	4.93888	4.99816	4.85125	1.23804	6.82698e-05	0.00259799
Gfra2	2	6.00865	6.5115	5.89673	5.61215	5.50154	5.58653	5.59132	1.24087	7.75061e-05	0.00287945
Klhl13	2	6.14591	5.42473	5.94554	5.28164	5.62091	5.13705	5.08367	1.24416	0.00265901	0.0411505
Sprn	2	4.03908	4.17579	4.1616	3.76245	3.82128	3.77082	3.75917	1.25276	0.00303273	0.045256
4921531C22Rik	2	3.78431	3.68459	3.86337	3.49855	3.43202	3.47408	3.51937	1.25316	0.00736294	0.0822338
Gpc3	2	7.84624	7.3953	7.56009	6.78694	6.87532	7.11104	6.8185	1.25597	1.51389e-07	1.7881e-05
Wdr66	2	4.64699	4.27424	4.74004	3.98865	4.26058	4.30516	4.07354	1.26013	0.00485028	0.0617042
Slc15a3	2	5.96477	6.40199	5.98529	5.37096	5.86371	5.53195	5.22696	1.26447	0.000880089	0.018524
Ctsl	2	5.28506	4.72404	5.28164	4.42924	4.66801	4.78886	4.66652	1.26511	0.00198319	0.0336444
Pou3f1	2	6.08429	6.41363	6.1292	5.4681	5.76499	5.64916	5.58644	1.26743	1.04235e-05	0.000595901
Fgf7	2	6.80897	6.25752	6.43455	5.75125	6.18304	5.59247	5.87104	1.26956	0.000300048	0.00822014
Vwa1	2	7.00619	6.95481	7.02918	6.20776	6.66462	6.25558	5.97064	1.27058	4.55523e-05	0.00187604
Zfp423	2	5.26479	5.35625	5.33857	4.6837	5.01209	4.71572	4.76124	1.27131	0.000198873	0.00587239
Ltbp1	2	5.05156	4.62407	4.88869	4.33002	4.48442	4.5365	4.32036	1.27284	0.000897909	0.01876
Card10	2	6.29681	5.91328	6.2778	5.63018	5.48695	5.61579	5.55044	1.27398	2.74394e-06	0.000202083
Bmp6	2	5.30659	4.69367	5.02517	4.39898	4.62997	4.53073	4.65617	1.27801	0.0016593	0.0293839
Agtr1a	2	5.5133	4.9224	4.96265	4.53257	4.96819	4.40613	4.65395	1.28384	0.00743636	0.0828136
Cbx4	2	3.97419	3.6681	3.7641	3.54045	3.50886	3.53489	3.40336	1.28456	0.00839473	0.0893725
Lrp3	2	6.87826	6.85081	7.11329	6.11039	6.4054	6.3081	6.19938	1.29191	7.09431e-08	1.02093e-05
Trim69	2	4.93698	4.42251	4.63705	3.93501	4.35168	4.3362	4.32463	1.2923	0.00728934	0.0816301
Adm	2	8.7085	8.31147	8.63142	7.40613	8.13783	7.69809	7.72104	1.29515	8.31505e-06	0.000494038
Fgf18	2	8.17598	8.3397	8.26952	7.32696	7.72578	7.56641	7.26749	1.29562	2.17071e-08	3.6299e-06
Aoc3	2	8.72882	8.55808	8.67128	7.74522	8.10567	7.86925	7.68294	1.29631	1.31275e-09	3.22268e-07
Rnf165	2	5.07819	5.17144	4.92686	4.31075	4.85237	4.42998	4.60099	1.29632	0.00296184	0.0443567
Oas3	2	4.6274	5.10431	5.15305	4.33037	4.82491	4.52073	4.22526	1.29791	0.00962415	0.0986042
Lysmd2	2	7.08945	6.56691	6.88838	6.13756	6.33453	6.09815	6.11818	1.2983	1.50297e-06	0.000120029
Cebpd	2	4.75547	4.20741	4.67152	4.08643	3.98851	4.3331	4.17716	1.30775	0.00428644	0.0570203
Ntrk1	2	8.83367	8.84515	9.04349	7.85706	8.52421	8.07171	7.7904	1.30874	6.95044e-06	0.000429661
Loxl4	2	6.71639	6.62977	6.70762	5.99745	6.21599	5.98306	5.75259	1.31192	8.94341e-07	7.68683e-05
Scn7a	2	7.49915	6.50997	6.6964	5.95813	6.48777	6.34586	6.23257	1.3162	0.000713824	0.0156243
Nr1h3	2	6.81176	6.85874	6.99561	6.25552	6.2675	6.22216	5.99093	1.31859	1.30149e-08	2.36155e-06
Zbtb16	2	4.09519	3.87376	4.08252	3.47163	3.79516	3.80912	3.5785	1.3198	0.00970847	0.0988557
Crocc2	2	7.03795	6.72211	6.77919	5.98923	6.34106	6.44393	5.67578	1.32395	0.000223642	0.00645161
Epas1	2	8.70257	8.6989	9.00286	7.79485	8.16938	8.25507	7.66129	1.32544	8.90487e-07	7.68683e-05
Rgs4	2	6.1426	6.056	5.65464	5.23364	5.81136	4.97241	5.17845	1.32821	0.00423151	0.0566616
Calhm6	2	4.47627	4.2778	4.61532	3.82288	4.30193	4.02928	3.96383	1.33004	0.00723336	0.0812212
C1qtnf7	2	8.8108	8.22236	8.48659	7.64559	8.07731	7.49929	7.5418	1.33794	5.51018e-06	0.000356136
Rhobtb1	2	5.53042	5.08497	5.62476	4.78105	4.86059	5.02971	4.88383	1.34216	0.000127219	0.00416957
Hspa12b	2	4.02178	3.6495	3.94824	3.50216	3.46852	3.62792	3.61153	1.34361	0.00623977	0.072807
Art3	2	5.82753	5.56137	5.75552	5.06597	5.35161	4.94635	5.07942	1.34436	5.30466e-05	0.00211511
Cyp27a1	2	6.00926	5.61211	6.40084	5.29709	5.49795	5.65563	5.16539	1.34892	0.000482702	0.0117121
Lgi4	2	7.26196	7.24357	7.22514	6.21117	6.79895	6.61462	6.23968	1.34914	5.80651e-06	0.000370906
Pi16	2	11.6955	11.3568	11.5119	10.6139	10.7882	10.6409	10.5893	1.35054	2.07522e-15	3.75994e-12
Gng7	2	4.87498	4.70354	4.91308	4.3609	4.62302	4.19149	4.1669	1.35118	0.00258276	0.0404201
Phf24	2	5.0751	4.6592	4.82833	4.21709	4.52856	4.45281	4.33321	1.35299	0.000766617	0.016435
Kif1a	2	4.16788	3.98477	4.64445	3.82043	4.0432	3.90598	3.78279	1.3595	0.00861139	0.0912137
Nkx2-3	2	8.14732	8.20043	7.73847	7.07256	7.36365	7.37636	7.12572	1.36555	2.09776e-08	3.5978e-06
Phf11b	2	5.90142	5.84095	6.02719	5.02963	5.73421	5.26424	4.95625	1.36623	0.0015862	0.028411
Apod	2	7.64139	7.23241	7.59608	6.44584	6.44534	6.47898	7.26767	1.36822	0.000290758	0.00800065
Slc36a2	2	5.67359	5.74775	6.09002	4.94661	5.63808	5.19097	4.95969	1.37569	0.00154502	0.0278326
Fam174b	2	5.70197	6.08856	5.45368	5.38837	5.19528	5.032	4.97067	1.37764	0.000311309	0.00836393
Ahsg	2	7.82794	7.65041	7.90159	6.71352	7.37242	7.02674	6.72719	1.37778	5.60803e-06	0.000360064
Gstt1	2	8.785	8.13936	8.94487	7.5677	8.20325	7.84171	7.5537	1.38619	3.88991e-05	0.00169692
Slc10a6	2	7.61087	7.17048	7.79842	6.55413	7.06188	6.88739	6.42303	1.39094	2.83393e-05	0.00130551
Ifi27l2a	2	11.2755	11.3135	11.3603	10.1074	10.9346	10.4045	9.92412	1.39355	1.96567e-05	0.000968907
Slco2b1	2	4.41934	3.82457	4.16239	3.70011	3.56218	3.89153	3.8978	1.39927	0.00926848	0.0965403
Ptn	2	8.79897	8.45968	7.85707	7.3705	7.20119	7.55513	8.02937	1.40518	0.000176691	0.00538988
Sdk1	2	6.13876	6.05259	6.33215	5.47912	5.54012	5.64451	5.38106	1.40863	1.09391e-07	1.41193e-05
Dusp2	2	5.48461	5.74048	5.42958	4.94088	4.92157	5.06803	4.9479	1.40885	3.31859e-06	0.000240166
Calhm5	2	6.23691	5.78889	5.90642	5.02106	5.71141	5.32485	5.14476	1.40978	0.000565154	0.012983
Sh2d6	2	3.80652	3.70705	3.98997	3.43328	3.59371	3.44977	3.47751	1.41001	0.00438636	0.0579296
C3	2	15.1565	14.9632	15.3587	13.982	14.4732	14.5446	13.8251	1.41172	9.21681e-07	7.75836e-05
Pcdh19	2	5.53603	4.72973	4.87683	4.49959	4.7328	4.54118	4.45006	1.41555	0.0020472	0.0344503
Bend5	2	4.27922	3.88083	4.48547	3.81103	3.79195	3.86655	3.86827	1.42165	0.00303825	0.0452844
Slfn5	2	6.54338	5.9456	6.88859	5.78167	5.81676	6.16124	5.20655	1.42455	0.0028291	0.0429858
Ccno	2	5.34466	5.28203	5.30081	4.63337	4.9641	4.68489	4.61299	1.42958	5.61347e-05	0.00221705
Vstm2b	2	5.2283	5.09239	4.93404	4.69171	4.5164	4.47737	4.51274	1.43279	4.3769e-05	0.00182056
Hand2os1	2	7.36321	6.33612	6.68584	5.94071	6.13423	6.17732	6.19106	1.4333	7.98085e-05	0.00293021
Ccl11	2	9.75385	9.41424	9.22665	8.62605	8.5195	8.05625	8.95073	1.43358	7.46954e-06	0.000453974
Ppm1n	2	5.66845	5.51365	6.10008	4.72978	5.24532	5.38731	5.13207	1.44307	0.00068257	0.0150454
Snhg11	2	5.75022	5.54178	6.19489	5.0713	5.22339	5.33568	5.21655	1.44624	2.51574e-05	0.0011841
G0s2	2	8.16259	7.61753	7.53275	6.74778	7.09592	7.02212	6.97479	1.44967	2.02338e-07	2.28223e-05
Nfasc	2	7.25123	6.83827	7.29855	6.18408	6.52397	6.51304	6.15523	1.4522	3.54903e-07	3.61251e-05
Islr2	2	6.00227	6.01569	5.69925	5.04671	5.37868	5.23158	5.31811	1.45698	3.03982e-06	0.000221271
Dpep1	2	10.525	10.2623	10.5384	9.26607	9.93462	9.45896	9.24238	1.46052	1.43088e-07	1.70615e-05
Eng	2	10.0628	10.2674	9.7765	9.13129	9.33756	9.00052	9.00027	1.46128	5.62911e-11	2.61024e-08
Fetub	2	7.50966	7.42983	7.2876	6.17335	6.82823	6.75522	6.48853	1.46612	1.14132e-06	9.27876e-05
Il27ra	2	5.6977	5.57826	5.842	4.91819	5.12799	5.30642	4.93522	1.46656	4.56714e-06	0.000309084
Rai2	2	4.09213	3.68464	4.0459	3.50602	3.56584	3.70653	3.55156	1.46858	0.00299613	0.0447632
Ebf3	2	6.49861	6.22989	6.45752	5.49225	5.9886	5.75939	5.29518	1.47685	5.22391e-05	0.00208956
Plce1	2	4.51681	4.07528	4.2693	3.76393	3.95784	3.905	3.84544	1.47878	0.00113595	0.0222645
Klf15	2	5.25601	4.83561	5.07036	4.46809	4.44861	4.70044	4.46699	1.49434	4.16982e-05	0.00178178
Gdf15	2	5.79641	5.75598	5.81745	5.03389	5.25266	5.0985	5.10148	1.49839	1.16787e-07	1.48476e-05
Synm	2	4.23569	3.95941	4.1566	3.7607	3.69733	3.78422	3.63455	1.49892	0.000734097	0.0159842
Cmah	2	7.04296	6.86936	6.73279	5.97853	6.49148	5.8753	5.86027	1.50048	1.27932e-05	0.000705599
Pla1a	2	10.9632	10.5813	11.1078	9.58953	10.3855	9.80072	9.80402	1.50066	7.28105e-07	6.46516e-05
Fam124a	2	3.86984	3.66381	4.07085	3.48262	3.47141	3.5637	3.53003	1.50126	0.00216742	0.0357506
Ptgir	2	6.8799	6.66378	6.64984	5.84429	6.02017	6.15025	5.78092	1.51714	2.97967e-09	6.66169e-07
Cmpk2	2	4.34359	3.91048	4.18842	3.66141	3.94328	3.61393	3.67879	1.51867	0.00408458	0.0552256
Mtarc1	2	3.58409	3.35666	3.54969	3.12341	3.18954	3.18831	3.22776	1.52293	0.0039709	0.0543821
Cilp	2	11.2836	10.8064	10.9932	10.0307	10.3251	9.88575	9.96118	1.52839	3.40143e-11	1.70343e-08
Col28a1	2	4.02859	4.75663	4.24508	4.00776	3.85787	3.85311	3.93858	1.52905	0.0027026	0.0415947
A730020M07Rik	2	3.43577	3.33849	3.39107	3.07175	3.15154	3.05058	3.0393	1.53372	0.00489827	0.0619459
Pcolce2	2	9.37421	8.80483	9.27131	8.16735	8.44182	8.0086	8.22474	1.53412	1.04734e-09	2.78994e-07
Atp6v0a4	2	4.7436	5.07914	5.21263	4.50091	4.41648	4.53122	4.40702	1.5454	3.5975e-05	0.00160287
Sfrp4	2	10.3895	9.68322	9.7146	9.01412	9.45143	8.87043	8.34757	1.54682	4.60328e-05	0.00188961
Fmo1	2	6.79662	5.8222	6.29567	5.57506	5.77584	5.48154	5.55637	1.55318	4.55071e-05	0.00187604
Unc45b	2	5.423	4.98987	5.39604	4.41045	4.81462	4.78544	4.65326	1.55675	8.94022e-05	0.00313534
Cyp2j9	2	4.72426	4.28815	4.49065	3.82767	4.07751	4.26774	3.9082	1.5569	0.00116323	0.0226144
Hsd11b2	2	4.38362	3.7431	3.99703	3.78088	3.64132	3.5396	3.60879	1.56664	0.00416918	0.0559465
Gm11517	2	5.78583	5.41199	5.64549	4.5892	5.03215	5.32754	4.73439	1.57018	0.000433113	0.0109106
Lama2	2	9.12644	8.26567	8.73145	7.77968	7.9572	7.74216	7.7075	1.57037	2.17446e-08	3.6299e-06
Ism1	2	6.09253	5.97087	6.3943	5.30328	5.56207	5.51268	5.28659	1.57193	2.33429e-07	2.58631e-05
Endou	2	3.9945	4.06444	4.0565	3.4957	3.59484	3.80232	3.63631	1.57266	0.000688855	0.0151306
Adamts5	2	4.41114	3.77205	4.39042	3.56221	3.77463	3.98941	3.73844	1.57381	0.00621464	0.0726492
Gstm1	2	10.1605	9.50475	10.1936	8.59556	9.31801	8.93449	8.97651	1.58649	2.64968e-07	2.81135e-05
Entpd2	2	10.3407	9.82825	10.2454	8.97994	9.43308	9.2259	8.87069	1.58757	1.82659e-09	4.31489e-07
Rrad	2	6.59962	6.44833	6.72135	5.54077	5.91905	6.14398	5.39919	1.58958	1.69347e-05	0.000868946
Gimap6	2	4.33722	4.14614	4.02686	3.72775	3.83278	3.67228	3.68861	1.59045	0.000541364	0.0126689
Oxt	2	4.81167	4.86254	4.8763	4.06893	4.34462	4.55225	4.21254	1.59149	0.000106879	0.00365607
Qpct	2	6.89035	5.85491	6.56457	5.48973	6.13135	5.53372	5.48406	1.59748	0.000461063	0.0113632
Ldb2	2	4.22086	3.71582	3.93715	3.61792	3.5839	3.5719	3.48108	1.60089	0.00162479	0.0288954
Mylip	2	6.63561	6.47365	6.26646	5.56536	5.62177	5.81002	5.71092	1.60704	8.33205e-10	2.27214e-07
Cdkn1c	2	8.38328	7.48277	7.3752	6.72063	7.01773	7.13634	6.67573	1.6107	1.32375e-05	0.000717459
Dio2	2	5.34004	5.86993	5.65233	4.78812	5.06535	4.92159	4.99598	1.61476	4.78763e-06	0.000315745
Fndc5	2	7.52472	7.12286	7.4773	6.2262	6.92008	6.48386	6.09826	1.61586	9.68922e-06	0.000564228
Cadm3	2	6.34541	5.97526	5.99562	5.2161	5.59991	5.25819	5.28839	1.61901	9.57626e-07	7.95948e-05
Lrrc17	2	9.30912	8.97366	9.10051	8.001	8.34737	8.27522	7.82228	1.62333	5.3545e-11	2.5784e-08
Plekha6	2	5.27642	4.89662	5.04638	4.45989	4.38596	4.43076	4.74042	1.62483	4.37484e-05	0.00182056
Tcf21	2	7.89112	7.3516	8.0082	6.70556	7.12504	6.72386	6.7425	1.63114	5.32701e-08	8.03544e-06
Ntrk2	2	5.90239	5.44385	5.48113	4.77877	5.12465	4.91145	4.8798	1.63286	6.51957e-06	0.0004107
Duox1	2	3.84108	3.85423	3.76758	3.37327	3.44549	3.46618	3.44808	1.63287	0.000545902	0.0127005
Myc	2	10.2796	9.23578	10.4212	8.66742	9.30395	9.28611	8.75432	1.63557	0.00250268	0.0396627
Srgn	2	8.06406	7.42399	7.59412	6.73516	7.12569	6.51747	6.62824	1.64292	5.40904e-07	4.9795e-05
Fign	2	4.42951	4.15121	4.07981	3.6984	3.82306	3.91966	3.61425	1.65285	0.000532495	0.0125435
Rcan2	2	4.93128	4.21456	5.00592	4.12703	4.22041	4.37134	4.07243	1.65498	0.000912503	0.0189776
Fam83f	2	4.91003	4.72295	5.13939	4.03294	4.65294	4.44337	4.11495	1.65695	0.00195073	0.033274
Ace	2	10.4481	10.1625	10.416	8.9812	9.60986	9.3963	9.05776	1.65815	2.90363e-10	1.03867e-07
Vegfd	2	11.3531	10.8973	11.4936	9.88434	10.6856	10.2047	9.79586	1.65822	7.84506e-07	6.86854e-05
Gpr27	2	3.74932	3.60366	3.7871	3.32827	3.25817	3.52096	3.26762	1.65996	0.00134009	0.0248194
Plpp3	2	10.8886	10.0095	10.8045	9.37161	9.89636	9.47692	9.42116	1.66519	9.06631e-08	1.2357e-05
Osr2	2	9.19954	8.84958	8.81294	7.46866	8.52036	7.76958	7.60063	1.67888	1.12963e-05	0.000637069
Xpnpep2	2	7.22771	6.97922	7.45957	6.16059	6.65872	6.32269	5.97426	1.68568	5.06758e-07	4.73479e-05
Hpca	2	5.64115	5.18577	5.52881	4.4523	4.71642	5.19863	4.59853	1.6946	0.000279348	0.00775486
Itih5	2	8.57584	7.81519	8.3315	7.09266	7.52333	7.19616	7.20419	1.70184	7.09446e-09	1.38785e-06
C4a	2	4.82733	4.92088	4.89288	4.06842	4.45286	4.45147	4.12169	1.70881	7.38709e-05	0.00277737
Kcnq4	2	5.33384	4.83774	5.26801	4.49058	4.58023	4.59148	4.40954	1.72188	4.64424e-06	0.00031094
Dpt	2	12.9211	12.3352	12.6306	11.2243	12.0368	11.5	11.0848	1.72839	3.64356e-07	3.67882e-05
Sned1	2	2.95564	2.88796	2.999	2.55263	2.64996	2.83842	2.65181	1.74028	0.00978244	0.0992513
Msc	2	4.15834	3.742	3.58645	3.46082	3.44307	3.46466	3.34122	1.74492	0.00152291	0.0274738
Gm42517	2	4.28679	4.2121	4.39231	3.67607	3.87692	3.74167	3.87659	1.75235	8.26837e-05	0.00299191
Fbln7	2	6.44595	6.55959	6.5606	5.31815	6.07904	5.63321	5.30459	1.76672	1.67424e-05	0.000862611
Irx1	2	4.52843	4.2974	3.8748	3.56512	3.83562	3.64583	3.9191	1.78255	0.00200547	0.0339304
C4b	2	12.4945	12.3387	12.7932	11.1525	11.6384	11.6054	11.0791	1.78646	2.83236e-11	1.47755e-08
Rasd1	2	6.15411	6.25308	6.39004	5.22093	5.52718	5.51214	5.36597	1.79893	1.47014e-10	5.93748e-08
Ackr1	2	7.27486	7.02655	6.94649	6.02435	6.3853	6.08902	5.9197	1.79917	2.82624e-10	1.03867e-07
Vtn	2	8.60283	8.41286	8.14329	7.0739	7.78769	7.19652	7.01855	1.80058	8.74561e-08	1.21661e-05
Rpph1	2	3.10748	3.41934	3.1491	2.79187	2.82139	3.0979	2.89516	1.80438	0.00593342	0.0702139
Ly6a	2	12.6318	12.2032	12.6865	11.0558	11.8857	11.2496	10.9309	1.80735	1.01006e-07	1.35978e-05
Adh1	2	9.0219	8.47629	8.99673	7.61308	8.0048	7.77959	7.53758	1.81112	1.44856e-11	8.24365e-09
Glt8d2	2	4.58338	3.89152	4.41823	3.70547	3.87848	3.83409	3.78665	1.81284	0.000432557	0.0109106
Ptx3	2	10.5536	10.2506	10.6442	8.89369	10.0133	9.00162	8.91826	1.81874	0.00168476	0.029654
Galnt16	2	8.83787	8.96362	8.53034	7.51149	7.98096	7.59523	7.5224	1.83188	1.84274e-12	1.53807e-09
Tppp3	2	10.1107	10.0334	9.68317	8.56989	9.3669	8.51189	8.40654	1.83384	3.04571e-07	3.2044e-05
Aass	2	5.81046	5.55956	5.63646	4.72104	5.29694	4.68162	4.69631	1.83659	5.98683e-05	0.00234235
Gsc	2	4.37744	4.10623	4.33242	3.73626	3.9049	3.75818	3.58727	1.84453	0.000153473	0.00487687
Tnxb	2	11.7071	11.7092	11.8198	10.2748	10.9247	10.6222	10.2102	1.8537	9.57105e-12	5.70617e-09
Csf2rb	2	5.5878	5.35475	5.75222	4.95081	4.90043	4.84612	4.44361	1.86021	6.5279e-06	0.0004107
Dpp4	2	4.80007	4.40341	4.51987	3.77344	4.12148	4.08962	3.9803	1.87261	6.48136e-05	0.00250452
Prss2	2	4.19676	3.70149	3.60432	3.29171	3.51561	3.49926	3.29095	1.87412	0.00179048	0.0310482
Lmo2	2	6.73941	6.02317	6.42568	5.22033	5.97002	5.47644	5.10932	1.87904	7.17909e-05	0.00271548
Mcf2l	2	2.7141	2.72413	2.83581	2.56788	2.49505	2.41505	2.45317	1.88311	0.00759296	0.0838306
Sectm1a	2	4.58721	4.28725	4.66635	3.76651	3.99553	4.08909	3.91031	1.90683	2.32892e-05	0.00110867
Pamr1	2	8.52953	7.52876	8.50158	6.69912	7.35767	7.50381	6.67459	1.90899	0.00221129	0.0360486
Ly6c1	2	11.3173	10.8587	11.309	9.64563	10.5661	9.64623	9.53887	1.91492	0.000280209	0.00776153
Clps	2	4.21924	3.59613	3.20378	3.10451	3.36828	3.33702	3.2875	1.92444	0.0094295	0.0974071
Efcc1	2	2.96923	2.6556	2.66578	2.57386	2.41983	2.47594	2.49742	1.92587	0.00800084	0.0867795
Svep1	2	11.1268	10.8672	11.3033	9.71775	10.1759	9.93423	9.5581	1.93054	9.4259e-14	9.83436e-11
Ecm2	2	4.40328	3.74774	3.99349	3.53114	3.56928	3.60341	3.57794	1.94004	0.000226841	0.00651387
Col14a1	2	10.4385	10.0056	10.0869	8.66983	9.38695	8.97404	8.60962	1.94148	4.17766e-10	1.41363e-07
Ces1d	2	3.81894	3.52621	3.8419	3.3154	3.19497	3.42044	3.29031	1.9416	0.000273689	0.0076316
Batf	2	3.30389	3.59531	3.09311	3.02943	2.85956	3.02431	2.96309	1.95848	0.00220236	0.0360208
Snora78	2	3.56446	3.07401	3.28504	2.94993	2.84613	3.10594	2.91021	1.96675	0.00254544	0.0400867
AI606473	2	2.64093	2.71434	2.76317	2.38628	2.47494	2.3671	2.48379	1.96703	0.00629243	0.0732168
Duoxa1	2	4.54427	4.37698	4.60601	3.81693	3.92702	3.86173	4.0459	1.96935	3.52546e-06	0.000252222
Scara5	2	8.45573	7.20204	8.33164	6.75781	7.27805	7.0393	6.5563	1.98018	0.000886329	0.0185566
Comp	2	5.09719	4.70579	4.63844	4.17032	4.02641	4.27782	4.20844	1.98593	1.62101e-06	0.000127642
Csf2rb2	2	6.9137	6.38606	6.76632	5.48277	6.06291	5.62195	5.46781	1.99148	1.04847e-07	1.38178e-05
Ltc4s	2	5.47008	4.93061	5.27654	4.291	4.70948	4.55786	4.32198	1.99735	6.71171e-06	0.000420153
Efemp1	2	10.2678	9.09437	9.88461	8.30263	9.01953	8.41689	8.40758	2.00015	1.18591e-07	1.48476e-05
Sh2d4a	2	4.19993	3.51631	3.9166	3.34517	3.47237	3.37568	3.45419	2.00913	0.000559041	0.0129375
Tac1	2	5.42153	5.67142	5.43267	4.44892	4.82765	4.85972	4.62166	2.01545	6.32204e-08	9.31199e-06
Icam5	2	4.64143	4.2391	4.75243	3.82956	3.71765	4.20956	3.97529	2.02306	8.46534e-05	0.00302817
Agt	2	3.73586	3.33083	3.77925	3.16409	3.15919	3.32941	3.12747	2.03515	0.000466552	0.0114206
Npy1r	2	3.85885	3.73561	3.52124	3.18328	3.40899	3.23838	3.14213	2.05398	0.000607405	0.0136775
Nrros	2	3.49431	3.02233	3.08257	2.7198	2.88871	2.86471	2.89636	2.0627	0.00279243	0.0426356
Actn3	2	3.62166	3.51487	3.78679	3.10857	3.264	3.24543	3.17716	2.06844	0.000164779	0.00510653
Foxj1	2	5.1659	5.89803	5.39757	4.48205	4.9165	4.6321	4.62987	2.06856	3.56357e-06	0.0002535
Edn1	2	6.22567	5.73467	6.41325	5.03551	5.17481	5.29601	5.27966	2.07947	7.97291e-10	2.26866e-07
Gsn	2	13.0518	12.1818	12.6521	11.1981	11.4002	11.4339	11.2865	2.08151	1.08985e-15	2.72899e-12
Agxt	2	3.28483	3.62475	3.27663	2.92888	2.99675	2.89912	3.13724	2.08506	0.00132464	0.0246793
Ogn	2	7.60522	6.24939	6.49196	5.44095	5.98183	6.17499	5.47412	2.09353	0.00486438	0.0617042
Pcsk6	2	7.71819	7.19136	7.06379	5.92967	6.44862	6.25704	6.04597	2.13089	1.56124e-10	6.10835e-08
Fam71a	2	6.20519	5.26822	6.31608	4.59609	5.04537	5.40845	4.90181	2.15341	5.3241e-05	0.00211612
Htr1d	2	3.95488	4.02458	4.24842	3.26894	3.84905	3.43202	3.45086	2.15515	0.0045596	0.059218
P2ry14	2	5.58317	4.82283	5.13486	4.37356	4.66815	4.39257	4.10724	2.15845	4.10808e-05	0.00176141
Mest	2	7.49466	6.58547	6.08905	5.89018	5.53432	5.72315	5.76266	2.16592	9.59969e-07	7.95948e-05
D630041G03Rik	2	2.53958	2.40254	2.63388	2.22787	2.29432	2.20281	2.24716	2.27477	0.00396446	0.0543648
Itih3	2	3.32134	3.19396	2.9829	2.7533	2.72108	2.92565	2.74133	2.30564	0.00049603	0.0118971
Clec3b	2	11.637	10.4291	11.5578	9.509	10.1416	9.97257	9.46009	2.33926	1.89171e-05	0.000943596
Txndc8	2	3.40453	3.08485	3.30027	2.74155	2.88666	3.03888	2.72029	2.35127	0.00138308	0.025465
Cpa1	2	2.58366	2.32985	2.24082	2.0755	2.10137	2.14156	2.17234	2.36635	0.00487813	0.0618159
Zfp296	2	3.0065	3.16218	3.37991	2.82414	2.72287	2.77157	2.7828	2.44339	0.000211475	0.00618615
Hmcn2	2	6.72726	5.9639	6.11358	5.07079	5.19021	5.39888	4.9727	2.45999	7.54771e-11	3.3749e-08
Mgam	2	4.76331	3.96244	3.90609	3.47556	3.73945	3.60613	3.47855	2.48934	8.22004e-05	0.00298304
Cyp4b1	2	6.78646	6.55579	6.99279	5.10767	5.6032	5.68051	5.51787	2.59004	9.24137e-14	9.83436e-11
Alkal2	2	4.56593	3.90829	4.28169	3.489	3.78771	3.56798	3.41273	2.5962	4.83635e-05	0.00196594
Try5	2	3.46059	2.96227	3.23088	2.65608	2.76408	2.84155	2.87415	2.6082	0.000379993	0.00987035
Col6a6	2	3.21344	3.33833	3.23682	2.80288	2.68246	2.92802	2.87005	2.6333	8.17132e-05	0.0029816
Ackr2	2	2.8416	2.39181	2.84107	2.30363	2.29645	2.43428	2.40351	2.6377	0.00198264	0.0336444
Tslp	2	3.04333	3.0647	3.0904	2.62253	2.62893	2.77675	2.60457	2.68098	7.74783e-05	0.00287945
Cela3b	2	2.72014	2.41259	2.24589	2.19077	2.19655	2.12665	2.08788	2.70339	0.00401828	0.0546836
Ccdc170	2	2.68945	2.33021	2.52084	2.11802	2.28874	2.22608	2.12966	2.74401	0.00388251	0.0536821
Mir214	2	5.60206	4.76614	4.90799	4.06659	4.20794	4.22976	4.15588	2.78548	4.17383e-09	8.70939e-07
Cela2a	2	4.06863	3.6049	3.44508	3.15807	3.12658	3.23079	2.99581	2.85026	1.82221e-05	0.000916227
L3mbtl1	2	2.7006	2.71631	2.47624	2.20012	2.36999	2.25448	2.25582	2.90074	0.00132812	0.0246965
Mzb1	2	3.04988	2.93003	3.33625	2.58713	2.78584	2.61791	2.5639	2.97779	0.000562371	0.0129428
Adra1b	2	3.96531	3.51568	3.65257	3.02733	3.22563	3.04399	2.97183	3.20109	2.14173e-05	0.00103518
Jchain	2	4.10175	3.61091	4.53353	3.42055	3.31382	3.28054	3.23601	3.40902	1.04676e-06	8.62196e-05
Scg3	2	3.60836	3.04165	3.69554	2.88223	2.84445	2.96325	2.78554	3.41269	8.32604e-06	0.000494038
Tnfsf14	2	2.73345	2.49488	2.56352	2.15672	2.24837	2.26757	2.16894	3.48454	0.000163478	0.0050914

## Sheet: 2. C1 pathway analysis
GroupID	Category	Term	Description	LogP	Log(q-value)	InTerm_InList	Genes	Symbols
1_Summary	GO Biological Processes	GO:0035239	tube morphogenesis	-8.57465	-4.30722	44/740	11852,12224,12505,12558,13874,14160,14183,14254,14463,14465,15213,15284,15364,15368,16373,16776,17127,18131,18576,18612,18654,19229,20677,20682,20732,20733,20897,21802,21803,22339,71355,71602,74769,78249,83921,101401,106042,107449,109624,114249,211401,223780,269152,270685,14239,14612,26395,12310,16153,17125,18751,19223,56221,109901,243912,230775	Rhob,Klf5,Cd44,Cdh2,Ereg,Lgr5,Fgfr2,Flt1,Gata4,Gata6,Hey1,Hlx,Hmga2,Hmox1,Irx3,Lama5,Smad3,Notch3,Pde3b,Etv4,Pgf,Ptk2b,Sox4,Sox9,Spint1,Spint2,Stra6,Tgfa,Tgfb1,Vegfa,Col24a1,Myo1e,Pik3cb,Adgrf4,Cemip2,Adamts9,Prickle1,Unc5b,Cald1,Npnt,Mtss1,Adm2,Kif26b,Mthfd1l,Foxs1,Gja4,Map2k1,Calca,Il10,Smad1,Prkcb,Ptgis,Ccl24,Cela1,Hspb6,Adgrb2
1_Member	GO Biological Processes	GO:0035239	tube morphogenesis	-8.57465	-4.30722	44/740	11852,12224,12505,12558,13874,14160,14183,14254,14463,14465,15213,15284,15364,15368,16373,16776,17127,18131,18576,18612,18654,19229,20677,20682,20732,20733,20897,21802,21803,22339,71355,71602,74769,78249,83921,101401,106042,107449,109624,114249,211401,223780,269152,270685	Rhob,Klf5,Cd44,Cdh2,Ereg,Lgr5,Fgfr2,Flt1,Gata4,Gata6,Hey1,Hlx,Hmga2,Hmox1,Irx3,Lama5,Smad3,Notch3,Pde3b,Etv4,Pgf,Ptk2b,Sox4,Sox9,Spint1,Spint2,Stra6,Tgfa,Tgfb1,Vegfa,Col24a1,Myo1e,Pik3cb,Adgrf4,Cemip2,Adamts9,Prickle1,Unc5b,Cald1,Npnt,Mtss1,Adm2,Kif26b,Mthfd1l
1_Member	GO Biological Processes	GO:0001568	blood vessel development	-6.67534	-3.44923	33/548	11852,12224,12558,13874,14183,14239,14254,14463,14465,14612,15213,15368,18131,18576,18654,19229,20677,20732,20897,21802,21803,22339,26395,71355,71602,74769,78249,83921,101401,106042,107449,109624,223780	Rhob,Klf5,Cdh2,Ereg,Fgfr2,Foxs1,Flt1,Gata4,Gata6,Gja4,Hey1,Hmox1,Notch3,Pde3b,Pgf,Ptk2b,Sox4,Spint1,Stra6,Tgfa,Tgfb1,Vegfa,Map2k1,Col24a1,Myo1e,Pik3cb,Adgrf4,Cemip2,Adamts9,Prickle1,Unc5b,Cald1,Adm2
1_Member	GO Biological Processes	GO:0001944	vasculature development	-6.46787	-3.31438	34/587	11852,12224,12310,12558,13874,14183,14239,14254,14463,14465,14612,15213,15368,18131,18576,18654,19229,20677,20732,20897,21802,21803,22339,26395,71355,71602,74769,78249,83921,101401,106042,107449,109624,223780	Rhob,Klf5,Calca,Cdh2,Ereg,Fgfr2,Foxs1,Flt1,Gata4,Gata6,Gja4,Hey1,Hmox1,Notch3,Pde3b,Pgf,Ptk2b,Sox4,Spint1,Stra6,Tgfa,Tgfb1,Vegfa,Map2k1,Col24a1,Myo1e,Pik3cb,Adgrf4,Cemip2,Adamts9,Prickle1,Unc5b,Cald1,Adm2
1_Member	GO Biological Processes	GO:0045766	positive regulation of angiogenesis	-6.16834	-3.14975	17/183	11852,14254,14463,14465,15364,15368,16153,17125,18654,18751,19223,19229,22339,56221,109901,223780,243912	Rhob,Flt1,Gata4,Gata6,Hmga2,Hmox1,Il10,Smad1,Pgf,Prkcb,Ptgis,Ptk2b,Vegfa,Ccl24,Cela1,Adm2,Hspb6
1_Member	GO Biological Processes	GO:1904018	positive regulation of vasculature development	-6.16834	-3.14975	17/183	11852,14254,14463,14465,15364,15368,16153,17125,18654,18751,19223,19229,22339,56221,109901,223780,243912	Rhob,Flt1,Gata4,Gata6,Hmga2,Hmox1,Il10,Smad1,Pgf,Prkcb,Ptgis,Ptk2b,Vegfa,Ccl24,Cela1,Adm2,Hspb6
1_Member	GO Biological Processes	GO:0048514	blood vessel morphogenesis	-5.64151	-2.83155	27/444	11852,12224,12558,13874,14183,14254,14463,15213,15368,18131,18576,18654,19229,20677,20897,21802,21803,22339,71355,71602,74769,78249,83921,101401,107449,109624,223780	Rhob,Klf5,Cdh2,Ereg,Fgfr2,Flt1,Gata4,Hey1,Hmox1,Notch3,Pde3b,Pgf,Ptk2b,Sox4,Stra6,Tgfa,Tgfb1,Vegfa,Col24a1,Myo1e,Pik3cb,Adgrf4,Cemip2,Adamts9,Unc5b,Cald1,Adm2
1_Member	GO Biological Processes	GO:0045765	regulation of angiogenesis	-5.30886	-2.60963	21/306	11852,14254,14463,14465,15364,15368,16153,17125,18576,18654,18751,19223,19229,22339,56221,74769,101401,109901,223780,230775,243912	Rhob,Flt1,Gata4,Gata6,Hmga2,Hmox1,Il10,Smad1,Pde3b,Pgf,Prkcb,Ptgis,Ptk2b,Vegfa,Ccl24,Pik3cb,Adamts9,Cela1,Adm2,Adgrb2,Hspb6
1_Member	GO Biological Processes	GO:1901342	regulation of vasculature development	-5.22157	-2.59759	21/310	11852,14254,14463,14465,15364,15368,16153,17125,18576,18654,18751,19223,19229,22339,56221,74769,101401,109901,223780,230775,243912	Rhob,Flt1,Gata4,Gata6,Hmga2,Hmox1,Il10,Smad1,Pde3b,Pgf,Prkcb,Ptgis,Ptk2b,Vegfa,Ccl24,Pik3cb,Adamts9,Cela1,Adm2,Adgrb2,Hspb6
1_Member	GO Biological Processes	GO:0001525	angiogenesis	-3.47166	-1.50958	18/324	11852,12224,13874,14183,14254,15368,18131,18576,18654,19229,21802,22339,71355,74769,83921,107449,109624,223780	Rhob,Klf5,Ereg,Fgfr2,Flt1,Hmox1,Notch3,Pde3b,Pgf,Ptk2b,Tgfa,Vegfa,Col24a1,Pik3cb,Cemip2,Unc5b,Cald1,Adm2
2_Summary	GO Biological Processes	GO:0030155	regulation of cell adhesion	-7.84078	-3.87438	44/783	11846,12151,12310,12505,13132,13640,14538,14999,15284,15404,16153,16400,16403,16456,16776,16858,17127,18003,18576,18753,18793,18845,19218,19229,20677,20682,20733,20750,20908,21803,22329,22339,26395,26921,56349,68813,72828,74769,114249,208650,235611,242122,242202,269152	Arg1,Bmi1,Calca,Cd44,Dab2,Efna5,Gcnt2,H2-DMb1,Hlx,Hoxa7,Il10,Itga3,Itga6,F11r,Lama5,Lgals7,Smad3,Nedd9,Pde3b,Prkcd,Plaur,Plxna2,Ptger3,Ptk2b,Sox4,Sox9,Spint2,Spp1,Stx3,Tgfb1,Vcam1,Vegfa,Map2k1,Map4k4,Net1,Dock5,Ubash3b,Pik3cb,Npnt,Cblb,Plxnb1,Vtcn1,Pde5a,Kif26b
2_Member	GO Biological Processes	GO:0030155	regulation of cell adhesion	-7.84078	-3.87438	44/783	11846,12151,12310,12505,13132,13640,14538,14999,15284,15404,16153,16400,16403,16456,16776,16858,17127,18003,18576,18753,18793,18845,19218,19229,20677,20682,20733,20750,20908,21803,22329,22339,26395,26921,56349,68813,72828,74769,114249,208650,235611,242122,242202,269152	Arg1,Bmi1,Calca,Cd44,Dab2,Efna5,Gcnt2,H2-DMb1,Hlx,Hoxa7,Il10,Itga3,Itga6,F11r,Lama5,Lgals7,Smad3,Nedd9,Pde3b,Prkcd,Plaur,Plxna2,Ptger3,Ptk2b,Sox4,Sox9,Spint2,Spp1,Stx3,Tgfb1,Vcam1,Vegfa,Map2k1,Map4k4,Net1,Dock5,Ubash3b,Pik3cb,Npnt,Cblb,Plxnb1,Vtcn1,Pde5a,Kif26b
2_Member	GO Biological Processes	GO:0045785	positive regulation of cell adhesion	-4.55698	-2.20523	26/481	12151,12310,12505,13132,14538,14999,15284,16400,16403,16456,17127,18003,18793,19229,20677,20750,20908,21803,22329,22339,26921,56349,68813,114249,242122,269152	Bmi1,Calca,Cd44,Dab2,Gcnt2,H2-DMb1,Hlx,Itga3,Itga6,F11r,Smad3,Nedd9,Plaur,Ptk2b,Sox4,Spp1,Stx3,Tgfb1,Vcam1,Vegfa,Map4k4,Net1,Dock5,Npnt,Vtcn1,Kif26b
2_Member	GO Biological Processes	GO:0010810	regulation of cell-substrate adhesion	-3.77797	-1.69807	15/227	13132,13640,14538,15404,16400,17127,18003,19229,20750,22339,26921,56349,68813,74769,114249	Dab2,Efna5,Gcnt2,Hoxa7,Itga3,Smad3,Nedd9,Ptk2b,Spp1,Vegfa,Map4k4,Net1,Dock5,Pik3cb,Npnt
2_Member	GO Biological Processes	GO:0010811	positive regulation of cell-substrate adhesion	-3.54976	-1.56563	11/140	13132,16400,17127,18003,19229,20750,22339,26921,56349,68813,114249	Dab2,Itga3,Smad3,Nedd9,Ptk2b,Spp1,Vegfa,Map4k4,Net1,Dock5,Npnt
3_Summary	GO Biological Processes	GO:0048729	tissue morphogenesis	-7.53863	-3.74832	38/635	11852,12349,12505,14160,14183,14254,14463,15213,15364,16153,16323,16373,16776,17125,17127,18612,18654,20346,20677,20682,20732,20733,21803,21952,22339,22343,22761,26401,26941,56847,106042,107765,114249,211401,230099,231413,269152,270685,71602,11827,16400,18131,20750,20897,18793,18163	Rhob,Car2,Cd44,Lgr5,Fgfr2,Flt1,Gata4,Hey1,Hmga2,Il10,Inhba,Irx3,Lama5,Smad1,Smad3,Etv4,Pgf,Sema3a,Sox4,Sox9,Spint1,Spint2,Tgfb1,Tnni1,Vegfa,Lin7c,Zfpm1,Map3k1,Slc9a3r1,Aldh1a3,Prickle1,Ankrd1,Npnt,Mtss1,Car9,Grsf1,Kif26b,Mthfd1l,Myo1e,Aqp2,Itga3,Notch3,Spp1,Stra6,Plaur,Ctnnd2
3_Member	GO Biological Processes	GO:0048729	tissue morphogenesis	-7.53863	-3.74832	38/635	11852,12349,12505,14160,14183,14254,14463,15213,15364,16153,16323,16373,16776,17125,17127,18612,18654,20346,20677,20682,20732,20733,21803,21952,22339,22343,22761,26401,26941,56847,106042,107765,114249,211401,230099,231413,269152,270685	Rhob,Car2,Cd44,Lgr5,Fgfr2,Flt1,Gata4,Hey1,Hmga2,Il10,Inhba,Irx3,Lama5,Smad1,Smad3,Etv4,Pgf,Sema3a,Sox4,Sox9,Spint1,Spint2,Tgfb1,Tnni1,Vegfa,Lin7c,Zfpm1,Map3k1,Slc9a3r1,Aldh1a3,Prickle1,Ankrd1,Npnt,Mtss1,Car9,Grsf1,Kif26b,Mthfd1l
3_Member	GO Biological Processes	GO:0002009	morphogenesis of an epithelium	-7.10602	-3.53756	33/525	11852,12349,12505,14160,14183,14254,14463,15213,15364,16153,16373,16776,17127,18612,18654,20346,20677,20682,20732,20733,21803,22339,22343,26401,26941,56847,106042,114249,211401,230099,231413,269152,270685	Rhob,Car2,Cd44,Lgr5,Fgfr2,Flt1,Gata4,Hey1,Hmga2,Il10,Irx3,Lama5,Smad3,Etv4,Pgf,Sema3a,Sox4,Sox9,Spint1,Spint2,Tgfb1,Vegfa,Lin7c,Map3k1,Slc9a3r1,Aldh1a3,Prickle1,Npnt,Mtss1,Car9,Grsf1,Kif26b,Mthfd1l
3_Member	GO Biological Processes	GO:0072073	kidney epithelium development	-5.71214	-2.85968	14/136	12505,14183,15213,16373,16776,17125,17127,18654,20682,21803,71602,114249,211401,269152	Cd44,Fgfr2,Hey1,Irx3,Lama5,Smad1,Smad3,Pgf,Sox9,Tgfb1,Myo1e,Npnt,Mtss1,Kif26b
3_Member	GO Biological Processes	GO:0060562	epithelial tube morphogenesis	-5.63658	-2.83155	24/366	11852,12505,14160,14183,14254,14463,15213,15364,16373,16776,17127,18612,18654,20677,20682,20732,20733,21803,22339,106042,114249,211401,269152,270685	Rhob,Cd44,Lgr5,Fgfr2,Flt1,Gata4,Hey1,Hmga2,Irx3,Lama5,Smad3,Etv4,Pgf,Sox4,Sox9,Spint1,Spint2,Tgfb1,Vegfa,Prickle1,Npnt,Mtss1,Kif26b,Mthfd1l
3_Member	GO Biological Processes	GO:0072001	renal system development	-5.45868	-2.72273	22/324	11827,12505,14160,14183,15213,16373,16400,16776,17125,17127,18131,18654,20677,20682,20750,20897,21803,22339,71602,114249,211401,269152	Aqp2,Cd44,Lgr5,Fgfr2,Hey1,Irx3,Itga3,Lama5,Smad1,Smad3,Notch3,Pgf,Sox4,Sox9,Spp1,Stra6,Tgfb1,Vegfa,Myo1e,Npnt,Mtss1,Kif26b
3_Member	GO Biological Processes	GO:0001657	ureteric bud development	-5.28688	-2.60619	11/91	12505,14183,15213,16776,17125,17127,18654,20682,21803,114249,269152	Cd44,Fgfr2,Hey1,Lama5,Smad1,Smad3,Pgf,Sox9,Tgfb1,Npnt,Kif26b
3_Member	GO Biological Processes	GO:0061333	renal tubule morphogenesis	-5.2448	-2.60619	10/75	12505,14160,15213,16373,16776,18654,20682,114249,211401,269152	Cd44,Lgr5,Hey1,Irx3,Lama5,Pgf,Sox9,Npnt,Mtss1,Kif26b
3_Member	GO Biological Processes	GO:0001822	kidney development	-5.24324	-2.60619	21/309	11827,12505,14183,15213,16373,16400,16776,17125,17127,18131,18654,20677,20682,20750,20897,21803,22339,71602,114249,211401,269152	Aqp2,Cd44,Fgfr2,Hey1,Irx3,Itga3,Lama5,Smad1,Smad3,Notch3,Pgf,Sox4,Sox9,Spp1,Stra6,Tgfb1,Vegfa,Myo1e,Npnt,Mtss1,Kif26b
3_Member	GO Biological Processes	GO:0072163	mesonephric epithelium development	-5.24016	-2.60619	11/92	12505,14183,15213,16776,17125,17127,18654,20682,21803,114249,269152	Cd44,Fgfr2,Hey1,Lama5,Smad1,Smad3,Pgf,Sox9,Tgfb1,Npnt,Kif26b
3_Member	GO Biological Processes	GO:0072164	mesonephric tubule development	-5.24016	-2.60619	11/92	12505,14183,15213,16776,17125,17127,18654,20682,21803,114249,269152	Cd44,Fgfr2,Hey1,Lama5,Smad1,Smad3,Pgf,Sox9,Tgfb1,Npnt,Kif26b
3_Member	GO Biological Processes	GO:0001655	urogenital system development	-5.19961	-2.59167	23/362	11827,12505,14160,14183,15213,16373,16400,16776,17125,17127,18131,18654,18793,20677,20682,20750,20897,21803,22339,71602,114249,211401,269152	Aqp2,Cd44,Lgr5,Fgfr2,Hey1,Irx3,Itga3,Lama5,Smad1,Smad3,Notch3,Pgf,Plaur,Sox4,Sox9,Spp1,Stra6,Tgfb1,Vegfa,Myo1e,Npnt,Mtss1,Kif26b
3_Member	GO Biological Processes	GO:0001823	mesonephros development	-5.10373	-2.54387	11/95	12505,14183,15213,16776,17125,17127,18654,20682,21803,114249,269152	Cd44,Fgfr2,Hey1,Lama5,Smad1,Smad3,Pgf,Sox9,Tgfb1,Npnt,Kif26b
3_Member	GO Biological Processes	GO:0001763	morphogenesis of a branching structure	-4.78702	-2.3325	16/208	12505,14183,14254,15364,16153,16776,18163,18612,18654,20346,20682,20732,20733,21803,22339,114249	Cd44,Fgfr2,Flt1,Hmga2,Il10,Lama5,Ctnnd2,Etv4,Pgf,Sema3a,Sox9,Spint1,Spint2,Tgfb1,Vegfa,Npnt
3_Member	GO Biological Processes	GO:0061326	renal tubule development	-4.57629	-2.20523	10/89	12505,14160,15213,16373,16776,18654,20682,114249,211401,269152	Cd44,Lgr5,Hey1,Irx3,Lama5,Pgf,Sox9,Npnt,Mtss1,Kif26b
3_Member	GO Biological Processes	GO:0061138	morphogenesis of a branching epithelium	-4.4475	-2.12455	15/198	12505,14183,14254,15364,16153,16776,18612,18654,20346,20682,20732,20733,21803,22339,114249	Cd44,Fgfr2,Flt1,Hmga2,Il10,Lama5,Etv4,Pgf,Sema3a,Sox9,Spint1,Spint2,Tgfb1,Vegfa,Npnt
3_Member	GO Biological Processes	GO:0072006	nephron development	-4.40225	-2.08906	12/133	12505,15213,16373,16400,16776,18131,18654,20682,71602,114249,211401,269152	Cd44,Hey1,Irx3,Itga3,Lama5,Notch3,Pgf,Sox9,Myo1e,Npnt,Mtss1,Kif26b
3_Member	GO Biological Processes	GO:0072009	nephron epithelium development	-4.13778	-1.91957	10/100	12505,15213,16373,16776,18654,20682,71602,114249,211401,269152	Cd44,Hey1,Irx3,Lama5,Pgf,Sox9,Myo1e,Npnt,Mtss1,Kif26b
3_Member	GO Biological Processes	GO:0072080	nephron tubule development	-4.05245	-1.86421	9/83	12505,15213,16373,16776,18654,20682,114249,211401,269152	Cd44,Hey1,Irx3,Lama5,Pgf,Sox9,Npnt,Mtss1,Kif26b
3_Member	GO Biological Processes	GO:0072078	nephron tubule morphogenesis	-3.86727	-1.74285	8/69	12505,15213,16373,16776,18654,20682,114249,269152	Cd44,Hey1,Irx3,Lama5,Pgf,Sox9,Npnt,Kif26b
3_Member	GO Biological Processes	GO:0060993	kidney morphogenesis	-3.81655	-1.71347	9/89	12505,15213,16373,16776,18654,20677,20682,114249,269152	Cd44,Hey1,Irx3,Lama5,Pgf,Sox4,Sox9,Npnt,Kif26b
3_Member	GO Biological Processes	GO:0072088	nephron epithelium morphogenesis	-3.77931	-1.69807	8/71	12505,15213,16373,16776,18654,20682,114249,269152	Cd44,Hey1,Irx3,Lama5,Pgf,Sox9,Npnt,Kif26b
3_Member	GO Biological Processes	GO:0072028	nephron morphogenesis	-3.73648	-1.66218	8/72	12505,15213,16373,16776,18654,20682,114249,269152	Cd44,Hey1,Irx3,Lama5,Pgf,Sox9,Npnt,Kif26b
3_Member	GO Biological Processes	GO:0060675	ureteric bud morphogenesis	-3.60612	-1.61053	7/57	12505,15213,16776,18654,20682,114249,269152	Cd44,Hey1,Lama5,Pgf,Sox9,Npnt,Kif26b
3_Member	GO Biological Processes	GO:0072171	mesonephric tubule morphogenesis	-3.55848	-1.5698	7/58	12505,15213,16776,18654,20682,114249,269152	Cd44,Hey1,Lama5,Pgf,Sox9,Npnt,Kif26b
3_Member	GO Biological Processes	GO:0048754	branching morphogenesis of an epithelial tube	-2.95025	-1.18251	11/165	12505,14183,14254,15364,16776,18612,18654,20682,21803,22339,114249	Cd44,Fgfr2,Flt1,Hmga2,Lama5,Etv4,Pgf,Sox9,Tgfb1,Vegfa,Npnt
3_Member	GO Biological Processes	GO:0001658	branching involved in ureteric bud morphogenesis	-2.47777	-0.904066	5/46	12505,16776,18654,20682,114249	Cd44,Lama5,Pgf,Sox9,Npnt
4_Summary	GO Biological Processes	GO:0043408	regulation of MAPK cascade	-7.32929	-3.66392	41/730	11475,12505,12558,12978,13132,14056,14063,14130,14183,14254,14463,14538,15357,15469,17319,18753,19229,19259,21802,21803,21859,22339,22350,26395,26401,26921,26941,29811,29815,29820,54324,56221,56708,67313,67603,67702,74769,101809,114249,242202,319520,12310,12424,12739,12759,12954,12985,13019,13640,13874,15364,16323,18003,18654,18793,19218,20682,21682,67468,69068,78405,108155,268697,208650,260299,7…	Acta2,Cd44,Cdh2,Csf1r,Dab2,Ezh2,F2rl1,Fcgr2b,Fgfr2,Flt1,Gata4,Gcnt2,Hmgcr,Prmt1,Mif,Prkcd,Ptk2b,Ptpn5,Tgfa,Tgfb1,Timp3,Vegfa,Ezr,Map2k1,Map3k1,Map4k4,Slc9a3r1,Ndrg2,Bcar3,Tnfrsf19,Arhgef5,Ccl24,Clcf1,Inava,Dusp6,Rnf149,Pik3cb,Spred3,Npnt,Pde5a,Dusp4,Calca,Cck,Cldn3,Clu,Cryaa,Csf3,Ctf1,Efna5,Ereg,Hmga2,Inhba,Nedd9,Pgf,Plaur,Ptger3,Sox9,Tec,Mmd,Tcim,Ntf5,Ogt,Ccnb1,Cblb,Cadm4,Ubash3b,Serinc2
4_Member	GO Biological Processes	GO:0043408	regulation of MAPK cascade	-7.32929	-3.66392	41/730	11475,12505,12558,12978,13132,14056,14063,14130,14183,14254,14463,14538,15357,15469,17319,18753,19229,19259,21802,21803,21859,22339,22350,26395,26401,26921,26941,29811,29815,29820,54324,56221,56708,67313,67603,67702,74769,101809,114249,242202,319520	Acta2,Cd44,Cdh2,Csf1r,Dab2,Ezh2,F2rl1,Fcgr2b,Fgfr2,Flt1,Gata4,Gcnt2,Hmgcr,Prmt1,Mif,Prkcd,Ptk2b,Ptpn5,Tgfa,Tgfb1,Timp3,Vegfa,Ezr,Map2k1,Map3k1,Map4k4,Slc9a3r1,Ndrg2,Bcar3,Tnfrsf19,Arhgef5,Ccl24,Clcf1,Inava,Dusp6,Rnf149,Pik3cb,Spred3,Npnt,Pde5a,Dusp4
4_Member	GO Biological Processes	GO:0001934	positive regulation of protein phosphorylation	-6.88674	-3.44923	41/758	12310,12424,12505,12739,12759,12954,12978,12985,13019,13132,13640,13874,14056,14254,14463,15364,16323,17319,18003,18654,18753,18793,19218,19229,19259,20682,21682,21802,21803,22339,26395,26401,29815,54324,56708,67468,69068,78405,108155,242202,268697	Calca,Cck,Cd44,Cldn3,Clu,Cryaa,Csf1r,Csf3,Ctf1,Dab2,Efna5,Ereg,Ezh2,Flt1,Gata4,Hmga2,Inhba,Mif,Nedd9,Pgf,Prkcd,Plaur,Ptger3,Ptk2b,Ptpn5,Sox9,Tec,Tgfa,Tgfb1,Vegfa,Map2k1,Map3k1,Bcar3,Arhgef5,Clcf1,Mmd,Tcim,Ntf5,Ogt,Pde5a,Ccnb1
4_Member	GO Biological Processes	GO:0070372	regulation of ERK1 and ERK2 cascade	-6.53228	-3.34404	24/326	11475,12505,12978,13132,14063,14183,14463,14538,15357,17319,19229,21803,21859,22339,22350,26395,26941,29811,56221,56708,67603,101809,114249,319520	Acta2,Cd44,Csf1r,Dab2,F2rl1,Fgfr2,Gata4,Gcnt2,Hmgcr,Mif,Ptk2b,Tgfb1,Timp3,Vegfa,Ezr,Map2k1,Slc9a3r1,Ndrg2,Ccl24,Clcf1,Dusp6,Spred3,Npnt,Dusp4
4_Member	GO Biological Processes	GO:0043410	positive regulation of MAPK cascade	-5.66783	-2.83177	30/524	11475,12505,12558,12978,13132,14056,14063,14130,14183,14254,14463,14538,15357,15469,17319,18753,19229,21802,21803,22339,26395,26401,26921,29815,29820,54324,56221,67313,114249,242202	Acta2,Cd44,Cdh2,Csf1r,Dab2,Ezh2,F2rl1,Fcgr2b,Fgfr2,Flt1,Gata4,Gcnt2,Hmgcr,Prmt1,Mif,Prkcd,Ptk2b,Tgfa,Tgfb1,Vegfa,Map2k1,Map3k1,Map4k4,Bcar3,Tnfrsf19,Arhgef5,Ccl24,Inava,Npnt,Pde5a
4_Member	GO Biological Processes	GO:0050731	positive regulation of peptidyl-tyrosine phosphorylation	-4.60337	-2.20855	15/192	12424,12505,12978,12985,13019,13640,13874,17319,18003,19229,21682,21802,21803,22339,56708	Cck,Cd44,Csf1r,Csf3,Ctf1,Efna5,Ereg,Mif,Nedd9,Ptk2b,Tec,Tgfa,Tgfb1,Vegfa,Clcf1
4_Member	GO Biological Processes	GO:0050730	regulation of peptidyl-tyrosine phosphorylation	-4.55358	-2.20523	18/266	12424,12505,12978,12985,13019,13640,13874,17319,18003,18753,19229,21682,21802,21803,22339,56708,208650,260299	Cck,Cd44,Csf1r,Csf3,Ctf1,Efna5,Ereg,Mif,Nedd9,Prkcd,Ptk2b,Tec,Tgfa,Tgfb1,Vegfa,Clcf1,Cblb,Cadm4
4_Member	GO Biological Processes	GO:0071902	positive regulation of protein serine/threonine kinase activity	-4.22559	-1.97273	15/207	12978,14056,14254,15364,17319,18753,19229,21802,21803,22339,26395,26401,54324,69068,242202	Csf1r,Ezh2,Flt1,Hmga2,Mif,Prkcd,Ptk2b,Tgfa,Tgfb1,Vegfa,Map2k1,Map3k1,Arhgef5,Tcim,Pde5a
4_Member	GO Biological Processes	GO:0071900	regulation of protein serine/threonine kinase activity	-3.92451	-1.77765	20/352	12978,13132,14056,14254,15357,15364,17319,18753,19229,19259,21802,21803,22339,26395,26401,54324,69068,74769,242202,268697	Csf1r,Dab2,Ezh2,Flt1,Hmgcr,Hmga2,Mif,Prkcd,Ptk2b,Ptpn5,Tgfa,Tgfb1,Vegfa,Map2k1,Map3k1,Arhgef5,Tcim,Pik3cb,Pde5a,Ccnb1
4_Member	GO Biological Processes	GO:0045860	positive regulation of protein kinase activity	-3.87502	-1.74285	20/355	12310,12759,12978,13874,14056,14254,15364,17319,18003,18753,19229,21802,21803,22339,26395,26401,54324,67468,69068,242202	Calca,Clu,Csf1r,Ereg,Ezh2,Flt1,Hmga2,Mif,Nedd9,Prkcd,Ptk2b,Tgfa,Tgfb1,Vegfa,Map2k1,Map3k1,Arhgef5,Mmd,Tcim,Pde5a
4_Member	GO Biological Processes	GO:0043406	positive regulation of MAP kinase activity	-3.83239	-1.72029	11/130	14056,14254,17319,18753,19229,21802,21803,22339,26401,54324,242202	Ezh2,Flt1,Mif,Prkcd,Ptk2b,Tgfa,Tgfb1,Vegfa,Map3k1,Arhgef5,Pde5a
4_Member	GO Biological Processes	GO:0043405	regulation of MAP kinase activity	-3.82367	-1.7146	14/200	14056,14254,15357,17319,18753,19229,19259,21802,21803,22339,26401,54324,74769,242202	Ezh2,Flt1,Hmgcr,Mif,Prkcd,Ptk2b,Ptpn5,Tgfa,Tgfb1,Vegfa,Map3k1,Arhgef5,Pik3cb,Pde5a
4_Member	GO Biological Processes	GO:0045859	regulation of protein kinase activity	-3.77964	-1.69807	28/598	12310,12759,12978,13132,13874,14056,14254,15357,15364,17319,18003,18753,19229,19259,21802,21803,22339,26395,26401,26941,54324,67468,69068,72828,74769,208650,242202,268697	Calca,Clu,Csf1r,Dab2,Ereg,Ezh2,Flt1,Hmgcr,Hmga2,Mif,Nedd9,Prkcd,Ptk2b,Ptpn5,Tgfa,Tgfb1,Vegfa,Map2k1,Map3k1,Slc9a3r1,Arhgef5,Mmd,Tcim,Ubash3b,Pik3cb,Cblb,Pde5a,Ccnb1
4_Member	GO Biological Processes	GO:0070374	positive regulation of ERK1 and ERK2 cascade	-3.77797	-1.69807	15/227	11475,12505,12978,14063,14183,14463,14538,15357,17319,19229,21803,22339,26395,56221,114249	Acta2,Cd44,Csf1r,F2rl1,Fgfr2,Gata4,Gcnt2,Hmgcr,Mif,Ptk2b,Tgfb1,Vegfa,Map2k1,Ccl24,Npnt
4_Member	GO Biological Processes	GO:0033674	positive regulation of kinase activity	-3.1791	-1.32231	21/432	12310,12759,12978,13874,14056,14183,14254,15364,17319,18003,18753,19229,21802,21803,22339,26395,26401,54324,67468,69068,242202	Calca,Clu,Csf1r,Ereg,Ezh2,Fgfr2,Flt1,Hmga2,Mif,Nedd9,Prkcd,Ptk2b,Tgfa,Tgfb1,Vegfa,Map2k1,Map3k1,Arhgef5,Mmd,Tcim,Pde5a
4_Member	GO Biological Processes	GO:0043549	regulation of kinase activity	-2.99264	-1.21235	29/704	12310,12759,12978,13132,13874,14056,14183,14254,15357,15364,17319,18003,18753,19229,19259,21802,21803,22339,26395,26401,26941,54324,67468,69068,72828,74769,208650,242202,268697	Calca,Clu,Csf1r,Dab2,Ereg,Ezh2,Fgfr2,Flt1,Hmgcr,Hmga2,Mif,Nedd9,Prkcd,Ptk2b,Ptpn5,Tgfa,Tgfb1,Vegfa,Map2k1,Map3k1,Slc9a3r1,Arhgef5,Mmd,Tcim,Ubash3b,Pik3cb,Cblb,Pde5a,Ccnb1
4_Member	GO Biological Processes	GO:0051347	positive regulation of transferase activity	-2.53735	-0.935784	22/520	12310,12759,12978,13874,14056,14183,14254,15364,17319,18003,18753,19229,21802,21803,22339,26395,26401,54324,67468,69068,230779,242202	Calca,Clu,Csf1r,Ereg,Ezh2,Fgfr2,Flt1,Hmga2,Mif,Nedd9,Prkcd,Ptk2b,Tgfa,Tgfb1,Vegfa,Map2k1,Map3k1,Arhgef5,Mmd,Tcim,Serinc2,Pde5a
5_Summary	GO Biological Processes	GO:2000249	regulation of actin cytoskeleton reorganization	-6.87079	-3.44923	9/39	11857,12488,12978,12985,16456,19229,21803,66898,75454,11475,11852,12340,13640,14063,14463,17127,18753,19218,22351,26401,54324,56221,211401,12424,12739,12759,16180,16373,17755,20682,20969,22339,26921,27260,67177,98845,104625,230775,399558,12955,20907,94090,268857,382018,18008,235611,12176,13874,18793,19357,21802,22333,70186,74493	Arhgdib,Cd2ap,Csf1r,Csf3,F11r,Ptk2b,Tgfb1,Baiap2l1,Phpt1,Acta2,Rhob,Capza1,Efna5,F2rl1,Gata4,Smad3,Prkcd,Ptger3,Vill,Map3k1,Arhgef5,Ccl24,Mtss1,Cck,Cldn3,Clu,Il1rap,Irx3,Map1b,Sox9,Sdc1,Vegfa,Map4k4,Plek2,Cdt1,Eps8l2,Cnot6,Adgrb2,Flrt2,Cryab,Stx1a,Trim9,Nlrc3,Unc13a,Nes,Plxnb1,Bnip3,Ereg,Plaur,Rad21,Tgfa,Vdac1,Fam162a,Tnks2
5_Member	GO Biological Processes	GO:2000249	regulation of actin cytoskeleton reorganization	-6.87079	-3.44923	9/39	11857,12488,12978,12985,16456,19229,21803,66898,75454	Arhgdib,Cd2ap,Csf1r,Csf3,F11r,Ptk2b,Tgfb1,Baiap2l1,Phpt1
5_Member	GO Biological Processes	GO:0032970	regulation of actin filament-based process	-4.29297	-2.02554	23/413	11475,11852,11857,12340,12488,12978,12985,13640,14063,14463,16456,17127,18753,19218,19229,21803,22351,26401,54324,56221,66898,75454,211401	Acta2,Rhob,Arhgdib,Capza1,Cd2ap,Csf1r,Csf3,Efna5,F2rl1,Gata4,F11r,Smad3,Prkcd,Ptger3,Ptk2b,Tgfb1,Vill,Map3k1,Arhgef5,Ccl24,Baiap2l1,Phpt1,Mtss1
5_Member	GO Biological Processes	GO:0044089	positive regulation of cellular component biogenesis	-4.22493	-1.97273	27/533	12424,12739,12759,12985,13640,14063,16180,16373,17127,17755,19229,20682,20969,21803,22339,26401,26921,27260,54324,56221,66898,67177,98845,104625,211401,230775,399558	Cck,Cldn3,Clu,Csf3,Efna5,F2rl1,Il1rap,Irx3,Smad3,Map1b,Ptk2b,Sox9,Sdc1,Tgfb1,Vegfa,Map3k1,Map4k4,Plek2,Arhgef5,Ccl24,Baiap2l1,Cdt1,Eps8l2,Cnot6,Mtss1,Adgrb2,Flrt2
5_Member	GO Biological Processes	GO:0032956	regulation of actin cytoskeleton organization	-3.7147	-1.66137	20/365	11852,11857,12340,12488,12978,12985,13640,14063,16456,17127,18753,19229,21803,22351,26401,54324,56221,66898,75454,211401	Rhob,Arhgdib,Capza1,Cd2ap,Csf1r,Csf3,Efna5,F2rl1,F11r,Smad3,Prkcd,Ptk2b,Tgfb1,Vill,Map3k1,Arhgef5,Ccl24,Baiap2l1,Phpt1,Mtss1
5_Member	GO Biological Processes	GO:0043254	regulation of protein-containing complex assembly	-3.24407	-1.3658	21/427	12340,12424,12759,12955,12985,17755,18753,19229,20682,20907,21803,22339,22351,26401,54324,56221,66898,67177,94090,268857,382018	Capza1,Cck,Clu,Cryab,Csf3,Map1b,Prkcd,Ptk2b,Sox9,Stx1a,Tgfb1,Vegfa,Vill,Map3k1,Arhgef5,Ccl24,Baiap2l1,Cdt1,Trim9,Nlrc3,Unc13a
5_Member	GO Biological Processes	GO:0031334	positive regulation of protein-containing complex assembly	-2.70161	-1.0257	12/204	12424,12759,12985,17755,19229,21803,22339,26401,54324,56221,66898,67177	Cck,Clu,Csf3,Map1b,Ptk2b,Tgfb1,Vegfa,Map3k1,Arhgef5,Ccl24,Baiap2l1,Cdt1
5_Member	GO Biological Processes	GO:0051493	regulation of cytoskeleton organization	-2.62454	-0.988929	23/544	11852,11857,12340,12488,12978,12985,13640,14063,16456,17127,17755,18008,18753,19229,21803,22351,26401,54324,56221,66898,75454,211401,235611	Rhob,Arhgdib,Capza1,Cd2ap,Csf1r,Csf3,Efna5,F2rl1,F11r,Smad3,Map1b,Nes,Prkcd,Ptk2b,Tgfb1,Vill,Map3k1,Arhgef5,Ccl24,Baiap2l1,Phpt1,Mtss1,Plxnb1
5_Member	GO Biological Processes	GO:0010638	positive regulation of organelle organization	-2.50745	-0.918012	22/523	12176,12985,13874,14063,17127,17755,18008,18793,19229,19357,20969,21802,22333,26401,54324,56221,66898,67177,70186,74493,104625,211401	Bnip3,Csf3,Ereg,F2rl1,Smad3,Map1b,Nes,Plaur,Ptk2b,Rad21,Sdc1,Tgfa,Vdac1,Map3k1,Arhgef5,Ccl24,Baiap2l1,Cdt1,Fam162a,Tnks2,Cnot6,Mtss1
5_Member	GO Biological Processes	GO:0051495	positive regulation of cytoskeleton organization	-2.25308	-0.748332	11/203	12985,14063,17127,17755,18008,19229,26401,54324,56221,66898,211401	Csf3,F2rl1,Smad3,Map1b,Nes,Ptk2b,Map3k1,Arhgef5,Ccl24,Baiap2l1,Mtss1
5_Member	GO Biological Processes	GO:1902905	positive regulation of supramolecular fiber organization	-2.15135	-0.691918	10/181	12985,14063,17127,17755,19229,26401,54324,56221,66898,211401	Csf3,F2rl1,Smad3,Map1b,Ptk2b,Map3k1,Arhgef5,Ccl24,Baiap2l1,Mtss1
5_Member	GO Biological Processes	GO:0030838	positive regulation of actin filament polymerization	-2.14329	-0.686752	5/55	12985,19229,26401,56221,66898	Csf3,Ptk2b,Map3k1,Ccl24,Baiap2l1
5_Member	GO Biological Processes	GO:0110053	regulation of actin filament organization	-2.07671	-0.641786	13/275	12340,12985,14063,16456,17127,18753,19229,22351,26401,54324,56221,66898,211401	Capza1,Csf3,F2rl1,F11r,Smad3,Prkcd,Ptk2b,Vill,Map3k1,Arhgef5,Ccl24,Baiap2l1,Mtss1
6_Summary	GO Biological Processes	GO:0030855	epithelial cell differentiation	-6.78259	-3.44923	34/569	12224,12558,12560,12739,12954,13132,13710,14063,14183,14463,14465,15213,16456,16669,17127,17755,18669,18793,19224,20677,20682,20733,20753,21803,22339,22350,26395,26401,26941,71355,71602,94179,211401,224902,11852,12738,18751,19229,22329,74769	Klf5,Cdh2,Cdh3,Cldn3,Cryaa,Dab2,Elf3,F2rl1,Fgfr2,Gata4,Gata6,Hey1,F11r,Krt19,Smad3,Map1b,Abcb1b,Plaur,Ptgs1,Sox4,Sox9,Spint2,Sprr1a,Tgfb1,Vegfa,Ezr,Map2k1,Map3k1,Slc9a3r1,Col24a1,Myo1e,Krt23,Mtss1,Safb2,Rhob,Cldn2,Prkcb,Ptk2b,Vcam1,Pik3cb
6_Member	GO Biological Processes	GO:0030855	epithelial cell differentiation	-6.78259	-3.44923	34/569	12224,12558,12560,12739,12954,13132,13710,14063,14183,14463,14465,15213,16456,16669,17127,17755,18669,18793,19224,20677,20682,20733,20753,21803,22339,22350,26395,26401,26941,71355,71602,94179,211401,224902	Klf5,Cdh2,Cdh3,Cldn3,Cryaa,Dab2,Elf3,F2rl1,Fgfr2,Gata4,Gata6,Hey1,F11r,Krt19,Smad3,Map1b,Abcb1b,Plaur,Ptgs1,Sox4,Sox9,Spint2,Sprr1a,Tgfb1,Vegfa,Ezr,Map2k1,Map3k1,Slc9a3r1,Col24a1,Myo1e,Krt23,Mtss1,Safb2
6_Member	GO Biological Processes	GO:0002064	epithelial cell development	-3.97333	-1.8154	16/243	12224,12558,12739,12954,14063,14183,16456,18669,20682,20733,21803,22350,26401,26941,71355,71602	Klf5,Cdh2,Cldn3,Cryaa,F2rl1,Fgfr2,F11r,Abcb1b,Sox9,Spint2,Tgfb1,Ezr,Map3k1,Slc9a3r1,Col24a1,Myo1e
6_Member	GO Biological Processes	GO:0061028	establishment of endothelial barrier	-3.07638	-1.26074	5/34	12739,14063,16456,18669,22350	Cldn3,F2rl1,F11r,Abcb1b,Ezr
6_Member	GO Biological Processes	GO:0003158	endothelium development	-3.01176	-1.2272	8/92	11852,12739,14063,15213,16456,18669,22350,71355	Rhob,Cldn3,F2rl1,Hey1,F11r,Abcb1b,Ezr,Col24a1
6_Member	GO Biological Processes	GO:0001885	endothelial cell development	-2.84626	-1.11848	6/56	12739,14063,16456,18669,22350,71355	Cldn3,F2rl1,F11r,Abcb1b,Ezr,Col24a1
6_Member	GO Biological Processes	GO:0045446	endothelial cell differentiation	-2.68346	-1.02241	7/81	12739,14063,15213,16456,18669,22350,71355	Cldn3,F2rl1,Hey1,F11r,Abcb1b,Ezr,Col24a1
6_Member	KEGG Pathway	mmu04670	Leukocyte transendothelial migration	-2.33084	-0.796609	8/118	12738,12739,16456,18751,19229,22329,22350,74769	Cldn2,Cldn3,F11r,Prkcb,Ptk2b,Vcam1,Ezr,Pik3cb
7_Summary	GO Biological Processes	GO:0098609	cell-cell adhesion	-6.69699	-3.44923	29/442	12310,12488,12505,12552,12558,12560,12738,12739,13052,13640,14012,16180,16400,16403,16456,16776,16858,18163,20682,20725,22329,23959,52118,67547,72828,74769,108078,114249,213119,14999,20969,242122,667803,19229	Calca,Cd2ap,Cd44,Cdh11,Cdh2,Cdh3,Cldn2,Cldn3,Cxadr,Efna5,Mpzl2,Il1rap,Itga3,Itga6,F11r,Lama5,Lgals7,Ctnnd2,Sox9,Serpinb8,Vcam1,Nt5e,Pvr,Slc39a8,Ubash3b,Pik3cb,Olr1,Npnt,Itga10,H2-DMb1,Sdc1,Vtcn1,H2-T-ps,Ptk2b
7_Member	GO Biological Processes	GO:0098609	cell-cell adhesion	-6.69699	-3.44923	29/442	12310,12488,12505,12552,12558,12560,12738,12739,13052,13640,14012,16180,16400,16403,16456,16776,16858,18163,20682,20725,22329,23959,52118,67547,72828,74769,108078,114249,213119	Calca,Cd2ap,Cd44,Cdh11,Cdh2,Cdh3,Cldn2,Cldn3,Cxadr,Efna5,Mpzl2,Il1rap,Itga3,Itga6,F11r,Lama5,Lgals7,Ctnnd2,Sox9,Serpinb8,Vcam1,Nt5e,Pvr,Slc39a8,Ubash3b,Pik3cb,Olr1,Npnt,Itga10
7_Member	KEGG Pathway	mmu04514	Cell adhesion molecules	-3.29993	-1.39422	12/174	12558,12560,12738,12739,14999,16403,16456,20969,22329,52118,242122,667803	Cdh2,Cdh3,Cldn2,Cldn3,H2-DMb1,Itga6,F11r,Sdc1,Vcam1,Pvr,Vtcn1,H2-T-ps
7_Member	GO Biological Processes	GO:0098742	cell-cell adhesion via plasma-membrane adhesion molecules	-2.90512	-1.15255	12/193	12552,12558,12560,12738,12739,13052,13640,16180,16858,22329,52118,74769	Cdh11,Cdh2,Cdh3,Cldn2,Cldn3,Cxadr,Efna5,Il1rap,Lgals7,Vcam1,Pvr,Pik3cb
7_Member	Reactome Gene Sets	R-MMU-421270	Cell-cell junction organization	-2.74963	-1.05623	5/40	12552,12558,12560,16456,52118	Cdh11,Cdh2,Cdh3,F11r,Pvr
7_Member	Reactome Gene Sets	R-MMU-1500931	Cell-Cell communication	-2.56389	-0.953341	7/85	12552,12558,12560,16403,16456,19229,52118	Cdh11,Cdh2,Cdh3,Itga6,F11r,Ptk2b,Pvr
7_Member	Reactome Gene Sets	R-MMU-446728	Cell junction organization	-2.5128	-0.919312	6/65	12552,12558,12560,16403,16456,52118	Cdh11,Cdh2,Cdh3,Itga6,F11r,Pvr
7_Member	GO Biological Processes	GO:0007157	heterophilic cell-cell adhesion via plasma membrane cell adhesion molecules	-2.35778	-0.813802	5/49	12558,13052,16858,22329,52118	Cdh2,Cxadr,Lgals7,Vcam1,Pvr
7_Member	Reactome Gene Sets	R-MMU-418990	Adherens junctions interactions	-2.28788	-0.774032	4/32	12552,12558,12560,52118	Cdh11,Cdh2,Cdh3,Pvr
8_Summary	GO Biological Processes	GO:0008285	negative regulation of cell population proliferation	-6.67527	-3.44923	41/772	11846,12505,12739,12978,13052,13132,13874,14130,14183,14254,14465,14955,15368,16153,16323,16858,17125,17127,17988,18612,19092,19229,20677,20682,20732,20733,21753,21803,21942,26395,26941,29811,74754,78896,208650,211401,235505,235611,242122,242202,268857,12560,15213,15364,18654,21802,22339,56221	Arg1,Cd44,Cldn3,Csf1r,Cxadr,Dab2,Ereg,Fcgr2b,Fgfr2,Flt1,Gata6,H19,Hmox1,Il10,Inhba,Lgals7,Smad1,Smad3,Ndrg1,Etv4,Prkg2,Ptk2b,Sox4,Sox9,Spint1,Spint2,Tes,Tgfb1,Tnfrsf9,Map2k1,Slc9a3r1,Ndrg2,Dhcr24,Ecrg4,Cblb,Mtss1,Cd109,Plxnb1,Vtcn1,Pde5a,Nlrc3,Cdh3,Hey1,Hmga2,Pgf,Tgfa,Vegfa,Ccl24
8_Member	GO Biological Processes	GO:0008285	negative regulation of cell population proliferation	-6.67527	-3.44923	41/772	11846,12505,12739,12978,13052,13132,13874,14130,14183,14254,14465,14955,15368,16153,16323,16858,17125,17127,17988,18612,19092,19229,20677,20682,20732,20733,21753,21803,21942,26395,26941,29811,74754,78896,208650,211401,235505,235611,242122,242202,268857	Arg1,Cd44,Cldn3,Csf1r,Cxadr,Dab2,Ereg,Fcgr2b,Fgfr2,Flt1,Gata6,H19,Hmox1,Il10,Inhba,Lgals7,Smad1,Smad3,Ndrg1,Etv4,Prkg2,Ptk2b,Sox4,Sox9,Spint1,Spint2,Tes,Tgfb1,Tnfrsf9,Map2k1,Slc9a3r1,Ndrg2,Dhcr24,Ecrg4,Cblb,Mtss1,Cd109,Plxnb1,Vtcn1,Pde5a,Nlrc3
8_Member	GO Biological Processes	GO:0050678	regulation of epithelial cell proliferation	-3.56019	-1.5698	21/404	11846,12560,13052,13132,14183,14254,15213,15364,15368,16153,17127,18612,18654,20682,21802,21803,22339,56221,211401,235505,268857	Arg1,Cdh3,Cxadr,Dab2,Fgfr2,Flt1,Hey1,Hmga2,Hmox1,Il10,Smad3,Etv4,Pgf,Sox9,Tgfa,Tgfb1,Vegfa,Ccl24,Mtss1,Cd109,Nlrc3
8_Member	GO Biological Processes	GO:0050679	positive regulation of epithelial cell proliferation	-2.99003	-1.21115	13/215	11846,12560,13052,14183,15364,15368,16153,18654,20682,21802,21803,22339,56221	Arg1,Cdh3,Cxadr,Fgfr2,Hmga2,Hmox1,Il10,Pgf,Sox9,Tgfa,Tgfb1,Vegfa,Ccl24
9_Summary	GO Biological Processes	GO:0048732	gland development	-6.23832	-3.14975	28/439	12505,13710,14056,14183,14465,15284,15364,15368,15405,16776,17127,18612,18740,18793,20111,20249,20346,20682,20897,21802,21803,22339,26395,26941,54135,56847,77055,109901	Cd44,Elf3,Ezh2,Fgfr2,Gata6,Hlx,Hmga2,Hmox1,Hoxa9,Lama5,Smad3,Etv4,Pitx1,Plaur,Rps6ka1,Scd1,Sema3a,Sox9,Stra6,Tgfa,Tgfb1,Vegfa,Map2k1,Slc9a3r1,Lsr,Aldh1a3,Krt76,Cela1
9_Member	GO Biological Processes	GO:0048732	gland development	-6.23832	-3.14975	28/439	12505,13710,14056,14183,14465,15284,15364,15368,15405,16776,17127,18612,18740,18793,20111,20249,20346,20682,20897,21802,21803,22339,26395,26941,54135,56847,77055,109901	Cd44,Elf3,Ezh2,Fgfr2,Gata6,Hlx,Hmga2,Hmox1,Hoxa9,Lama5,Smad3,Etv4,Pitx1,Plaur,Rps6ka1,Scd1,Sema3a,Sox9,Stra6,Tgfa,Tgfb1,Vegfa,Map2k1,Slc9a3r1,Lsr,Aldh1a3,Krt76,Cela1
9_Member	GO Biological Processes	GO:0022612	gland morphogenesis	-4.11276	-1.90223	11/121	12505,13710,14183,16776,18612,20111,20346,20682,21802,21803,26941	Cd44,Elf3,Fgfr2,Lama5,Etv4,Rps6ka1,Sema3a,Sox9,Tgfa,Tgfb1,Slc9a3r1
9_Member	GO Biological Processes	GO:0001889	liver development	-3.24611	-1.36607	9/106	14056,14465,15284,15368,17127,20111,20682,21802,54135	Ezh2,Gata6,Hlx,Hmox1,Smad3,Rps6ka1,Sox9,Tgfa,Lsr
9_Member	GO Biological Processes	GO:0061008	hepaticobiliary system development	-3.15787	-1.31302	9/109	14056,14465,15284,15368,17127,20111,20682,21802,54135	Ezh2,Gata6,Hlx,Hmox1,Smad3,Rps6ka1,Sox9,Tgfa,Lsr
10_Summary	GO Biological Processes	GO:0034330	cell junction organization	-6.20958	-3.14975	31/520	12259,12340,12552,12558,12738,12739,12830,12978,13052,13640,14063,14183,16180,16400,17127,17988,18163,19141,19229,20186,20648,21803,29811,54135,56747,66220,67313,67533,211401,235611,382018	C1qa,Capza1,Cdh11,Cdh2,Cldn2,Cldn3,Col4a5,Csf1r,Cxadr,Efna5,F2rl1,Fgfr2,Il1rap,Itga3,Smad3,Ndrg1,Ctnnd2,Lgmn,Ptk2b,Nr1h4,Snta1,Tgfb1,Ndrg2,Lsr,Sez6l,Zdhhc12,Inava,Ppfibp1,Mtss1,Plxnb1,Unc13a
10_Member	GO Biological Processes	GO:0034330	cell junction organization	-6.20958	-3.14975	31/520	12259,12340,12552,12558,12738,12739,12830,12978,13052,13640,14063,14183,16180,16400,17127,17988,18163,19141,19229,20186,20648,21803,29811,54135,56747,66220,67313,67533,211401,235611,382018	C1qa,Capza1,Cdh11,Cdh2,Cldn2,Cldn3,Col4a5,Csf1r,Cxadr,Efna5,F2rl1,Fgfr2,Il1rap,Itga3,Smad3,Ndrg1,Ctnnd2,Lgmn,Ptk2b,Nr1h4,Snta1,Tgfb1,Ndrg2,Lsr,Sez6l,Zdhhc12,Inava,Ppfibp1,Mtss1,Plxnb1,Unc13a
10_Member	GO Biological Processes	GO:0050808	synapse organization	-3.21519	-1.34916	17/312	12259,12558,12830,13640,14183,16180,16400,17988,18163,19141,20648,29811,56747,66220,67533,235611,382018	C1qa,Cdh2,Col4a5,Efna5,Fgfr2,Il1rap,Itga3,Ndrg1,Ctnnd2,Lgmn,Snta1,Ndrg2,Sez6l,Zdhhc12,Ppfibp1,Plxnb1,Unc13a
10_Member	GO Biological Processes	GO:0099173	postsynapse organization	-2.15148	-0.691918	7/101	12558,16400,17988,18163,19141,29811,66220	Cdh2,Itga3,Ndrg1,Ctnnd2,Lgmn,Ndrg2,Zdhhc12
11_Summary	GO Biological Processes	GO:0061061	muscle structure development	-6.13864	-3.14975	31/524	11790,12224,12558,12955,13052,13346,14183,14463,14465,15213,15284,16373,16669,16691,16776,18740,20682,20897,20969,21803,21952,22339,22761,53318,60406,67367,67399,69253,107765,114249,211401,15469,17125,101401,333654,12876,17127,20677,22329,26395,106042,399558	Speg,Klf5,Cdh2,Cryab,Cxadr,Des,Fgfr2,Gata4,Gata6,Hey1,Hlx,Irx3,Krt19,Krt8,Lama5,Pitx1,Sox9,Stra6,Sdc1,Tgfb1,Tnni1,Vegfa,Zfpm1,Pdlim3,Sap30,Paxbp1,Pdlim7,Hspb2,Ankrd1,Npnt,Mtss1,Prmt1,Smad1,Adamts9,Ppp1r13l,Cpe,Smad3,Sox4,Vcam1,Map2k1,Prickle1,Flrt2
11_Member	GO Biological Processes	GO:0061061	muscle structure development	-6.13864	-3.14975	31/524	11790,12224,12558,12955,13052,13346,14183,14463,14465,15213,15284,16373,16669,16691,16776,18740,20682,20897,20969,21803,21952,22339,22761,53318,60406,67367,67399,69253,107765,114249,211401	Speg,Klf5,Cdh2,Cryab,Cxadr,Des,Fgfr2,Gata4,Gata6,Hey1,Hlx,Irx3,Krt19,Krt8,Lama5,Pitx1,Sox9,Stra6,Sdc1,Tgfb1,Tnni1,Vegfa,Zfpm1,Pdlim3,Sap30,Paxbp1,Pdlim7,Hspb2,Ankrd1,Npnt,Mtss1
11_Member	GO Biological Processes	GO:0048738	cardiac muscle tissue development	-5.00033	-2.47326	16/200	11790,13052,14183,14463,14465,15213,15469,16373,17125,21803,21952,22339,22761,101401,107765,333654	Speg,Cxadr,Fgfr2,Gata4,Gata6,Hey1,Prmt1,Irx3,Smad1,Tgfb1,Tnni1,Vegfa,Zfpm1,Adamts9,Ankrd1,Ppp1r13l
11_Member	GO Biological Processes	GO:0060537	muscle tissue development	-4.73648	-2.29512	22/360	11790,12224,13052,14183,14463,14465,15213,15284,15469,16373,17125,18740,20682,20897,21803,21952,22339,22761,60406,101401,107765,333654	Speg,Klf5,Cxadr,Fgfr2,Gata4,Gata6,Hey1,Hlx,Prmt1,Irx3,Smad1,Pitx1,Sox9,Stra6,Tgfb1,Tnni1,Vegfa,Zfpm1,Sap30,Adamts9,Ankrd1,Ppp1r13l
11_Member	GO Biological Processes	GO:0014706	striated muscle tissue development	-4.16443	-1.94232	20/338	11790,12224,13052,14183,14463,14465,15213,15284,15469,16373,17125,18740,21803,21952,22339,22761,60406,101401,107765,333654	Speg,Klf5,Cxadr,Fgfr2,Gata4,Gata6,Hey1,Hlx,Prmt1,Irx3,Smad1,Pitx1,Tgfb1,Tnni1,Vegfa,Zfpm1,Sap30,Adamts9,Ankrd1,Ppp1r13l
11_Member	GO Biological Processes	GO:0003229	ventricular cardiac muscle tissue development	-4.05313	-1.86421	8/65	14183,14463,15213,16373,21803,21952,101401,333654	Fgfr2,Gata4,Hey1,Irx3,Tgfb1,Tnni1,Adamts9,Ppp1r13l
11_Member	GO Biological Processes	GO:0003188	heart valve formation	-3.70716	-1.66137	4/14	14463,15213,20682,22761	Gata4,Hey1,Sox9,Zfpm1
11_Member	GO Biological Processes	GO:0007517	muscle organ development	-3.54383	-1.5642	17/292	12224,12955,13346,14183,14463,15213,15284,16776,18740,20897,21803,21952,22761,60406,67367,107765,211401	Klf5,Cryab,Des,Fgfr2,Gata4,Hey1,Hlx,Lama5,Pitx1,Stra6,Tgfb1,Tnni1,Zfpm1,Sap30,Paxbp1,Ankrd1,Mtss1
11_Member	GO Biological Processes	GO:0007507	heart development	-3.51895	-1.54598	27/589	11790,12876,13052,14183,14463,14465,15213,15469,16373,17125,17127,20677,20682,20897,21803,21952,22329,22339,22761,26395,53318,67399,101401,106042,107765,333654,399558	Speg,Cpe,Cxadr,Fgfr2,Gata4,Gata6,Hey1,Prmt1,Irx3,Smad1,Smad3,Sox4,Sox9,Stra6,Tgfb1,Tnni1,Vcam1,Vegfa,Zfpm1,Map2k1,Pdlim3,Pdlim7,Adamts9,Prickle1,Ankrd1,Ppp1r13l,Flrt2
11_Member	GO Biological Processes	GO:0003208	cardiac ventricle morphogenesis	-3.38201	-1.445	8/81	12876,14183,14463,15213,20677,21803,21952,333654	Cpe,Fgfr2,Gata4,Hey1,Sox4,Tgfb1,Tnni1,Ppp1r13l
11_Member	GO Biological Processes	GO:0003190	atrioventricular valve formation	-3.25971	-1.37555	3/8	14463,15213,22761	Gata4,Hey1,Zfpm1
11_Member	GO Biological Processes	GO:0003007	heart morphogenesis	-2.86037	-1.12186	15/278	12876,14183,14463,14465,15213,17127,20677,20682,21803,21952,22339,22761,107765,333654,399558	Cpe,Fgfr2,Gata4,Gata6,Hey1,Smad3,Sox4,Sox9,Tgfb1,Tnni1,Vegfa,Zfpm1,Ankrd1,Ppp1r13l,Flrt2
11_Member	GO Biological Processes	GO:0003181	atrioventricular valve morphogenesis	-2.75707	-1.05784	4/24	14463,15213,20677,22761	Gata4,Hey1,Sox4,Zfpm1
11_Member	GO Biological Processes	GO:0003231	cardiac ventricle development	-2.73067	-1.04303	10/150	12876,14183,14463,15213,20677,20897,21803,21952,22761,333654	Cpe,Fgfr2,Gata4,Hey1,Sox4,Stra6,Tgfb1,Tnni1,Zfpm1,Ppp1r13l
11_Member	GO Biological Processes	GO:0003206	cardiac chamber morphogenesis	-2.70932	-1.02848	10/151	12876,14183,14463,14465,15213,20677,21803,21952,22761,333654	Cpe,Fgfr2,Gata4,Gata6,Hey1,Sox4,Tgfb1,Tnni1,Zfpm1,Ppp1r13l
11_Member	GO Biological Processes	GO:0003183	mitral valve morphogenesis	-2.69406	-1.0257	3/12	14463,20677,22761	Gata4,Sox4,Zfpm1
11_Member	GO Biological Processes	GO:0003174	mitral valve development	-2.58724	-0.965235	3/13	14463,20677,22761	Gata4,Sox4,Zfpm1
11_Member	GO Biological Processes	GO:0003171	atrioventricular valve development	-2.50239	-0.918012	4/28	14463,15213,20677,22761	Gata4,Hey1,Sox4,Zfpm1
11_Member	GO Biological Processes	GO:0048644	muscle organ morphogenesis	-2.34571	-0.804193	7/93	14183,14463,15213,21803,21952,22761,107765	Fgfr2,Gata4,Hey1,Tgfb1,Tnni1,Zfpm1,Ankrd1
11_Member	GO Biological Processes	GO:0055008	cardiac muscle tissue morphogenesis	-2.32164	-0.793616	6/71	14183,15213,21803,21952,22761,107765	Fgfr2,Hey1,Tgfb1,Tnni1,Zfpm1,Ankrd1
11_Member	GO Biological Processes	GO:0003205	cardiac chamber development	-2.31692	-0.793616	11/199	12876,14183,14463,14465,15213,20677,20897,21803,21952,22761,333654	Cpe,Fgfr2,Gata4,Gata6,Hey1,Sox4,Stra6,Tgfb1,Tnni1,Zfpm1,Ppp1r13l
11_Member	GO Biological Processes	GO:0060413	atrial septum morphogenesis	-2.23953	-0.747085	3/17	14463,20677,22761	Gata4,Sox4,Zfpm1
11_Member	GO Biological Processes	GO:0003215	cardiac right ventricle morphogenesis	-2.03636	-0.615272	3/20	14463,20677,333654	Gata4,Sox4,Ppp1r13l
12_Summary	GO Biological Processes	GO:0048598	embryonic morphogenesis	-6.13843	-3.14975	35/635	12151,12393,12954,14183,14254,14463,14465,14622,15284,15364,15404,15405,15427,16153,16323,16373,16776,17125,17127,18740,20677,20682,20732,20733,20897,21803,22329,26941,56847,58250,106042,209448,231413,270685,319520,15213,16669,16691,22339,22761,26395,333654,12259,13082,15425,15426,18845,20346,20350,20893,78405,23850,69480,235611,237928,20465,71870	Bmi1,Runx2,Cryaa,Fgfr2,Flt1,Gata4,Gata6,Gjb5,Hlx,Hmga2,Hoxa7,Hoxa9,Hoxc9,Il10,Inhba,Irx3,Lama5,Smad1,Smad3,Pitx1,Sox4,Sox9,Spint1,Spint2,Stra6,Tgfb1,Vcam1,Slc9a3r1,Aldh1a3,Chst11,Prickle1,Hoxc10,Grsf1,Mthfd1l,Dusp4,Hey1,Krt19,Krt8,Vegfa,Zfpm1,Map2k1,Ppp1r13l,C1qa,Cyp26a1,Hoxc6,Hoxc8,Plxna2,Sema3a,Sema3f,Bhlhe40,Ntf5,Pappa2,Ttc9,Plxnb1,Phospho1,Sim2,Cfap45
12_Member	GO Biological Processes	GO:0048598	embryonic morphogenesis	-6.13843	-3.14975	35/635	12151,12393,12954,14183,14254,14463,14465,14622,15284,15364,15404,15405,15427,16153,16323,16373,16776,17125,17127,18740,20677,20682,20732,20733,20897,21803,22329,26941,56847,58250,106042,209448,231413,270685,319520	Bmi1,Runx2,Cryaa,Fgfr2,Flt1,Gata4,Gata6,Gjb5,Hlx,Hmga2,Hoxa7,Hoxa9,Hoxc9,Il10,Inhba,Irx3,Lama5,Smad1,Smad3,Pitx1,Sox4,Sox9,Spint1,Spint2,Stra6,Tgfb1,Vcam1,Slc9a3r1,Aldh1a3,Chst11,Prickle1,Hoxc10,Grsf1,Mthfd1l,Dusp4
12_Member	GO Biological Processes	GO:0048568	embryonic organ development	-5.24442	-2.60619	29/522	12151,12393,12954,14183,14463,14622,15213,15284,15404,15405,15427,16153,16669,16691,17127,20682,20732,20733,20897,21803,22329,22339,22761,26395,26941,56847,58250,270685,333654	Bmi1,Runx2,Cryaa,Fgfr2,Gata4,Gjb5,Hey1,Hlx,Hoxa7,Hoxa9,Hoxc9,Il10,Krt19,Krt8,Smad3,Sox9,Spint1,Spint2,Stra6,Tgfb1,Vcam1,Vegfa,Zfpm1,Map2k1,Slc9a3r1,Aldh1a3,Chst11,Mthfd1l,Ppp1r13l
12_Member	GO Biological Processes	GO:0003002	regionalization	-3.81004	-1.70993	20/359	12151,12259,13082,14183,14463,15213,15404,15405,15425,15426,15427,16373,17127,18845,20346,20350,20893,78405,209448,231413	Bmi1,C1qa,Cyp26a1,Fgfr2,Gata4,Hey1,Hoxa7,Hoxa9,Hoxc6,Hoxc8,Hoxc9,Irx3,Smad3,Plxna2,Sema3a,Sema3f,Bhlhe40,Ntf5,Hoxc10,Grsf1
12_Member	GO Biological Processes	GO:0009952	anterior/posterior pattern specification	-3.22455	-1.35088	14/229	12151,13082,14463,15213,15404,15405,15425,15426,15427,17127,18845,20893,209448,231413	Bmi1,Cyp26a1,Gata4,Hey1,Hoxa7,Hoxa9,Hoxc6,Hoxc8,Hoxc9,Smad3,Plxna2,Bhlhe40,Hoxc10,Grsf1
12_Member	GO Biological Processes	GO:0001501	skeletal system development	-3.20751	-1.34523	24/522	12151,12393,14183,15364,15404,15405,15425,15426,15427,17125,17127,18740,20677,20682,21803,22339,22761,23850,58250,69480,209448,235611,237928,270685	Bmi1,Runx2,Fgfr2,Hmga2,Hoxa7,Hoxa9,Hoxc6,Hoxc8,Hoxc9,Smad1,Smad3,Pitx1,Sox4,Sox9,Tgfb1,Vegfa,Zfpm1,Pappa2,Chst11,Ttc9,Hoxc10,Plxnb1,Phospho1,Mthfd1l
12_Member	GO Biological Processes	GO:0007389	pattern specification process	-3.16009	-1.31302	22/464	12151,12259,13082,14183,14463,15213,15404,15405,15425,15426,15427,16373,17127,18845,20346,20350,20465,20893,71870,78405,209448,231413	Bmi1,C1qa,Cyp26a1,Fgfr2,Gata4,Hey1,Hoxa7,Hoxa9,Hoxc6,Hoxc8,Hoxc9,Irx3,Smad3,Plxna2,Sema3a,Sema3f,Sim2,Bhlhe40,Cfap45,Ntf5,Hoxc10,Grsf1
12_Member	GO Biological Processes	GO:0048704	embryonic skeletal system morphogenesis	-3.15787	-1.31302	9/109	12151,12393,14183,15404,15405,15427,17127,58250,270685	Bmi1,Runx2,Fgfr2,Hoxa7,Hoxa9,Hoxc9,Smad3,Chst11,Mthfd1l
12_Member	GO Biological Processes	GO:0048706	embryonic skeletal system development	-2.81814	-1.09696	10/146	12151,12393,14183,15404,15405,15425,15427,17127,58250,270685	Bmi1,Runx2,Fgfr2,Hoxa7,Hoxa9,Hoxc6,Hoxc9,Smad3,Chst11,Mthfd1l
12_Member	GO Biological Processes	GO:0048705	skeletal system morphogenesis	-2.76026	-1.05784	14/256	12151,12393,14183,15404,15405,15426,15427,17127,20682,22339,23850,58250,237928,270685	Bmi1,Runx2,Fgfr2,Hoxa7,Hoxa9,Hoxc8,Hoxc9,Smad3,Sox9,Vegfa,Pappa2,Chst11,Phospho1,Mthfd1l
12_Member	GO Biological Processes	GO:0048562	embryonic organ morphogenesis	-2.52913	-0.931015	16/331	12151,12393,12954,14183,14463,15284,15404,15405,15427,17127,20682,20897,26941,56847,58250,270685	Bmi1,Runx2,Cryaa,Fgfr2,Gata4,Hlx,Hoxa7,Hoxa9,Hoxc9,Smad3,Sox9,Stra6,Slc9a3r1,Aldh1a3,Chst11,Mthfd1l
12_Member	GO Biological Processes	GO:0048701	embryonic cranial skeleton morphogenesis	-2.17693	-0.704823	5/54	12393,14183,17127,58250,270685	Runx2,Fgfr2,Smad3,Chst11,Mthfd1l
13_Summary	GO Biological Processes	GO:0090066	regulation of anatomical structure size	-6.04181	-3.07541	32/557	11475,11827,12310,12340,12725,12985,13640,14063,15357,17755,18753,19092,19218,19224,19229,20346,20350,20352,20562,20648,22339,22350,22351,23945,26395,26401,26941,56221,66898,68813,108155,242202,12224,12978,13874,14056,14183,14463,14571,17125,17127,20682,20897,21682,21803,58250,74493,76044,109901,269152,333654,18845,235611,12505,12954,12955,13132,15387,16323,50790,56191,72269,381101,382018,13052,1…	Acta2,Aqp2,Calca,Capza1,Clcn3,Csf3,Efna5,F2rl1,Hmgcr,Map1b,Prkcd,Prkg2,Ptger3,Ptgs1,Ptk2b,Sema3a,Sema3f,Sema4b,Slit1,Snta1,Vegfa,Ezr,Vill,Mgll,Map2k1,Map3k1,Slc9a3r1,Ccl24,Baiap2l1,Dock5,Ogt,Pde5a,Klf5,Csf1r,Ereg,Ezh2,Fgfr2,Gata4,Gpd2,Smad1,Smad3,Sox9,Stra6,Tec,Tgfb1,Chst11,Tnks2,Ncapg2,Cela1,Kif26b,Ppp1r13l,Plxna2,Plxnb1,Cd44,Cryaa,Cryab,Dab2,Hnrnpk,Inhba,Acsl4,Tro,Cda,Dnph1,Unc13a,Cxadr,H19,Lgm…
13_Member	GO Biological Processes	GO:0090066	regulation of anatomical structure size	-6.04181	-3.07541	32/557	11475,11827,12310,12340,12725,12985,13640,14063,15357,17755,18753,19092,19218,19224,19229,20346,20350,20352,20562,20648,22339,22350,22351,23945,26395,26401,26941,56221,66898,68813,108155,242202	Acta2,Aqp2,Calca,Capza1,Clcn3,Csf3,Efna5,F2rl1,Hmgcr,Map1b,Prkcd,Prkg2,Ptger3,Ptgs1,Ptk2b,Sema3a,Sema3f,Sema4b,Slit1,Snta1,Vegfa,Ezr,Vill,Mgll,Map2k1,Map3k1,Slc9a3r1,Ccl24,Baiap2l1,Dock5,Ogt,Pde5a
13_Member	GO Biological Processes	GO:0032535	regulation of cellular component size	-4.62688	-2.21678	23/393	11827,12340,12725,12985,13640,14063,17755,18753,19092,19229,20346,20350,20352,20562,22339,22350,22351,23945,26401,26941,56221,66898,108155	Aqp2,Capza1,Clcn3,Csf3,Efna5,F2rl1,Map1b,Prkcd,Prkg2,Ptk2b,Sema3a,Sema3f,Sema4b,Slit1,Vegfa,Ezr,Vill,Mgll,Map3k1,Slc9a3r1,Ccl24,Baiap2l1,Ogt
13_Member	GO Biological Processes	GO:0048589	developmental growth	-3.74693	-1.66983	24/479	12224,12978,13640,13874,14056,14183,14463,14571,17125,17127,17755,20346,20350,20562,20682,20897,21682,21803,58250,74493,76044,109901,269152,333654	Klf5,Csf1r,Efna5,Ereg,Ezh2,Fgfr2,Gata4,Gpd2,Smad1,Smad3,Map1b,Sema3a,Sema3f,Slit1,Sox9,Stra6,Tec,Tgfb1,Chst11,Tnks2,Ncapg2,Cela1,Kif26b,Ppp1r13l
13_Member	GO Biological Processes	GO:0040007	growth	-3.66674	-1.63986	24/485	12224,12978,13640,13874,14056,14183,14463,14571,17125,17127,17755,20346,20350,20562,20682,20897,21682,21803,58250,74493,76044,109901,269152,333654	Klf5,Csf1r,Efna5,Ereg,Ezh2,Fgfr2,Gata4,Gpd2,Smad1,Smad3,Map1b,Sema3a,Sema3f,Slit1,Sox9,Stra6,Tec,Tgfb1,Chst11,Tnks2,Ncapg2,Cela1,Kif26b,Ppp1r13l
13_Member	GO Biological Processes	GO:1902287	semaphorin-plexin signaling pathway involved in axon guidance	-3.46274	-1.50494	4/16	18845,20346,20350,235611	Plxna2,Sema3a,Sema3f,Plxnb1
13_Member	GO Biological Processes	GO:1902285	semaphorin-plexin signaling pathway involved in neuron projection guidance	-3.35383	-1.42883	4/17	18845,20346,20350,235611	Plxna2,Sema3a,Sema3f,Plxnb1
13_Member	GO Biological Processes	GO:0048846	axon extension involved in axon guidance	-3.25971	-1.37555	3/8	20346,20350,20562	Sema3a,Sema3f,Slit1
13_Member	GO Biological Processes	GO:1902284	neuron projection extension involved in neuron projection guidance	-3.25971	-1.37555	3/8	20346,20350,20562	Sema3a,Sema3f,Slit1
13_Member	GO Biological Processes	GO:0001558	regulation of cell growth	-3.22223	-1.35088	22/459	12505,12954,12955,13132,13640,15387,16323,17127,17755,19229,20346,20350,20352,20562,21803,22339,23945,50790,56191,72269,381101,382018	Cd44,Cryaa,Cryab,Dab2,Efna5,Hnrnpk,Inhba,Smad3,Map1b,Ptk2b,Sema3a,Sema3f,Sema4b,Slit1,Tgfb1,Vegfa,Mgll,Acsl4,Tro,Cda,Dnph1,Unc13a
13_Member	GO Biological Processes	GO:0048841	regulation of axon extension involved in axon guidance	-3.13761	-1.30154	5/33	20346,20350,20352,20562,22339	Sema3a,Sema3f,Sema4b,Slit1,Vegfa
13_Member	GO Biological Processes	GO:0008361	regulation of cell size	-3.00855	-1.22542	13/214	11827,12725,13640,17755,19092,20346,20350,20352,20562,22339,23945,26941,108155	Aqp2,Clcn3,Efna5,Map1b,Prkg2,Sema3a,Sema3f,Sema4b,Slit1,Vegfa,Mgll,Slc9a3r1,Ogt
13_Member	GO Biological Processes	GO:0060560	developmental growth involved in morphogenesis	-2.90905	-1.15255	10/142	12978,13640,14183,17755,20346,20350,20562,20682,21803,269152	Csf1r,Efna5,Fgfr2,Map1b,Sema3a,Sema3f,Slit1,Sox9,Tgfb1,Kif26b
13_Member	GO Biological Processes	GO:0071526	semaphorin-plexin signaling pathway	-2.65374	-1.00582	5/42	18845,20346,20350,20352,235611	Plxna2,Sema3a,Sema3f,Sema4b,Plxnb1
13_Member	GO Biological Processes	GO:0045926	negative regulation of growth	-2.65208	-1.00582	14/263	12955,13052,13132,14955,16323,17127,19141,20346,20350,20352,20562,21803,56191,72269	Cryab,Cxadr,Dab2,H19,Inhba,Smad3,Lgmn,Sema3a,Sema3f,Sema4b,Slit1,Tgfb1,Tro,Cda
13_Member	GO Biological Processes	GO:0048843	negative regulation of axon extension involved in axon guidance	-2.56181	-0.953341	4/27	20346,20350,20352,20562	Sema3a,Sema3f,Sema4b,Slit1
13_Member	GO Biological Processes	GO:0050770	regulation of axonogenesis	-2.5567	-0.94919	11/185	12558,13640,17755,18845,20346,20350,20352,20562,22339,26395,235611	Cdh2,Efna5,Map1b,Plxna2,Sema3a,Sema3f,Sema4b,Slit1,Vegfa,Map2k1,Plxnb1
13_Member	GO Biological Processes	GO:0048588	developmental cell growth	-2.51679	-0.922386	8/110	12978,13640,14463,17755,20346,20350,20562,20682	Csf1r,Efna5,Gata4,Map1b,Sema3a,Sema3f,Slit1,Sox9
13_Member	GO Biological Processes	GO:0016049	cell growth	-2.42156	-0.859992	8/114	12978,13640,14463,17755,20346,20350,20562,20682	Csf1r,Efna5,Gata4,Map1b,Sema3a,Sema3f,Slit1,Sox9
13_Member	GO Biological Processes	GO:0030308	negative regulation of cell growth	-2.26886	-0.758824	11/202	12955,13132,16323,17127,20346,20350,20352,20562,21803,56191,72269	Cryab,Dab2,Inhba,Smad3,Sema3a,Sema3f,Sema4b,Slit1,Tgfb1,Tro,Cda
13_Member	KEGG Pathway	mmu04360	Axon guidance	-2.15135	-0.691918	10/181	13640,18845,20346,20350,20352,20562,69632,74769,107449,235611	Efna5,Plxna2,Sema3a,Sema3f,Sema4b,Slit1,Arhgef12,Pik3cb,Unc5b,Plxnb1
13_Member	GO Biological Processes	GO:0061387	regulation of extent of cell growth	-2.12184	-0.669321	8/128	13640,17755,20346,20350,20352,20562,22339,23945	Efna5,Map1b,Sema3a,Sema3f,Sema4b,Slit1,Vegfa,Mgll
13_Member	GO Biological Processes	GO:0008045	motor neuron axon guidance	-2.10353	-0.659169	4/36	18612,20346,20350,20562	Etv4,Sema3a,Sema3f,Slit1
14_Summary	Reactome Gene Sets	R-MMU-109582	Hemostasis	-5.97766	-3.03245	30/506	11852,12505,12759,13052,14064,14463,14465,16400,16403,16456,17319,18751,18753,18788,18793,20725,20969,21803,21859,22339,22761,23945,68813,74769,108078,217864,232943,235505,242202,269152,11752,14063,15368,26395,26401,27528,72828,78512,78896	Rhob,Cd44,Clu,Cxadr,F2rl2,Gata4,Gata6,Itga3,Itga6,F11r,Mif,Prkcb,Prkcd,Serpinb2,Plaur,Serpinb8,Sdc1,Tgfb1,Timp3,Vegfa,Zfpm1,Mgll,Dock5,Pik3cb,Olr1,Rcor1,Klc3,Cd109,Pde5a,Kif26b,Anxa8,F2rl1,Hmox1,Map2k1,Map3k1,Nrep,Ubash3b,3300005D01Rik,Ecrg4
14_Member	Reactome Gene Sets	R-MMU-109582	Hemostasis	-5.97766	-3.03245	30/506	11852,12505,12759,13052,14064,14463,14465,16400,16403,16456,17319,18751,18753,18788,18793,20725,20969,21803,21859,22339,22761,23945,68813,74769,108078,217864,232943,235505,242202,269152	Rhob,Cd44,Clu,Cxadr,F2rl2,Gata4,Gata6,Itga3,Itga6,F11r,Mif,Prkcb,Prkcd,Serpinb2,Plaur,Serpinb8,Sdc1,Tgfb1,Timp3,Vegfa,Zfpm1,Mgll,Dock5,Pik3cb,Olr1,Rcor1,Klc3,Cd109,Pde5a,Kif26b
14_Member	Reactome Gene Sets	R-MMU-202733	Cell surface interactions at the vascular wall	-3.85601	-1.73471	10/108	12505,13052,16400,16403,16456,17319,20969,21803,74769,108078	Cd44,Cxadr,Itga3,Itga6,F11r,Mif,Sdc1,Tgfb1,Pik3cb,Olr1
14_Member	GO Biological Processes	GO:0009611	response to wounding	-2.65672	-1.00582	18/382	11752,12505,13052,14063,14064,14463,15368,18788,20969,21803,22339,26395,26401,27528,72828,74769,78512,78896	Anxa8,Cd44,Cxadr,F2rl1,F2rl2,Gata4,Hmox1,Serpinb2,Sdc1,Tgfb1,Vegfa,Map2k1,Map3k1,Nrep,Ubash3b,Pik3cb,3300005D01Rik,Ecrg4
14_Member	GO Biological Processes	GO:0042060	wound healing	-2.63699	-0.994874	14/264	11752,12505,13052,14063,14064,14463,15368,18788,20969,21803,22339,26401,72828,74769	Anxa8,Cd44,Cxadr,F2rl1,F2rl2,Gata4,Hmox1,Serpinb2,Sdc1,Tgfb1,Vegfa,Map3k1,Ubash3b,Pik3cb
15_Summary	GO Biological Processes	GO:0006935	chemotaxis	-5.88989	-2.96489	30/511	12310,12642,12978,13052,13586,13640,14131,14254,16776,18131,18612,18753,18845,20311,20346,20350,20352,20562,20750,22329,22339,54199,54324,56221,70031,70045,107449,235611,399558,432867,11803,12368,12424,12505,12552,12759,14130,14183,15213,15469,17755,18163,19229,20908,26395,26921,26941,27528,30960,50790,56386,78405,12739,12954,13132,18008,20733,21803,22761,26401,71355,71774,16669,16691	Calca,Ch25h,Csf1r,Cxadr,Ear1,Efna5,Fcgr3,Flt1,Lama5,Notch3,Etv4,Prkcd,Plxna2,Cxcl5,Sema3a,Sema3f,Sema4b,Slit1,Spp1,Vcam1,Vegfa,Ccrl2,Arhgef5,Ccl24,Cmtm8,2610528A11Rik,Unc5b,Plxnb1,Flrt2,Defb48,Aplp1,Casp6,Cck,Cd44,Cdh11,Clu,Fcgr2b,Fgfr2,Hey1,Prmt1,Map1b,Ctnnd2,Ptk2b,Stx3,Map2k1,Map4k4,Slc9a3r1,Nrep,Vapa,Acsl4,B4galt6,Ntf5,Cldn3,Cryaa,Dab2,Nes,Spint2,Tgfb1,Zfpm1,Map3k1,Col24a1,Shroom1,Krt19,Krt8
15_Member	GO Biological Processes	GO:0006935	chemotaxis	-5.88989	-2.96489	30/511	12310,12642,12978,13052,13586,13640,14131,14254,16776,18131,18612,18753,18845,20311,20346,20350,20352,20562,20750,22329,22339,54199,54324,56221,70031,70045,107449,235611,399558,432867	Calca,Ch25h,Csf1r,Cxadr,Ear1,Efna5,Fcgr3,Flt1,Lama5,Notch3,Etv4,Prkcd,Plxna2,Cxcl5,Sema3a,Sema3f,Sema4b,Slit1,Spp1,Vcam1,Vegfa,Ccrl2,Arhgef5,Ccl24,Cmtm8,2610528A11Rik,Unc5b,Plxnb1,Flrt2,Defb48
15_Member	GO Biological Processes	GO:0042330	taxis	-5.80345	-2.91623	30/516	12310,12642,12978,13052,13586,13640,14131,14254,16776,18131,18612,18753,18845,20311,20346,20350,20352,20562,20750,22329,22339,54199,54324,56221,70031,70045,107449,235611,399558,432867	Calca,Ch25h,Csf1r,Cxadr,Ear1,Efna5,Fcgr3,Flt1,Lama5,Notch3,Etv4,Prkcd,Plxna2,Cxcl5,Sema3a,Sema3f,Sema4b,Slit1,Spp1,Vcam1,Vegfa,Ccrl2,Arhgef5,Ccl24,Cmtm8,2610528A11Rik,Unc5b,Plxnb1,Flrt2,Defb48
15_Member	GO Biological Processes	GO:0031175	neuron projection development	-5.06285	-2.51142	36/740	11803,12368,12424,12505,12552,12759,12978,13640,14130,14183,15213,15469,16776,17755,18131,18163,18612,18845,19229,20346,20350,20352,20562,20908,22339,26395,26921,26941,27528,30960,50790,56386,78405,107449,235611,399558	Aplp1,Casp6,Cck,Cd44,Cdh11,Clu,Csf1r,Efna5,Fcgr2b,Fgfr2,Hey1,Prmt1,Lama5,Map1b,Notch3,Ctnnd2,Etv4,Plxna2,Ptk2b,Sema3a,Sema3f,Sema4b,Slit1,Stx3,Vegfa,Map2k1,Map4k4,Slc9a3r1,Nrep,Vapa,Acsl4,B4galt6,Ntf5,Unc5b,Plxnb1,Flrt2
15_Member	GO Biological Processes	GO:0000902	cell morphogenesis	-4.60864	-2.20855	36/777	11803,12424,12552,12739,12759,12954,12978,13132,13640,14183,16776,17755,18008,18131,18163,18612,18845,20346,20350,20352,20562,20733,21803,22339,22761,26395,26401,26921,26941,56386,71355,71774,78405,107449,235611,399558	Aplp1,Cck,Cdh11,Cldn3,Clu,Cryaa,Csf1r,Dab2,Efna5,Fgfr2,Lama5,Map1b,Nes,Notch3,Ctnnd2,Etv4,Plxna2,Sema3a,Sema3f,Sema4b,Slit1,Spint2,Tgfb1,Vegfa,Zfpm1,Map2k1,Map3k1,Map4k4,Slc9a3r1,B4galt6,Col24a1,Shroom1,Ntf5,Unc5b,Plxnb1,Flrt2
15_Member	GO Biological Processes	GO:0000904	cell morphogenesis involved in differentiation	-4.07061	-1.87137	29/605	11803,12424,12552,12739,12954,12978,13132,13640,14183,16776,17755,18131,18163,18612,18845,20346,20350,20352,20562,20733,22339,22761,26401,26941,56386,71355,107449,235611,399558	Aplp1,Cck,Cdh11,Cldn3,Cryaa,Csf1r,Dab2,Efna5,Fgfr2,Lama5,Map1b,Notch3,Ctnnd2,Etv4,Plxna2,Sema3a,Sema3f,Sema4b,Slit1,Spint2,Vegfa,Zfpm1,Map3k1,Slc9a3r1,B4galt6,Col24a1,Unc5b,Plxnb1,Flrt2
15_Member	GO Biological Processes	GO:0048858	cell projection morphogenesis	-3.97084	-1.8154	26/522	11803,12424,12552,12759,12978,13640,14183,16776,17755,18008,18131,18163,18612,18845,20346,20350,20352,20562,22339,26395,26921,56386,78405,107449,235611,399558	Aplp1,Cck,Cdh11,Clu,Csf1r,Efna5,Fgfr2,Lama5,Map1b,Nes,Notch3,Ctnnd2,Etv4,Plxna2,Sema3a,Sema3f,Sema4b,Slit1,Vegfa,Map2k1,Map4k4,B4galt6,Ntf5,Unc5b,Plxnb1,Flrt2
15_Member	GO Biological Processes	GO:0061564	axon development	-3.86786	-1.74285	22/412	11803,12368,12424,12552,12978,13640,14183,16776,17755,18131,18612,18845,20346,20350,20352,20562,22339,27528,56386,107449,235611,399558	Aplp1,Casp6,Cck,Cdh11,Csf1r,Efna5,Fgfr2,Lama5,Map1b,Notch3,Etv4,Plxna2,Sema3a,Sema3f,Sema4b,Slit1,Vegfa,Nrep,B4galt6,Unc5b,Plxnb1,Flrt2
15_Member	GO Biological Processes	GO:0048812	neuron projection morphogenesis	-3.73326	-1.66173	25/510	11803,12424,12552,12759,12978,13640,14183,16776,17755,18131,18163,18612,18845,20346,20350,20352,20562,22339,26395,26921,56386,78405,107449,235611,399558	Aplp1,Cck,Cdh11,Clu,Csf1r,Efna5,Fgfr2,Lama5,Map1b,Notch3,Ctnnd2,Etv4,Plxna2,Sema3a,Sema3f,Sema4b,Slit1,Vegfa,Map2k1,Map4k4,B4galt6,Ntf5,Unc5b,Plxnb1,Flrt2
15_Member	GO Biological Processes	GO:0120039	plasma membrane bounded cell projection morphogenesis	-3.656	-1.63517	25/516	11803,12424,12552,12759,12978,13640,14183,16776,17755,18131,18163,18612,18845,20346,20350,20352,20562,22339,26395,26921,56386,78405,107449,235611,399558	Aplp1,Cck,Cdh11,Clu,Csf1r,Efna5,Fgfr2,Lama5,Map1b,Notch3,Ctnnd2,Etv4,Plxna2,Sema3a,Sema3f,Sema4b,Slit1,Vegfa,Map2k1,Map4k4,B4galt6,Ntf5,Unc5b,Plxnb1,Flrt2
15_Member	GO Biological Processes	GO:0032990	cell part morphogenesis	-3.62547	-1.61811	26/549	11803,12424,12552,12759,12978,13640,14183,16776,17755,18008,18131,18163,18612,18845,20346,20350,20352,20562,22339,26395,26921,56386,78405,107449,235611,399558	Aplp1,Cck,Cdh11,Clu,Csf1r,Efna5,Fgfr2,Lama5,Map1b,Nes,Notch3,Ctnnd2,Etv4,Plxna2,Sema3a,Sema3f,Sema4b,Slit1,Vegfa,Map2k1,Map4k4,B4galt6,Ntf5,Unc5b,Plxnb1,Flrt2
15_Member	GO Biological Processes	GO:0007409	axonogenesis	-3.54622	-1.56435	20/376	11803,12424,12552,12978,13640,14183,16776,17755,18131,18612,18845,20346,20350,20352,20562,22339,56386,107449,235611,399558	Aplp1,Cck,Cdh11,Csf1r,Efna5,Fgfr2,Lama5,Map1b,Notch3,Etv4,Plxna2,Sema3a,Sema3f,Sema4b,Slit1,Vegfa,B4galt6,Unc5b,Plxnb1,Flrt2
15_Member	GO Biological Processes	GO:0032989	cellular component morphogenesis	-3.2742	-1.37555	28/643	11803,12424,12552,12759,12978,13640,14183,16669,16691,16776,17755,18008,18131,18163,18612,18845,20346,20350,20352,20562,22339,26395,26921,56386,78405,107449,235611,399558	Aplp1,Cck,Cdh11,Clu,Csf1r,Efna5,Fgfr2,Krt19,Krt8,Lama5,Map1b,Nes,Notch3,Ctnnd2,Etv4,Plxna2,Sema3a,Sema3f,Sema4b,Slit1,Vegfa,Map2k1,Map4k4,B4galt6,Ntf5,Unc5b,Plxnb1,Flrt2
15_Member	GO Biological Processes	GO:0048667	cell morphogenesis involved in neuron differentiation	-3.03925	-1.23917	22/474	11803,12424,12552,12978,13640,14183,16776,17755,18131,18163,18612,18845,20346,20350,20352,20562,22339,26941,56386,107449,235611,399558	Aplp1,Cck,Cdh11,Csf1r,Efna5,Fgfr2,Lama5,Map1b,Notch3,Ctnnd2,Etv4,Plxna2,Sema3a,Sema3f,Sema4b,Slit1,Vegfa,Slc9a3r1,B4galt6,Unc5b,Plxnb1,Flrt2
15_Member	GO Biological Processes	GO:0007411	axon guidance	-2.87318	-1.13209	14/249	12978,13640,16776,18131,18612,18845,20346,20350,20352,20562,22339,107449,235611,399558	Csf1r,Efna5,Lama5,Notch3,Etv4,Plxna2,Sema3a,Sema3f,Sema4b,Slit1,Vegfa,Unc5b,Plxnb1,Flrt2
15_Member	GO Biological Processes	GO:0097485	neuron projection guidance	-2.85675	-1.11952	14/250	12978,13640,16776,18131,18612,18845,20346,20350,20352,20562,22339,107449,235611,399558	Csf1r,Efna5,Lama5,Notch3,Etv4,Plxna2,Sema3a,Sema3f,Sema4b,Slit1,Vegfa,Unc5b,Plxnb1,Flrt2
16_Summary	Reactome Gene Sets	R-MMU-9006934	Signaling by Receptor Tyrosine Kinases	-5.8659	-2.9602	26/406	12830,13874,14183,14254,16400,16776,18576,18654,18751,18753,19229,20732,20733,20750,21682,21802,22339,26395,67603,71355,74769,78405,102626,232910,319520,399558,12475,12978,13640,16180,19259,20111,21803,26401,26921,12985,16403,72930,74747,94216,213119,12393,13019,14463,14538,16323,17125,17127,18003,20682,29815,71602,72828,100044509,20525,20527,11852,15213,15368,18131,19218,27057,69632,112407,225870	Col4a5,Ereg,Fgfr2,Flt1,Itga3,Lama5,Pde3b,Pgf,Prkcb,Prkcd,Ptk2b,Spint1,Spint2,Spp1,Tec,Tgfa,Vegfa,Map2k1,Dusp6,Col24a1,Pik3cb,Ntf5,Mapkapk3,Ap2s1,Dusp4,Flrt2,Cd14,Csf1r,Efna5,Il1rap,Ptpn5,Rps6ka1,Tgfb1,Map3k1,Map4k4,Csf3,Itga6,Ppp2r2b,Ddit4,Col4a6,Itga10,Runx2,Ctf1,Gata4,Gcnt2,Inhba,Smad1,Smad3,Nedd9,Sox9,Bcar3,Myo1e,Ubash3b,Tgfbr3l,Slc2a1,Slc2a3,Rhob,Hey1,Hmox1,Notch3,Ptger3,Ncoa4,Arhgef12,Egln3,…
16_Member	Reactome Gene Sets	R-MMU-9006934	Signaling by Receptor Tyrosine Kinases	-5.8659	-2.9602	26/406	12830,13874,14183,14254,16400,16776,18576,18654,18751,18753,19229,20732,20733,20750,21682,21802,22339,26395,67603,71355,74769,78405,102626,232910,319520,399558	Col4a5,Ereg,Fgfr2,Flt1,Itga3,Lama5,Pde3b,Pgf,Prkcb,Prkcd,Ptk2b,Spint1,Spint2,Spp1,Tec,Tgfa,Vegfa,Map2k1,Dusp6,Col24a1,Pik3cb,Ntf5,Mapkapk3,Ap2s1,Dusp4,Flrt2
16_Member	KEGG Pathway	mmu04010	MAPK signaling pathway	-5.58091	-2.80515	21/294	12475,12978,13640,13874,14183,14254,16180,18654,18751,19259,20111,21802,21803,22339,26395,26401,26921,67603,78405,102626,319520	Cd14,Csf1r,Efna5,Ereg,Fgfr2,Flt1,Il1rap,Pgf,Prkcb,Ptpn5,Rps6ka1,Tgfa,Tgfb1,Vegfa,Map2k1,Map3k1,Map4k4,Dusp6,Ntf5,Mapkapk3,Dusp4
16_Member	KEGG Pathway	mmu04151	PI3K-Akt signaling pathway	-4.27185	-2.00874	21/359	12830,12978,12985,13640,13874,14183,14254,16400,16403,16776,18654,20750,21802,22339,26395,72930,74747,74769,78405,94216,213119	Col4a5,Csf1r,Csf3,Efna5,Ereg,Fgfr2,Flt1,Itga3,Itga6,Lama5,Pgf,Spp1,Tgfa,Vegfa,Map2k1,Ppp2r2b,Ddit4,Pik3cb,Ntf5,Col4a6,Itga10
16_Member	GO Biological Processes	GO:0007167	enzyme linked receptor protein signaling pathway	-4.22313	-1.97273	29/593	12393,12830,12978,13019,13640,13874,14183,14254,14463,14538,16323,17125,17127,18003,18654,19229,20682,21802,21803,22339,26401,29815,71602,72828,74747,78405,94216,399558,100044509	Runx2,Col4a5,Csf1r,Ctf1,Efna5,Ereg,Fgfr2,Flt1,Gata4,Gcnt2,Inhba,Smad1,Smad3,Nedd9,Pgf,Ptk2b,Sox9,Tgfa,Tgfb1,Vegfa,Map3k1,Bcar3,Myo1e,Ubash3b,Ddit4,Ntf5,Col4a6,Flrt2,Tgfbr3l
16_Member	WikiPathways	WP2841	Focal adhesion: PI3K-Akt-mTOR signaling pathway	-3.96924	-1.8154	19/322	12978,12985,13640,14183,14254,16400,16403,16776,18654,20525,20527,20750,22339,26395,72930,74747,74769,94216,213119	Csf1r,Csf3,Efna5,Fgfr2,Flt1,Itga3,Itga6,Lama5,Pgf,Slc2a1,Slc2a3,Spp1,Vegfa,Map2k1,Ppp2r2b,Ddit4,Pik3cb,Col4a6,Itga10
16_Member	GO Biological Processes	GO:0007169	transmembrane receptor protein tyrosine kinase signaling pathway	-3.7147	-1.66137	20/365	12830,12978,13640,13874,14183,14254,18003,18654,19229,20682,21802,21803,22339,29815,71602,72828,74747,78405,94216,399558	Col4a5,Csf1r,Efna5,Ereg,Fgfr2,Flt1,Nedd9,Pgf,Ptk2b,Sox9,Tgfa,Tgfb1,Vegfa,Bcar3,Myo1e,Ubash3b,Ddit4,Ntf5,Col4a6,Flrt2
16_Member	KEGG Pathway	mmu04510	Focal adhesion	-3.26152	-1.37555	13/201	12830,14254,16400,16403,16776,18654,18751,20750,22339,26395,74769,94216,213119	Col4a5,Flt1,Itga3,Itga6,Lama5,Pgf,Prkcb,Spp1,Vegfa,Map2k1,Pik3cb,Col4a6,Itga10
16_Member	WikiPathways	WP85	Focal adhesion	-3.0642	-1.25403	12/185	11852,14254,16400,16403,16776,18654,20750,22339,26395,74769,94216,213119	Rhob,Flt1,Itga3,Itga6,Lama5,Pgf,Spp1,Vegfa,Map2k1,Pik3cb,Col4a6,Itga10
16_Member	KEGG Pathway	mmu05200	Pathways in cancer	-2.63455	-0.993464	23/543	12830,12978,14183,15213,15368,16400,16403,16776,17127,18131,18654,18751,19218,20525,21802,21803,22339,26395,27057,69632,74769,94216,112407	Col4a5,Csf1r,Fgfr2,Hey1,Hmox1,Itga3,Itga6,Lama5,Smad3,Notch3,Pgf,Prkcb,Ptger3,Slc2a1,Tgfa,Tgfb1,Vegfa,Map2k1,Ncoa4,Arhgef12,Pik3cb,Col4a6,Egln3
16_Member	KEGG Pathway	mmu04014	Ras signaling pathway	-2.25143	-0.747432	12/232	12978,13640,14183,14254,18654,18751,21802,22339,26395,74769,78405,225870	Csf1r,Efna5,Fgfr2,Flt1,Pgf,Prkcb,Tgfa,Vegfa,Map2k1,Pik3cb,Ntf5,Rin1
17_Summary	GO Biological Processes	GO:0010942	positive regulation of cell death	-5.75737	-2.88788	36/689	11852,12176,12259,12368,12424,12505,12759,13032,14130,14465,15357,15364,15368,16153,16323,16403,18753,19223,19259,20677,21803,21859,22038,22228,26401,26941,56349,56847,67603,70186,72930,74747,74769,107449,107765,242202,16668,16691,17127,50527,80797	Rhob,Bnip3,C1qa,Casp6,Cck,Cd44,Clu,Ctsc,Fcgr2b,Gata6,Hmgcr,Hmga2,Hmox1,Il10,Inhba,Itga6,Prkcd,Ptgis,Ptpn5,Sox4,Tgfb1,Timp3,Plscr1,Ucp2,Map3k1,Slc9a3r1,Net1,Aldh1a3,Dusp6,Fam162a,Ppp2r2b,Ddit4,Pik3cb,Unc5b,Ankrd1,Pde5a,Krt18,Krt8,Smad3,Ero1a,Clca3a2
17_Member	GO Biological Processes	GO:0010942	positive regulation of cell death	-5.75737	-2.88788	36/689	11852,12176,12259,12368,12424,12505,12759,13032,14130,14465,15357,15364,15368,16153,16323,16403,18753,19223,19259,20677,21803,21859,22038,22228,26401,26941,56349,56847,67603,70186,72930,74747,74769,107449,107765,242202	Rhob,Bnip3,C1qa,Casp6,Cck,Cd44,Clu,Ctsc,Fcgr2b,Gata6,Hmgcr,Hmga2,Hmox1,Il10,Inhba,Itga6,Prkcd,Ptgis,Ptpn5,Sox4,Tgfb1,Timp3,Plscr1,Ucp2,Map3k1,Slc9a3r1,Net1,Aldh1a3,Dusp6,Fam162a,Ppp2r2b,Ddit4,Pik3cb,Unc5b,Ankrd1,Pde5a
17_Member	GO Biological Processes	GO:0043065	positive regulation of apoptotic process	-4.85123	-2.38488	31/606	11852,12176,12368,12424,12505,12759,13032,14465,15357,15364,15368,16153,16323,16403,18753,19223,20677,21803,21859,22038,26401,26941,56349,56847,67603,70186,72930,74769,107449,107765,242202	Rhob,Bnip3,Casp6,Cck,Cd44,Clu,Ctsc,Gata6,Hmgcr,Hmga2,Hmox1,Il10,Inhba,Itga6,Prkcd,Ptgis,Sox4,Tgfb1,Timp3,Plscr1,Map3k1,Slc9a3r1,Net1,Aldh1a3,Dusp6,Fam162a,Ppp2r2b,Pik3cb,Unc5b,Ankrd1,Pde5a
17_Member	GO Biological Processes	GO:0043068	positive regulation of programmed cell death	-4.70003	-2.27145	31/617	11852,12176,12368,12424,12505,12759,13032,14465,15357,15364,15368,16153,16323,16403,18753,19223,20677,21803,21859,22038,26401,26941,56349,56847,67603,70186,72930,74769,107449,107765,242202	Rhob,Bnip3,Casp6,Cck,Cd44,Clu,Ctsc,Gata6,Hmgcr,Hmga2,Hmox1,Il10,Inhba,Itga6,Prkcd,Ptgis,Sox4,Tgfb1,Timp3,Plscr1,Map3k1,Slc9a3r1,Net1,Aldh1a3,Dusp6,Fam162a,Ppp2r2b,Pik3cb,Unc5b,Ankrd1,Pde5a
17_Member	GO Biological Processes	GO:0097190	apoptotic signaling pathway	-2.82971	-1.10533	15/280	12176,12368,12424,12759,15368,16323,16668,16691,17127,19223,21803,22038,50527,74747,80797	Bnip3,Casp6,Cck,Clu,Hmox1,Inhba,Krt18,Krt8,Smad3,Ptgis,Tgfb1,Plscr1,Ero1a,Ddit4,Clca3a2
18_Summary	GO Biological Processes	GO:0001666	response to hypoxia	-5.60262	-2.81232	17/201	11656,12013,12176,12954,12955,14254,14465,15368,17127,18654,18751,19223,22228,22339,70186,74747,112407	Alas2,Bach1,Bnip3,Cryaa,Cryab,Flt1,Gata6,Hmox1,Smad3,Pgf,Prkcb,Ptgis,Ucp2,Vegfa,Fam162a,Ddit4,Egln3
18_Member	GO Biological Processes	GO:0001666	response to hypoxia	-5.60262	-2.81232	17/201	11656,12013,12176,12954,12955,14254,14465,15368,17127,18654,18751,19223,22228,22339,70186,74747,112407	Alas2,Bach1,Bnip3,Cryaa,Cryab,Flt1,Gata6,Hmox1,Smad3,Pgf,Prkcb,Ptgis,Ucp2,Vegfa,Fam162a,Ddit4,Egln3
18_Member	GO Biological Processes	GO:0036293	response to decreased oxygen levels	-4.87153	-2.38943	17/228	11656,12013,12176,12954,12955,14254,14465,15368,17127,18654,18751,19223,22228,22339,70186,74747,112407	Alas2,Bach1,Bnip3,Cryaa,Cryab,Flt1,Gata6,Hmox1,Smad3,Pgf,Prkcb,Ptgis,Ucp2,Vegfa,Fam162a,Ddit4,Egln3
18_Member	GO Biological Processes	GO:0070482	response to oxygen levels	-3.7033	-1.66118	17/283	11656,12013,12176,12954,12955,14254,14465,15368,17127,18654,18751,19223,22228,22339,70186,74747,112407	Alas2,Bach1,Bnip3,Cryaa,Cryab,Flt1,Gata6,Hmox1,Smad3,Pgf,Prkcb,Ptgis,Ucp2,Vegfa,Fam162a,Ddit4,Egln3
18_Member	GO Biological Processes	GO:0071456	cellular response to hypoxia	-2.42449	-0.862063	7/90	12013,12176,14465,19223,22339,70186,112407	Bach1,Bnip3,Gata6,Ptgis,Vegfa,Fam162a,Egln3
19_Summary	GO Biological Processes	GO:0040008	regulation of growth	-5.56743	-2.80515	37/732	12505,12954,12955,13052,13132,13640,14183,14239,14463,14465,14955,15284,15364,15387,16323,17127,17755,18003,18751,19141,19229,20346,20350,20352,20562,21803,22339,22350,23945,50790,56191,67603,72269,74493,268697,381101,382018	Cd44,Cryaa,Cryab,Cxadr,Dab2,Efna5,Fgfr2,Foxs1,Gata4,Gata6,H19,Hlx,Hmga2,Hnrnpk,Inhba,Smad3,Map1b,Nedd9,Prkcb,Lgmn,Ptk2b,Sema3a,Sema3f,Sema4b,Slit1,Tgfb1,Vegfa,Ezr,Mgll,Acsl4,Tro,Dusp6,Cda,Tnks2,Ccnb1,Dnph1,Unc13a
19_Member	GO Biological Processes	GO:0040008	regulation of growth	-5.56743	-2.80515	37/732	12505,12954,12955,13052,13132,13640,14183,14239,14463,14465,14955,15284,15364,15387,16323,17127,17755,18003,18751,19141,19229,20346,20350,20352,20562,21803,22339,22350,23945,50790,56191,67603,72269,74493,268697,381101,382018	Cd44,Cryaa,Cryab,Cxadr,Dab2,Efna5,Fgfr2,Foxs1,Gata4,Gata6,H19,Hlx,Hmga2,Hnrnpk,Inhba,Smad3,Map1b,Nedd9,Prkcb,Lgmn,Ptk2b,Sema3a,Sema3f,Sema4b,Slit1,Tgfb1,Vegfa,Ezr,Mgll,Acsl4,Tro,Dusp6,Cda,Tnks2,Ccnb1,Dnph1,Unc13a
19_Member	GO Biological Processes	GO:0048638	regulation of developmental growth	-4.47341	-2.1455	23/402	13052,13640,14183,14239,14463,14465,14955,15284,15364,15387,17755,19141,20346,20350,20352,20562,22339,22350,23945,67603,74493,268697,382018	Cxadr,Efna5,Fgfr2,Foxs1,Gata4,Gata6,H19,Hlx,Hmga2,Hnrnpk,Map1b,Lgmn,Sema3a,Sema3f,Sema4b,Slit1,Vegfa,Ezr,Mgll,Dusp6,Tnks2,Ccnb1,Unc13a
19_Member	GO Biological Processes	GO:0045927	positive regulation of growth	-3.06304	-1.25403	17/322	12954,13640,14183,14239,14463,14465,15284,15364,15387,17755,19229,22339,22350,50790,268697,381101,382018	Cryaa,Efna5,Fgfr2,Foxs1,Gata4,Gata6,Hlx,Hmga2,Hnrnpk,Map1b,Ptk2b,Vegfa,Ezr,Acsl4,Ccnb1,Dnph1,Unc13a
19_Member	GO Biological Processes	GO:0048639	positive regulation of developmental growth	-2.89935	-1.15043	13/220	13640,14183,14239,14463,14465,15284,15364,15387,17755,22339,22350,268697,382018	Efna5,Fgfr2,Foxs1,Gata4,Gata6,Hlx,Hmga2,Hnrnpk,Map1b,Vegfa,Ezr,Ccnb1,Unc13a
20_Summary	GO Biological Processes	GO:0050673	epithelial cell proliferation	-5.49864	-2.74973	12/104	12310,13874,14160,14183,20111,20682,20778,21802,22339,26395,74769,211401,12393,12759,12978,13132,14063,15364,17125,18008,18669,18671,18753,20677,21803,21810,76044,96875	Calca,Ereg,Lgr5,Fgfr2,Rps6ka1,Sox9,Scarb1,Tgfa,Vegfa,Map2k1,Pik3cb,Mtss1,Runx2,Clu,Csf1r,Dab2,F2rl1,Hmga2,Smad1,Nes,Abcb1b,Abcb1a,Prkcd,Sox4,Tgfb1,Tgfbi,Ncapg2,Prg4
20_Member	GO Biological Processes	GO:0050673	epithelial cell proliferation	-5.49864	-2.74973	12/104	12310,13874,14160,14183,20111,20682,20778,21802,22339,26395,74769,211401	Calca,Ereg,Lgr5,Fgfr2,Rps6ka1,Sox9,Scarb1,Tgfa,Vegfa,Map2k1,Pik3cb,Mtss1
20_Member	GO Biological Processes	GO:0008283	cell population proliferation	-3.87671	-1.74285	28/590	12310,12393,12759,12978,13132,13874,14063,14160,14183,15364,17125,18008,18669,18671,18753,20111,20677,20682,20778,21802,21803,21810,22339,26395,74769,76044,96875,211401	Calca,Runx2,Clu,Csf1r,Dab2,Ereg,F2rl1,Lgr5,Fgfr2,Hmga2,Smad1,Nes,Abcb1b,Abcb1a,Prkcd,Rps6ka1,Sox4,Sox9,Scarb1,Tgfa,Tgfb1,Tgfbi,Vegfa,Map2k1,Pik3cb,Ncapg2,Prg4,Mtss1

## Sheet: 3. C2 pathway analysis
GroupID	Category	Term	Description	LogP	Log(q-value)	InTerm_InList	Genes	Symbols
1_Summary	GO Biological Processes	GO:0030198	extracellular matrix organization	-15.4417	-11.5404	40/274	11504,11606,12051,12818,12827,12845,13805,14115,15116,16777,16779,17022,17392,18073,18858,19288,20319,22370,23794,53614,54409,56429,64074,67573,72043,81877,107250,108075,213945,216725,219151,235130,240913,245026,246228,268780,320078,320712,329941,407800	Adamts1,Agt,Bcl3,Col14a1,Col4a2,Comp,Eng,Fbln2,Has1,Lamb1,Lamb2,Lum,Mmp3,Nid1,Pmp22,Ptx3,Sfrp2,Vtn,Adamts5,Reck,Ramp2,Dpt,Smoc2,Loxl4,Sulf2,Tnxb,Kazald1,Ltbp4,Col28a1,Adamts2,Scara3,Adamts15,Adamts4,Col6a6,Vwa1,Egflam,Olfml2b,Abi3bp,Col8a2,Ecm2
1_Member	GO Biological Processes	GO:0030198	extracellular matrix organization	-15.4417	-11.5404	40/274	11504,11606,12051,12818,12827,12845,13805,14115,15116,16777,16779,17022,17392,18073,18858,19288,20319,22370,23794,53614,54409,56429,64074,67573,72043,81877,107250,108075,213945,216725,219151,235130,240913,245026,246228,268780,320078,320712,329941,407800	Adamts1,Agt,Bcl3,Col14a1,Col4a2,Comp,Eng,Fbln2,Has1,Lamb1,Lamb2,Lum,Mmp3,Nid1,Pmp22,Ptx3,Sfrp2,Vtn,Adamts5,Reck,Ramp2,Dpt,Smoc2,Loxl4,Sulf2,Tnxb,Kazald1,Ltbp4,Col28a1,Adamts2,Scara3,Adamts15,Adamts4,Col6a6,Vwa1,Egflam,Olfml2b,Abi3bp,Col8a2,Ecm2
1_Member	GO Biological Processes	GO:0043062	extracellular structure organization	-15.3861	-11.5404	40/275	11504,11606,12051,12818,12827,12845,13805,14115,15116,16777,16779,17022,17392,18073,18858,19288,20319,22370,23794,53614,54409,56429,64074,67573,72043,81877,107250,108075,213945,216725,219151,235130,240913,245026,246228,268780,320078,320712,329941,407800	Adamts1,Agt,Bcl3,Col14a1,Col4a2,Comp,Eng,Fbln2,Has1,Lamb1,Lamb2,Lum,Mmp3,Nid1,Pmp22,Ptx3,Sfrp2,Vtn,Adamts5,Reck,Ramp2,Dpt,Smoc2,Loxl4,Sulf2,Tnxb,Kazald1,Ltbp4,Col28a1,Adamts2,Scara3,Adamts15,Adamts4,Col6a6,Vwa1,Egflam,Olfml2b,Abi3bp,Col8a2,Ecm2
1_Member	GO Biological Processes	GO:0045229	external encapsulating structure organization	-15.3307	-11.5404	40/276	11504,11606,12051,12818,12827,12845,13805,14115,15116,16777,16779,17022,17392,18073,18858,19288,20319,22370,23794,53614,54409,56429,64074,67573,72043,81877,107250,108075,213945,216725,219151,235130,240913,245026,246228,268780,320078,320712,329941,407800	Adamts1,Agt,Bcl3,Col14a1,Col4a2,Comp,Eng,Fbln2,Has1,Lamb1,Lamb2,Lum,Mmp3,Nid1,Pmp22,Ptx3,Sfrp2,Vtn,Adamts5,Reck,Ramp2,Dpt,Smoc2,Loxl4,Sulf2,Tnxb,Kazald1,Ltbp4,Col28a1,Adamts2,Scara3,Adamts15,Adamts4,Col6a6,Vwa1,Egflam,Olfml2b,Abi3bp,Col8a2,Ecm2
1_Member	GO Biological Processes	GO:0030199	collagen fibril organization	-3.66151	-1.74239	8/53	12818,12845,17022,20319,56429,67573,81877,216725	Col14a1,Comp,Lum,Sfrp2,Dpt,Loxl4,Tnxb,Adamts2
2_Summary	Reactome Gene Sets	R-MMU-1474244	Extracellular matrix organization	-14.1813	-10.516	37/256	12818,12827,12845,13030,13038,13039,13179,14115,14118,14789,15894,15898,16773,16777,16779,16997,17022,17392,18073,18542,18750,20970,22370,23794,50530,56213,67573,76477,81877,108075,213945,216725,232345,240913,245026,268977,329941	Col14a1,Col4a2,Comp,Ctsb,Ctsk,Ctsl,Dcn,Fbln2,Fbn1,P3h3,Icam1,Icam5,Lama2,Lamb1,Lamb2,Ltbp2,Lum,Mmp3,Nid1,Pcolce,Prkca,Sdc3,Vtn,Adamts5,Mfap5,Htra1,Loxl4,Pcolce2,Tnxb,Ltbp4,Col28a1,Adamts2,A2m,Adamts4,Col6a6,Ltbp1,Col8a2
2_Member	Reactome Gene Sets	R-MMU-1474244	Extracellular matrix organization	-14.1813	-10.516	37/256	12818,12827,12845,13030,13038,13039,13179,14115,14118,14789,15894,15898,16773,16777,16779,16997,17022,17392,18073,18542,18750,20970,22370,23794,50530,56213,67573,76477,81877,108075,213945,216725,232345,240913,245026,268977,329941	Col14a1,Col4a2,Comp,Ctsb,Ctsk,Ctsl,Dcn,Fbln2,Fbn1,P3h3,Icam1,Icam5,Lama2,Lamb1,Lamb2,Ltbp2,Lum,Mmp3,Nid1,Pcolce,Prkca,Sdc3,Vtn,Adamts5,Mfap5,Htra1,Loxl4,Pcolce2,Tnxb,Ltbp4,Col28a1,Adamts2,A2m,Adamts4,Col6a6,Ltbp1,Col8a2
2_Member	Reactome Gene Sets	R-MMU-1474290	Collagen formation	-5.90876	-3.41948	13/81	12818,12827,13030,13039,14789,17392,18542,67573,76477,213945,216725,245026,329941	Col14a1,Col4a2,Ctsb,Ctsl,P3h3,Mmp3,Pcolce,Loxl4,Pcolce2,Col28a1,Adamts2,Col6a6,Col8a2
2_Member	Reactome Gene Sets	R-MMU-1474228	Degradation of the extracellular matrix	-4.68984	-2.43101	14/119	12827,13030,13038,13039,13179,14118,17392,18073,23794,56213,232345,240913,245026,329941	Col4a2,Ctsb,Ctsk,Ctsl,Dcn,Fbn1,Mmp3,Nid1,Adamts5,Htra1,A2m,Adamts4,Col6a6,Col8a2
2_Member	Reactome Gene Sets	R-MMU-2022090	Assembly of collagen fibrils and other multimeric structures	-4.27242	-2.14487	9/56	12818,12827,13030,13039,17392,18542,67573,245026,329941	Col14a1,Col4a2,Ctsb,Ctsl,Mmp3,Pcolce,Loxl4,Col6a6,Col8a2
2_Member	Reactome Gene Sets	R-MMU-1650814	Collagen biosynthesis and modifying enzymes	-4.03014	-1.99678	9/60	12818,12827,14789,18542,76477,213945,216725,245026,329941	Col14a1,Col4a2,P3h3,Pcolce,Pcolce2,Col28a1,Adamts2,Col6a6,Col8a2
2_Member	Reactome Gene Sets	R-MMU-1442490	Collagen degradation	-3.35061	-1.52566	7/45	12827,13030,13038,13039,17392,245026,329941	Col4a2,Ctsb,Ctsk,Ctsl,Mmp3,Col6a6,Col8a2
2_Member	Reactome Gene Sets	R-MMU-8948216	Collagen chain trimerization	-2.11277	-0.672427	5/40	12818,12827,213945,245026,329941	Col14a1,Col4a2,Col28a1,Col6a6,Col8a2
3_Summary	GO Biological Processes	GO:0001944	vasculature development	-12.4663	-8.89781	55/587	11421,11482,11535,11602,11606,11607,11727,11816,12266,12702,12827,12845,13614,13805,13819,13844,14172,14205,14370,14645,14734,15111,16000,16790,16971,17684,18133,18212,18750,20181,20204,20312,20315,20319,20348,20351,21412,21416,21813,21814,21944,53614,54409,56233,56332,64817,67888,67916,68792,69538,72461,231532,268977,320736,329941,11835,12977,13036,13607,13852,15902,16371,17869,18089,19303,19335…	Ace,Acvrl1,Adm,Angpt4,Agt,Agtr1a,Ang,Apoe,C3,Socs3,Col4a2,Comp,Edn1,Eng,Epas1,Ephb2,Fgf18,Vegfd,Fzd8,Glul,Gpc3,Hand2,Igf1,Anpep,Lrp1,Cited2,Ccn3,Ntrk2,Prkca,Rxra,Prrx2,Cx3cl1,Cxcl12,Sfrp2,Sema3c,Sema4a,Tcf21,Tcf7l2,Tgfbr2,Tgfbr3,Tnfsf12,Reck,Ramp2,Hdac7,Amotl2,Svep1,Tmem100,Plpp3,Srpx2,Antxr1,Prcp,Arhgap24,Ltbp1,Vstm4,Col8a2,Ar,Csf1,Ctsh,Eda,Stx2,Id2,Irx1,Myc,Nkx2-3,Pxn,Rab23,Ccl11,Spry2,Dlc1,Cdk…
3_Member	GO Biological Processes	GO:0001944	vasculature development	-12.4663	-8.89781	55/587	11421,11482,11535,11602,11606,11607,11727,11816,12266,12702,12827,12845,13614,13805,13819,13844,14172,14205,14370,14645,14734,15111,16000,16790,16971,17684,18133,18212,18750,20181,20204,20312,20315,20319,20348,20351,21412,21416,21813,21814,21944,53614,54409,56233,56332,64817,67888,67916,68792,69538,72461,231532,268977,320736,329941	Ace,Acvrl1,Adm,Angpt4,Agt,Agtr1a,Ang,Apoe,C3,Socs3,Col4a2,Comp,Edn1,Eng,Epas1,Ephb2,Fgf18,Vegfd,Fzd8,Glul,Gpc3,Hand2,Igf1,Anpep,Lrp1,Cited2,Ccn3,Ntrk2,Prkca,Rxra,Prrx2,Cx3cl1,Cxcl12,Sfrp2,Sema3c,Sema4a,Tcf21,Tcf7l2,Tgfbr2,Tgfbr3,Tnfsf12,Reck,Ramp2,Hdac7,Amotl2,Svep1,Tmem100,Plpp3,Srpx2,Antxr1,Prcp,Arhgap24,Ltbp1,Vstm4,Col8a2
3_Member	GO Biological Processes	GO:0035239	tube morphogenesis	-12.3391	-8.8498	63/740	11421,11482,11535,11602,11606,11727,11816,11835,12827,12845,12977,13036,13607,13614,13805,13819,13844,13852,14172,14205,14370,14645,14734,15111,15902,16000,16371,16790,16971,17684,17869,18089,18133,18212,18750,19303,19335,20181,20204,20292,20312,20315,20319,20351,21412,21416,21813,21814,21944,24064,50768,53614,54409,56233,56332,67888,68792,72461,105278,231532,244058,320736,329941	Ace,Acvrl1,Adm,Angpt4,Agt,Ang,Apoe,Ar,Col4a2,Comp,Csf1,Ctsh,Eda,Edn1,Eng,Epas1,Ephb2,Stx2,Fgf18,Vegfd,Fzd8,Glul,Gpc3,Hand2,Id2,Igf1,Irx1,Anpep,Lrp1,Cited2,Myc,Nkx2-3,Ccn3,Ntrk2,Prkca,Pxn,Rab23,Rxra,Prrx2,Ccl11,Cx3cl1,Cxcl12,Sfrp2,Sema4a,Tcf21,Tcf7l2,Tgfbr2,Tgfbr3,Tnfsf12,Spry2,Dlc1,Reck,Ramp2,Hdac7,Amotl2,Tmem100,Srpx2,Prcp,Cdk20,Arhgap24,Rgma,Vstm4,Col8a2
3_Member	GO Biological Processes	GO:0001568	blood vessel development	-12.0192	-8.63456	52/548	11421,11482,11535,11602,11606,11607,11727,11816,12702,12827,12845,13614,13805,13819,13844,14172,14205,14370,14645,14734,15111,16790,16971,17684,18133,18212,18750,20181,20204,20312,20315,20319,20348,20351,21412,21416,21813,21814,21944,53614,54409,56233,56332,67888,67916,68792,69538,72461,231532,268977,320736,329941	Ace,Acvrl1,Adm,Angpt4,Agt,Agtr1a,Ang,Apoe,Socs3,Col4a2,Comp,Edn1,Eng,Epas1,Ephb2,Fgf18,Vegfd,Fzd8,Glul,Gpc3,Hand2,Anpep,Lrp1,Cited2,Ccn3,Ntrk2,Prkca,Rxra,Prrx2,Cx3cl1,Cxcl12,Sfrp2,Sema3c,Sema4a,Tcf21,Tcf7l2,Tgfbr2,Tgfbr3,Tnfsf12,Reck,Ramp2,Hdac7,Amotl2,Tmem100,Plpp3,Srpx2,Antxr1,Prcp,Arhgap24,Ltbp1,Vstm4,Col8a2
3_Member	GO Biological Processes	GO:0048514	blood vessel morphogenesis	-10.304	-7.24067	43/444	11421,11482,11535,11602,11727,11816,12827,12845,13614,13805,13819,13844,14172,14205,14370,14645,15111,16790,16971,17684,18133,18212,18750,20181,20204,20312,20315,20319,20351,21412,21813,21814,21944,53614,54409,56233,56332,67888,68792,72461,231532,320736,329941	Ace,Acvrl1,Adm,Angpt4,Ang,Apoe,Col4a2,Comp,Edn1,Eng,Epas1,Ephb2,Fgf18,Vegfd,Fzd8,Glul,Hand2,Anpep,Lrp1,Cited2,Ccn3,Ntrk2,Prkca,Rxra,Prrx2,Cx3cl1,Cxcl12,Sfrp2,Sema4a,Tcf21,Tgfbr2,Tgfbr3,Tnfsf12,Reck,Ramp2,Hdac7,Amotl2,Tmem100,Srpx2,Prcp,Arhgap24,Vstm4,Col8a2
3_Member	GO Biological Processes	GO:0001525	angiogenesis	-9.16734	-6.24233	34/324	11421,11482,11602,11727,12827,13614,13805,13819,13844,14172,14205,14370,14645,15111,16790,18133,18750,20181,20312,20315,20319,20351,21412,21813,21944,53614,54409,56332,67888,68792,72461,231532,320736,329941	Ace,Acvrl1,Angpt4,Ang,Col4a2,Edn1,Eng,Epas1,Ephb2,Fgf18,Vegfd,Fzd8,Glul,Hand2,Anpep,Ccn3,Prkca,Rxra,Cx3cl1,Cxcl12,Sfrp2,Sema4a,Tcf21,Tgfbr2,Tnfsf12,Reck,Ramp2,Amotl2,Tmem100,Srpx2,Prcp,Arhgap24,Vstm4,Col8a2
3_Member	GO Biological Processes	GO:0008283	cell population proliferation	-2.74585	-1.08785	32/590	11421,11606,12490,12845,12977,14178,14205,14360,14645,14734,15111,15902,16000,16010,16011,16560,16971,17684,17869,18133,20181,20312,20315,20319,21814,76527,94187,107503,107587,243914,320736,329941	Ace,Agt,Cd34,Comp,Csf1,Fgf7,Vegfd,Fyn,Glul,Gpc3,Hand2,Id2,Igf1,Igfbp4,Igfbp5,Kif1a,Lrp1,Cited2,Myc,Ccn3,Rxra,Cx3cl1,Cxcl12,Sfrp2,Tgfbr3,Il34,Zfp423,Atf5,Osr2,Lgi4,Vstm4,Col8a2
4_Summary	GO Biological Processes	GO:0090092	regulation of transmembrane receptor protein serine/threonine kinase signaling pathway	-11.9989	-8.63456	34/256	11482,12161,12577,13805,14118,14566,14734,16324,16971,17684,17965,18133,19016,20319,20379,21416,21813,21814,22057,23886,24064,56213,68939,69121,76905,78558,94187,214425,224109,225743,244058,246154,268977,353310,11606,12509,13179,14172,14205,64074,72043,80752	Acvrl1,Bmp6,Cdkn1c,Eng,Fbn1,Gdf9,Gpc3,Inhbb,Lrp1,Cited2,Nbl1,Ccn3,Pparg,Sfrp2,Sfrp4,Tcf7l2,Tgfbr2,Tgfbr3,Tob1,Gdf15,Spry2,Htra1,Rasl11b,Chrdl2,Lrg1,Htra3,Zfp423,Cilp,Nrros,Rnf165,Rgma,Vasn,Ltbp1,Zfp703,Agt,Cd59a,Dcn,Fgf18,Vegfd,Smoc2,Sulf2,Fam20c
4_Member	GO Biological Processes	GO:0090092	regulation of transmembrane receptor protein serine/threonine kinase signaling pathway	-11.9989	-8.63456	34/256	11482,12161,12577,13805,14118,14566,14734,16324,16971,17684,17965,18133,19016,20319,20379,21416,21813,21814,22057,23886,24064,56213,68939,69121,76905,78558,94187,214425,224109,225743,244058,246154,268977,353310	Acvrl1,Bmp6,Cdkn1c,Eng,Fbn1,Gdf9,Gpc3,Inhbb,Lrp1,Cited2,Nbl1,Ccn3,Pparg,Sfrp2,Sfrp4,Tcf7l2,Tgfbr2,Tgfbr3,Tob1,Gdf15,Spry2,Htra1,Rasl11b,Chrdl2,Lrg1,Htra3,Zfp423,Cilp,Nrros,Rnf165,Rgma,Vasn,Ltbp1,Zfp703
4_Member	GO Biological Processes	GO:0090287	regulation of cellular response to growth factor stimulus	-10.6979	-7.60652	35/300	11482,11606,12509,12577,13179,13805,14118,14172,14205,14734,16971,17684,17965,19016,20319,20379,21416,21814,22057,24064,56213,64074,68939,69121,72043,76905,78558,80752,94187,224109,225743,244058,246154,268977,353310	Acvrl1,Agt,Cd59a,Cdkn1c,Dcn,Eng,Fbn1,Fgf18,Vegfd,Gpc3,Lrp1,Cited2,Nbl1,Pparg,Sfrp2,Sfrp4,Tcf7l2,Tgfbr3,Tob1,Spry2,Htra1,Smoc2,Rasl11b,Chrdl2,Sulf2,Lrg1,Htra3,Fam20c,Zfp423,Nrros,Rnf165,Rgma,Vasn,Ltbp1,Zfp703
4_Member	GO Biological Processes	GO:0090101	negative regulation of transmembrane receptor protein serine/threonine kinase signaling pathway	-7.71806	-4.98211	19/129	13805,14118,16971,17965,18133,19016,20319,21416,21814,22057,24064,56213,68939,69121,78558,214425,224109,246154,268977	Eng,Fbn1,Lrp1,Nbl1,Ccn3,Pparg,Sfrp2,Tcf7l2,Tgfbr3,Tob1,Spry2,Htra1,Rasl11b,Chrdl2,Htra3,Cilp,Nrros,Vasn,Ltbp1
4_Member	GO Biological Processes	GO:0030510	regulation of BMP signaling pathway	-7.66027	-4.93691	17/104	11482,13805,14118,14734,17965,19016,20319,20379,21416,21814,22057,56213,69121,78558,94187,225743,244058	Acvrl1,Eng,Fbn1,Gpc3,Nbl1,Pparg,Sfrp2,Sfrp4,Tcf7l2,Tgfbr3,Tob1,Htra1,Chrdl2,Htra3,Zfp423,Rnf165,Rgma
4_Member	GO Biological Processes	GO:0017015	regulation of transforming growth factor beta receptor signaling pathway	-5.94991	-3.45333	16/121	12577,13805,14118,16971,17684,19016,21814,24064,56213,68939,76905,78558,224109,246154,268977,353310	Cdkn1c,Eng,Fbn1,Lrp1,Cited2,Pparg,Tgfbr3,Spry2,Htra1,Rasl11b,Lrg1,Htra3,Nrros,Vasn,Ltbp1,Zfp703
4_Member	GO Biological Processes	GO:1903844	regulation of cellular response to transforming growth factor beta stimulus	-5.80584	-3.36941	16/124	12577,13805,14118,16971,17684,19016,21814,24064,56213,68939,76905,78558,224109,246154,268977,353310	Cdkn1c,Eng,Fbn1,Lrp1,Cited2,Pparg,Tgfbr3,Spry2,Htra1,Rasl11b,Lrg1,Htra3,Nrros,Vasn,Ltbp1,Zfp703
4_Member	GO Biological Processes	GO:0090288	negative regulation of cellular response to growth factor stimulus	-5.37519	-3.01624	14/104	11606,12509,13179,14118,17965,19016,20319,21416,22057,24064,56213,69121,72043,78558	Agt,Cd59a,Dcn,Fbn1,Nbl1,Pparg,Sfrp2,Tcf7l2,Tob1,Spry2,Htra1,Chrdl2,Sulf2,Htra3
4_Member	GO Biological Processes	GO:0030512	negative regulation of transforming growth factor beta receptor signaling pathway	-4.70584	-2.44273	11/75	14118,16971,19016,21814,24064,56213,68939,78558,224109,246154,268977	Fbn1,Lrp1,Pparg,Tgfbr3,Spry2,Htra1,Rasl11b,Htra3,Nrros,Vasn,Ltbp1
4_Member	GO Biological Processes	GO:0030514	negative regulation of BMP signaling pathway	-4.20981	-2.11935	9/57	14118,17965,19016,20319,21416,22057,56213,69121,78558	Fbn1,Nbl1,Pparg,Sfrp2,Tcf7l2,Tob1,Htra1,Chrdl2,Htra3
5_Summary	GO Biological Processes	GO:0045765	regulation of angiogenesis	-11.7462	-8.43303	37/306	11482,11504,11535,11602,11606,11607,11745,12266,12490,12509,12827,13036,13179,13805,14172,14205,14645,15945,17872,18211,18750,19016,19242,19303,20292,20312,20319,20351,20684,21813,24064,53614,54409,64074,70097,76905,319909	Acvrl1,Adamts1,Adm,Angpt4,Agt,Agtr1a,Anxa3,C3,Cd34,Cd59a,Col4a2,Ctsh,Dcn,Eng,Fgf18,Vegfd,Glul,Cxcl10,Ppp1r15a,Ntrk1,Prkca,Pparg,Ptn,Pxn,Ccl11,Cx3cl1,Sfrp2,Sema4a,Sp100,Tgfbr2,Spry2,Reck,Ramp2,Smoc2,Sash1,Lrg1,Ism1
5_Member	GO Biological Processes	GO:0045765	regulation of angiogenesis	-11.7462	-8.43303	37/306	11482,11504,11535,11602,11606,11607,11745,12266,12490,12509,12827,13036,13179,13805,14172,14205,14645,15945,17872,18211,18750,19016,19242,19303,20292,20312,20319,20351,20684,21813,24064,53614,54409,64074,70097,76905,319909	Acvrl1,Adamts1,Adm,Angpt4,Agt,Agtr1a,Anxa3,C3,Cd34,Cd59a,Col4a2,Ctsh,Dcn,Eng,Fgf18,Vegfd,Glul,Cxcl10,Ppp1r15a,Ntrk1,Prkca,Pparg,Ptn,Pxn,Ccl11,Cx3cl1,Sfrp2,Sema4a,Sp100,Tgfbr2,Spry2,Reck,Ramp2,Smoc2,Sash1,Lrg1,Ism1
5_Member	GO Biological Processes	GO:1901342	regulation of vasculature development	-11.575	-8.34899	37/310	11482,11504,11535,11602,11606,11607,11745,12266,12490,12509,12827,13036,13179,13805,14172,14205,14645,15945,17872,18211,18750,19016,19242,19303,20292,20312,20319,20351,20684,21813,24064,53614,54409,64074,70097,76905,319909	Acvrl1,Adamts1,Adm,Angpt4,Agt,Agtr1a,Anxa3,C3,Cd34,Cd59a,Col4a2,Ctsh,Dcn,Eng,Fgf18,Vegfd,Glul,Cxcl10,Ppp1r15a,Ntrk1,Prkca,Pparg,Ptn,Pxn,Ccl11,Cx3cl1,Sfrp2,Sema4a,Sp100,Tgfbr2,Spry2,Reck,Ramp2,Smoc2,Sash1,Lrg1,Ism1
5_Member	GO Biological Processes	GO:0045766	positive regulation of angiogenesis	-7.18658	-4.53194	22/183	11482,11535,11602,11607,11745,12266,12490,13036,13805,14172,14205,18211,18750,19303,20292,20312,20319,21813,54409,64074,70097,76905	Acvrl1,Adm,Angpt4,Agtr1a,Anxa3,C3,Cd34,Ctsh,Eng,Fgf18,Vegfd,Ntrk1,Prkca,Pxn,Ccl11,Cx3cl1,Sfrp2,Tgfbr2,Ramp2,Smoc2,Sash1,Lrg1
5_Member	GO Biological Processes	GO:1904018	positive regulation of vasculature development	-7.18658	-4.53194	22/183	11482,11535,11602,11607,11745,12266,12490,13036,13805,14172,14205,18211,18750,19303,20292,20312,20319,21813,54409,64074,70097,76905	Acvrl1,Adm,Angpt4,Agtr1a,Anxa3,C3,Cd34,Ctsh,Eng,Fgf18,Vegfd,Ntrk1,Prkca,Pxn,Ccl11,Cx3cl1,Sfrp2,Tgfbr2,Ramp2,Smoc2,Sash1,Lrg1
6_Summary	GO Biological Processes	GO:0030335	positive regulation of cell migration	-11.6905	-8.42302	53/577	11504,11602,11606,11745,11754,12977,13036,13614,13844,14172,14178,14205,14456,14745,14747,15894,15945,16000,16011,16195,16777,16803,16971,17392,17869,18750,19242,20306,20312,20315,20347,20348,20351,20360,21333,21813,21828,22370,24064,50930,56233,64074,67916,68792,70097,71660,76527,83397,103742,106512,212307,353310,384009,99439,13482,17965,18133,18846,105689,11421,12161,12266,12606,14118,14825,159…	Adamts1,Angpt4,Agt,Anxa3,Aoc3,Csf1,Ctsh,Edn1,Ephb2,Fgf18,Fgf7,Vegfd,Gas6,Lpar1,Cmklr1,Icam1,Cxcl10,Igf1,Igfbp5,Il6st,Lamb1,Lbp,Lrp1,Mmp3,Myc,Prkca,Ptn,Ccl7,Cx3cl1,Cxcl12,Sema3b,Sema3c,Sema4a,Sema6c,Tac1,Tgfbr2,Thbs4,Vtn,Spry2,Tnfsf14,Hdac7,Smoc2,Plpp3,Srpx2,Sash1,Rarres2,Il34,Akap12,Mien1,Gpsm3,Mapre2,Zfp703,Glipr2,Duox1,Dpp4,Nbl1,Ccn3,Plxna3,Mycbp2,Ace,Bmp6,C3,Cebpa,Fbn1,Cxcl1,Ifi203,Masp1,Tslp,…
6_Member	GO Biological Processes	GO:0030335	positive regulation of cell migration	-11.6905	-8.42302	53/577	11504,11602,11606,11745,11754,12977,13036,13614,13844,14172,14178,14205,14456,14745,14747,15894,15945,16000,16011,16195,16777,16803,16971,17392,17869,18750,19242,20306,20312,20315,20347,20348,20351,20360,21333,21813,21828,22370,24064,50930,56233,64074,67916,68792,70097,71660,76527,83397,103742,106512,212307,353310,384009	Adamts1,Angpt4,Agt,Anxa3,Aoc3,Csf1,Ctsh,Edn1,Ephb2,Fgf18,Fgf7,Vegfd,Gas6,Lpar1,Cmklr1,Icam1,Cxcl10,Igf1,Igfbp5,Il6st,Lamb1,Lbp,Lrp1,Mmp3,Myc,Prkca,Ptn,Ccl7,Cx3cl1,Cxcl12,Sema3b,Sema3c,Sema4a,Sema6c,Tac1,Tgfbr2,Thbs4,Vtn,Spry2,Tnfsf14,Hdac7,Smoc2,Plpp3,Srpx2,Sash1,Rarres2,Il34,Akap12,Mien1,Gpsm3,Mapre2,Zfp703,Glipr2
6_Member	GO Biological Processes	GO:2000147	positive regulation of cell motility	-11.4426	-8.25438	54/604	11504,11602,11606,11745,11754,12977,13036,13614,13844,14172,14178,14205,14456,14745,14747,15894,15945,16000,16011,16195,16777,16803,16971,17392,17869,18750,19242,20306,20312,20315,20347,20348,20351,20360,21333,21813,21828,22370,24064,50930,56233,64074,67916,68792,70097,71660,76527,83397,99439,103742,106512,212307,353310,384009	Adamts1,Angpt4,Agt,Anxa3,Aoc3,Csf1,Ctsh,Edn1,Ephb2,Fgf18,Fgf7,Vegfd,Gas6,Lpar1,Cmklr1,Icam1,Cxcl10,Igf1,Igfbp5,Il6st,Lamb1,Lbp,Lrp1,Mmp3,Myc,Prkca,Ptn,Ccl7,Cx3cl1,Cxcl12,Sema3b,Sema3c,Sema4a,Sema6c,Tac1,Tgfbr2,Thbs4,Vtn,Spry2,Tnfsf14,Hdac7,Smoc2,Plpp3,Srpx2,Sash1,Rarres2,Il34,Akap12,Duox1,Mien1,Gpsm3,Mapre2,Zfp703,Glipr2
6_Member	GO Biological Processes	GO:0051272	positive regulation of cellular component movement	-10.9762	-7.82803	54/621	11504,11602,11606,11745,11754,12977,13036,13614,13844,14172,14178,14205,14456,14745,14747,15894,15945,16000,16011,16195,16777,16803,16971,17392,17869,18750,19242,20306,20312,20315,20347,20348,20351,20360,21333,21813,21828,22370,24064,50930,56233,64074,67916,68792,70097,71660,76527,83397,99439,103742,106512,212307,353310,384009	Adamts1,Angpt4,Agt,Anxa3,Aoc3,Csf1,Ctsh,Edn1,Ephb2,Fgf18,Fgf7,Vegfd,Gas6,Lpar1,Cmklr1,Icam1,Cxcl10,Igf1,Igfbp5,Il6st,Lamb1,Lbp,Lrp1,Mmp3,Myc,Prkca,Ptn,Ccl7,Cx3cl1,Cxcl12,Sema3b,Sema3c,Sema4a,Sema6c,Tac1,Tgfbr2,Thbs4,Vtn,Spry2,Tnfsf14,Hdac7,Smoc2,Plpp3,Srpx2,Sash1,Rarres2,Il34,Akap12,Duox1,Mien1,Gpsm3,Mapre2,Zfp703,Glipr2
6_Member	GO Biological Processes	GO:0040017	positive regulation of locomotion	-10.9493	-7.82803	54/622	11504,11602,11606,11745,11754,12977,13036,13614,13844,14172,14178,14205,14456,14745,14747,15894,15945,16000,16011,16195,16777,16803,16971,17392,17869,18750,19242,20306,20312,20315,20347,20348,20351,20360,21333,21813,21828,22370,24064,50930,56233,64074,67916,68792,70097,71660,76527,83397,99439,103742,106512,212307,353310,384009	Adamts1,Angpt4,Agt,Anxa3,Aoc3,Csf1,Ctsh,Edn1,Ephb2,Fgf18,Fgf7,Vegfd,Gas6,Lpar1,Cmklr1,Icam1,Cxcl10,Igf1,Igfbp5,Il6st,Lamb1,Lbp,Lrp1,Mmp3,Myc,Prkca,Ptn,Ccl7,Cx3cl1,Cxcl12,Sema3b,Sema3c,Sema4a,Sema6c,Tac1,Tgfbr2,Thbs4,Vtn,Spry2,Tnfsf14,Hdac7,Smoc2,Plpp3,Srpx2,Sash1,Rarres2,Il34,Akap12,Duox1,Mien1,Gpsm3,Mapre2,Zfp703,Glipr2
6_Member	GO Biological Processes	GO:0050920	regulation of chemotaxis	-9.7707	-6.8043	29/230	12977,13482,13614,14172,14205,14456,14745,14747,15945,16803,17965,18133,18750,18846,19242,20306,20312,20315,20347,20348,20351,20360,21828,50930,64074,71660,76527,105689,106512	Csf1,Dpp4,Edn1,Fgf18,Vegfd,Gas6,Lpar1,Cmklr1,Cxcl10,Lbp,Nbl1,Ccn3,Prkca,Plxna3,Ptn,Ccl7,Cx3cl1,Cxcl12,Sema3b,Sema3c,Sema4a,Sema6c,Thbs4,Tnfsf14,Smoc2,Rarres2,Il34,Mycbp2,Gpsm3
6_Member	GO Biological Processes	GO:0002688	regulation of leukocyte chemotaxis	-7.94798	-5.19906	19/125	12977,13482,13614,14205,14456,14747,15945,16803,17965,18133,19242,20306,20312,20315,21828,50930,71660,76527,106512	Csf1,Dpp4,Edn1,Vegfd,Gas6,Cmklr1,Cxcl10,Lbp,Nbl1,Ccn3,Ptn,Ccl7,Cx3cl1,Cxcl12,Thbs4,Tnfsf14,Rarres2,Il34,Gpsm3
6_Member	GO Biological Processes	GO:0032103	positive regulation of response to external stimulus	-7.45682	-4.7457	38/453	11421,11754,12161,12266,12606,12977,13482,13614,14118,14172,14205,14456,14745,14747,14825,15945,15950,16803,16971,17174,18750,19242,20306,20312,20315,21333,21828,50930,53603,64074,70097,70110,71660,76527,98999,106512,226691,226695	Ace,Aoc3,Bmp6,C3,Cebpa,Csf1,Dpp4,Edn1,Fbn1,Fgf18,Vegfd,Gas6,Lpar1,Cmklr1,Cxcl1,Cxcl10,Ifi203,Lbp,Lrp1,Masp1,Prkca,Ptn,Ccl7,Cx3cl1,Cxcl12,Tac1,Thbs4,Tnfsf14,Tslp,Smoc2,Sash1,Ifi35,Rarres2,Il34,Znfx1,Gpsm3,Ifi207,Ifi205
6_Member	GO Biological Processes	GO:0050921	positive regulation of chemotaxis	-7.29334	-4.60569	20/151	12977,13614,14172,14205,14456,14745,14747,15945,16803,18750,19242,20306,20312,20315,21828,50930,64074,71660,76527,106512	Csf1,Edn1,Fgf18,Vegfd,Gas6,Lpar1,Cmklr1,Cxcl10,Lbp,Prkca,Ptn,Ccl7,Cx3cl1,Cxcl12,Thbs4,Tnfsf14,Smoc2,Rarres2,Il34,Gpsm3
6_Member	GO Biological Processes	GO:0002690	positive regulation of leukocyte chemotaxis	-7.23886	-4.5625	16/98	12977,13614,14205,14456,14747,15945,16803,19242,20306,20312,20315,21828,50930,71660,76527,106512	Csf1,Edn1,Vegfd,Gas6,Cmklr1,Cxcl10,Lbp,Ptn,Ccl7,Cx3cl1,Cxcl12,Thbs4,Tnfsf14,Rarres2,Il34,Gpsm3
6_Member	GO Biological Processes	GO:0002685	regulation of leukocyte migration	-6.78411	-4.16013	24/225	11754,11815,12977,13482,13614,14205,14456,14747,15894,15945,16803,17965,18133,19242,20306,20312,20315,21828,50930,50931,71660,76527,106512,380916	Aoc3,Apod,Csf1,Dpp4,Edn1,Vegfd,Gas6,Cmklr1,Icam1,Cxcl10,Lbp,Nbl1,Ccn3,Ptn,Ccl7,Cx3cl1,Cxcl12,Thbs4,Tnfsf14,Il27ra,Rarres2,Il34,Gpsm3,Lrch1
6_Member	GO Biological Processes	GO:0002687	positive regulation of leukocyte migration	-5.73252	-3.31019	18/156	11754,12977,13614,14205,14456,14747,15894,15945,16803,19242,20306,20312,20315,21828,50930,71660,76527,106512	Aoc3,Csf1,Edn1,Vegfd,Gas6,Cmklr1,Icam1,Cxcl10,Lbp,Ptn,Ccl7,Cx3cl1,Cxcl12,Thbs4,Tnfsf14,Rarres2,Il34,Gpsm3
6_Member	GO Biological Processes	GO:0071675	regulation of mononuclear cell migration	-5.39939	-3.01674	15/118	11815,12977,14456,14747,15945,17965,18133,20306,20312,20315,50930,50931,71660,76527,380916	Apod,Csf1,Gas6,Cmklr1,Cxcl10,Nbl1,Ccn3,Ccl7,Cx3cl1,Cxcl12,Tnfsf14,Il27ra,Rarres2,Il34,Lrch1
7_Summary	GO Biological Processes	GO:0040013	negative regulation of locomotion	-10.2713	-7.23432	37/343	11482,11602,11815,11816,13179,13479,13482,13805,15116,16011,16971,17684,17965,18133,18846,19016,19242,20312,20315,20319,20347,20348,20351,20360,20684,21814,50768,50931,53614,68713,69550,76108,105844,110532,114886,242608,380916	Acvrl1,Angpt4,Apod,Apoe,Dcn,Dpep1,Dpp4,Eng,Has1,Igfbp5,Lrp1,Cited2,Nbl1,Ccn3,Plxna3,Pparg,Ptn,Cx3cl1,Cxcl12,Sfrp2,Sema3b,Sema3c,Sema4a,Sema6c,Sp100,Tgfbr3,Dlc1,Il27ra,Reck,Ifitm1,Bst2,Rap2a,Card10,Adarb1,Cygb,Podn,Lrch1
7_Member	GO Biological Processes	GO:0040013	negative regulation of locomotion	-10.2713	-7.23432	37/343	11482,11602,11815,11816,13179,13479,13482,13805,15116,16011,16971,17684,17965,18133,18846,19016,19242,20312,20315,20319,20347,20348,20351,20360,20684,21814,50768,50931,53614,68713,69550,76108,105844,110532,114886,242608,380916	Acvrl1,Angpt4,Apod,Apoe,Dcn,Dpep1,Dpp4,Eng,Has1,Igfbp5,Lrp1,Cited2,Nbl1,Ccn3,Plxna3,Pparg,Ptn,Cx3cl1,Cxcl12,Sfrp2,Sema3b,Sema3c,Sema4a,Sema6c,Sp100,Tgfbr3,Dlc1,Il27ra,Reck,Ifitm1,Bst2,Rap2a,Card10,Adarb1,Cygb,Podn,Lrch1
7_Member	GO Biological Processes	GO:0030336	negative regulation of cell migration	-9.02294	-6.11724	32/295	11482,11602,11815,11816,13179,13479,13482,13805,15116,16011,16971,17684,17965,18133,19016,19242,20312,20315,20319,20684,21814,50768,50931,53614,68713,69550,76108,105844,110532,114886,242608,380916	Acvrl1,Angpt4,Apod,Apoe,Dcn,Dpep1,Dpp4,Eng,Has1,Igfbp5,Lrp1,Cited2,Nbl1,Ccn3,Pparg,Ptn,Cx3cl1,Cxcl12,Sfrp2,Sp100,Tgfbr3,Dlc1,Il27ra,Reck,Ifitm1,Bst2,Rap2a,Card10,Adarb1,Cygb,Podn,Lrch1
7_Member	GO Biological Processes	GO:2000146	negative regulation of cell motility	-8.55563	-5.70317	32/308	11482,11602,11815,11816,13179,13479,13482,13805,15116,16011,16971,17684,17965,18133,19016,19242,20312,20315,20319,20684,21814,50768,50931,53614,68713,69550,76108,105844,110532,114886,242608,380916	Acvrl1,Angpt4,Apod,Apoe,Dcn,Dpep1,Dpp4,Eng,Has1,Igfbp5,Lrp1,Cited2,Nbl1,Ccn3,Pparg,Ptn,Cx3cl1,Cxcl12,Sfrp2,Sp100,Tgfbr3,Dlc1,Il27ra,Reck,Ifitm1,Bst2,Rap2a,Card10,Adarb1,Cygb,Podn,Lrch1
7_Member	GO Biological Processes	GO:0051271	negative regulation of cellular component movement	-8.2484	-5.45809	32/317	11482,11602,11815,11816,13179,13479,13482,13805,15116,16011,16971,17684,17965,18133,19016,19242,20312,20315,20319,20684,21814,50768,50931,53614,68713,69550,76108,105844,110532,114886,242608,380916	Acvrl1,Angpt4,Apod,Apoe,Dcn,Dpep1,Dpp4,Eng,Has1,Igfbp5,Lrp1,Cited2,Nbl1,Ccn3,Pparg,Ptn,Cx3cl1,Cxcl12,Sfrp2,Sp100,Tgfbr3,Dlc1,Il27ra,Reck,Ifitm1,Bst2,Rap2a,Card10,Adarb1,Cygb,Podn,Lrch1
7_Member	GO Biological Processes	GO:0010596	negative regulation of endothelial cell migration	-2.81657	-1.13909	7/55	11482,11602,11816,13179,19016,20684,105844	Acvrl1,Angpt4,Apoe,Dcn,Pparg,Sp100,Card10
7_Member	GO Biological Processes	GO:0010633	negative regulation of epithelial cell migration	-2.75542	-1.09437	8/72	11482,11602,11816,13179,19016,20684,21814,105844	Acvrl1,Angpt4,Apoe,Dcn,Pparg,Sp100,Tgfbr3,Card10
7_Member	GO Biological Processes	GO:0043537	negative regulation of blood vessel endothelial cell migration	-2.36437	-0.845133	5/35	11482,11602,11816,19016,105844	Acvrl1,Angpt4,Apoe,Pparg,Card10
8_Summary	GO Biological Processes	GO:0008285	negative regulation of cell population proliferation	-10.1363	-7.12414	60/772	11482,11535,11606,11727,11815,11816,11835,12010,12577,12606,13039,13805,14734,14789,15223,15959,16000,16011,17684,17869,17872,17984,18133,18211,18295,18750,18858,18952,19016,19222,19228,19242,20181,20315,20319,20379,21813,21814,21858,22057,22403,24064,30939,50768,51795,56190,56429,57259,64292,68713,70110,107503,110532,209039,225341,235320,242608,320712,433938,434215	Acvrl1,Adm,Agt,Ang,Apod,Apoe,Ar,B2m,Cdkn1c,Cebpa,Ctsl,Eng,Gpc3,P3h3,Foxj1,Ifit3,Igf1,Igfbp5,Cited2,Myc,Ppp1r15a,Ndn,Ccn3,Ntrk1,Ogn,Prkca,Pmp22,Septin4,Pparg,Ptgir,Pth1r,Ptn,Rxra,Cxcl12,Sfrp2,Sfrp4,Tgfbr2,Tgfbr3,Timp2,Tob1,Ccn5,Spry2,Pttg1,Dlc1,Srpx,Rbm38,Dpt,Tob2,Ptges,Ifitm1,Ifi35,Atf5,Adarb1,Tns2,Lims2,Zbtb16,Podn,Abi3bp,Mn1,Lrrc32
8_Member	GO Biological Processes	GO:0008285	negative regulation of cell population proliferation	-10.1363	-7.12414	60/772	11482,11535,11606,11727,11815,11816,11835,12010,12577,12606,13039,13805,14734,14789,15223,15959,16000,16011,17684,17869,17872,17984,18133,18211,18295,18750,18858,18952,19016,19222,19228,19242,20181,20315,20319,20379,21813,21814,21858,22057,22403,24064,30939,50768,51795,56190,56429,57259,64292,68713,70110,107503,110532,209039,225341,235320,242608,320712,433938,434215	Acvrl1,Adm,Agt,Ang,Apod,Apoe,Ar,B2m,Cdkn1c,Cebpa,Ctsl,Eng,Gpc3,P3h3,Foxj1,Ifit3,Igf1,Igfbp5,Cited2,Myc,Ppp1r15a,Ndn,Ccn3,Ntrk1,Ogn,Prkca,Pmp22,Septin4,Pparg,Ptgir,Pth1r,Ptn,Rxra,Cxcl12,Sfrp2,Sfrp4,Tgfbr2,Tgfbr3,Timp2,Tob1,Ccn5,Spry2,Pttg1,Dlc1,Srpx,Rbm38,Dpt,Tob2,Ptges,Ifitm1,Ifi35,Atf5,Adarb1,Tns2,Lims2,Zbtb16,Podn,Abi3bp,Mn1,Lrrc32
9_Summary	Reactome Gene Sets	R-MMU-381426	Regulation of Insulin-like Growth Factor (IGF) transport and uptake by Insulin-like Growth Factor Binding Proteins (IGFBPs)	-9.88524	-6.89656	21/120	11625,11816,12266,12268,12977,14118,14456,14734,16000,16010,16011,16012,16777,16779,20255,29817,64654,76453,80752,268977,385643	Ahsg,Apoe,C3,C4b,Csf1,Fbn1,Gas6,Gpc3,Igf1,Igfbp4,Igfbp5,Igfbp6,Lamb1,Lamb2,Scg3,Igfbp7,Fgf23,Prss23,Fam20c,Ltbp1,Kng2
9_Member	Reactome Gene Sets	R-MMU-381426	Regulation of Insulin-like Growth Factor (IGF) transport and uptake by Insulin-like Growth Factor Binding Proteins (IGFBPs)	-9.88524	-6.89656	21/120	11625,11816,12266,12268,12977,14118,14456,14734,16000,16010,16011,16012,16777,16779,20255,29817,64654,76453,80752,268977,385643	Ahsg,Apoe,C3,C4b,Csf1,Fbn1,Gas6,Gpc3,Igf1,Igfbp4,Igfbp5,Igfbp6,Lamb1,Lamb2,Scg3,Igfbp7,Fgf23,Prss23,Fam20c,Ltbp1,Kng2
9_Member	Reactome Gene Sets	R-MMU-8957275	Post-translational protein phosphorylation	-8.63337	-5.74615	19/114	11625,11816,12266,12268,12977,14118,14456,14734,16010,16011,16777,16779,20255,29817,64654,76453,80752,268977,385643	Ahsg,Apoe,C3,C4b,Csf1,Fbn1,Gas6,Gpc3,Igfbp4,Igfbp5,Lamb1,Lamb2,Scg3,Igfbp7,Fgf23,Prss23,Fam20c,Ltbp1,Kng2
10_Summary	KEGG Pathway	mmu05200	Pathways in cancer	-9.54456	-6.59935	47/543	11606,11607,11835,12444,12606,12827,12983,12984,13614,13819,14172,14178,14205,14256,14370,14708,14710,14745,14862,14865,14871,14872,15979,16000,16195,16773,16777,16779,17869,17873,18211,18750,19016,19395,20181,20315,21416,21813,64654,66447,69635,75600,103140,104111,224129,235320,385643	Agt,Agtr1a,Ar,Ccnd2,Cebpa,Col4a2,Csf2rb,Csf2rb2,Edn1,Epas1,Fgf18,Fgf7,Vegfd,Flt3l,Fzd8,Gng7,Gngt2,Lpar1,Gstm1,Gstm4,Gstt1,Gstt2,Ifngr1,Igf1,Il6st,Lama2,Lamb1,Lamb2,Myc,Gadd45b,Ntrk1,Prkca,Pparg,Rasgrp2,Rxra,Cxcl12,Tcf7l2,Tgfbr2,Fgf23,Mgst3,Dapk1,Calml4,Gstt3,Adcy3,Adcy5,Zbtb16,Kng2
10_Member	KEGG Pathway	mmu05200	Pathways in cancer	-9.54456	-6.59935	47/543	11606,11607,11835,12444,12606,12827,12983,12984,13614,13819,14172,14178,14205,14256,14370,14708,14710,14745,14862,14865,14871,14872,15979,16000,16195,16773,16777,16779,17869,17873,18211,18750,19016,19395,20181,20315,21416,21813,64654,66447,69635,75600,103140,104111,224129,235320,385643	Agt,Agtr1a,Ar,Ccnd2,Cebpa,Col4a2,Csf2rb,Csf2rb2,Edn1,Epas1,Fgf18,Fgf7,Vegfd,Flt3l,Fzd8,Gng7,Gngt2,Lpar1,Gstm1,Gstm4,Gstt1,Gstt2,Ifngr1,Igf1,Il6st,Lama2,Lamb1,Lamb2,Myc,Gadd45b,Ntrk1,Prkca,Pparg,Rasgrp2,Rxra,Cxcl12,Tcf7l2,Tgfbr2,Fgf23,Mgst3,Dapk1,Calml4,Gstt3,Adcy3,Adcy5,Zbtb16,Kng2
11_Summary	GO Biological Processes	GO:0003013	circulatory system process	-8.59923	-5.72974	41/466	11421,11482,11535,11548,11606,11607,11610,11754,11816,11835,12161,12291,12490,12845,13614,13805,14360,14387,14456,15484,15552,15894,15902,16531,16790,16971,18166,18429,19016,20266,20312,21333,21814,52589,54409,64817,71660,72461,83397,227753,320736,13819,18750,19736,20536,56188,11474,14566,15111,16000,16011,16324,18133,22259,67888,74116,108100,16885,17872,18846,20315,20347,20348,20351,20360,70433,…	Ace,Acvrl1,Adm,Adra1b,Agt,Agtr1a,Agtrap,Aoc3,Apoe,Ar,Bmp6,Cacna1g,Cd34,Comp,Edn1,Eng,Fyn,Gaa,Gas6,Hsd11b2,Htr1d,Icam1,Id2,Kcnma1,Anpep,Lrp1,Npy1r,Oxt,Pparg,Scn1b,Cx3cl1,Tac1,Tgfbr3,Ncald,Ramp2,Svep1,Rarres2,Prcp,Akap12,Gsn,Vstm4,Epas1,Prkca,Rgs4,Slc4a3,Fxyd1,Actn3,Gdf9,Hand2,Igf1,Igfbp5,Inhbb,Ccn3,Nr1h3,Tmem100,Pi16,Baiap2,Limk1,Ppp1r15a,Plxna3,Cxcl12,Sema3b,Sema3c,Sema4a,Sema6c,Draxin,Kirrel,Rgm…
11_Member	GO Biological Processes	GO:0003013	circulatory system process	-8.59923	-5.72974	41/466	11421,11482,11535,11548,11606,11607,11610,11754,11816,11835,12161,12291,12490,12845,13614,13805,14360,14387,14456,15484,15552,15894,15902,16531,16790,16971,18166,18429,19016,20266,20312,21333,21814,52589,54409,64817,71660,72461,83397,227753,320736	Ace,Acvrl1,Adm,Adra1b,Agt,Agtr1a,Agtrap,Aoc3,Apoe,Ar,Bmp6,Cacna1g,Cd34,Comp,Edn1,Eng,Fyn,Gaa,Gas6,Hsd11b2,Htr1d,Icam1,Id2,Kcnma1,Anpep,Lrp1,Npy1r,Oxt,Pparg,Scn1b,Cx3cl1,Tac1,Tgfbr3,Ncald,Ramp2,Svep1,Rarres2,Prcp,Akap12,Gsn,Vstm4
11_Member	GO Biological Processes	GO:0008015	blood circulation	-7.95383	-5.19906	38/434	11421,11482,11535,11548,11606,11607,11610,11754,11816,11835,12161,12291,12490,12845,13614,13805,14387,14456,15484,15552,15894,15902,16531,16790,18166,18429,19016,20266,20312,21333,21814,52589,54409,71660,72461,83397,227753,320736	Ace,Acvrl1,Adm,Adra1b,Agt,Agtr1a,Agtrap,Aoc3,Apoe,Ar,Bmp6,Cacna1g,Cd34,Comp,Edn1,Eng,Gaa,Gas6,Hsd11b2,Htr1d,Icam1,Id2,Kcnma1,Anpep,Npy1r,Oxt,Pparg,Scn1b,Cx3cl1,Tac1,Tgfbr3,Ncald,Ramp2,Rarres2,Prcp,Akap12,Gsn,Vstm4
11_Member	GO Biological Processes	GO:0008217	regulation of blood pressure	-6.96807	-4.32389	24/220	11421,11482,11535,11548,11606,11607,11610,11754,11835,12490,13614,13805,14456,15484,15902,16790,18166,18429,19016,21333,52589,54409,71660,72461	Ace,Acvrl1,Adm,Adra1b,Agt,Agtr1a,Agtrap,Aoc3,Ar,Cd34,Edn1,Eng,Gas6,Hsd11b2,Id2,Anpep,Npy1r,Oxt,Pparg,Tac1,Ncald,Ramp2,Rarres2,Prcp
11_Member	GO Biological Processes	GO:0003018	vascular process in circulatory system	-4.32448	-2.18415	20/234	11421,11535,11548,11606,11607,11816,12161,12291,12845,13614,15552,15894,16531,16971,18166,20312,21814,54409,83397,320736	Ace,Adm,Adra1b,Agt,Agtr1a,Apoe,Bmp6,Cacna1g,Comp,Edn1,Htr1d,Icam1,Kcnma1,Lrp1,Npy1r,Cx3cl1,Tgfbr3,Ramp2,Akap12,Vstm4
11_Member	GO Biological Processes	GO:0035296	regulation of tube diameter	-3.97436	-1.95978	16/173	11421,11535,11548,11606,11607,11816,12291,12845,13614,15552,15894,16531,18166,20312,21814,320736	Ace,Adm,Adra1b,Agt,Agtr1a,Apoe,Cacna1g,Comp,Edn1,Htr1d,Icam1,Kcnma1,Npy1r,Cx3cl1,Tgfbr3,Vstm4
11_Member	GO Biological Processes	GO:0097746	blood vessel diameter maintenance	-3.97436	-1.95978	16/173	11421,11535,11548,11606,11607,11816,12291,12845,13614,15552,15894,16531,18166,20312,21814,320736	Ace,Adm,Adra1b,Agt,Agtr1a,Apoe,Cacna1g,Comp,Edn1,Htr1d,Icam1,Kcnma1,Npy1r,Cx3cl1,Tgfbr3,Vstm4
11_Member	GO Biological Processes	GO:0035150	regulation of tube size	-3.94489	-1.93753	16/174	11421,11535,11548,11606,11607,11816,12291,12845,13614,15552,15894,16531,18166,20312,21814,320736	Ace,Adm,Adra1b,Agt,Agtr1a,Apoe,Cacna1g,Comp,Edn1,Htr1d,Icam1,Kcnma1,Npy1r,Cx3cl1,Tgfbr3,Vstm4
11_Member	GO Biological Processes	GO:1903522	regulation of blood circulation	-3.20509	-1.41911	19/263	11421,11535,11548,11606,11607,12291,13614,13819,14387,15894,18166,18429,18750,19736,20266,20312,20536,21333,56188	Ace,Adm,Adra1b,Agt,Agtr1a,Cacna1g,Edn1,Epas1,Gaa,Icam1,Npy1r,Oxt,Prkca,Rgs4,Scn1b,Cx3cl1,Slc4a3,Tac1,Fxyd1
11_Member	GO Biological Processes	GO:0044057	regulation of system process	-2.95474	-1.24119	35/645	11421,11474,11535,11548,11606,11607,11816,12161,12291,13614,13819,14387,14456,14566,15111,15894,16000,16011,16324,16531,16790,18133,18166,18429,18750,19736,20266,20312,20536,21333,22259,56188,67888,74116,108100	Ace,Actn3,Adm,Adra1b,Agt,Agtr1a,Apoe,Bmp6,Cacna1g,Edn1,Epas1,Gaa,Gas6,Gdf9,Hand2,Icam1,Igf1,Igfbp5,Inhbb,Kcnma1,Anpep,Ccn3,Npy1r,Oxt,Prkca,Rgs4,Scn1b,Cx3cl1,Slc4a3,Tac1,Nr1h3,Fxyd1,Tmem100,Pi16,Baiap2
11_Member	GO Biological Processes	GO:0090066	regulation of anatomical structure size	-2.85058	-1.16294	31/557	11421,11535,11548,11606,11607,11816,12291,12845,13614,15552,15894,16531,16885,16971,17872,18166,18846,20312,20315,20347,20348,20351,20360,21814,70433,108100,170643,227753,244058,320563,320736	Ace,Adm,Adra1b,Agt,Agtr1a,Apoe,Cacna1g,Comp,Edn1,Htr1d,Icam1,Kcnma1,Limk1,Lrp1,Ppp1r15a,Npy1r,Plxna3,Cx3cl1,Cxcl12,Sema3b,Sema3c,Sema4a,Sema6c,Tgfbr3,Draxin,Baiap2,Kirrel,Gsn,Rgma,Islr2,Vstm4
11_Member	GO Biological Processes	GO:0002027	regulation of heart rate	-2.58077	-0.976444	10/112	11535,11548,11606,12291,13614,13819,18429,19736,20266,21333	Adm,Adra1b,Agt,Cacna1g,Edn1,Epas1,Oxt,Rgs4,Scn1b,Tac1
11_Member	GO Biological Processes	GO:0008016	regulation of heart contraction	-2.50471	-0.932757	14/194	11535,11548,11606,12291,13614,13819,14387,18429,18750,19736,20266,20536,21333,56188	Adm,Adra1b,Agt,Cacna1g,Edn1,Epas1,Gaa,Oxt,Prkca,Rgs4,Scn1b,Slc4a3,Tac1,Fxyd1
11_Member	GO Biological Processes	GO:0019229	regulation of vasoconstriction	-2.27283	-0.778593	8/86	11421,11535,11548,11607,13614,15894,18166,20312	Ace,Adm,Adra1b,Agtr1a,Edn1,Icam1,Npy1r,Cx3cl1
12_Summary	GO Biological Processes	GO:0040008	regulation of growth	-8.3616	-5.52553	54/732	11474,11482,11606,11625,11816,11835,12266,12702,12703,12818,12977,12983,13614,13823,14199,14456,14566,14734,16000,16010,16011,16885,16971,17684,17984,18133,18166,18846,19016,19736,20315,20319,20347,20348,20351,20360,20363,21416,21813,21814,22403,23886,29817,30939,56437,69550,70433,74116,81904,105278,107250,107585,244058,320563,11607,13479,13805,13844,14178,14745,14747,14825,15902,15945,16773,1677…	Actn3,Acvrl1,Agt,Ahsg,Apoe,Ar,C3,Socs3,Socs1,Col14a1,Csf1,Csf2rb,Edn1,Epb41l3,Fhl1,Gas6,Gdf9,Gpc3,Igf1,Igfbp4,Igfbp5,Limk1,Lrp1,Cited2,Ndn,Ccn3,Npy1r,Plxna3,Pparg,Rgs4,Cxcl12,Sfrp2,Sema3b,Sema3c,Sema4a,Sema6c,Selenop,Tcf7l2,Tgfbr2,Tgfbr3,Ccn5,Gdf15,Igfbp7,Pttg1,Rrad,Bst2,Draxin,Pi16,Cacng7,Cdk20,Kazald1,Dio3,Rgma,Islr2,Agtr1a,Dpep1,Eng,Ephb2,Fgf7,Lpar1,Cmklr1,Cxcl1,Id2,Cxcl10,Lama2,Lamb2,Lbp,Matn…
12_Member	GO Biological Processes	GO:0040008	regulation of growth	-8.3616	-5.52553	54/732	11474,11482,11606,11625,11816,11835,12266,12702,12703,12818,12977,12983,13614,13823,14199,14456,14566,14734,16000,16010,16011,16885,16971,17684,17984,18133,18166,18846,19016,19736,20315,20319,20347,20348,20351,20360,20363,21416,21813,21814,22403,23886,29817,30939,56437,69550,70433,74116,81904,105278,107250,107585,244058,320563	Actn3,Acvrl1,Agt,Ahsg,Apoe,Ar,C3,Socs3,Socs1,Col14a1,Csf1,Csf2rb,Edn1,Epb41l3,Fhl1,Gas6,Gdf9,Gpc3,Igf1,Igfbp4,Igfbp5,Limk1,Lrp1,Cited2,Ndn,Ccn3,Npy1r,Plxna3,Pparg,Rgs4,Cxcl12,Sfrp2,Sema3b,Sema3c,Sema4a,Sema6c,Selenop,Tcf7l2,Tgfbr2,Tgfbr3,Ccn5,Gdf15,Igfbp7,Pttg1,Rrad,Bst2,Draxin,Pi16,Cacng7,Cdk20,Kazald1,Dio3,Rgma,Islr2
12_Member	GO Biological Processes	GO:0042330	taxis	-6.88916	-4.2552	40/516	11607,13479,13614,13805,13844,14178,14456,14745,14747,14825,15902,15945,16773,16779,16803,16971,17181,18133,18211,18750,18846,19242,20266,20292,20306,20312,20315,20347,20348,20351,20360,59289,70433,71660,105689,225743,226251,252837,269116,277360	Agtr1a,Dpep1,Edn1,Eng,Ephb2,Fgf7,Gas6,Lpar1,Cmklr1,Cxcl1,Id2,Cxcl10,Lama2,Lamb2,Lbp,Lrp1,Matn2,Ccn3,Ntrk1,Prkca,Plxna3,Ptn,Scn1b,Ccl11,Ccl7,Cx3cl1,Cxcl12,Sema3b,Sema3c,Sema4a,Sema6c,Ackr2,Draxin,Rarres2,Mycbp2,Rnf165,Ablim1,Ackr4,Nfasc,Prex1
12_Member	GO Biological Processes	GO:0006935	chemotaxis	-6.55712	-3.97093	39/511	11607,13479,13614,13805,13844,14178,14456,14745,14747,14825,15945,16773,16779,16803,16971,17181,18133,18211,18750,18846,19242,20266,20292,20306,20312,20315,20347,20348,20351,20360,59289,70433,71660,105689,225743,226251,252837,269116,277360	Agtr1a,Dpep1,Edn1,Eng,Ephb2,Fgf7,Gas6,Lpar1,Cmklr1,Cxcl1,Cxcl10,Lama2,Lamb2,Lbp,Lrp1,Matn2,Ccn3,Ntrk1,Prkca,Plxna3,Ptn,Scn1b,Ccl11,Ccl7,Cx3cl1,Cxcl12,Sema3b,Sema3c,Sema4a,Sema6c,Ackr2,Draxin,Rarres2,Mycbp2,Rnf165,Ablim1,Ackr4,Nfasc,Prex1
12_Member	GO Biological Processes	GO:0001558	regulation of cell growth	-6.37908	-3.80185	36/459	11482,11606,11625,11816,12818,12983,13614,13823,14199,14566,16000,16010,16011,16885,16971,18133,18846,19016,19736,20315,20319,20347,20348,20351,20360,22403,29817,30939,56437,69550,70433,74116,81904,107250,244058,320563	Acvrl1,Agt,Ahsg,Apoe,Col14a1,Csf2rb,Edn1,Epb41l3,Fhl1,Gdf9,Igf1,Igfbp4,Igfbp5,Limk1,Lrp1,Ccn3,Plxna3,Pparg,Rgs4,Cxcl12,Sfrp2,Sema3b,Sema3c,Sema4a,Sema6c,Ccn5,Igfbp7,Pttg1,Rrad,Bst2,Draxin,Pi16,Cacng7,Kazald1,Rgma,Islr2
12_Member	GO Biological Processes	GO:0010977	negative regulation of neuron projection development	-6.12566	-3.58251	19/162	11816,12010,13844,14745,14964,14972,16971,18846,18858,20347,20348,20351,20360,27369,64294,70433,216616,218203,244058	Apoe,B2m,Ephb2,Lpar1,H2-D1,H2-K1,Lrp1,Plxna3,Pmp22,Sema3b,Sema3c,Sema4a,Sema6c,Dguok,Itm2c,Draxin,Efemp1,Mylip,Rgma
12_Member	GO Biological Processes	GO:0045926	negative regulation of growth	-6.0874	-3.56033	25/263	11482,11606,11625,14199,14566,14734,16011,17684,18133,18846,19016,19736,20319,20347,20348,20351,20360,21416,21813,23886,56437,69550,70433,74116,244058	Acvrl1,Agt,Ahsg,Fhl1,Gdf9,Gpc3,Igfbp5,Cited2,Ccn3,Plxna3,Pparg,Rgs4,Sfrp2,Sema3b,Sema3c,Sema4a,Sema6c,Tcf7l2,Tgfbr2,Gdf15,Rrad,Bst2,Draxin,Pi16,Rgma
12_Member	GO Biological Processes	GO:0031345	negative regulation of cell projection organization	-5.96316	-3.45916	22/215	11816,12010,13844,14360,14745,14964,14972,16971,18846,18858,20347,20348,20351,20360,24064,27369,64294,70433,216616,218203,231532,244058	Apoe,B2m,Ephb2,Fyn,Lpar1,H2-D1,H2-K1,Lrp1,Plxna3,Pmp22,Sema3b,Sema3c,Sema4a,Sema6c,Spry2,Dguok,Itm2c,Draxin,Efemp1,Mylip,Arhgap24,Rgma
12_Member	GO Biological Processes	GO:0010975	regulation of neuron projection development	-5.34401	-2.99039	38/551	11504,11606,11816,11838,12010,12286,13844,14360,14745,14964,14972,16554,16560,16885,16971,18211,18212,18846,18858,19242,20266,20312,20315,20319,20347,20348,20351,20360,27369,64294,70433,76108,108100,216616,218203,244058,320563,100294583	Adamts1,Agt,Apoe,Arc,B2m,Cacna1a,Ephb2,Fyn,Lpar1,H2-D1,H2-K1,Kif13b,Kif1a,Limk1,Lrp1,Ntrk1,Ntrk2,Plxna3,Pmp22,Ptn,Scn1b,Cx3cl1,Cxcl12,Sfrp2,Sema3b,Sema3c,Sema4a,Sema6c,Dguok,Itm2c,Draxin,Rap2a,Baiap2,Efemp1,Mylip,Rgma,Islr2,Alkal2
12_Member	GO Biological Processes	GO:0030308	negative regulation of cell growth	-4.70976	-2.44273	19/202	11482,11606,11625,14199,14566,18133,18846,19016,19736,20319,20347,20348,20351,20360,56437,69550,70433,74116,244058	Acvrl1,Agt,Ahsg,Fhl1,Gdf9,Ccn3,Plxna3,Pparg,Rgs4,Sfrp2,Sema3b,Sema3c,Sema4a,Sema6c,Rrad,Bst2,Draxin,Pi16,Rgma
12_Member	GO Biological Processes	GO:0031344	regulation of cell projection organization	-4.21185	-2.11935	44/759	11504,11606,11816,11838,12010,12286,13844,14360,14745,14964,14972,15894,16554,16560,16885,16971,18211,18212,18846,18858,19242,20266,20312,20315,20319,20347,20348,20351,20360,24064,27369,64294,70433,72844,74055,76108,103742,108100,216616,218203,231532,244058,320563,100294583	Adamts1,Agt,Apoe,Arc,B2m,Cacna1a,Ephb2,Fyn,Lpar1,H2-D1,H2-K1,Icam1,Kif13b,Kif1a,Limk1,Lrp1,Ntrk1,Ntrk2,Plxna3,Pmp22,Ptn,Scn1b,Cx3cl1,Cxcl12,Sfrp2,Sema3b,Sema3c,Sema4a,Sema6c,Spry2,Dguok,Itm2c,Draxin,Kctd17,Plce1,Rap2a,Mien1,Baiap2,Efemp1,Mylip,Arhgap24,Rgma,Islr2,Alkal2
12_Member	GO Biological Processes	GO:0051960	regulation of nervous system development	-4.18101	-2.09828	35/554	11421,11816,12010,13844,15902,16000,16195,16885,16971,17158,17869,18211,18212,18429,18750,18846,19016,19242,20181,20292,20312,20315,20347,20348,20351,20360,21416,68792,70433,76527,107503,108100,243914,244058,320563	Ace,Apoe,B2m,Ephb2,Id2,Igf1,Il6st,Limk1,Lrp1,Man2a1,Myc,Ntrk1,Ntrk2,Oxt,Prkca,Plxna3,Pparg,Ptn,Rxra,Ccl11,Cx3cl1,Cxcl12,Sema3b,Sema3c,Sema4a,Sema6c,Tcf7l2,Srpx2,Draxin,Il34,Atf5,Baiap2,Lgi4,Rgma,Islr2
12_Member	GO Biological Processes	GO:0120035	regulation of plasma membrane bounded cell projection organization	-4.11215	-2.04887	43/743	11504,11606,11816,11838,12010,12286,13844,14360,14745,14964,14972,15894,16554,16560,16885,16971,18211,18212,18846,18858,19242,20266,20312,20315,20319,20347,20348,20351,20360,27369,64294,70433,72844,74055,76108,103742,108100,216616,218203,231532,244058,320563,100294583	Adamts1,Agt,Apoe,Arc,B2m,Cacna1a,Ephb2,Fyn,Lpar1,H2-D1,H2-K1,Icam1,Kif13b,Kif1a,Limk1,Lrp1,Ntrk1,Ntrk2,Plxna3,Pmp22,Ptn,Scn1b,Cx3cl1,Cxcl12,Sfrp2,Sema3b,Sema3c,Sema4a,Sema6c,Dguok,Itm2c,Draxin,Kctd17,Plce1,Rap2a,Mien1,Baiap2,Efemp1,Mylip,Arhgap24,Rgma,Islr2,Alkal2
12_Member	GO Biological Processes	GO:0048640	negative regulation of developmental growth	-3.7374	-1.79835	13/128	17684,18846,19736,20347,20348,20351,20360,21416,21813,23886,70433,74116,244058	Cited2,Plxna3,Rgs4,Sema3b,Sema3c,Sema4a,Sema6c,Tcf7l2,Tgfbr2,Gdf15,Draxin,Pi16,Rgma
12_Member	GO Biological Processes	GO:0050770	regulation of axonogenesis	-3.63663	-1.72639	16/185	11816,12286,13844,16554,16885,16971,18212,18846,20315,20347,20348,20351,20360,70433,244058,320563	Apoe,Cacna1a,Ephb2,Kif13b,Limk1,Lrp1,Ntrk2,Plxna3,Cxcl12,Sema3b,Sema3c,Sema4a,Sema6c,Draxin,Rgma,Islr2
12_Member	GO Biological Processes	GO:0010721	negative regulation of cell development	-3.58386	-1.69118	17/206	12010,13610,13844,14118,15902,16000,18846,19242,20292,20347,20348,20351,20360,50915,70433,107503,244058	B2m,S1pr3,Ephb2,Fbn1,Id2,Igf1,Plxna3,Ptn,Ccl11,Sema3b,Sema3c,Sema4a,Sema6c,Grb14,Draxin,Atf5,Rgma
12_Member	GO Biological Processes	GO:0051129	negative regulation of cellular component organization	-3.51203	-1.63554	40/719	11421,11482,11815,11816,11835,12010,12161,13482,13844,14360,14745,14964,14972,15945,16000,16971,18846,18858,19016,19242,20347,20348,20351,20360,22259,24064,27369,30939,50768,64294,68943,69538,70433,73914,214685,216616,218203,227753,231532,244058	Ace,Acvrl1,Apod,Apoe,Ar,B2m,Bmp6,Dpp4,Ephb2,Fyn,Lpar1,H2-D1,H2-K1,Cxcl10,Igf1,Lrp1,Plxna3,Pmp22,Pparg,Ptn,Sema3b,Sema3c,Sema4a,Sema6c,Nr1h3,Spry2,Dguok,Pttg1,Dlc1,Itm2c,Pink1,Antxr1,Draxin,Irak3,Chadl,Efemp1,Mylip,Gsn,Arhgap24,Rgma
12_Member	GO Biological Processes	GO:0060284	regulation of cell development	-3.50157	-1.63034	35/601	11421,11474,11816,12010,13610,13844,14118,15902,16000,16195,16885,16971,17158,17869,18212,18846,19016,19242,20292,20312,20315,20347,20348,20351,20360,50915,53614,70433,76527,107503,108100,225341,244058,277360,320563	Ace,Actn3,Apoe,B2m,S1pr3,Ephb2,Fbn1,Id2,Igf1,Il6st,Limk1,Lrp1,Man2a1,Myc,Ntrk2,Plxna3,Pparg,Ptn,Ccl11,Cx3cl1,Cxcl12,Sema3b,Sema3c,Sema4a,Sema6c,Grb14,Reck,Draxin,Il34,Atf5,Baiap2,Lims2,Rgma,Prex1,Islr2
12_Member	GO Biological Processes	GO:0007411	axon guidance	-3.49845	-1.62896	19/249	13614,13844,16773,16779,16971,17181,18211,18846,20266,20315,20347,20348,20351,20360,70433,105689,225743,226251,269116	Edn1,Ephb2,Lama2,Lamb2,Lrp1,Matn2,Ntrk1,Plxna3,Scn1b,Cxcl12,Sema3b,Sema3c,Sema4a,Sema6c,Draxin,Mycbp2,Rnf165,Ablim1,Nfasc
12_Member	GO Biological Processes	GO:0097485	neuron projection guidance	-3.47661	-1.61571	19/250	13614,13844,16773,16779,16971,17181,18211,18846,20266,20315,20347,20348,20351,20360,70433,105689,225743,226251,269116	Edn1,Ephb2,Lama2,Lamb2,Lrp1,Matn2,Ntrk1,Plxna3,Scn1b,Cxcl12,Sema3b,Sema3c,Sema4a,Sema6c,Draxin,Mycbp2,Rnf165,Ablim1,Nfasc
12_Member	GO Biological Processes	GO:0051962	positive regulation of nervous system development	-3.39497	-1.56155	24/359	11421,11816,13844,15902,16000,16195,16885,16971,17158,17869,18211,18212,18429,18750,18846,19016,19242,20312,20315,20351,68792,76527,108100,320563	Ace,Apoe,Ephb2,Id2,Igf1,Il6st,Limk1,Lrp1,Man2a1,Myc,Ntrk1,Ntrk2,Oxt,Prkca,Plxna3,Pparg,Ptn,Cx3cl1,Cxcl12,Sema4a,Srpx2,Il34,Baiap2,Islr2
12_Member	GO Biological Processes	GO:0048841	regulation of axon extension involved in axon guidance	-3.31714	-1.49842	6/33	18846,20315,20347,20348,20351,20360	Plxna3,Cxcl12,Sema3b,Sema3c,Sema4a,Sema6c
12_Member	GO Biological Processes	GO:0050922	negative regulation of chemotaxis	-3.28397	-1.47744	8/60	13482,17965,18133,18846,20347,20348,20351,20360	Dpp4,Nbl1,Ccn3,Plxna3,Sema3b,Sema3c,Sema4a,Sema6c
12_Member	GO Biological Processes	GO:0050767	regulation of neurogenesis	-3.28032	-1.47722	28/455	11421,11816,12010,13844,15902,16000,16195,16885,16971,17158,17869,18212,18846,19016,19242,20292,20312,20315,20347,20348,20351,20360,70433,76527,107503,108100,244058,320563	Ace,Apoe,B2m,Ephb2,Id2,Igf1,Il6st,Limk1,Lrp1,Man2a1,Myc,Ntrk2,Plxna3,Pparg,Ptn,Ccl11,Cx3cl1,Cxcl12,Sema3b,Sema3c,Sema4a,Sema6c,Draxin,Il34,Atf5,Baiap2,Rgma,Islr2
12_Member	GO Biological Processes	GO:0061387	regulation of extent of cell growth	-3.17685	-1.39515	12/128	11816,16885,16971,18846,20315,20347,20348,20351,20360,70433,244058,320563	Apoe,Limk1,Lrp1,Plxna3,Cxcl12,Sema3b,Sema3c,Sema4a,Sema6c,Draxin,Rgma,Islr2
12_Member	GO Biological Processes	GO:0000904	cell morphogenesis involved in differentiation	-3.14483	-1.37016	34/605	11835,12286,13614,13844,14360,15902,16773,16777,16779,16971,17181,17984,18211,18750,18846,18858,19242,19303,20266,20315,20347,20348,20351,20360,22174,69538,70433,105689,110532,225743,226251,226255,269116,319710	Ar,Cacna1a,Edn1,Ephb2,Fyn,Id2,Lama2,Lamb1,Lamb2,Lrp1,Matn2,Ndn,Ntrk1,Prkca,Plxna3,Pmp22,Ptn,Pxn,Scn1b,Cxcl12,Sema3b,Sema3c,Sema4a,Sema6c,Tyro3,Antxr1,Draxin,Mycbp2,Adarb1,Rnf165,Ablim1,Atrnl1,Nfasc,Frmd6
12_Member	GO Biological Processes	GO:0030516	regulation of axon extension	-3.09371	-1.33549	11/113	11816,16885,16971,18846,20315,20347,20348,20351,20360,70433,320563	Apoe,Limk1,Lrp1,Plxna3,Cxcl12,Sema3b,Sema3c,Sema4a,Sema6c,Draxin,Islr2
12_Member	GO Biological Processes	GO:0048843	negative regulation of axon extension involved in axon guidance	-2.87986	-1.1853	5/27	18846,20347,20348,20351,20360	Plxna3,Sema3b,Sema3c,Sema4a,Sema6c
12_Member	GO Biological Processes	GO:0048812	neuron projection morphogenesis	-2.8412	-1.15469	29/510	12286,13614,13823,13844,14360,16773,16779,16971,17181,17965,17984,18211,18750,18846,18858,19242,20266,20315,20347,20348,20351,20360,21828,70433,105689,110532,225743,226251,269116	Cacna1a,Edn1,Epb41l3,Ephb2,Fyn,Lama2,Lamb2,Lrp1,Matn2,Nbl1,Ndn,Ntrk1,Prkca,Plxna3,Pmp22,Ptn,Scn1b,Cxcl12,Sema3b,Sema3c,Sema4a,Sema6c,Thbs4,Draxin,Mycbp2,Adarb1,Rnf165,Ablim1,Nfasc
12_Member	GO Biological Processes	GO:0050771	negative regulation of axonogenesis	-2.83496	-1.14959	8/70	13844,18846,20347,20348,20351,20360,70433,244058	Ephb2,Plxna3,Sema3b,Sema3c,Sema4a,Sema6c,Draxin,Rgma
12_Member	GO Biological Processes	GO:0120039	plasma membrane bounded cell projection morphogenesis	-2.76536	-1.09999	29/516	12286,13614,13823,13844,14360,16773,16779,16971,17181,17965,17984,18211,18750,18846,18858,19242,20266,20315,20347,20348,20351,20360,21828,70433,105689,110532,225743,226251,269116	Cacna1a,Edn1,Epb41l3,Ephb2,Fyn,Lama2,Lamb2,Lrp1,Matn2,Nbl1,Ndn,Ntrk1,Prkca,Plxna3,Pmp22,Ptn,Scn1b,Cxcl12,Sema3b,Sema3c,Sema4a,Sema6c,Thbs4,Draxin,Mycbp2,Adarb1,Rnf165,Ablim1,Nfasc
12_Member	GO Biological Processes	GO:0007409	axonogenesis	-2.76286	-1.09966	23/376	13614,13844,16773,16779,16971,17181,17984,18211,18750,18846,18858,20266,20315,20347,20348,20351,20360,70433,105689,110532,225743,226251,269116	Edn1,Ephb2,Lama2,Lamb2,Lrp1,Matn2,Ndn,Ntrk1,Prkca,Plxna3,Pmp22,Scn1b,Cxcl12,Sema3b,Sema3c,Sema4a,Sema6c,Draxin,Mycbp2,Adarb1,Rnf165,Ablim1,Nfasc
12_Member	GO Biological Processes	GO:0071526	semaphorin-plexin signaling pathway	-2.74462	-1.08785	6/42	13614,18846,20347,20348,20351,20360	Edn1,Plxna3,Sema3b,Sema3c,Sema4a,Sema6c
12_Member	GO Biological Processes	GO:0050768	negative regulation of neurogenesis	-2.74088	-1.08517	13/163	12010,13844,15902,18846,19242,20292,20347,20348,20351,20360,70433,107503,244058	B2m,Ephb2,Id2,Plxna3,Ptn,Ccl11,Sema3b,Sema3c,Sema4a,Sema6c,Draxin,Atf5,Rgma
12_Member	GO Biological Processes	GO:0048667	cell morphogenesis involved in neuron differentiation	-2.69454	-1.04657	27/474	12286,13614,13844,14360,15902,16773,16779,16971,17181,17984,18211,18750,18846,18858,19242,20266,20315,20347,20348,20351,20360,70433,105689,110532,225743,226251,269116	Cacna1a,Edn1,Ephb2,Fyn,Id2,Lama2,Lamb2,Lrp1,Matn2,Ndn,Ntrk1,Prkca,Plxna3,Pmp22,Ptn,Scn1b,Cxcl12,Sema3b,Sema3c,Sema4a,Sema6c,Draxin,Mycbp2,Adarb1,Rnf165,Ablim1,Nfasc
12_Member	GO Biological Processes	GO:0048858	cell projection morphogenesis	-2.6913	-1.04657	29/522	12286,13614,13823,13844,14360,16773,16779,16971,17181,17965,17984,18211,18750,18846,18858,19242,20266,20315,20347,20348,20351,20360,21828,70433,105689,110532,225743,226251,269116	Cacna1a,Edn1,Epb41l3,Ephb2,Fyn,Lama2,Lamb2,Lrp1,Matn2,Nbl1,Ndn,Ntrk1,Prkca,Plxna3,Pmp22,Ptn,Scn1b,Cxcl12,Sema3b,Sema3c,Sema4a,Sema6c,Thbs4,Draxin,Mycbp2,Adarb1,Rnf165,Ablim1,Nfasc
12_Member	GO Biological Processes	GO:0051961	negative regulation of nervous system development	-2.64753	-1.01959	13/167	12010,13844,15902,18846,19242,20292,20347,20348,20351,20360,70433,107503,244058	B2m,Ephb2,Id2,Plxna3,Ptn,Ccl11,Sema3b,Sema3c,Sema4a,Sema6c,Draxin,Atf5,Rgma
12_Member	GO Biological Processes	GO:0061564	axon development	-2.58017	-0.976444	24/412	13614,13823,13844,16773,16779,16971,17181,17984,18211,18750,18846,18858,20266,20315,20347,20348,20351,20360,70433,105689,110532,225743,226251,269116	Edn1,Epb41l3,Ephb2,Lama2,Lamb2,Lrp1,Matn2,Ndn,Ntrk1,Prkca,Plxna3,Pmp22,Scn1b,Cxcl12,Sema3b,Sema3c,Sema4a,Sema6c,Draxin,Mycbp2,Adarb1,Rnf165,Ablim1,Nfasc
12_Member	GO Biological Processes	GO:0050769	positive regulation of neurogenesis	-2.57495	-0.97216	19/298	11421,11816,13844,15902,16000,16195,16885,16971,17158,17869,18212,18846,19016,19242,20312,20315,76527,108100,320563	Ace,Apoe,Ephb2,Id2,Igf1,Il6st,Limk1,Lrp1,Man2a1,Myc,Ntrk2,Plxna3,Pparg,Ptn,Cx3cl1,Cxcl12,Il34,Baiap2,Islr2
12_Member	GO Biological Processes	GO:0030517	negative regulation of axon extension	-2.44381	-0.889027	6/48	18846,20347,20348,20351,20360,70433	Plxna3,Sema3b,Sema3c,Sema4a,Sema6c,Draxin
12_Member	GO Biological Processes	GO:0010720	positive regulation of cell development	-2.4067	-0.868238	22/378	11421,11474,11816,13844,15902,16000,16195,16885,16971,17158,17869,18212,18846,19016,19242,20312,20315,76527,108100,225341,277360,320563	Ace,Actn3,Apoe,Ephb2,Id2,Igf1,Il6st,Limk1,Lrp1,Man2a1,Myc,Ntrk2,Plxna3,Pparg,Ptn,Cx3cl1,Cxcl12,Il34,Baiap2,Lims2,Prex1,Islr2
12_Member	GO Biological Processes	GO:0032990	cell part morphogenesis	-2.37885	-0.851787	29/549	12286,13614,13823,13844,14360,16773,16779,16971,17181,17965,17984,18211,18750,18846,18858,19242,20266,20315,20347,20348,20351,20360,21828,70433,105689,110532,225743,226251,269116	Cacna1a,Edn1,Epb41l3,Ephb2,Fyn,Lama2,Lamb2,Lrp1,Matn2,Nbl1,Ndn,Ntrk1,Prkca,Plxna3,Pmp22,Ptn,Scn1b,Cxcl12,Sema3b,Sema3c,Sema4a,Sema6c,Thbs4,Draxin,Mycbp2,Adarb1,Rnf165,Ablim1,Nfasc
12_Member	GO Biological Processes	GO:0000902	cell morphogenesis	-2.37244	-0.847735	38/777	11835,12286,13614,13823,13844,14360,15902,16773,16777,16779,16971,17181,17965,17984,18211,18750,18846,18858,19242,19303,20266,20315,20347,20348,20351,20360,21828,22174,54445,69538,70433,105689,110532,225743,226251,226255,269116,319710	Ar,Cacna1a,Edn1,Epb41l3,Ephb2,Fyn,Id2,Lama2,Lamb1,Lamb2,Lrp1,Matn2,Nbl1,Ndn,Ntrk1,Prkca,Plxna3,Pmp22,Ptn,Pxn,Scn1b,Cxcl12,Sema3b,Sema3c,Sema4a,Sema6c,Thbs4,Tyro3,Unc93b1,Antxr1,Draxin,Mycbp2,Adarb1,Rnf165,Ablim1,Atrnl1,Nfasc,Frmd6
12_Member	GO Biological Processes	GO:0008361	regulation of cell size	-2.13212	-0.680266	14/214	11816,13614,16531,16885,16971,18846,20315,20347,20348,20351,20360,70433,244058,320563	Apoe,Edn1,Kcnma1,Limk1,Lrp1,Plxna3,Cxcl12,Sema3b,Sema3c,Sema4a,Sema6c,Draxin,Rgma,Islr2
12_Member	GO Biological Processes	GO:0001667	ameboidal-type cell migration	-2.08194	-0.651464	13/195	13482,13614,15111,18133,18858,19303,20315,20347,20348,20351,20360,56332,320736	Dpp4,Edn1,Hand2,Ccn3,Pmp22,Pxn,Cxcl12,Sema3b,Sema3c,Sema4a,Sema6c,Amotl2,Vstm4
12_Member	GO Biological Processes	GO:0031175	neuron projection development	-2.01374	-0.609938	35/740	11535,11816,12286,13614,13823,13844,14360,14533,16773,16777,16779,16971,17181,17965,17984,18211,18750,18846,18858,19242,20266,20315,20347,20348,20351,20360,21828,70433,105689,108100,110532,225743,226251,244058,269116	Adm,Apoe,Cacna1a,Edn1,Epb41l3,Ephb2,Fyn,Bloc1s1,Lama2,Lamb1,Lamb2,Lrp1,Matn2,Nbl1,Ndn,Ntrk1,Prkca,Plxna3,Pmp22,Ptn,Scn1b,Cxcl12,Sema3b,Sema3c,Sema4a,Sema6c,Thbs4,Draxin,Mycbp2,Baiap2,Adarb1,Rnf165,Ablim1,Rgma,Nfasc
13_Summary	GO Biological Processes	GO:0007167	enzyme linked receptor protein signaling pathway	-8.30312	-5.48285	47/593	11482,11602,12161,12827,12845,12977,13805,13844,14172,14178,14205,14360,14456,14566,14586,14708,16000,16195,16324,16971,17684,17984,18211,18212,19016,19303,21813,21814,22174,23886,23920,50915,64654,64817,67888,71130,71660,72043,74055,108075,215653,216148,216616,224109,244058,268977,434215,15116,21333,24064,54409,214425	Acvrl1,Angpt4,Bmp6,Col4a2,Comp,Csf1,Eng,Ephb2,Fgf18,Fgf7,Vegfd,Fyn,Gas6,Gdf9,Gfra2,Gng7,Igf1,Il6st,Inhbb,Lrp1,Cited2,Ndn,Ntrk1,Ntrk2,Pparg,Pxn,Tgfbr2,Tgfbr3,Tyro3,Gdf15,Insrr,Grb14,Fgf23,Svep1,Tmem100,Sh2d6,Rarres2,Sulf2,Plce1,Ltbp4,Rassf2,Shc2,Efemp1,Nrros,Rgma,Ltbp1,Lrrc32,Has1,Tac1,Spry2,Ramp2,Cilp
13_Member	GO Biological Processes	GO:0007167	enzyme linked receptor protein signaling pathway	-8.30312	-5.48285	47/593	11482,11602,12161,12827,12845,12977,13805,13844,14172,14178,14205,14360,14456,14566,14586,14708,16000,16195,16324,16971,17684,17984,18211,18212,19016,19303,21813,21814,22174,23886,23920,50915,64654,64817,67888,71130,71660,72043,74055,108075,215653,216148,216616,224109,244058,268977,434215	Acvrl1,Angpt4,Bmp6,Col4a2,Comp,Csf1,Eng,Ephb2,Fgf18,Fgf7,Vegfd,Fyn,Gas6,Gdf9,Gfra2,Gng7,Igf1,Il6st,Inhbb,Lrp1,Cited2,Ndn,Ntrk1,Ntrk2,Pparg,Pxn,Tgfbr2,Tgfbr3,Tyro3,Gdf15,Insrr,Grb14,Fgf23,Svep1,Tmem100,Sh2d6,Rarres2,Sulf2,Plce1,Ltbp4,Rassf2,Shc2,Efemp1,Nrros,Rgma,Ltbp1,Lrrc32
13_Member	GO Biological Processes	GO:0071363	cellular response to growth factor stimulus	-5.23616	-2.89915	32/431	11482,12161,12827,12845,13805,14172,14178,14205,14360,14456,14566,15116,17684,17984,18211,18212,19016,19303,21333,21813,21814,23886,24064,54409,64654,67888,108075,214425,224109,244058,268977,434215	Acvrl1,Bmp6,Col4a2,Comp,Eng,Fgf18,Fgf7,Vegfd,Fyn,Gas6,Gdf9,Has1,Cited2,Ndn,Ntrk1,Ntrk2,Pparg,Pxn,Tac1,Tgfbr2,Tgfbr3,Gdf15,Spry2,Ramp2,Fgf23,Tmem100,Ltbp4,Cilp,Nrros,Rgma,Ltbp1,Lrrc32
13_Member	GO Biological Processes	GO:0070848	response to growth factor	-4.93344	-2.63914	32/446	11482,12161,12827,12845,13805,14172,14178,14205,14360,14456,14566,15116,17684,17984,18211,18212,19016,19303,21333,21813,21814,23886,24064,54409,64654,67888,108075,214425,224109,244058,268977,434215	Acvrl1,Bmp6,Col4a2,Comp,Eng,Fgf18,Fgf7,Vegfd,Fyn,Gas6,Gdf9,Has1,Cited2,Ndn,Ntrk1,Ntrk2,Pparg,Pxn,Tac1,Tgfbr2,Tgfbr3,Gdf15,Spry2,Ramp2,Fgf23,Tmem100,Ltbp4,Cilp,Nrros,Rgma,Ltbp1,Lrrc32
13_Member	GO Biological Processes	GO:0007169	transmembrane receptor protein tyrosine kinase signaling pathway	-4.4837	-2.29052	27/365	11602,12827,12977,13844,14172,14178,14205,14360,14586,16000,17984,18211,18212,19303,22174,23886,23920,50915,64654,64817,71130,71660,72043,74055,215653,216148,216616	Angpt4,Col4a2,Csf1,Ephb2,Fgf18,Fgf7,Vegfd,Fyn,Gfra2,Igf1,Ndn,Ntrk1,Ntrk2,Pxn,Tyro3,Gdf15,Insrr,Grb14,Fgf23,Svep1,Sh2d6,Rarres2,Sulf2,Plce1,Rassf2,Shc2,Efemp1
13_Member	GO Biological Processes	GO:0071560	cellular response to transforming growth factor beta stimulus	-3.7374	-1.79835	13/128	11482,12827,13805,14360,17684,19303,21813,21814,108075,214425,224109,268977,434215	Acvrl1,Col4a2,Eng,Fyn,Cited2,Pxn,Tgfbr2,Tgfbr3,Ltbp4,Cilp,Nrros,Ltbp1,Lrrc32
13_Member	GO Biological Processes	GO:0007178	transmembrane receptor protein serine/threonine kinase signaling pathway	-3.68924	-1.76225	18/221	11482,12161,12845,13805,14566,16324,17684,19016,19303,21813,21814,23886,67888,108075,224109,244058,268977,434215	Acvrl1,Bmp6,Comp,Eng,Gdf9,Inhbb,Cited2,Pparg,Pxn,Tgfbr2,Tgfbr3,Gdf15,Tmem100,Ltbp4,Nrros,Rgma,Ltbp1,Lrrc32
13_Member	GO Biological Processes	GO:0071559	response to transforming growth factor beta	-3.57183	-1.68098	13/133	11482,12827,13805,14360,17684,19303,21813,21814,108075,214425,224109,268977,434215	Acvrl1,Col4a2,Eng,Fyn,Cited2,Pxn,Tgfbr2,Tgfbr3,Ltbp4,Cilp,Nrros,Ltbp1,Lrrc32
13_Member	GO Biological Processes	GO:0007179	transforming growth factor beta receptor signaling pathway	-3.43114	-1.58582	10/87	11482,13805,17684,19303,21813,21814,108075,224109,268977,434215	Acvrl1,Eng,Cited2,Pxn,Tgfbr2,Tgfbr3,Ltbp4,Nrros,Ltbp1,Lrrc32
14_Summary	GO Biological Processes	GO:0001934	positive regulation of protein phosphorylation	-8.25534	-5.45809	55/758	11421,11482,11602,11606,11607,11727,12161,12266,12444,12977,13614,13805,14118,14172,14178,14205,14256,14360,14370,14456,14566,14586,15894,16000,16195,16324,17872,18211,18212,18750,19016,19303,20312,20319,21813,21828,22370,23886,24064,53603,55984,57810,63913,64654,67916,68943,70097,71660,76108,76527,93834,105844,108116,215653,244058,11816,12577,12703,13844,16706,16826,17873,18858,22174,23920,73914…	Ace,Acvrl1,Angpt4,Agt,Agtr1a,Ang,Bmp6,C3,Ccnd2,Csf1,Edn1,Eng,Fbn1,Fgf18,Fgf7,Vegfd,Flt3l,Fyn,Fzd8,Gas6,Gdf9,Gfra2,Icam1,Igf1,Il6st,Inhbb,Ppp1r15a,Ntrk1,Ntrk2,Prkca,Pparg,Pxn,Cx3cl1,Sfrp2,Tgfbr2,Thbs4,Vtn,Gdf15,Spry2,Tslp,Camkk1,Cdon,Niban1,Fgf23,Plpp3,Pink1,Sash1,Rarres2,Rap2a,Il34,Peli2,Card10,Slco3a1,Rassf2,Rgma,Apoe,Cdkn1c,Socs1,Ephb2,Ksr1,Ldb2,Gadd45b,Pmp22,Tyro3,Insrr,Irak3,Plce1,Tnxb,Adarb1…
14_Member	GO Biological Processes	GO:0001934	positive regulation of protein phosphorylation	-8.25534	-5.45809	55/758	11421,11482,11602,11606,11607,11727,12161,12266,12444,12977,13614,13805,14118,14172,14178,14205,14256,14360,14370,14456,14566,14586,15894,16000,16195,16324,17872,18211,18212,18750,19016,19303,20312,20319,21813,21828,22370,23886,24064,53603,55984,57810,63913,64654,67916,68943,70097,71660,76108,76527,93834,105844,108116,215653,244058	Ace,Acvrl1,Angpt4,Agt,Agtr1a,Ang,Bmp6,C3,Ccnd2,Csf1,Edn1,Eng,Fbn1,Fgf18,Fgf7,Vegfd,Flt3l,Fyn,Fzd8,Gas6,Gdf9,Gfra2,Icam1,Igf1,Il6st,Inhbb,Ppp1r15a,Ntrk1,Ntrk2,Prkca,Pparg,Pxn,Cx3cl1,Sfrp2,Tgfbr2,Thbs4,Vtn,Gdf15,Spry2,Tslp,Camkk1,Cdon,Niban1,Fgf23,Plpp3,Pink1,Sash1,Rarres2,Rap2a,Il34,Peli2,Card10,Slco3a1,Rassf2,Rgma
14_Member	GO Biological Processes	GO:0043549	regulation of kinase activity	-4.00553	-1.98361	41/704	11421,11606,11607,11727,11816,12444,12577,12703,12977,13614,13844,14118,14172,14370,14456,16000,16706,16826,17873,18211,18212,18750,18858,19016,19303,20319,21813,22174,23920,24064,55984,70097,73914,74055,76527,81877,105844,110532,215653,218630,227210	Ace,Agt,Agtr1a,Ang,Apoe,Ccnd2,Cdkn1c,Socs1,Csf1,Edn1,Ephb2,Fbn1,Fgf18,Fzd8,Gas6,Igf1,Ksr1,Ldb2,Gadd45b,Ntrk1,Ntrk2,Prkca,Pmp22,Pparg,Pxn,Sfrp2,Tgfbr2,Tyro3,Insrr,Spry2,Camkk1,Sash1,Irak3,Plce1,Il34,Tnxb,Card10,Adarb1,Rassf2,Ccno,Ccnyl1
14_Member	GO Biological Processes	GO:0045859	regulation of protein kinase activity	-3.86363	-1.88176	36/598	11421,11606,11607,11727,11816,12444,12577,12703,12977,13614,13844,14118,14172,14370,14456,16000,16706,17873,18750,18858,19016,19303,20319,21813,24064,55984,70097,73914,74055,76527,81877,105844,110532,215653,218630,227210	Ace,Agt,Agtr1a,Ang,Apoe,Ccnd2,Cdkn1c,Socs1,Csf1,Edn1,Ephb2,Fbn1,Fgf18,Fzd8,Gas6,Igf1,Ksr1,Gadd45b,Prkca,Pmp22,Pparg,Pxn,Sfrp2,Tgfbr2,Spry2,Camkk1,Sash1,Irak3,Plce1,Il34,Tnxb,Card10,Adarb1,Rassf2,Ccno,Ccnyl1
14_Member	GO Biological Processes	GO:0032147	activation of protein kinase activity	-2.5475	-0.952172	9/95	11606,11607,11727,14118,14456,16000,21813,55984,105844	Agt,Agtr1a,Ang,Fbn1,Gas6,Igf1,Tgfbr2,Camkk1,Card10
14_Member	GO Biological Processes	GO:0033674	positive regulation of kinase activity	-2.32236	-0.810042	24/432	11421,11606,11607,11727,12444,12977,13614,13844,14118,14172,14370,14456,16000,18211,18212,19303,21813,22174,23920,55984,70097,76527,105844,215653	Ace,Agt,Agtr1a,Ang,Ccnd2,Csf1,Edn1,Ephb2,Fbn1,Fgf18,Fzd8,Gas6,Igf1,Ntrk1,Ntrk2,Pxn,Tgfbr2,Tyro3,Insrr,Camkk1,Sash1,Il34,Card10,Rassf2
15_Summary	GO Biological Processes	GO:0010632	regulation of epithelial cell migration	-8.00856	-5.23249	27/241	11482,11602,11606,11745,11816,13036,13179,14172,14178,14645,16000,18750,19016,20351,20684,21333,21813,21814,56233,64074,67916,68792,70097,72461,105844,212307,384009	Acvrl1,Angpt4,Agt,Anxa3,Apoe,Ctsh,Dcn,Fgf18,Fgf7,Glul,Igf1,Prkca,Pparg,Sema4a,Sp100,Tac1,Tgfbr2,Tgfbr3,Hdac7,Smoc2,Plpp3,Srpx2,Sash1,Prcp,Card10,Mapre2,Glipr2
15_Member	GO Biological Processes	GO:0010632	regulation of epithelial cell migration	-8.00856	-5.23249	27/241	11482,11602,11606,11745,11816,13036,13179,14172,14178,14645,16000,18750,19016,20351,20684,21333,21813,21814,56233,64074,67916,68792,70097,72461,105844,212307,384009	Acvrl1,Angpt4,Agt,Anxa3,Apoe,Ctsh,Dcn,Fgf18,Fgf7,Glul,Igf1,Prkca,Pparg,Sema4a,Sp100,Tac1,Tgfbr2,Tgfbr3,Hdac7,Smoc2,Plpp3,Srpx2,Sash1,Prcp,Card10,Mapre2,Glipr2
15_Member	GO Biological Processes	GO:0010594	regulation of endothelial cell migration	-6.27331	-3.71345	20/174	11482,11602,11606,11745,11816,13179,14172,14645,16000,18750,19016,20351,20684,56233,64074,67916,68792,70097,72461,105844	Acvrl1,Angpt4,Agt,Anxa3,Apoe,Dcn,Fgf18,Glul,Igf1,Prkca,Pparg,Sema4a,Sp100,Hdac7,Smoc2,Plpp3,Srpx2,Sash1,Prcp,Card10
15_Member	GO Biological Processes	GO:0010634	positive regulation of epithelial cell migration	-5.11078	-2.79274	17/156	11602,11606,11745,13036,14172,14178,16000,18750,21333,21813,56233,64074,67916,68792,70097,212307,384009	Angpt4,Agt,Anxa3,Ctsh,Fgf18,Fgf7,Igf1,Prkca,Tac1,Tgfbr2,Hdac7,Smoc2,Plpp3,Srpx2,Sash1,Mapre2,Glipr2
15_Member	GO Biological Processes	GO:0043535	regulation of blood vessel endothelial cell migration	-3.83033	-1.85737	11/93	11482,11602,11816,14172,16000,18750,19016,56233,68792,72461,105844	Acvrl1,Angpt4,Apoe,Fgf18,Igf1,Prkca,Pparg,Hdac7,Srpx2,Prcp,Card10
15_Member	GO Biological Processes	GO:0010595	positive regulation of endothelial cell migration	-3.22572	-1.43685	11/109	11602,11606,11745,14172,16000,18750,56233,64074,67916,68792,70097	Angpt4,Agt,Anxa3,Fgf18,Igf1,Prkca,Hdac7,Smoc2,Plpp3,Srpx2,Sash1
15_Member	GO Biological Processes	GO:0043536	positive regulation of blood vessel endothelial cell migration	-2.11184	-0.672427	6/56	11602,14172,16000,18750,56233,68792	Angpt4,Fgf18,Igf1,Prkca,Hdac7,Srpx2
16_Summary	GO Biological Processes	GO:0001817	regulation of cytokine production	-7.42494	-4.72571	54/780	11606,11607,11815,12010,12051,12266,12490,12509,12703,13349,13610,13844,14205,14456,14747,15223,15979,16000,16324,16803,16971,17022,19016,19073,19261,20196,20312,50931,53314,53603,54445,56233,56490,66873,68279,69550,72043,73914,80385,83397,100689,106512,110751,217203,226691,226695,239114,246727,246728,268977,269855,434215,667034,100038882	Agt,Agtr1a,Apod,B2m,Bcl3,C3,Cd34,Cd59a,Socs1,Ackr1,S1pr3,Ephb2,Vegfd,Gas6,Cmklr1,Foxj1,Ifngr1,Igf1,Inhbb,Lbp,Lrp1,Lum,Pparg,Srgn,Sirpa,S100a13,Cx3cl1,Il27ra,Batf,Tslp,Unc93b1,Hdac7,Zbtb20,Tril,Mcoln2,Bst2,Sulf2,Irak3,Tusc2,Akap12,Spon2,Gpsm3,Adam33,Tmem106a,Ifi207,Ifi205,Il17d,Oas3,Oas2,Ltbp1,Ssc5d,Lrrc32,Pnp2,Isg15
16_Member	GO Biological Processes	GO:0001817	regulation of cytokine production	-7.42494	-4.72571	54/780	11606,11607,11815,12010,12051,12266,12490,12509,12703,13349,13610,13844,14205,14456,14747,15223,15979,16000,16324,16803,16971,17022,19016,19073,19261,20196,20312,50931,53314,53603,54445,56233,56490,66873,68279,69550,72043,73914,80385,83397,100689,106512,110751,217203,226691,226695,239114,246727,246728,268977,269855,434215,667034,100038882	Agt,Agtr1a,Apod,B2m,Bcl3,C3,Cd34,Cd59a,Socs1,Ackr1,S1pr3,Ephb2,Vegfd,Gas6,Cmklr1,Foxj1,Ifngr1,Igf1,Inhbb,Lbp,Lrp1,Lum,Pparg,Srgn,Sirpa,S100a13,Cx3cl1,Il27ra,Batf,Tslp,Unc93b1,Hdac7,Zbtb20,Tril,Mcoln2,Bst2,Sulf2,Irak3,Tusc2,Akap12,Spon2,Gpsm3,Adam33,Tmem106a,Ifi207,Ifi205,Il17d,Oas3,Oas2,Ltbp1,Ssc5d,Lrrc32,Pnp2,Isg15
16_Member	GO Biological Processes	GO:0001819	positive regulation of cytokine production	-4.66275	-2.40816	34/503	11606,11607,12010,12051,12266,12490,13844,14205,15979,16803,16971,17022,20196,20312,50931,53314,53603,54445,56490,68279,72043,73914,80385,83397,100689,106512,217203,226691,226695,239114,246727,246728,667034,100038882	Agt,Agtr1a,B2m,Bcl3,C3,Cd34,Ephb2,Vegfd,Ifngr1,Lbp,Lrp1,Lum,S100a13,Cx3cl1,Il27ra,Batf,Tslp,Unc93b1,Zbtb20,Mcoln2,Sulf2,Irak3,Tusc2,Akap12,Spon2,Gpsm3,Tmem106a,Ifi207,Ifi205,Il17d,Oas3,Oas2,Pnp2,Isg15
16_Member	GO Biological Processes	GO:0001818	negative regulation of cytokine production	-4.23026	-2.11935	23/296	11815,12051,12490,12509,13844,14456,14747,15223,16000,16324,16803,19016,19073,19261,20312,50931,56233,69550,73914,80385,246727,269855,434215	Apod,Bcl3,Cd34,Cd59a,Ephb2,Gas6,Cmklr1,Foxj1,Igf1,Inhbb,Lbp,Pparg,Srgn,Sirpa,Cx3cl1,Il27ra,Hdac7,Bst2,Irak3,Tusc2,Oas3,Ssc5d,Lrrc32
16_Member	GO Biological Processes	GO:0032680	regulation of tumor necrosis factor production	-4.15065	-2.07706	17/185	12051,12490,13844,14456,15979,16000,16803,19261,20312,50931,56490,73914,83397,100689,217203,246727,246728	Bcl3,Cd34,Ephb2,Gas6,Ifngr1,Igf1,Lbp,Sirpa,Cx3cl1,Il27ra,Zbtb20,Irak3,Akap12,Spon2,Tmem106a,Oas3,Oas2
16_Member	GO Biological Processes	GO:1903555	regulation of tumor necrosis factor superfamily cytokine production	-4.06387	-2.02004	17/188	12051,12490,13844,14456,15979,16000,16803,19261,20312,50931,56490,73914,83397,100689,217203,246727,246728	Bcl3,Cd34,Ephb2,Gas6,Ifngr1,Igf1,Lbp,Sirpa,Cx3cl1,Il27ra,Zbtb20,Irak3,Akap12,Spon2,Tmem106a,Oas3,Oas2
16_Member	GO Biological Processes	GO:0032720	negative regulation of tumor necrosis factor production	-3.50662	-1.63364	9/70	12051,12490,14456,16000,16803,19261,20312,50931,73914	Bcl3,Cd34,Gas6,Igf1,Lbp,Sirpa,Cx3cl1,Il27ra,Irak3
16_Member	GO Biological Processes	GO:1903556	negative regulation of tumor necrosis factor superfamily cytokine production	-3.45972	-1.60893	9/71	12051,12490,14456,16000,16803,19261,20312,50931,73914	Bcl3,Cd34,Gas6,Igf1,Lbp,Sirpa,Cx3cl1,Il27ra,Irak3
16_Member	GO Biological Processes	GO:0032675	regulation of interleukin-6 production	-2.67054	-1.03047	13/166	14205,14456,15223,16803,19261,50931,53603,54445,56490,73914,100689,217203,239114	Vegfd,Gas6,Foxj1,Lbp,Sirpa,Il27ra,Tslp,Unc93b1,Zbtb20,Irak3,Spon2,Tmem106a,Il17d
16_Member	GO Biological Processes	GO:0032760	positive regulation of tumor necrosis factor production	-2.128	-0.6788	9/110	13844,15979,16803,56490,83397,100689,217203,246727,246728	Ephb2,Ifngr1,Lbp,Zbtb20,Akap12,Spon2,Tmem106a,Oas3,Oas2
16_Member	GO Biological Processes	GO:1903557	positive regulation of tumor necrosis factor superfamily cytokine production	-2.07846	-0.650237	9/112	13844,15979,16803,56490,83397,100689,217203,246727,246728	Ephb2,Ifngr1,Lbp,Zbtb20,Akap12,Spon2,Tmem106a,Oas3,Oas2
17_Summary	WikiPathways	WP447	Adipogenesis genes	-6.72068	-4.10832	18/134	11606,12606,12609,12702,12703,13591,13819,16000,16195,17873,17984,18196,19016,20181,20379,22259,64899,66277,94187	Agt,Cebpa,Cebpd,Socs3,Socs1,Ebf1,Epas1,Igf1,Il6st,Gadd45b,Ndn,Nsg1,Pparg,Rxra,Sfrp4,Nr1h3,Lpin3,Klf15,Zfp423
17_Member	WikiPathways	WP447	Adipogenesis genes	-6.72068	-4.10832	18/134	11606,12606,12609,12702,12703,13591,13819,16000,16195,17873,17984,18196,19016,20181,20379,22259,64899,66277	Agt,Cebpa,Cebpd,Socs3,Socs1,Ebf1,Epas1,Igf1,Il6st,Gadd45b,Ndn,Nsg1,Pparg,Rxra,Sfrp4,Nr1h3,Lpin3,Klf15
17_Member	WikiPathways	WP2872	White fat cell differentiation	-4.32814	-2.18415	7/32	12606,12609,13591,19016,22259,66277,94187	Cebpa,Cebpd,Ebf1,Pparg,Nr1h3,Klf15,Zfp423
18_Summary	GO Biological Processes	GO:0043410	positive regulation of MAPK cascade	-6.71299	-4.10832	40/524	11548,11606,11816,11835,12266,13614,14172,14370,14456,14745,15111,15894,16000,16010,16012,16706,16971,17873,18212,18750,20292,20306,20312,20315,21858,23886,24064,57810,64654,66208,69183,70097,74055,76527,83397,93834,215653,217203,384009,100294583,13537,13844,19016,19261,20319,20379,73914,76108	Adra1b,Agt,Apoe,Ar,C3,Edn1,Fgf18,Fzd8,Gas6,Lpar1,Hand2,Icam1,Igf1,Igfbp4,Igfbp6,Ksr1,Lrp1,Gadd45b,Ntrk2,Prkca,Ccl11,Ccl7,Cx3cl1,Cxcl12,Timp2,Gdf15,Spry2,Cdon,Fgf23,Nenf,C1qtnf2,Sash1,Plce1,Il34,Akap12,Peli2,Rassf2,Tmem106a,Glipr2,Alkal2,Dusp2,Ephb2,Pparg,Sirpa,Sfrp2,Sfrp4,Irak3,Rap2a
18_Member	GO Biological Processes	GO:0043410	positive regulation of MAPK cascade	-6.71299	-4.10832	40/524	11548,11606,11816,11835,12266,13614,14172,14370,14456,14745,15111,15894,16000,16010,16012,16706,16971,17873,18212,18750,20292,20306,20312,20315,21858,23886,24064,57810,64654,66208,69183,70097,74055,76527,83397,93834,215653,217203,384009,100294583	Adra1b,Agt,Apoe,Ar,C3,Edn1,Fgf18,Fzd8,Gas6,Lpar1,Hand2,Icam1,Igf1,Igfbp4,Igfbp6,Ksr1,Lrp1,Gadd45b,Ntrk2,Prkca,Ccl11,Ccl7,Cx3cl1,Cxcl12,Timp2,Gdf15,Spry2,Cdon,Fgf23,Nenf,C1qtnf2,Sash1,Plce1,Il34,Akap12,Peli2,Rassf2,Tmem106a,Glipr2,Alkal2
18_Member	GO Biological Processes	GO:0043408	regulation of MAPK cascade	-6.00877	-3.48953	48/730	11548,11606,11816,11835,12266,13537,13614,13844,14172,14370,14456,14745,15111,15894,16000,16010,16012,16706,16971,17873,18212,18750,19016,19261,20292,20306,20312,20315,20319,20379,21858,23886,24064,57810,64654,66208,69183,70097,73914,74055,76108,76527,83397,93834,215653,217203,384009,100294583	Adra1b,Agt,Apoe,Ar,C3,Dusp2,Edn1,Ephb2,Fgf18,Fzd8,Gas6,Lpar1,Hand2,Icam1,Igf1,Igfbp4,Igfbp6,Ksr1,Lrp1,Gadd45b,Ntrk2,Prkca,Pparg,Sirpa,Ccl11,Ccl7,Cx3cl1,Cxcl12,Sfrp2,Sfrp4,Timp2,Gdf15,Spry2,Cdon,Fgf23,Nenf,C1qtnf2,Sash1,Irak3,Plce1,Rap2a,Il34,Akap12,Peli2,Rassf2,Tmem106a,Glipr2,Alkal2
18_Member	GO Biological Processes	GO:0070374	positive regulation of ERK1 and ERK2 cascade	-3.54626	-1.66085	18/227	11816,12266,14172,14456,15111,15894,16000,16971,18750,20292,20306,20312,20315,24064,64654,83397,384009,100294583	Apoe,C3,Fgf18,Gas6,Hand2,Icam1,Igf1,Lrp1,Prkca,Ccl11,Ccl7,Cx3cl1,Cxcl12,Spry2,Fgf23,Akap12,Glipr2,Alkal2
18_Member	GO Biological Processes	GO:0070372	regulation of ERK1 and ERK2 cascade	-2.48952	-0.922796	20/326	11816,12266,13844,14172,14456,15111,15894,16000,16971,18750,19261,20292,20306,20312,20315,24064,64654,83397,384009,100294583	Apoe,C3,Ephb2,Fgf18,Gas6,Hand2,Icam1,Igf1,Lrp1,Prkca,Sirpa,Ccl11,Ccl7,Cx3cl1,Cxcl12,Spry2,Fgf23,Akap12,Glipr2,Alkal2
19_Summary	KEGG Pathway	mmu04974	Protein digestion and absorption	-6.63412	-4.03879	16/108	12818,12827,13482,13706,16529,22072,50934,67868,72461,103964,109697,170745,213945,245026,246049,329941	Col14a1,Col4a2,Dpp4,Cela2a,Kcnk5,Prss2,Slc7a8,Cela3b,Prcp,Try5,Cpa1,Xpnpep2,Col28a1,Col6a6,Slc36a2,Col8a2
19_Member	KEGG Pathway	mmu04974	Protein digestion and absorption	-6.63412	-4.03879	16/108	12818,12827,13482,13706,16529,22072,50934,67868,72461,103964,109697,170745,213945,245026,246049,329941	Col14a1,Col4a2,Dpp4,Cela2a,Kcnk5,Prss2,Slc7a8,Cela3b,Prcp,Try5,Cpa1,Xpnpep2,Col28a1,Col6a6,Slc36a2,Col8a2
20_Summary	KEGG Pathway	mmu04060	Cytokine-cytokine receptor interaction	-6.28615	-3.71769	27/292	11482,12161,12977,12983,12984,13607,14566,14825,15945,15979,16157,16195,16324,20292,20306,20312,20315,21813,21944,23886,24099,50930,50931,53603,76527,239114,252837,12606,12703,13349,68713,73914,99439,246728,12444,12702,14199,17210,17869,12509,13844,14256,16000,21333	Acvrl1,Bmp6,Csf1,Csf2rb,Csf2rb2,Eda,Gdf9,Cxcl1,Cxcl10,Ifngr1,Il11ra1,Il6st,Inhbb,Ccl11,Ccl7,Cx3cl1,Cxcl12,Tgfbr2,Tnfsf12,Gdf15,Tnfsf13b,Tnfsf14,Il27ra,Tslp,Il34,Il17d,Ackr4,Cebpa,Socs1,Ackr1,Ifitm1,Irak3,Duox1,Oas2,Ccnd2,Socs3,Fhl1,Mcl1,Myc,Cd59a,Ephb2,Flt3l,Igf1,Tac1
20_Member	KEGG Pathway	mmu04060	Cytokine-cytokine receptor interaction	-6.28615	-3.71769	27/292	11482,12161,12977,12983,12984,13607,14566,14825,15945,15979,16157,16195,16324,20292,20306,20312,20315,21813,21944,23886,24099,50930,50931,53603,76527,239114,252837	Acvrl1,Bmp6,Csf1,Csf2rb,Csf2rb2,Eda,Gdf9,Cxcl1,Cxcl10,Ifngr1,Il11ra1,Il6st,Inhbb,Ccl11,Ccl7,Cx3cl1,Cxcl12,Tgfbr2,Tnfsf12,Gdf15,Tnfsf13b,Tnfsf14,Il27ra,Tslp,Il34,Il17d,Ackr4
20_Member	GO Biological Processes	GO:0019221	cytokine-mediated signaling pathway	-3.86528	-1.88176	23/313	12606,12703,12977,12983,12984,13349,13607,14825,15945,15979,16157,16195,20292,20306,20312,20315,24099,50931,68713,73914,76527,99439,246728	Cebpa,Socs1,Csf1,Csf2rb,Csf2rb2,Ackr1,Eda,Cxcl1,Cxcl10,Ifngr1,Il11ra1,Il6st,Ccl11,Ccl7,Cx3cl1,Cxcl12,Tnfsf13b,Il27ra,Ifitm1,Irak3,Il34,Duox1,Oas2
20_Member	KEGG Pathway	mmu04630	JAK-STAT signaling pathway	-3.09416	-1.33549	14/168	12444,12702,12703,12983,12984,14199,15979,16157,16195,17210,17869,50931,53603,239114	Ccnd2,Socs3,Socs1,Csf2rb,Csf2rb2,Fhl1,Ifngr1,Il11ra1,Il6st,Mcl1,Myc,Il27ra,Tslp,Il17d
20_Member	GO Biological Processes	GO:0070665	positive regulation of leukocyte proliferation	-2.69376	-1.04657	13/165	12509,12977,12983,12984,13844,14256,16000,16195,21333,21813,24099,50931,76527	Cd59a,Csf1,Csf2rb,Csf2rb2,Ephb2,Flt3l,Igf1,Il6st,Tac1,Tgfbr2,Tnfsf13b,Il27ra,Il34

## Sheet: 4. Top 20 DE
* This list represent the top DE genes based on log2 fold-change values, after filtering for genes with BaseMean larger than the 1st quartile.
	shBRCA_1	shBRCA_2	shBRCA_3	shBRCA_4	shControl_1	shControl_2	shControl_3
Alas2	5.70069	5.21661	5.64768	5.21701	4.24787	4.33743	4.50221
Car9	7.23892	7.07053	6.98722	7.26132	5.27858	5.85362	5.71917
Calca	9.43214	9.70672	9.83693	9.6135	7.72489	8.00521	8.12175
Egln3	8.61302	8.16262	8.5326	8.35861	6.47525	7.16955	7.01371
Rasgef1b	5.56266	5.17202	5.42903	5.30591	4.41377	4.62684	4.43358
Krt76	5.9787	5.76616	5.63879	5.82234	4.73158	4.71892	5.0165
Car12	6.48775	6.3719	6.84437	6.7954	5.07154	6.01112	5.07448
Tnfrsf9	5.99095	6.0747	6.58569	5.7383	4.80841	5.58776	4.77791
Cxadr	7.94839	7.84234	8.07954	8.00512	6.20664	6.47375	7.15288
Nrgn	5.449	5.53566	5.04598	5.3403	4.5555	4.54722	4.58552
Inhba	5.91571	5.68429	5.30346	5.21731	4.6066	4.96155	4.55137
Gjb3	8.71362	8.69545	8.44874	8.45243	6.54918	7.41809	7.61584
Gatm	7.07352	6.678	6.88294	6.99592	5.61316	5.69304	6.10646
Cldn3	6.96881	6.64497	7.02183	6.55509	5.14393	5.87794	6.02401
Lgr5	5.39615	5.02758	5.38513	5.46877	4.73758	4.49966	4.40524
Lama5	6.66598	6.23519	6.63005	6.83135	5.35755	5.60444	5.81678
Nrep	8.78494	8.19084	8.36548	9.15029	7.45652	7.70049	7.09216
Ptprv	5.85613	5.52049	6.05371	5.77186	4.75261	5.10414	5.09909
Ctsc	6.96143	6.56116	6.56026	6.60094	5.86274	5.64123	5.64415
Pcnx2	5.41441	4.81961	5.56905	5.31242	4.43469	4.65017	4.66417
Csf2rb	4.95081	4.90043	4.84612	4.44361	5.5878	5.35475	5.75222
Lmo2	5.22033	5.97002	5.47644	5.10932	6.73941	6.02317	6.42568
Pamr1	6.69912	7.35767	7.50381	6.67459	8.52953	7.52876	8.50158
Ly6c1	9.64563	10.5661	9.64623	9.53887	11.3173	10.8587	11.309
Svep1	9.71775	10.1759	9.93423	9.5581	11.1268	10.8672	11.3033
Col14a1	8.66983	9.38695	8.97404	8.60962	10.4385	10.0056	10.0869
Scara5	6.75781	7.27805	7.0393	6.5563	8.45573	7.20204	8.33164
Csf2rb2	5.48277	6.06291	5.62195	5.46781	6.9137	6.38606	6.76632
Efemp1	8.30263	9.01953	8.41689	8.40758	10.2678	9.09437	9.88461
Tac1	4.44892	4.82765	4.85972	4.62166	5.42153	5.67142	5.43267
Foxj1	4.48205	4.9165	4.6321	4.62987	5.1659	5.89803	5.39757
Edn1	5.03551	5.17481	5.29601	5.27966	6.22567	5.73467	6.41325
Gsn	11.1981	11.4002	11.4339	11.2865	13.0518	12.1818	12.6521
Ogn	5.44095	5.98183	6.17499	5.47412	7.60522	6.24939	6.49196
Pcsk6	5.92967	6.44862	6.25704	6.04597	7.71819	7.19136	7.06379
Fam71a	4.59609	5.04537	5.40845	4.90181	6.20519	5.26822	6.31608
Mest	5.89018	5.53432	5.72315	5.76266	7.49466	6.58547	6.08905
Clec3b	9.509	10.1416	9.97257	9.46009	11.637	10.4291	11.5578
Hmcn2	5.07079	5.19021	5.39888	4.9727	6.72726	5.9639	6.11358
Cyp4b1	5.10767	5.6032	5.68051	5.51787	6.78646	6.55579	6.99279

## Sheet: 5. C1 Upstream regulators
© 2000-2022 QIAGEN. All rights reserved.
Upstream Regulator	Molecule Type	p-value of overlap	Target Molecules in Dataset	Mechanistic Network
FOXO3	transcription regulator	2.05e-09	ACTA2,BNIP3,C1QA,CH25H,ENO2,HMGCR,IL10,NDRG1,NPNT,Prg4,PRKCD,PTGS1,RUNX2,SOX9,TGFB1,VCAM1,VEGFA	28 (2)
TP53	transcription regulator	5.4e-09	Abcb1b,AHCY,ANKRD1,ANXA8/ANXA8L1,ARG1,Cald1,CCNB1,CD44,CDH3,CLU,CRYAB,DDIT4,DHCR24,ENO2,ENO3,EZH2,F11R,FABP3,FLRT2,GATA4,GATA6,GATM,GJB3,GLB1,HMOX1,IL10,INHBA,IPO7,KLF5,KRT18,KRT8,LAMA5,LGR5,MYO1E,NOTCH3,NPNT,PIK3CB,PPFIBP1,PPP1R13L,PRKAB1,PRKCB,PTGS1,PTK2B,Ptprv,RHOB,RUNX2,SCD,SH3BGRL2,SLC2A1,SNX5,SPC25,SPP1,TGFA,TGFBI,TIMP3,TINAGL1,UNC5B,VAPA,VDAC1,VEGFA	108 (7)
TAZ	enzyme	1.5e-08	ACTA2,ARG1,CCNB1,CCRL2,COX4I2,FLT1,GBE1,GTF2E2,HMOX1,IL10,PDE3B,SLC2A1,TGFB1,TPI1,VCAM1,VEGFA
TP63	transcription regulator	2.26e-08	ACTA2,CLDN3,DDIT4,F11R,FGFR2,KRT7,NFE2L3,NT5E,RUNX2,SLC2A3,SOX4,SOX9,VILL,WFDC2
IL4	cytokine	3.21e-08	ACSL4,ACTA2,ARG1,BHLHE40,CASP6,CCL24,CD44,CLCN3,DDIT4,DUSP14,FAM162A,FCGR2A,GATM,GBE1,HDC,HILPDA,HLX,HMGCR,IL10,IL18R1,KRT19,KRT7,LGALS7/LGALS7B,NDRG1,NEDD9,Nrgn,PLSCR1,PRKCD,RIN1,SDC1,SLC2A1,SPRR1A,TGFB1,TINAGL1,TPI1,VCAM1,WFDC2	74 (7)
CEBPB	transcription regulator	3.71e-08	ABCB1,Abcb1b,ACTA2,AKR1C3,ARG1,C1QA,CCRL2,CD14,CDT1,CSF1R,CTSC,EZH2,HDC,IL10,KLF10,LGMN,PLAUR,PRKCD,PSIP1,PTGS1,RAD21,RUNX2,SCD,SERPINB2,SHMT1,SIM2,SPC25,SPP1,SPRR1A,TGFB1	53 (3)
SOX2	transcription regulator	3.85e-08	BHLHE40,CALB2,CEMIP2,COMMD3-BMI1,CSF1R,ELF3,ETV4,FLT1,GATA4,H19,HEY1,Hmga2,INAVA,IRX3,KRT18,KRT19,Nes,NOTCH3,PRKCD,RASGEF1B,STRA6,TEC,TIMP3,TNNI1,ZFP57
INSIG1	other	5.42e-08	ACSL4,CXCL6,CYP51A1,DHCR24,ELOVL6,HMGCR,OLR1,PCYT2,PLA2G7,PTGS1,SCARB1,SCD,SQLE,TGFB1	14 (2)
BHLHE40	transcription regulator	5.77e-08	ACTA2,CALCB,CCRL2,CD14,CSF3,EGLN3,ENO2,EREG,FAM71F2,FCGR2B,GBE1,GCNT2,HILPDA,IL10,INHBA,ITGA6,KRT18,KRT8,NDRG1,OLR1,PLSCR1,SAP30,SLC2A1,SLC7A2,TES,TNFRSF9
AHR	ligand-dependent nuclear receptor	1.11e-07	ACTA2,CADM4,CCNB1,CD14,CDH2,CELA1,EGLN3,FGFR2,IL10,ITGA6,NOTCH3,NT5E,PLXNA2,SCD,SDC1,SEMA3A,SEMA3F,SERPINB2,SLC2A1,SNTA1,TGFB1,TGFBI,TIMP3,TNFRSF19,VEGFA	49 (4)
PPARA	ligand-dependent nuclear receptor	2.74e-07	Acot1,AHCY,ARG1,C1QA,CCNB1,CHAF1B,CTF1,CYP51A1,ELOVL6,GPD2,H2AZ1,HILPDA,HLA-E,HMGCR,IL10,KRT23,KRT8,Mcpt1,MGLL,MMD,PLA2G7,SCARB1,SCD,SERINC2,SQLE,TMTC2,UCP2,VCAM1
IL10	cytokine	3.72e-07	ABCB1,ACTA2,ARG1,CD14,CSF1R,CTSC,CXCL6,HMOX1,IL10,IL18R1,INHBA,LGMN,NT5E,PIK3CB,SCARB1,SPP1,TINAGL1,VCAM1,VEGFA	101 (10)
IKBKB	kinase	1.06e-06	ANKRD1,Cald1,CD44,CH25H,CLU,CSF1R,CXCL6,DUSP6,EREG,HMOX1,IL10,KLF5,PTK2B,SERPINB2,TGFB1,TIMP3,VCAM1,VEGFA	111 (9)
CTNNB1	transcription regulator	1.36e-06	ALDH1A3,AQP5,BHLHE40,CCRL2,CDH2,CLDN2,COL4A5,COL4A6,CYP51A1,Defb48,DNAJC6,ECRG4,ENO3,HMGCR,HOXA9,IL10,LGR5,NDRG2,NUDT7,RAI14,RUNX2,SCD,SIM2,SLC17A9,SOX4,SPP1,STRA6,TGFA,TIMP3,TNFRSF19,VCAM1,VEGFA
APOE	transporter	1.83e-06	ACSL4,ACTA2,ARHGEF12,C1QA,CD44,CLU,CXCL6,F2RL1,FCGR2B,HMGCR,HMOX1,IL10,ITGA3,MAP3K1,NPNT,PRKCB,SCARB1,SMAD1,SPP1,TGFB1,VCAM1	118 (14)
PTK2	kinase	2.01e-06	ACTA2,GATA4,KRT18,KRT8,Mcpt1,PTK2B,SPP1,TIMP3,VCAM1
IFNG	cytokine	2.24e-06	ABCB1,Acot1,ACTA2,ALDH1A3,ARG1,CALB2,CCRL2,CD14,CD44,CH25H,CHST11,CSF3,CXCL6,F2RL1,FCGR2A,FCGR2B,FLT1,GMPR,IL10,IL18R1,MAP2K1,MIF,NOTCH3,PRKCD,SLC2A1,SLPI,SMAD3,SPP1,SPRR1A,STX3,TGFB1,TIMP3,VCAM1,VEGFA	115 (11)
MAF	transcription regulator	2.99e-06	CRYAA/CRYAA2,CRYAB,CYP51A1,HMGCR,IL10,NT5E,SQLE,VCAM1
APC	enzyme	3.39e-06	CCK,CD44,CDH2,EREG,HEY1,IL10,LGR5,PRKCB,PTGS1,SOX9,SPP1,TNFRSF19,VEGFA	89 (4)
PPARG	ligand-dependent nuclear receptor	3.81e-06	Abcb1b,ACSL4,ARG1,CA2,CSF3,CTF1,CXCL6,CYP26A1,EGLN3,ELOVL6,ENO2,GIPR,MGLL,NDRG1,OLR1,PDE3B,PPP2R2B,PRKG2,RHOB,RUNX2,SCD,SLC2A1,SPRR1A,VCAM1	85 (8)
PTEN	phosphatase	4.06e-06	ARG1,CA12,CA2,CCNB1,CD44,CDH2,ELOVL6,EZH2,FLT1,HMGCR,HSPB2,IL10,LGR5,PAPPA,PPP2R2B,PRKCB,PTGS1,SCD,SDC1,SMAD1,SOX4,SPP1,STEAP1,VCAM1,VEGFA	117 (9)
FOS	transcription regulator	4.21e-06	AKR1C3,ALDH1A3,BCAR3,CA2,CD44,COBLL1,CSF3,ELOVL6,FLRT2,GATA4,HMOX1,IL10,ITGA6,MAP4K4,MPZL2,NET1,PIK3CB,SCD,SLPI,TGFB1
DES	other	5.01e-06	KRT18,KRT8,SPP1,TGFB1
CISH	other	5.46e-06	CCRL2,CD14,GLB1,HDC,HILPDA,HMOX1,OLR1,PLAUR,SPP1,TGFBI
CAV1	transmembrane receptor	5.69e-06	ARG1,CSF1R,INHBA,KRT18,KRT19,KRT7,KRT8,SLC2A3,SLC7A2,SPRR1A,VCAM1,WFDC2	72 (6)
CDX2	transcription regulator	7.13e-06	CCK,EZR,Hmga2,HOXA7,HOXA9,HOXC10,HOXC6,HOXC8,KRT23,TGFB1
FOXO4	transcription regulator	9.23e-06	BNIP3,C1QA,CH25H,Prg4,PRKCD,PTGS1,RUNX2,SOX9,TGFB1,VCAM1
MGP	other	1.08e-05	ACTA2,CELA1,FLT1,GATA4,RUNX2,SPP1
SPP1	cytokine	1.14e-05	ARG1,CD44,HMGCR,IL10,NDRG2,RUNX2,SLIT1,SPP1	95 (9)
HIF1A	transcription regulator	1.18e-05	ACTA2,BNIP3,CCRL2,DDIT4,EGLN3,EREG,FLT1,GATA6,IL10,MIF,NDRG1,NT5E,SLC25A37,SLC2A1,TGFA,TGFB1,VEGFA	73 (6)
KAT6A	enzyme	1.34e-05	EZH2,HOXA7,HOXA9,HOXC10,HOXC6,HOXC8,HOXC9,RUNX2,SIM2,SOX9
EZH2	transcription regulator	1.76e-05	FLT1,GATA6,Hmga2,HOXA9,IL10,IL18R1,PGF,RUNX2,SMAD1,TGFA,TGFBI,TSPAN7,VEGFA	14 (2)
INHA	growth factor	1.77e-05	ACTA2,COL4A5,COL4A6,CYP51A1,EREG,F11R,INHBA,ITGA3,KRT18,KRT19,KRT8
CEBPA	transcription regulator	2e-05	ABCB1,Abcb1b,AKR1C3,AQP5,CSF3,GATA6,HMGCR,IL10,NR1H4,PTGS1,RUNX2,SCD,SPP1,SPRR1A	33 (2)
ITGB2	transmembrane receptor	2.19e-05	ACTA2,CD44,CSF3,RUNX2,TGFB1,VCAM1,VEGFA	10 (2)
MYD88	other	2.72e-05	ARG1,CCRL2,CD14,CD44,CH25H,CSF3,CXCL6,Ear2 (includes others),HDC,IL10,IL1RAP,INHBA,LGR5,Nes,SCARB1,SLC7A2,SOX9,VCAM1	108 (11)
LDLR	transporter	2.77e-05	C1QA,CCNB1,CENPA,CTSC,ELOVL6,FABP3,GATM,GJA4,HMGCR,IL10,MIF,PCYT2,RUNX2,SCARB1,SCD,SPP1,VCAM1	32 (4)
AR	ligand-dependent nuclear receptor	3.12e-05	ARG1,B4GALT6,BEND4,CCL24,CDH2,CLDN3,DES,FGFR2,LAMA5,LGALS7/LGALS7B,Nrgn,NTF4,PTGS1,RARRES1,RNF128,SLC25A13,SLC2A3,SLC39A8,SMAD3,SMOX,SOX9,SPP1,TGFB1
NR4A1	ligand-dependent nuclear receptor	3.3e-05	ACSL4,ACTA2,Clca3a1/Clca3a2,COX4I2,ENO2,ENO3,GBE1,HDC,HMOX1,IL10,KRT18,KRT8,NT5E,RPS6KA1,SPINT2,TNFRSF9
CD44	other	3.68e-05	ACTA2,ARHGEF12,CELA1,CLU,CXADR,CXCL6,IL10,ITGA3,NPNT,SMAD1,SPP1,VCAM1	24 (3)
TGFBR2	kinase	3.7e-05	ACTA2,BHLHE40,CXCL6,DDIT4,DUSP14,HDC,HILPDA,IL10,KRT19,KRT7,LGALS7/LGALS7B,Nrgn,PLSCR1,SDC1,SLC2A1,TPI1,WFDC2
LATS2	kinase	3.86e-05	CCNB1,EREG,Hmga2,Nes,SOX9,SPP1
Sox2ot	other	3.97e-05	ACTA2,Nes,SMAD3,TGFB1
CBX2	transcription regulator	3.97e-05	GATA4,HOXC8,HOXC9,SOX9
CRYAB	other	3.97e-05	CASP6,DES,HSPB2,VEGFA
CREB1	transcription regulator	4.5e-05	ARG1,BHLHE40,CH25H,CYP51A1,DUSP14,HMGCR,KLF5,SCD,SLC2A3,VEGFA	11 (2)
WT1	transcription regulator	4.51e-05	CD2AP,CLIC1,CSF1R,EZR,SOX9,SQLE,TGFB1
ADORA2B	G-protein coupled receptor	4.82e-05	ARG1,IL10,PDE5A,RUNX2,SPP1,TGFB1	150 (13)
RBPJ	transcription regulator	5.04e-05	CSF3,EZH2,HEY1,IL10,INHBA,NTF4,PGF,SLC2A1,SOX4,SOX9,VEGFA
TNF	cytokine	5.17e-05	AQP5,ARG1,CA2,CD14,CD44,CSF1R,CSF3,CXCL6,EREG,F11R,FCGR2B,HMOX1,IL10,KRT18,KRT8,RUNX2,SLC2A1,TGFA,TGFB1,TNFRSF9,VCAM1	125 (10)
PRKAG3	kinase	5.19e-05	ANKRD1,ANXA8/ANXA8L1,COMMD3-BMI1,GBE1,SLC2A1,SLC2A3,SLC7A2,XPR1
COMMD1	transporter	5.52e-05	BNIP3,DDIT4,EGLN3,KRT19,VEGFA
ARNT2	transcription regulator	5.63e-05	SLC2A1,SLC2A3,VEGFA
DUSP5	phosphatase	7.34e-05	ALDH1A3,CA2,CH25H,SERPINB2,SLPI
MSTN	growth factor	8.52e-05	ACTA2,INHBA,RUNX2,SLC2A1,SMAD1,SPP1,VEGFA
NUPR1	transcription regulator	9.59e-05	ACTA2,BNIP3,Nes,SMAD3,SPP1
MBOAT7	enzyme	9.99e-05	DHCR24,ELOVL6,HMGCR,SCD
HIRA	transcription regulator	9.99e-05	CXCL6,EREG,FLT1,PGF
EPAS1	transcription regulator	0.000104	ARG1,BNIP3,CYP51A1,FLT1,GLB1,MIF,TGFA,TNFRSF9,VEGFA
ERBB2	kinase	0.000104	CCNB1,CYP51A1,ELF3,EREG,ETV4,HMGCR,ITGA6,PPP2R2B,SQLE
ALDH1A2	enzyme	0.000107	ALDH1A3,CD44,HOXC8,SPP1,TGFBI,TIMP3
CASR	G-protein coupled receptor	0.000116	CCNB1,CD44,CDT1,CENPA,CHAF1B,EZH2,GATA6,H2AZ1,NEDD9,UCP2,VEGFA
SIRT6	enzyme	0.000131	ACSL4,ACTA2,ELOVL6,HMGCR,NPNT,SCD,TGFB1	31 (3)
NR3C2	ligand-dependent nuclear receptor	0.000131	ARG1,CXCL6,DUSP4,PGF,TGFB1,TGFBI,VCAM1	25 (3)
MRTFA	transcription regulator	0.000135	ACTA2,ANKRD1,CXCL6,DHCR24,FABP3,ITGA6,SCARB1,SERPINB2,SLPI,VCAM1,ZFPM1
CSRP3	other	0.000138	DES,KRT18,KRT8
NKX3-1	transcription regulator	0.00015	CA12,CA2,PRKCB,SDC1,SMAD1,SOX4,STEAP1
PRKAA1	kinase	0.000177	ACOT7,ACTA2,ARG1,ARHGDIB,CA2,FGFR2,IL22RA1,NDRG2,SMAD3,VEGFA
SUZ12	enzyme	0.00018	CALB2,CYP26A1,GATA4,GATA6,H19,Nes
SCAP	other	0.000185	ACSL4,CSF1R,CYP51A1,ELOVL6,HMGCR,OLR1,SCD,SPRR1A,SQLE
STAT6	transcription regulator	0.000207	Acot1,ARG1,CA2,CASP6,CCL24,Clca3a1/Clca3a2,CLDN2,FCGR2A,GATM,HLA-DMB,HLX,HMGCR,IL10,IL18R1,LACC1,NEDD9,NT5C3A,PLSCR1,TES,TGFB1	39 (4)
DICER1	enzyme	0.00021	CD44,DES,DHCR24,FCGR2A,H19,Hmga2,HMGCR,IGF2BP2,IL10,IL18R1,ITGA6,LGR5,PRKCD,RBFOX1,SERPINB2,TGFB1
PSMB11	peptidase	0.000211	CLDN2,CLDN3,COL4A6,CXCL6,FLT1,HMOX1,IL18R1,PRKCB,PTK2B,Pvr,RHOB
LDB1	transcription regulator	0.000213	ADAMTS9,CLDN2,EGLN3,ENO2,HLX,HOXA7,IL1RAP,MAP3K1,MGLL,NDRG1,NOTCH3,NT5E,PLSCR1,SLIT1,SMAD3,SMOX,TES,TGFB1
CCR2	G-protein coupled receptor	0.000243	ARG1,C1QA,CCL24,CSF3,CXCL6,IL10,Mcpt1,SLPI,TGFB1,TGFBI	47 (5)
KLF4	transcription regulator	0.000243	ACTA2,ARG1,CD44,GATA4,MXI1,PLAUR,SCARB1,SERPINB2,SLPI
HNF4A	transcription regulator	0.000249	Acot1,ARG1,CCNB1,CLDN2,CXADR,EREG,F11R,GATA6,INHBA,KRT8,LGR5,MPZL2,NPNT,NR1H4,SCARB1,SCD,SDC1,SPP1,TIMP3
LCN2	transporter	0.000265	ARG1,CXCL6,IL10,MIF,SCD,SPP1,STRA6,TINAGL1
ATP6V0A2	transporter	0.000272	ARG1,IL10,TGFB1
PINK1	kinase	0.000286	BNIP3,CCNB1,SLC2A1,VEGFA	18 (2)
CD38	enzyme	0.000294	ACTA2,BNIP3,CLCN3,EGLN3,FAM162A,GBE1,NDRG1,SAP30,SLC2A1,SLC39A8,TGFB1,TPI1
NCF1	enzyme	0.000297	ACTA2,CD14,CD44,HMOX1,TGFB1	85 (9)
LATS1	kinase	0.000297	EREG,Hmga2,Nes,SOX9,SPP1
TCOF1	transporter	0.000323	BNIP3,EGLN3,FABP3,MBOAT2,NDRG1,NUDT14,SAFB2,SLC2A1
GLI2	transcription regulator	0.000358	CCL24,CSF3,CXCL6,IL10,SOX9,SPP1,TGFA
RAC1	enzyme	0.000361	ACTA2,HMOX1,IL10,ITGA6,TGFB1	12 (3)
ROCK	group	0.000382	ACTA2,DES,RUNX2,TGFB1	18 (3)
SLC40A1	transporter	0.000382	ANKRD37,BNIP3,NDUFA4L2,TGFB1
TAF4B	transcription regulator	0.000382	INHBA,ITGA6,SPP1,TGFB1
NOX4	enzyme	0.000382	ACTA2,CD44,DES,HMOX1
COMMD3-BMI1	transcription regulator	0.000383	Hmga2,HOXA7,HOXA9,HOXC6,HOXC8,HOXC9
EGLN	group	0.000391	ADM2,ANKRD37,BNIP3,CA9,EGLN3,MIF,TPI1,VEGFA
ETV5	transcription regulator	0.000401	AQP5,Mcpt1,SCARB1,SCD,TIMP3,TINAGL1,VEGFA
RPTOR	other	0.000415	CSF1R,CYP51A1,DHCR24,DUSP6,HMGCR,IL10,IL22RA1,RUNX2,SLC2A1,SQLE,TPI1	35 (3)
MYCN	transcription regulator	0.000429	DUSP4,EFNA5,EZH2,FGFR2,GATA4,GATA6,MYOM3,SV2A
TEAD4	transcription regulator	0.00044	CCK,FGFR2,FLT1,NOTCH3,SLC2A3,SMAD1
DBI	other	0.000467	ELOVL6,HMGCR,SQLE	4 (2)
OGA	enzyme	0.000481	ACSL4,C1QA,CD14,CD44,CH25H,CSF1R,FABP3,GFOD1,MGLL,OGT,PRKG2,SOX9,TGFBI
POR	enzyme	0.000481	Acot1,CLDN3,CYP26A1,CYP51A1,DHCR24,ELOVL6,EREG,HMGCR,HMOX1,PLA2G7,SCD,SQLE,VEGFA
CSF2	cytokine	0.000481	ARG1,CCNB1,CD14,CHAF1B,CSF1R,CSF3,FLT1,HMGCR,IL10,SLC2A1,SLC2A3,SPC25,TPI1	89 (8)
NREP	other	0.0005	ACTA2,ITGA3,TGFB1,VEGFA
TP73	transcription regulator	0.000508	ALAS2,AQP5,DDIT4,EREG,FGFR2,FLT1,KLF5,MPZL2,SPINT1,SPP1,TIMP3,TNNI1,VEGFA	26 (2)
ASXL1	transcription regulator	0.000518	ENO2,FAM162A,GPD2,SCD,VEGFA
IFNAR1	transmembrane receptor	0.000534	ARG1,CCL24,CH25H,CXCL6,DUSP6,HMGCR,IL10,PLA2G7,SDC1,SQLE,VCAM1	65 (7)
Histone h3	group	0.00054	AQP5,CCNB1,CSF1R,FGFR2,FLT1,GATA4,GATA6,Hmga2,HOXA7,HOXA9,IL10,MGLL,Nes,RUNX2,VEGFA
ADIPOQ	other	0.000568	ACTA2,ARG1,CASP6,FGFR2,HMOX1,IL10,RUNX2,SCD,TGFB1,UCP2,VCAM1	107 (11)
SCARB1	transporter	0.000613	DDIT4,HMGCR,IL10,SPP1,VCAM1
ICAM1	transmembrane receptor	0.000642	ACTA2,TGFB1,VCAM1,VEGFA	75 (8)
GATA4	transcription regulator	0.000645	CA12,CCK,DAB2,GATA6,INHBA,SOX9,SPP1,TGFBI,VCAM1
ABCG1	transporter	0.00065	CH25H,CSF3,HMGCR,IL10,SLC2A1,TGFB1
PML	transcription regulator	0.000668	ACSL4,CPE,ELOVL6,HMGCR,HMOX1,NDRG1,SCD,UCP2
ADAMTS18	peptidase	0.000721	CDH3,COL4A6,FGFR2,ITGA3,SCUBE3
KRT17	other	0.000721	CCL24,CSF3,CXCL6,IL10,SPP1
Hif1	complex	0.000733	CA9,DDIT4,SLC2A1
VDR	transcription regulator	0.000762	CCNB1,CD44,CDT1,CENPA,CHAF1B,EZH2,GATA6,H2AZ1,NEDD9,RUNX2,SPP1,UCP2,VEGFA
ADRB	group	0.000806	ANKRD1,BHLHE40,BNIP3,CASP6,CRYAB,CYP51A1,DDIT4,FAM110C,HMOX1,PCYT2
LMNA	other	0.000809	DES,DUSP4,GATA4,Nes
TARDBP	transcription regulator	0.000827	C1QA,CYP51A1,DHCR24,HLA-E,HMGCR,SQLE
FOXM1	transcription regulator	0.000909	ACTA2,CCNB1,CENPA,FLT1,GLB1,Nes,VEGFA
SRF	transcription regulator	0.000912	ACTA2,ANKRD1,CLDN3,DES,FLT1,GATA4,ITGA6,MALAT1,PDLIM7,SERPINB2,SLC2A1,SLPI
SMAD3	transcription regulator	0.000973	ACTA2,CDH2,CYP51A1,DUSP4,EREG,HEY1,MBOAT2,SMAD1,TGFA,TGFB1
MRTFB	transcription regulator	0.00099	ACTA2,ANKRD1,CXCL6,DHCR24,ITGA6,SCARB1,SERPINB2,SLPI,ZFPM1
CSF1R	kinase	0.00101	ARG1,CSF1R,LGR5,VCAM1
HDAC4	transcription regulator	0.00104	ACTA2,CALCB,CCNB1,HMGCR,RUNX2,SERPINB2
UBD	other	0.00108	Acot1,IL10,UCP2
ABCB4	transporter	0.00116	ACTA2,DES,ELF3,H19,SPP1,TGFB1
TFRC	transporter	0.00116	BNIP3,DDIT4,ECEL1,HMOX1,SLC2A1,SPRR1A
GRIN1	ion channel	0.00116	ECEL1,PAPPA,RIN1,SMIM3,SPRR1A,WFDC2
IL17A	cytokine	0.00121	ACTA2,CSF3,IL10,MAP3K1,SMAD3,SPP1,TGFB1,TIMP3,VCAM1	60 (8)
VHL	transcription regulator	0.00123	BNIP3,MIF,SLC2A1,VEGFA	21 (3)
CDKN2A	transcription regulator	0.0014	ACTA2,CCL24,CXCL6,DES,FLT1,GLB1,PGF,PTK2B,TGFA,TGFBI,VEGFA
GATA6	transcription regulator	0.00147	ARG1,Cald1,DAB2,IL10,PTGIS,PTGS1,SCD,SLPI
POSTN	other	0.00149	HEY1,RUNX2,SPP1,TNNI1
CDC73	other	0.00151	H19,Hmga2,HOXA9
STAT1	transcription regulator	0.00152	ALDH1A3,ARG1,CASP6,CCRL2,CD44,CH25H,FCGR2B,IL10,PTGS1,SPRR1A,TGFB1,UCP2,VCAM1,VEGFA	62 (7)
LEP	growth factor	0.0016	ACTA2,CCK,DUSP6,ELOVL6,FABP3,FGFR2,FLT1,HMGCR,IL10,SCD,TGFB1,TIMP3,UCP2,VCAM1,VEGFA	81 (9)
TAF4	transcription regulator	0.00169	CDH11,CDH3,ITGA6,KLF5,MAP4K4,SPP1,SPRR1A,TGFB1
LRP6	transmembrane receptor	0.00169	ACTA2,IL10,RUNX2,SPP1,TGFB1	91 (9)
SLC14A2	transporter	0.00175	ACTA2,TGFB1
ADAM15	peptidase	0.00175	FLT1,VEGFA
ACSS2	enzyme	0.00179	DHCR24,HMGCR,SCARB1,SCD
CREM	transcription regulator	0.00181	BHLHE40,CH25H,CYP51A1,DUSP14,GPD2,HMGCR,KLF5,VEGFA
NLRP3	other	0.00181	ACTA2,ARG1,CCL24,CSF3,Ear2 (includes others),HMOX1,IL10,TGFB1	68 (7)
TNFRSF1A	transmembrane receptor	0.00201	CD44,CLCN3,CSF3,FLT1,IL10,TGFA,TGFB1,VCAM1,VEGFA	68 (6)
CTSB	peptidase	0.00205	ACTA2,ARG1,IL10
NR2F2	ligand-dependent nuclear receptor	0.00205	ACTA2,GATA6,NR1H4
ILK	kinase	0.00205	AQP2,CD44,ITGA6
TGM2	enzyme	0.00213	CSF3,RUNX2,SPP1,TGFB1
P38 MAPK	group	0.00214	BNIP3,CSF3,CXCL6,HMOX1,IL10,NOTCH3,PLA2G7	69 (6)
Vegf	group	0.00214	Acot1,ACTA2,CA2,HDC,MIF,NPL,PTPN5
MEN1	transcription regulator	0.00217	HOXA7,HOXA9,HOXC6,HOXC8,RUNX2	8 (2)
EGLN1	enzyme	0.00217	EGLN3,SLC2A1,TGFB1,TPI1,VEGFA	18 (2)
VEGFA	growth factor	0.00234	ACTA2,CSF3,CXCL6,IL10,TNFRSF9,VEGFA	21 (4)
DMD	other	0.00243	ANKRD1,DES,GATM,GMPR,H19,HSPB6,KRT18,NDRG2,PIK3CB,RCSD1,SNTA1,TNNI1,TPI1
PPARGC1A	transcription regulator	0.00249	4833422C13Rik,CTSC,FABP3,HMOX1,IL10,INHBA,MAP3K1,OLR1,PLA2G7,SCD,SEMA3A,SMAD3,UCP2,VCAM1,VEGFA
EGR1	transcription regulator	0.00249	CASP6,CXCL6,HMOX1,NDRG1,SQLE,TGFB1,VCAM1
PHF1	transcription regulator	0.00268	HOXA9,HOXC8,HOXC9
CHUK	kinase	0.00268	CH25H,CLU,CXCL6,DUSP6,EREG,IL10,KLF5,SERPINB2,VEGFA	31 (3)
ATP7B	transporter	0.00273	CYP51A1,ELOVL6,H19,HMGCR,SQLE
LPL	enzyme	0.00292	FABP3,SLC2A1,TGFB1,UCP2
ADA	enzyme	0.00292	CCL24,PDE5A,SPP1,TGFB1
FASLG	cytokine	0.00292	CD44,IL10,RUNX2,TGFB1	66 (6)
RAC2	enzyme	0.00305	CALCB,CDH2,MIF,RUNX2,SLPI
RORA	ligand-dependent nuclear receptor	0.0032	BNIP3,Cald1,CCL24,CCNB1,CH25H,DHCR24,ELOVL6,HMGCR,IL10,RBBP8,SLC2A3
FOXO1	transcription regulator	0.00333	BNIP3,C1QA,CH25H,NR1H4,Prg4,PRKCD,PTGS1,Ptprv,RUNX2,SERPINB2,SOX9,TGFB1,VCAM1
DLL4	other	0.00339	FLT1,IL10,UNC5B,VEGFA
WNT5A	cytokine	0.00339	ARG1,CD14,EREG,TGFB1	44 (5)
GNAQ	enzyme	0.00339	AQP5,CLCF1,PLAUR,PRKG2,VCAM1
LRAT	enzyme	0.00342	CCNB1,CYP26A1,TGFA
EPHX2	enzyme	0.00342	CXCL6,HEY1,VCAM1
KIF3A	enzyme	0.00342	CYP51A1,HMGCR,VEGFA
CYP51A1	enzyme	0.00342	DHCR24,HMGCR,SQLE
FGF9	growth factor	0.00342	CSF3,RUNX2,VEGFA
PDE8A	enzyme	0.00344	CYP51A1,HMGCR
PANX1	transporter	0.00344	HMOX1,NCOA4
Meg3	other	0.00344	FLT1,VEGFA
SLCO1C1	transporter	0.00344	Nrgn,VEGFA
Pde4	group	0.00344	CYP51A1,HMGCR
CASP6	peptidase	0.00344	ARG1,IL10
AGTRAP	G-protein coupled receptor	0.00344	HMOX1,VEGFA
Bc1	translation regulator	0.00344	ACTA2,SMAD3
FZD5	G-protein coupled receptor	0.00344	CD14,VEGFA
GCH1	enzyme	0.00344	HMOX1,SLC25A37
RAD51C	enzyme	0.00344	KRT18,KRT8
MAD2L1	other	0.00344	LGR5,SOX9
PPP1CA	phosphatase	0.00344	RUNX2,SPP1
PBX3	transcription regulator	0.00344	HOXA7,HOXA9
Tcf7	transcription regulator	0.00346	ARHGEF12,BACH1,CPE,DHCR24,ENO2,EZH2,GPD2,Prg4,SDC1,SH3BGRL2,SQLE,TGFB1,TNFRSF19
KAT2A	enzyme	0.00346	DUSP4,EFNA5,EZH2,H2AZ1,IPO7,LGR5,MYOM3,SV2A
SP1	transcription regulator	0.00368	ACTA2,CRYAB,HMGCR,IL10,RUNX2,SLC2A3,TIMP3,VEGFA
RUNX1	transcription regulator	0.00372	ALAS2,CSF1R,Hmga2,IL10,RUNX2,SOX9,SPP1,STX3,ZFPM1
JUN	transcription regulator	0.00372	ARG1,Clca3a1/Clca3a2,CRYAA/CRYAA2,CSF1R,IL10,Snrpg,SPP1,SPRR1A,TIMP3	44 (5)
ISL1	transcription regulator	0.00383	CALB2,ETV4,HOXC8,HOXC9,IRX3,NXPH4,PAPPA2
IGF1R	transmembrane receptor	0.00388	ACTA2,ANKRD1,CD109,DES,H19,INHBA,KRT19,RUNX2,SPP1,TGFB1,TGFBI,TIMP3,TNNI1
SLC9A3R1	other	0.0039	CCL24,CXCL6,EZR,SCARB1
let-7	microRNA	0.0039	COL24A1,HMOX1,IL10,SCD
Jnk	group	0.00392	ACTA2,CDH2,CXCL6,IL10,STRA6,TGFB1	135 (11)
EOMES	transcription regulator	0.00392	CCK,CEMIP2,DUSP14,DUSP4,MICAL2,NXPH4
TRAF3IP2	enzyme	0.00392	CCL24,CDH3,CSF3,CXCL6,TGFB1,VCAM1	125 (12)
PLAU	peptidase	0.00416	ARG1,CDH2,PLAUR,SLC2A1,SLPI
EP300	transcription regulator	0.00417	CA2,CSF3,DUSP4,FRMD4B,HMGCR,IL18R1,ITGA6,NDRG1,OLR1,RCSD1,RPS6KA1,RUNX2,SDC1
PRKG1	kinase	0.00427	ACTA2,TGFB1,VCAM1	20 (4)
ATXN1	transcription regulator	0.00427	CD44,ETV4,VEGFA
INSIG2	other	0.00427	ELOVL6,HMGCR,SCD	3 (2)
Cyp2c70	enzyme	0.00427	ABCB1,HMGCR,TGFB1
IL13	cytokine	0.00438	ARG1,CASP6,CCL24,Clca3a1/Clca3a2,IL10,SLPI,TGFB1	74 (7)
NFE2L2	transcription regulator	0.00441	ALAS2,BNIP3,CELA1,CXCL6,GBE1,HMOX1,IL10,MGLL,NFE2L3,OGT,PRKCB,SCARB1,SLC38A1,SYT5,TGFB1,TPI1,VCAM1,VEGFA	77 (6)
HOXC8	transcription regulator	0.00447	ANKRD1,CDH11,KRT19,SPP1
BRCA1	transcription regulator	0.00447	ALDH1A3,AQP5,Hmga2,HMOX1
RC3H1	enzyme	0.00447	CCL24,CXCL6,SDC1,SPP1
IL1A	cytokine	0.00459	CA2,CD44,CSF3,CXCL6,IL10	8 (2)
OSM	cytokine	0.00459	ACTA2,ARG1,CCL24,IL10,VCAM1,VEGFA	40 (5)
YAP1	transcription regulator	0.00464	ACTA2,ANKRD1,ARG1,CCRL2,IL10,PDE3B,TGFB1,VCAM1	16 (2)
PIK3R1	kinase	0.00496	ACTA2,CD44,HMOX1,PIK3CB,SLC2A1,TGFB1	119 (10)
SH3TC2	other	0.00508	CYP51A1,DHCR24,HMGCR,SQLE
EED	transcription regulator	0.00508	GATA4,GATA6,Hmga2,RUNX2
TERC	other	0.00508	CLU,H19,HMGCR,TGFB1
Secretase gamma	complex	0.00525	HEY1,IL10,SLC2A1
PGF	growth factor	0.00525	EREG,FLT1,MAP4K4
ITGA9	other	0.00525	ACTA2,CXCL6,TGFB1
S1PR2	G-protein coupled receptor	0.00525	ACTA2,TGFB1,VCAM1
FKBP5	enzyme	0.00525	ARG1,SLC2A1,UCP2
TCR	complex	0.00531	CD44,COMMD3-BMI1,IL10,IL18R1,SLC2A1,SMAD3,SPP1	113 (11)
PRKAA2	kinase	0.00547	ACOT7,ACTA2,ARHGDIB,CA2,FGFR2,IL22RA1,NDRG2,SMAD3
p70 S6k	group	0.00563	RUNX2,SCD
Fgfr	group	0.00563	HEY1,LGR5
HOXA2	transcription regulator	0.00563	RUNX2,SOX9
BDKRB1	G-protein coupled receptor	0.00563	CXCL6,TGFB1	21 (3)
SHOX2	transcription regulator	0.00563	FGFR2,RUNX2
CD247	transmembrane receptor	0.00563	FCGR2A,IL10
MIR143-145a	group	0.00563	ACTA2,DES
ERK1/2	group	0.00575	Abcb1b,AKR1C3,CCK,RUNX2,SOX9,SPP1	37 (3)
NFKBIA	transcription regulator	0.00575	CD44,CSF3,HEY1,IL10,LGR5,VCAM1
Ige	complex	0.00576	CSF3,HDC,IL10,Mcpt1	8 (2)
IL5	cytokine	0.00584	BNIP3,EGLN3,FAM162A,NDRG1,SAP30,SLC2A1,SLC39A8,TGFB1,TPI1
KLF11	transcription regulator	0.00601	ACTA2,IL10,ITGA3,SMAD3,TGFB1,TIMP3,VEGFA
IKZF1	transcription regulator	0.00612	ALAS2,CSF3,IL10,IL18R1,NOTCH3,NR1H4,RAI14,SLPI,ZFPM1
NPM1	transcription regulator	0.00634	HOXA7,HOXA9,VEGFA
DLX3	transcription regulator	0.00634	ELF3,EREG,PGF
EGF	growth factor	0.00638	ACSL4,CLU,DES,FLT1,GATA6,Nes,RUNX2
FOXA2	transcription regulator	0.00643	ACTA2,CCL24,CYP26A1,H19,Hmga2,ITGA3,NR1H4,SCD,TGFB1,TNNI1
GDF11	growth factor	0.00648	RUNX2,SMAD1,SMAD3,SPP1
OLR1	transmembrane receptor	0.00648	IL10,SPP1,STRA6,TGFB1	36 (3)
MYC	transcription regulator	0.00664	CCNB1,CD44,COMMD3-BMI1,CSF1R,EZH2,GATA4,GATA6,LGR5,OLR1,SLC2A1,SLC2A3,SLC38A1,TNFRSF19,TPI1	69 (3)
DNMT3A	enzyme	0.00672	CASP6,CSF1R,IL18R1,PLA2G7,PRKCB,PTGS1,SPP1,TGFB1,TNNI1
YY1	transcription regulator	0.00685	ANKRD1,CCNB1,CENPA,CLU,CRYAB,CTNND2,DDIT4,Hmgb3,NIPSNAP1,RAD21,TGFBI,TNNI1
CSF1	cytokine	0.00718	ARG1,CCNB1,CSF1R,CXCL6,IL10,SPP1,TGFB1	61 (9)
SLC13A1	transporter	0.00718	AKR1C3,ELOVL6,GALE,HLA-DMB,SCD,SLC38A4,SPP1
STAT5a/b	group	0.00721	ARG1,CLU,F2RL2,PTGER3,TNNI1
SERPINE1	other	0.00721	Acot1,ACTA2,ANKRD1,FLT1,IL10
LGALS1	other	0.00727	ACTA2,IL10,SPP1,TGFB1	43 (5)
NOS3	enzyme	0.00727	AQP2,PDE5A,TGFB1,VCAM1	16 (3)
FHL2	transcription regulator	0.00727	ACTA2,ARG1,IL10,TGFB1
PTGER4	G-protein coupled receptor	0.00736	ACTA2,AQP2,CH25H,IGF2BP2,MXI1,OLR1,RUNX2,SAP30,SPP1
TIRAP	other	0.00756	CXCL6,IL10,VCAM1	79 (8)
MYT1	transcription regulator	0.00756	ARHGDIB,PRKG2,RIN1
CCNH	transcription regulator	0.00756	COMMD3-BMI1,GATA4,UCP2
BACH1	transcription regulator	0.00756	HMOX1,IL10,SPP1
DCN	other	0.00756	SDC1,SMAD3,TGFB1
SREBF2	transcription regulator	0.00756	ELOVL6,HMGCR,SCD
PAX7	transcription regulator	0.00761	CDH11,CDH2,CLDN3,F2RL1,NPNT,RNF128
KMT2A	transcription regulator	0.00761	HOXA7,HOXA9,HOXC8,HOXC9,MGLL,SMAD1
INSR	kinase	0.00781	ACSL4,ANKRD1,C1QA,CYP51A1,DES,H19,HMGCR,IL10,KLF10,OLR1,SCARB1,SCD,SLC2A1,SQLE,TNNI1,UCP2,VCAM1	62 (5)
MAPKAPK2	kinase	0.00784	ARG1,HDC,HSPB6,IL10,VCAM1	85 (8)
ABCA1	transporter	0.00784	CSF3,CYP51A1,HMGCR,SCARB1,SLC2A1
IKBKG	kinase	0.00787	CH25H,CLU,CXCL6,DUSP6,EREG,KLF5,SERPINB2,VEGFA	19 (3)
TET2	enzyme	0.00806	CHST11,CSF1R,CXCL6,GATA4,MTSS1,SPINT1,TGFA
GPD1	enzyme	0.00806	ELOVL6,GPD2,KRT23,MTHFD1L,NUDT7,PTK2B,RARRES1
NCSTN	peptidase	0.00812	CD14,CSF1R,FCGR2A,FCGR2B
STK40	kinase	0.00814	ABCB1,Abcb1b,ACTA2,C1QA,DES,DUSP6
ELP1	other	0.00831	FLT1,VEGFA
RGCC	other	0.00831	ACTA2,SCD
PDZK1	other	0.00831	SCARB1,SLC7A2
COX6A2	enzyme	0.00831	UCP2,VDAC1
FZD2	G-protein coupled receptor	0.00831	RUNX2,SPP1
Hrg	other	0.00831	ARG1,IL10
FZD6	G-protein coupled receptor	0.00831	RUNX2,SPP1	32 (2)
C3	peptidase	0.0085	C1QA,CSF3,IL10,UCP2,VEGFA
NR1H4	ligand-dependent nuclear receptor	0.00869	Abcb1b,ACTA2,ANKRD1,AQP2,NR1H4,SCARB1,SPP1,TGFB1	42 (4)
Map3k7	kinase	0.00869	BHLHE40,H19,IL10,SCD,SOX9,VCAM1	10 (2)
IL2	cytokine	0.00891	CD44,DUSP4,IL10,ITGA6,MYO1E,NDRG1,NT5E,PDE3B,RNF128,TNFRSF9
FDFT1	enzyme	0.00891	HMGCR,SCARB1,SQLE
IRF6	transcription regulator	0.00891	ARG1,IL10,SCARB1
SLC25A13	transporter	0.009	ELOVL6,GPD2,KRT23,MTHFD1L,NUDT7,PTK2B,RARRES1
Pkc(s)	group	0.00903	ACTA2,DES,HMOX1,KRT8
MAP3K14	kinase	0.00903	ACTA2,IL10,PDE3B,VCAM1
PTGS2	enzyme	0.00987	CSF3,FLT1,IL10,PTGS1,RUNX2,VEGFA	84 (8)
JUNB	transcription regulator	0.00994	IL10,Raet1d/Raet1e,RUNX2,SCD,TIMP3
HMOX1	enzyme	0.01	FLT1,HMOX1,IL10,VCAM1	84 (8)
PPARGC1B	transcription regulator	0.01	EGLN3,HMGCR,SCD,VEGFA
SPARC	other	0.01	AKR1C3,BHLHE40,CHAF1B,NDRG1,SOX9,SPRR1A,TGFB1
WWTR1	transcription regulator	0.0104	HMGCR,RUNX2,SPP1
MOG	other	0.0104	IL10,TGFB1,VCAM1
PRKCA	kinase	0.0104	CSF3,PRKCD,RUNX2
NFYA	transcription regulator	0.0104	CCNB1,COMMD3-BMI1,FGFR2
ARNT	transcription regulator	0.0105	BNIP3,IL10,SLC2A1,SLC2A3,TPI1,VEGFA
SMAD7	transcription regulator	0.011	ACTA2,KRT8,TGFA,TGFB1
AGER	transmembrane receptor	0.011	ARG1,FLT1,TGFB1,VEGFA
RIPK1	kinase	0.011	ARG1,IL10,SOX9,VEGFA
Klrk1	transmembrane receptor	0.011	HLX,IL10,IL18R1,SPP1
C5	cytokine	0.011	CSF3,FCGR2A,IL10,TGFB1
MAPK14	kinase	0.0111	CYP51A1,EREG,FLT1,HMGCR,IL10,RUNX2,SOX9
SCD	enzyme	0.0112	CXCL6,SLC2A1,SPP1,TNFRSF9,UCP2,VCAM1
PDCD10	other	0.0115	ACTA2,VEGFA
HNRNPR	other	0.0115	Cald1,Nes
GPRC5A	G-protein coupled receptor	0.0115	CD44,CSF3
TNFSF14	cytokine	0.0115	NT5E,TGFB1
ACLY	enzyme	0.0115	SCD,SDC1
MB	transporter	0.0115	HSPB2,VEGFA
SLC9A1	ion channel	0.0115	CA2,VCAM1
DBP	transcription regulator	0.0115	AQP2,CYP26A1
PON1	phosphatase	0.0115	HMOX1,SCARB1
Gm26313	other	0.0115	Cald1,Nes
Gcg	other	0.0115	ARG1,CTSC,RARRES1,SDC1,SLC7A2
NR1H3	ligand-dependent nuclear receptor	0.012	ARL4C,C1QA,CCNB1,CENPA,CSF3,CTSC,HMGCR,IL10,MIF,SCD,TNFRSF9
IFT88	other	0.012	CYP51A1,HMGCR,TIMP3
CEBPE	transcription regulator	0.012	CD14,IL10,SERPINB2
IL25	cytokine	0.012	CSF3,F11R,IL10
USP19	peptidase	0.012	BNIP3,CBLB,DDIT4
FGF2	growth factor	0.012	ACTA2,EREG,RUNX2
APOA1	transporter	0.012	HMGCR,SCARB1,TGFB1
TICAM1	other	0.012	CCRL2,CH25H,CXCL6,IL10,Nes,RHOB,SLC7A2,VCAM1
RHO	G-protein coupled receptor	0.0124	C1QA,CD44,CSF1R,NT5E,PLA2G7
POU4F1	transcription regulator	0.013	CALB2,ETV4,HOXC8,HOXC9,IRX3,NXPH4,PAPPA2
NFAT5	transcription regulator	0.0133	AQP2,CD44,FABP3,HLA-DMB,SLC7A2,VCAM1
STING1	other	0.0133	ARG1,CALB2,GJA4,HDC,IL10
S100A8	other	0.0138	HMOX1,IL10,VCAM1
NOG	growth factor	0.0138	RUNX2,SMAD1,SPP1
KEAP1	transcription regulator	0.0138	GBE1,IL10,VCAM1
Il3	cytokine	0.0143	CD14,CSF1R,CSF3,SOX9,SPP1
let-7a-5p (and other miRNAs w/seed GAGGUAG)	mature microRNA	0.0143	COL24A1,COL4A5,Hmga2,HMOX1,SCD
MED13	transcription regulator	0.0146	ELOVL6,GPD2,HMGCR,SCD
CPT1B	enzyme	0.0146	CA2,CBLB,EGLN3,FABP3,MAP2K1,MGLL,PDE3B,PIK3CB,PRKAB1,SCARB1,SCD
KRAS	enzyme	0.0149	CD44,ENO2,FCGR2A,FCGR2B,HLA-DMB,SCD,SLC2A1,SOX9,STRA6
IL1B	cytokine	0.0149	CSF3,CXCL6,DAB2,DDIT4,PLSCR1,SDC1,SOX9,VCAM1,VEGFA
CREBBP	transcription regulator	0.015	CA2,CD44,DUSP4,FRMD4B,IL10,IL18R1,ITGA6,NDRG1,PDE3B,RCSD1,RPS6KA1,RUNX2,SDC1
DOT1L	phosphatase	0.015	AQP5,HOXA9
HTR2B	G-protein coupled receptor	0.015	CDH2,TGFB1
APBA3	transporter	0.015	SLC2A1,VEGFA
MST1	growth factor	0.015	SOX4,SPP1
CBS/CBSL	enzyme	0.015	AQP2,SCARB1
DAG1	transmembrane receptor	0.015	SLC2A1,SNTA1
MIRLET7	group	0.015	ACTA2,COL4A5
XIAP	enzyme	0.015	CDH2,CSF3
GPC1	transmembrane receptor	0.015	PTK2B,VEGFA
TIMP1	cytokine	0.015	CD44,TIMP3
TLR4	transmembrane receptor	0.0153	CCRL2,CD14,CSF3,CXCL6,DAB2,FCGR2B,HDC,HMOX1,IL10,INHBA,SAP30,SCARB1,TGFB1,VCAM1
NOS2	enzyme	0.0155	AQP2,CD14,CTSC,H19,IL10,PLSCR1,PTGS1,TGFB1,VEGFA
MFSD2A	transporter	0.0157	ACSL4,CYP51A1,SCD
Tnfsf9	other	0.0157	IL10,TGFB1,VCAM1
GNL3	other	0.0157	GATA4,GATA6,KRT18
PI3K (complex)	complex	0.0158	CD44,CDH2,DDIT4,HMOX1,IL10,ITGA6
LIF	cytokine	0.0158	CSF1R,ELF3,EREG,HOXC9,KLF10,TSPAN7
FST	other	0.0159	FABP3,SMAD3,TNFRSF9,UCP2
LEPR	transmembrane receptor	0.016	ACTA2,GATA4,LGMN,MAP4K4,PRMT1,SCARB1,TGFB1,TIMP3,UCP2
HRAS	enzyme	0.0163	ANKRD1,ANXA8/ANXA8L1,ETV4,HOXC8,IRX3
RNA polymerase II	complex	0.0169	ARG1,CD14,CLDN3,HOXA7,HOXA9,MAP2K1,NR1H4,SPP1
MIR17HG	other	0.0172	ACTA2,CLIC1,CPE,LAMA5,MAP3K1,PITX1,SOX4
BMP10	growth factor	0.0175	ALDH1A3,FCGR2A,FGFR2,HEY1,SHMT1,SOX9
MPZ	other	0.0177	HMGCR,SOX4,SQLE
ZEB1	transcription regulator	0.0177	Abcb1b,COMMD3-BMI1,IL10
LCAT	enzyme	0.0177	CLU,HMGCR,SCARB1
Gm21596/Hmgb1	transcription regulator	0.0177	CXCL6,H19,IL10
MAPK1	kinase	0.018	CRYBG1,EGLN3,ENO3,GFOD1,IL10,NT5E,TNFRSF9
E2F1	transcription regulator	0.0183	BNIP3,CCNB1,DUSP4,FGFR2,HOXA9,OGT,Raet1d/Raet1e,UCP2
MET	kinase	0.0185	CDH2,DAB2,HDC,INHBA,PAPPA,SPP1
KLF2	transcription regulator	0.0187	AQP5,GATA4,NOTCH3,SOX9
cyclooxygenase	group	0.019	ARG1,IL10
Nfat (family)	group	0.019	PDE3B,RNF128
MSI2	other	0.019	CLDN3,SMAD3
PLCG1	enzyme	0.019	ENO2,SLC2A1
MMP14	peptidase	0.019	IL10,VEGFA
mir-140	microRNA	0.019	BNIP3,VEGFA
HIPK2	kinase	0.0197	ALAS2,GATA6,SLC25A37,VEGFA,ZFPM1
WNT3A	cytokine	0.0197	ACTA2,CDH2,IL10,STRA6,TGFB1,TNFRSF19,VEGFA
MAP3K8	kinase	0.0198	ARG1,COBLL1,CSF3,DUSP6,IL10,INHBA,PAXBP1,RCSD1
SFRP1	transmembrane receptor	0.0199	ELOVL6,RUNX2,SCD
FGFR2	kinase	0.0199	LGR5,RUNX2,SPP1
IFNB1	cytokine	0.0199	CDH2,CRYAB,CXCL6,Hmga2,HMGCR,IL10,NT5C3A,SERPINB2,SQLE
RNF2	transcription regulator	0.0203	COMMD3-BMI1,GATA4,GATA6,HOXC6
BSCL2	other	0.0209	AKR1C3,ANKRD1,MGLL,PTGS1,SLPI
MYF6	transcription regulator	0.0215	CCL24,IL10,INHBA,SPP1,TGFB1,VEGFA
CYP19A1	enzyme	0.0215	CD14,CD44,CLCF1,HLA-E,SCARB1,SOX9
SETD2	enzyme	0.0219	CDH2,FLT1,GJA4,RHOB
AKT1	kinase	0.0219	ACTA2,HMOX1,IL10,SLC2A1
CD300LF	other	0.0222	GPD2,SLC2A1,SLC2A3
NOS1	enzyme	0.0222	AQP2,PDE5A,SLC2A1
ACOX1	enzyme	0.0222	CYP26A1,IL1RAP,KRT23,KRT8,MGLL,PLSCR1,TM4SF4,UCP2
TSC1	other	0.0226	CRYAB,HMOX1,LGR5,MAP2K1,RNF128,SCD
Calcineurin protein(s)	complex	0.0234	CBLB,RNF128
SRC (family)	group	0.0234	IL10,VCAM1
SGPL1	enzyme	0.0234	ABCB1,Abcb1b
LAMTOR1	other	0.0234	SCD,SQLE
RSPO1	other	0.0234	CD44,LGR5
PDK2	kinase	0.0234	ARG1,IL10
FBN1	other	0.0234	INHBA,RUNX2
CXCR4	G-protein coupled receptor	0.0234	RUNX2,VEGFA
ACVRL1	kinase	0.0234	PLAUR,VEGFA
N4BP1	enzyme	0.0234	CSF3,CXCL6
FRS2	other	0.0234	CD44,ITGA6
EREG	growth factor	0.0234	PGF,TGFA
HOXA4	transcription regulator	0.0234	ACTA2,ANKRD1
HOXA5	transcription regulator	0.0234	RUNX2,TGFB1
LIPE	enzyme	0.0234	ANKRD1,CA2,ITGA6,NET1,RUNX2,SCARB1,SCD
HDAC1	transcription regulator	0.0239	CDT1,COMMD3-BMI1,IL10,LGR5,Nes,RUNX2,SOX9,TNFRSF19
Diap	group	0.0243	ACTA2
Srebp	group	0.0243	H19
TRIM72	enzyme	0.0243	ACTA2
Camk	complex	0.0243	CCK
TGFBR	group	0.0243	ACTA2
Ctla2a/Ctla2b	other	0.0243	TGFB1
USP20	peptidase	0.0243	VCAM1
PIEZO1	ion channel	0.0243	VCAM1
PCOLCE2	other	0.0243	SCARB1
KIF21A	other	0.0243	MAP1B
ASPSCR1	other	0.0243	AQP2
Adaptor protein 1	complex	0.0243	CD44
CLPX	enzyme	0.0243	ALAS2
MDC1	other	0.0243	CLU
Psg18 (includes others)	other	0.0243	IL10
LGR6	G-protein coupled receptor	0.0243	ACTA2
Gata6os	other	0.0243	GATA6
IL-2R	complex	0.0243	COMMD3-BMI1
PDGFD	growth factor	0.0243	VEGFA
NECTIN3	other	0.0243	Pvr
DGKD	kinase	0.0243	CCNB1
SYTL4	transporter	0.0243	STX1A
FGF6	growth factor	0.0243	CSF3
YWHAQ	other	0.0243	AQP2
MAT2B	enzyme	0.0243	HMOX1
RAB27A	enzyme	0.0243	CD44
SURF4	other	0.0243	SCD
FGF3	growth factor	0.0243	CSF3
GFUS	enzyme	0.0243	ACTA2
STIM2	transporter	0.0243	IL10
SYNJ1	phosphatase	0.0243	SLC2A1
mir-488	microRNA	0.0243	MAP2K1
miR-483-5p (miRNAs w/seed AGACGGG)	mature microRNA	0.0243	ALDH1A3
miR-133a-3p (and other miRNAs w/seed UUGGUCC)	mature microRNA	0.0243	MALAT1
miR-320b (and other miRNAs w/seed AAAGCUG)	mature microRNA	0.0243	HSPB6
miR-138-5p (miRNAs w/seed GCUGGUG)	mature microRNA	0.0243	TGFB1
SOX18	transcription regulator	0.0243	VCAM1
LTBP1	other	0.0243	TGFB1
ANKH	transporter	0.0243	SPP1
Clec4b2	other	0.0243	IL10
PISD	enzyme	0.0243	PCYT2
MYT1L	transcription regulator	0.0243	RBFOX1
OMP	other	0.0243	CCK
MAT2A	enzyme	0.0243	HMOX1
PLEKHA1	other	0.0243	SLC2A1
AQP3	transporter	0.0243	AQP2
BARX2	transcription regulator	0.0243	ACTA2
KRT18	other	0.0243	KRT7
PDPN	other	0.0243	CD44
PLEKHA2	other	0.0243	SLC2A1
CDC20	other	0.0243	CCNB1
FOXL1	transcription regulator	0.0243	SDC1
FGF5	growth factor	0.0243	CSF3
RXFP1	G-protein coupled receptor	0.0243	ACTA2
OPN4	G-protein coupled receptor	0.0243	VEGFA
LIN7B	other	0.0243	LIN7C
RPS6KA1	kinase	0.0243	IL10
SLC9A3R2	transporter	0.0243	SCARB1
ADAM9	peptidase	0.0243	TGFB1
Hmgn2 (includes others)	other	0.0243	SOX9
LIN7A	other	0.0243	LIN7C
PDGFC	growth factor	0.0243	VEGFA
ZYX	other	0.0243	Cald1
MKNK1	kinase	0.0244	ACOT7,CELF4,CLCF1,CLU,COL4A6,F11R,MALAT1,MAP1B,NREP
STK11	kinase	0.0244	AHCY,CSF3,CXCL6,FGFR2,MRI1,NT5E,SPP1,TPI1,VEGFA
FOXA3	transcription regulator	0.0246	COX4I2,Ear2 (includes others),TNFRSF9
PRKCQ	kinase	0.0246	CD44,IL10,PRKCB
FAS	transmembrane receptor	0.0249	CD44,MIF,RUNX2,SPP1,TGFB1
RET	kinase	0.0253	CRYAB,DES,IL10,TNNI1
IRS1	enzyme	0.0254	GJB3,HMGCR,HMOX1,SPP1,TGFBI,TNNI1,UCP2
LEF1	transcription regulator	0.026	ARHGEF12,CPE,ENO2,Prg4,RUNX2,SH3BGRL2
PPIF	enzyme	0.026	CCRL2,CXCL6,GJB3,HEY1,HOXC10,HOXC9
Hbb-b1	transporter	0.026	C1QA,CALCB,CD44,EGLN3,UCP2,VCAM1
DIO3	enzyme	0.0261	Abcb1b,ADCYAP1R1,CDH3,GATA4,INHBA,Nrgn,SERPINB2,SYCE2,VCAM1
NCOA2	transcription regulator	0.0265	ALAS2,CYP51A1,ELOVL6,GBE1,GPD2,HMGCR,TPI1
MYOCD	transcription regulator	0.0272	ACTA2,Cald1,DES
NCOA3	transcription regulator	0.0272	CCNB1,FGFR2,SLC2A1
LTB4R	G-protein coupled receptor	0.0272	FLT1,IL10,VEGFA
CBFB	transcription regulator	0.0278	ARL4C,HEY1,LGMN,PDE3B,RUNX2
ETS1	transcription regulator	0.0278	FCGR2A,FLT1,IL10,RUNX2,SPP1
PRC2	complex	0.0281	GATA6,Nes
CLEC1B	transmembrane receptor	0.0281	IL10,SPP1
TEAD1	transcription regulator	0.0281	ACTA2,DES
LECT2	other	0.0281	CSF3,IL10
SALL4	transcription regulator	0.0281	COMMD3-BMI1,Hmga2
TSLP	cytokine	0.0281	SLPI,TGFB1
HOXA11	transcription regulator	0.0281	RUNX2,SPP1
SMAD1	transcription regulator	0.0281	SOX9,VEGFA
HIPK1	kinase	0.0281	GATA6,VEGFA
RMRP	other	0.0281	RUNX2,SOX9
STIM1	ion channel	0.0281	HMOX1,IL10
IFRD1	other	0.0281	DES,SPP1
GNA11	enzyme	0.0281	AQP5,PRKG2
ELK1	transcription regulator	0.0281	RUNX2,SLC2A1
MYZAP	other	0.0281	CDH2,DES
Ncoa6	transcription regulator	0.0281	SCD,TGFA
ID2	transcription regulator	0.0282	CCNB1,CD44,DUSP4,IL10,PTPN5,SDC1,SOX4,SOX9,TNFRSF19,VCAM1
TGFBR1	kinase	0.0294	ACTA2,BHLHE40,C1QA,HEY1,PRKCB
HOXA10	transcription regulator	0.0298	FLT1,HMGCR,KLF10,NDRG2,PTGER3,SCD
Fcer1	complex	0.0299	FCGR2B,IL10,TNFRSF9
CASP1	peptidase	0.0299	ACTA2,CSF3,SCD
PDCD1	transmembrane receptor	0.0299	IL10,SCARB1,TGFB1
PTGS1	enzyme	0.0299	ARG1,PTGS1,TNFRSF9
TRPV4	ion channel	0.0299	CXCL6,HMOX1,VCAM1
SNAI1	transcription regulator	0.0299	ANKRD1,CDH2,CLDN3
mir-21	microRNA	0.0307	ACTA2,FCGR2A,HNRNPK,SLC25A37,SLPI,TGFB1,TIMP3,TNFRSF9
DIO2	enzyme	0.0307	ADGRF4,DDIT4,INHBA,SERINC2,SERPINB2,SMIM3,SYCE2,VSIG8
IL11RA	transmembrane receptor	0.0311	ACTA2,KLF5,TGFB1,VEGFA
PPARD	ligand-dependent nuclear receptor	0.0315	ACTA2,ARG1,C1QA,GPD2,IL10,Mcpt1,RUNX2,SCD,SERINC2
Tgf beta	group	0.0328	CSF3,IL10,TGFBI
ADAM17	peptidase	0.0328	CSF3,RHBDF2,SCARB1
CHADL	other	0.0328	CRYAB,SOX9,VCAM1
STEAP3	transporter	0.0331	CD44,GCNT2,NEDD9,VEGFA
SLC7A2	transporter	0.0332	ARG1,CXCL6
MFN2	enzyme	0.0332	ACTA2,BNIP3
DNAJC3	other	0.0332	CALB2,Nrgn
PFKFB3	kinase	0.0332	TGFB1,VCAM1
MBTPS1	peptidase	0.0332	HMGCR,SCD
mir-127	microRNA	0.0332	ARG1,IL10
GSN	other	0.0332	ACTA2,TGFB1
TNFRSF25	transmembrane receptor	0.0332	CSF3,IL10
PRDM8	transcription regulator	0.0332	CALB2,CDH11
PTGIS	enzyme	0.0332	CXCL6,VEGFA
ITGB6	other	0.0332	Mcpt1,TGFB1
VLDLR	transporter	0.0332	ACTA2,SLC2A1
PCSK2	peptidase	0.0332	CCK,PNOC
SMPD1	enzyme	0.0332	ACTA2,TGFB1
LAMA2	other	0.0332	ACTA2,DES
ZIC3	transcription regulator	0.0332	GATA4,GATA6
ADAM12	peptidase	0.0343	CCL24,COL4A5,LAMA5,OLR1,TGFBI
FOXP3	transcription regulator	0.0346	DUSP4,DUSP6,EZH2,IL10,NT5E,PDE3B,SLC2A3
Creb	group	0.035	CD14,ITGA10,MALAT1,PDE3B,PPFIBP1,RBFOX1,SERPINB2,SOX4
IL18	cytokine	0.0353	CD44,IL10,IL18R1,VEGFA
TET1	enzyme	0.0358	GATA4,HOXA9,KRT8
MALT1	peptidase	0.0358	CD44,IL10,NT5E
FECH	enzyme	0.0358	Abcb1b,CYP51A1,HMOX1
MIF	cytokine	0.036	ACTA2,ARG1,CD44,IL10,TGFB1
UCP1	transporter	0.0362	ANKRD1,CLCN3,MTHFD1L,SHMT1,SMOX,STAP2,UCP2,XPR1
HSF1	transcription regulator	0.0369	CRYAB,HSPB2,INHBA,SCD,SEMA3A,VCAM1
SOX9	transcription regulator	0.0375	COMMD3-BMI1,RUNX2,SOX4,SOX9
IL6	cytokine	0.0377	ARG1,CCL24,CLDN2,CLU,CXCL6,IL10,TGFB1,VCAM1,VEGFA
ADAM10	peptidase	0.0385	CDH2,CRYAB,INHBA,PPP1R13L,SOX9,TGFB1,TRIM9
TRPS1	transcription regulator	0.0386	PHOSPHO1,RUNX2
AGTR2	G-protein coupled receptor	0.0386	Cald1,DES
STK3	kinase	0.0386	SOX4,SPP1
P2RY2	G-protein coupled receptor	0.0386	AQP2,VCAM1
MAFK	transcription regulator	0.0386	EGLN3,HMOX1
B4GALNT1	enzyme	0.0386	C1QA,VEGFA
TOR1A	enzyme	0.0386	CALB2,Nrgn
KDM5B	transcription regulator	0.0386	FGFR2,TGFB1
KRT8	other	0.0386	KRT18,KRT19
MYH9	enzyme	0.0386	HOXA9,VEGFA
mir-30	microRNA	0.0386	RUNX2,SMAD1
SLC22A5	transporter	0.0389	SMAD1,TGFB1,TGFBI
CCND1	transcription regulator	0.0398	CD44,EREG,SOX4,SPP1
CITED2	transcription regulator	0.0403	ARG1,COMMD3-BMI1,EGLN3,FCGR2B,FLT1,GATA6,RBBP8,SERPINB2,STX3,VEGFA
RETNLB	other	0.0416	ACTA2,HEY1,SMAD1,TGFB1,TINAGL1
HDAC2	transcription regulator	0.0416	CDT1,COMMD3-BMI1,LGR5,SOX9,TNFRSF19
KL	enzyme	0.0422	ACTA2,RUNX2,TGFB1
ATG5	other	0.0422	ARG1,IL10,SCARB1
TRAF6	enzyme	0.0422	CSF3,IL10,TGFB1
HNF1B	transcription regulator	0.0422	GATA6,NR1H4,TM4SF4
EIF4EBP2	translation regulator	0.0422	ARG1,IL10,SERPINB2
POU2F1	transcription regulator	0.0422	CSF1R,DDIT4,FRRS1,TIMP3
C5AR1	G-protein coupled receptor	0.0422	CSF3,FCGR2A,FCGR2B,IL10
ADORA2A	G-protein coupled receptor	0.0433	CSF1R,HMOX1,HNRNPK,IL10,TGFB1,VEGFA
GATA3	transcription regulator	0.0433	ELOVL6,IL10,PTGS1,SLPI,TNFRSF9,ZFPM1
NR1I2	ligand-dependent nuclear receptor	0.0435	ABCB1,Abcb1b,IL10,NR1H4,SCARB1
GON4L	transcription regulator	0.0444	CCNB1,RAD21
Fc gamma receptor	group	0.0444	IL10,TGFB1
ELOVL5	enzyme	0.0444	ELOVL6,SCD
IL12 (family)	group	0.0444	CD44,IL10
WNT1	cytokine	0.0444	ETV4,KLF5
PRF1	transporter	0.0444	CD44,IL10
NOTCH3	transcription regulator	0.0444	HEY1,VEGFA
SLC2A1	transporter	0.0444	HMOX1,SLC2A1
COL6A1	other	0.0444	ENO3,TPI1
FABP5	transporter	0.0444	FABP3,VEGFA
RAPGEF3	other	0.0444	SPP1,TGFB1
Ccl2	cytokine	0.0447	CD14,IL10,SPP1,VCAM1
BACH2	transcription regulator	0.0447	EGLN3,HMOX1,IL10,PDE3B
BDNF	growth factor	0.045	BHLHE40,DUSP6,ELOVL6,KLF10,SH3BGRL2,ZFPM1
HTT	transcription regulator	0.045	CA12,CRYAB,PRKCB,PTPN5,SPP1,TGFBI,TIMP3,TPI1
CDKN1A	kinase	0.0455	ACTA2,CCNB1,CD44,CSF3,KRT18
EIF4EBP1	translation regulator	0.0456	ARG1,IL10,SERPINB2
MERTK	kinase	0.0456	HDC,IL10,INHBA
IRS2	enzyme	0.0456	HMGCR,HMOX1,SLC2A1
PTCH1	transmembrane receptor	0.0456	GATA6,KLF5,SOX9
PTHLH	other	0.0456	COMMD3-BMI1,RUNX2,SOX9
RXRA	ligand-dependent nuclear receptor	0.0467	AHCY,C1QA,CCNB1,CD109,IL10,STRA6
IFN alpha/beta	group	0.0472	CCL24,CCRL2,IL10,SLPI
RGS10	enzyme	0.0472	ARG1,CXCL6,IL10,TGFB1
ARHGEF12	other	0.0481	ACTA2
VAV	group	0.0481	IL10
atypical protein kinase C	group	0.0481	IL10
Rbx1	enzyme	0.0481	CCNB1
CNMD	other	0.0481	VEGFA
IP6K1	kinase	0.0481	ISYNA1
LDLRAP1	transporter	0.0481	HMGCR
PAF1	other	0.0481	HOXA9
PUM1	other	0.0481	GATA6
HMG20A	transcription regulator	0.0481	CXADR
LEO1	other	0.0481	HOXA9
TAFA4	other	0.0481	IL10
PDZK1IP1	other	0.0481	SCARB1
AW112010	other	0.0481	IL10
Snhg7	other	0.0481	ACTA2
PHOSPHO1	enzyme	0.0481	SHMT1
FFAR1	G-protein coupled receptor	0.0481	SLC2A1
ROR1	kinase	0.0481	MAP1B
ACAT1	enzyme	0.0481	HMGCR
ACTC1	enzyme	0.0481	ACTA2
ATP1A1	transporter	0.0481	HMGCR
MOAP1	other	0.0481	HMOX1
RRM1	enzyme	0.0481	DES
CD53	other	0.0481	ITGA3
PURB	transcription regulator	0.0481	ACTA2
PTBP1	enzyme	0.0481	Hmga2
MLIP	transcription regulator	0.0481	SLC2A1
KLHL40	other	0.0481	BNIP3
UBE2K	transcription regulator	0.0481	ACTA2
ELP3	enzyme	0.0481	SOX9
miR-101-3p (and other miRNAs w/seed ACAGUAC)	mature microRNA	0.0481	EZH2
mir-132	microRNA	0.0481	SOX4
mir-3473	microRNA	0.0481	IL10
RAB1A	enzyme	0.0481	PRKCD
DKK2	other	0.0481	SPP1
DNM1L	enzyme	0.0481	CCNB1
PUM2	other	0.0481	GATA6
PFN1	other	0.0481	VCAM1
CRYAA/CRYAA2	other	0.0481	CASP6
PLAGL2	transcription regulator	0.0481	BNIP3
ALPL	phosphatase	0.0481	SPP1
TERF2	transcription regulator	0.0481	MIF
IPO9	other	0.0481	PTK2B
DVL2	other	0.0481	PLXNA2
Gk	kinase	0.0481	SCD
LAMB2	enzyme	0.0481	LAMA5
PCBP1	translation regulator	0.0481	INHBA
CIDEC	other	0.0492	COX4I2,SCD,SDC1
NFIB	transcription regulator	0.0492	CDK18,KRT8,NT5E
RARG	ligand-dependent nuclear receptor	0.0499	CYP26A1,GJB4,SLC17A9,STRA6

## Sheet: 6. C2 upstream regulators
© 2000-2022 QIAGEN. All rights reserved.
Upstream Regulator	Molecule Type	p-value of overlap	Target Molecules in Dataset	Mechanistic Network
IFNG	cytokine	4.06e-19	ALDH1L1,B2M,BCL3,BMP6,C2,C3,C4A/C4B,CALHM6,CCL11,Ccl7,CCND2,CCNO,CEBPA,CMPK2,CSF1,CTSB,CTSH,CTSK,CTSV,CXCL10,CXCL12,CXCL2,DAPK1,EDN1,GADD45B,GLUL,GNG7,HLA-A,HTRA1,ICAM1,IFI16,IFI35,IFIT3,IGF1,IL17D,ISG15,LAMB2,Ly6a (includes others),LY6E,MMP3,Ms4a4c (includes others),MYC,NCALD,NTRK2,OAS3,P2RY14,PHF11,Pou3f1,PPARG,PTGES,PTN,PTX3,S1PR3,SAMHD1,SEMA3C,SEMA4A,SERPINB9,SLC29A1,SLFN5,SOCS1,SOCS3,SYNM,TA…	106 (14)
ADAM12	peptidase	9.52e-16	ADAMTS15,AEBP1,Ccl7,COL4A2,CX3CL1,DCN,DPT,FBLN7,FBN1,GAS6,GDF15,IGFBP5,IGFBP6,LOXL4,LUM,MFAP5,MMP3,OGN,PARM1,PPARG,PRSS2,SFRP2,SVEP1
CCR2	G-protein coupled receptor	1.13e-12	AEBP1,CCL11,Ccl7,COL14A1,COL4A2,CSF1,CX3CL1,CXCL10,CXCL12,CXCL2,DCN,DPT,FBLN2,FBN1,IGF1,ITIH3,LAMB2,LUM,OGN,PCOLCE,PRELP,TIMP2,TSLP	39 (4)
IKBKB	kinase	1.75e-10	AEBP1,C3,CCL11,CSF1,CTSB,CTSF,CTSK,CX3CL1,CXCL10,CXCL12,CXCL2,DCN,Gstt1,HLA-A,ICAM1,IFI16,IGFBP6,IGFBP7,ISG15,MYC,NID1,OGN,PTX3,SEMA3C,SOCS3,TGFBR2,TIMP2,TSLP	104 (9)
Alpha catenin	group	1.9e-10	ADAM33,ADAMTS1,ADAMTS2,ADAMTS4,BCL3,C1QTNF2,CTSB,CTSV,CXCL10,CXCL12,CXCL2,ENG,IGF1,IGFBP4,IGFBP6,IGFBP7,IL6ST,LAMA2,LUM,PTX3,SOCS3
IKBKG	kinase	6.95e-10	AEBP1,C3,CSF1,CTSB,CTSF,CX3CL1,CXCL12,CXCL2,DCN,Gstt1,HLA-A,ICAM1,IFI16,IGFBP6,ISG15,NID1,OGN,PPARG,PTX3,SEMA3C,SOCS3	92 (10)
APOE	transporter	3.89e-09	APOD,APOE,C2,CCND2,CSF1,CSF2RB,CTSB,CTSK,CTSV,EDN1,ENG,GPX3,HSD11B1,ICAM1,IGF1,IGFBP6,LIMS2,LTBP1,LTBP2,LTC4S,MMP3,MYC,MYLIP,NR1H3,PLPP3,PPARG,PPP1R15A,PTX3,SOCS3,TNFSF14	129 (14)
CHUK	kinase	7.05e-09	AEBP1,C3,CSF1,CTSB,CTSF,CX3CL1,CXCL10,CXCL12,CXCL2,DCN,Gstt1,HLA-A,IFI16,IGFBP6,ISG15,NID1,OGN,PTX3,SEMA3C,SOCS3	70 (8)
NRAS	enzyme	2.14e-08	AKAP12,B2M,Crip2,CX3CL1,FBLN2,FHL1,HLA-A,HTRA1,IFI16,IFI35,ISG15,LBP,LIMK1,MEST,NSG1,PLTP,PTX3,RBM38
IL10RA	transmembrane receptor	2.52e-08	ADH1C,C3,CALHM6,CD34,COL14A1,DCN,DPEP1,DPT,EDN1,EFEMP1,FBN1,FHL1,GAS6,GSTM5,HLA-A,IFI16,LRG1,LTC4S,LUM,Ly6a (includes others),NR1H3,OGN,PCOLCE,PMP22,SAMHD1,SECTM1,SELENBP1,SERPINB9,SLCO2B1,TAC1,TAP2,THBS4
STAT5B	transcription regulator	4.83e-08	AHNAK,APOE,AR,BAIAP2,CCND2,CD248,Cdkn1c,CITED2,DAPK1,EBF1,G0S2,GADD45B,GIMAP6,GLUL,GSTM5,Gstt3,HLA-A,Ifitm1,IGF1,IL11RA,KSR1,LMO2,Ly6a (includes others),LY6E,MCL1,METTL7A,MZB1,NUCB2,PLTP,RAB30,SCARA5
SIRT1	transcription regulator	6.22e-08	AGT,CCND2,CMPK2,CPA1,DBP,EPAS1,FGF7,FLT3LG,GSTM4,GSTM5,HELZ2,HLA-A,IFIT3,IGF1,JCHAIN,KIF1A,LAMA2,LAMB1,LRCH1,LTBP2,LY6E,MYC,NTRK2,OAS2,P3H3,SLC29A1,SLC36A2,THBD,TIMP2,VEGFD,ZNF296
IFNAR1	transmembrane receptor	7.16e-08	B2M,CMPK2,CSF1,CXCL10,CXCL2,HLA-A,IFI16,IFIT3,IFNGR1,ISG15,Ly6a (includes others),Ms4a4c (includes others),MYC,OAS2,OAS3,SOCS1,SOCS3,Sp100,TAPBPL	112 (12)
KDM1A	enzyme	1.18e-07	ADCY5,AGT,BCL3,Bst2,C3,C4A/C4B,CCND2,CXCL10,ENDOU,GLT8D2,HLA-A,HSD11B1,IFI16,IFIT3,IGFBP4,IL27RA,IRAK3,ISG15,PHF11,PTX3,STEAP3
IRF7	transcription regulator	2.07e-07	CALHM6,CMPK2,CXCL10,HELZ2,IFI16,IFIT3,ISG15,Ly6a (includes others),Ms4a4c (includes others),OAS2,OAS3,PHF11,TDRD7,TPST1	59 (8)
TREX1	enzyme	2.16e-07	CXCL10,IFI16,Ifi27l2a/Ifi27l2b,IFIT3,ISG15,Ly6a (includes others),OAS2,OAS3
STAT3	transcription regulator	2.27e-07	BATF,BCL3,CALHM6,CCND2,Cdkn1c,CDON,CMPK2,CTSK,CXCL10,CXCL2,DIO3,DPP4,FGF23,HLA-A,ICAM1,IFI16,IFI35,IFIT3,IGFBP5,IL6ST,ISG15,MCL1,MMP3,MYC,NDN,OAS2,SLFN5,SOCS1,SOCS3	125 (14)
PPARGC1A	transcription regulator	2.42e-07	ADAMTS2,AGT,ALAS1,ANG,APOD,C2,Ccl7,CXCL10,DCN,DPT,EDN1,EPAS1,FBLN2,GADD45B,GDF15,IGFBP6,LAMA2,LUM,MFAP5,NR1H3,OGN,PTN,SEMA3C,SLC25A25,SOCS1,SOCS3,TIMP2,VEGFD
SAMSN1	other	3.9e-07	BATF,Ccl7,CCND2,CITED2,CMPK2,CXCL10,CXCL2,EDN1,HELZ2,IFIT3,ISG15,PLA1A,SLCO3A1,SOCS1,SOCS3	88 (6)
IRF3	transcription regulator	4.76e-07	Bst2,CALHM6,CMPK2,CXCL10,HELZ2,ICAM1,IFI16,Ifi27l2a/Ifi27l2b,IFIT3,ISG15,Ms4a4c (includes others),OAS2,OAS3,PHF11,TDRD7,TPST1,TSLP	79 (11)
MYD88	other	6.83e-07	AGTR1,BATF,BCL3,CMPK2,CTSK,CXCL10,CXCL2,GDF15,HLA-A,HP,ICAM1,IGF1,IGFBP5,IRAK3,ISG15,LPAR1,Ms4a4c (includes others),MYC,PTGES,SAMHD1,SLCO3A1,SOCS1,SOCS3,TNFSF13B	108 (11)
Ifnar	group	7.42e-07	B2M,Bst2,C3,Ccl7,CXCL10,HLA-A,IFI16,IFI35,IFIT3,IFNGR1,ISG15,OAS2,Sp100,TAP2,UNC93B1	113 (11)
TBK1	kinase	8.71e-07	CMPK2,CXCL10,CXCL2,EDN1,ICAM1,IFI16,Ifi27l2a/Ifi27l2b,IFIT3,ISG15,OAS2,OAS3,PLA1A,SLCO3A1,SLFN5	83 (13)
DNASE2	enzyme	1.08e-06	ACKR4,CXCL10,CXCL2,IFIT3,ISG15,Ly6a (includes others),Ms4a4c (includes others),OAS3,Sp100
CITED2	transcription regulator	1.17e-06	ADM,ARHGEF3,B2M,C3,CALHM6,CMPK2,CXCL10,CXCL2,GADD45B,HLA-A,ICAM1,IFI16,IFI35,IFIT3,ISG15,LRCH1,Ms4a4c (includes others),OAS3,P2RY14,PHF11,Pou3f1,SECTM1,SEMA3C,VEGFD	74 (9)
TRIM24	transcription regulator	1.83e-06	Bst2,CALHM6,CMPK2,CXCL10,FBN1,GLUL,Ifi27l2a/Ifi27l2b,IFI35,IFIT3,IFNGR1,ISG15,Ly6a (includes others),Ms4a4c (includes others),PHF11,SAMHD1,SOCS1	74 (9)
G protein alphai	group	2.13e-06	ADAMTS1,Bst2,C1R,C1S,C4A/C4B,CMKLR1,CXCL10,HLA-A,IFIT3,ISG15,SERPING1,SOCS3
ID3	transcription regulator	2.57e-06	ADM,BATF,BCL3,CCL11,CCND2,CDK20,Cdkn1c,CSF1,CSF2RB,FLT3LG,GADD45B,ICAM1,IFNGR1,IGFBP4,LMO2,MYC,SOCS3,SOX13,TGFBR3,TNFSF14
POU2F1	transcription regulator	2.58e-06	GAS6,GPX3,GSTK1,GSTM4,GSTM5,Gstt1,ICAM1,LY6E,PTGES,SELENOP,SERPING1
IL1B	cytokine	2.74e-06	ADAMTS1,B2M,C3,CSF1,CSF2RB,CXCL2,EDN1,FGF18,FGF7,HAS1,HP,ICAM1,IFNGR1,IGF1,LBP,MMP3,PTGES,SLC25A25,SOCS3	88 (12)
IFNB1	cytokine	3.04e-06	CMPK2,CX3CL1,CXCL10,CXCL2,FBLN2,FBN1,IFI16,Ifi27l2a/Ifi27l2b,IFIT3,Ifitm1,IFNGR1,ISG15,LAMB1,MYC,OAS2,OGN,RNASE4,SOCS1,SPRY2	77 (10)
Interferon alpha	group	4.51e-06	CXCL10,IFI16,IFIT3,ISG15,OAS2,PHF11,SLFN5,SOCS1,TNFSF13B	66 (9)
IL4	cytokine	4.79e-06	AGPAT4,AHNAK,ALAS1,APOE,BATF,BCL3,CCL11,Ccl7,CCND2,CELF2,CITED2,Cmah,CSF1,CTSK,CXCL10,CYB5A,EPAS1,GADD45B,GLIPR2,GSTT2/GSTT2B,HP,HSD11B1,ICAM1,IFIT3,IGF1,IL27RA,ISG15,JCHAIN,LRP1,Ly6a (includes others),MYC,PMP22,PPARG,RRAD,SEMA4A,SLC29A1,SOCS1,SOCS3,TYRO3,VTI1A	117 (10)
ZMPSTE24	peptidase	5.55e-06	Cmah,CTSV,CXCL2,GADD45B,ICAM1,IGF1,IGFBP5,SIRPA,SOCS1,SOCS3	59 (6)
STAT1	transcription regulator	5.58e-06	ACE,C3,CALHM6,CMPK2,CXCL10,CXCL2,HTRA1,ICAM1,IFI16,IFIT3,IGF1,ISG15,Ly6a (includes others),MMP3,MYC,NR1H3,RXRA,SAMHD1,SLFN5,SOCS1,SOCS3,TAPBPL,THBS4	97 (10)
PPIF	enzyme	7.03e-06	ACKR4,BMP6,Ccl7,CITED2,CMKLR1,CX3CL1,CXCL10,CXCL12,CXCL2,GSC,LRRC8D,NDN,PTN,SPON2
HTT	transcription regulator	8.85e-06	ADAMTS2,ADAMTS4,BAIAP2,COL4A2,CX3CL1,DBP,DCN,DIO2,EPB41L3,FXYD6,GPX3,GSC,HPCA,Pou3f1,PPARG,PRELP,RASGRP2,RGS4
BMP10	growth factor	9.12e-06	AASS,AHSG,CCL11,Cdkn1c,CFI,CMPK2,HAS1,HLA-A,ID2,IGFBP7,LTBP2,MMP3,PTN	48 (3)
HOXA10	transcription regulator	9.13e-06	ADM,APOE,Cdkn1c,CTSV,DBP,GAS6,Gstt1,LAMA2,MICOS10-NBL1/NBL1,RNASE4,SFRP4,TGFBR3,THBD,TNXB
TP53	transcription regulator	1.01e-05	ACE,AGTR1,AMOTL2,ANTXR1,ANXA3,APOE,C2,CCND2,CEBPA,COL14A1,COL4A2,Crip2,CSF1,CTSB,CXCL10,CXCL12,CXCL2,CYB5A,DAPK1,DPEP1,DPP4,DUSP2,EPAS1,FBLN2,FGF7,FHL1,FMO1,GADD45B,GAS6,GDF15,GLUL,GPR27,GPX3,GSN,GSTM5,ID2,IFI16,IFI35,IGF1,IGFBP4,IGFBP5,IL27RA,ISG15,KCNMA1,LAMB2,LIMK1,LTBP1,MAN2A1,MMP3,MYC,ORAI2,P2RY14,PPARG,PTN,RAMP2,RAP2A,RNASE4,RRAD,SERPINB9,SFRP2,SQOR,TGFBR2,THBS4,TIMP2,TOB1,VASN	160 (15)
Ccl2	cytokine	1.03e-05	CCL11,Ccl7,CSF1,CTSB,CTSK,CTSV,CXCL10,CXCL2,IGF1,PPARG	137 (15)
VDR	transcription regulator	1.12e-05	ACE,AGT,AGTR1,ARHGEF3,CCND2,COL4A2,CSF1,CXCL10,EDN1,FGF23,ICAM1,IGFBP5,ISG15,PDLIM2,PPARG,SOCS1,SOCS3,THBD,TMEM100,TSLP	59 (5)
NCOR1	transcription regulator	1.18e-05	BCL3,CEBPA,CXCL10,IFIT3,ISG15,OAS2,OAS3,PPARG,TSLP
TLR3	transmembrane receptor	1.72e-05	ADAMTS4,Ccl7,CMPK2,CTSK,CXCL10,CXCL2,EDN1,FLT3LG,GADD45B,ICAM1,IFI16,IFIT3,ISG15,PTGES,SOCS1,SOCS3,TSLP	111 (12)
TICAM1	other	1.73e-05	AGTR1,BCL3,CMPK2,CXCL10,CXCL2,GDF15,ICAM1,IFI16,IFIT3,ISG15,LPAR1,Ms4a4c (includes others),SAMHD1,SOCS1,SOCS3	80 (12)
TLR4	transmembrane receptor	1.88e-05	BATF,Ccl7,CCND2,CITED2,CMPK2,CTSK,CXCL10,CXCL2,DUSP2,EDN1,FLT3LG,HELZ2,ICAM1,IFI16,IFIT3,ISG15,MCOLN2,PLA1A,PPARG,PTGES,RXRA,SLCO3A1,SOCS1,SOCS3,TSLP	112 (11)
STAT5A	transcription regulator	2.09e-05	APOE,AR,CCND2,CEBPA,ID2,Ifitm1,IGF1,IL6ST,KSR1,MCL1,MYC,NR1H3,PPARG,SOCS1,SOCS3,SYTL2,TGFBR2	76 (6)
TNF	cytokine	2.53e-05	AOC3,APOE,B2M,C3,C4A/C4B,CCL11,Ccl7,CD34,CEBPA,CSF1,CTSK,CX3CL1,CXCL10,CXCL2,CYTH3,DCN,FMO1,ICAM1,ISG15,MMP3,PPARG,PRKCA,PTGES,SOCS3,TIMP2,TNFSF14	121 (13)
NCOA2	transcription regulator	2.66e-05	C1R,C3,CEBPA,CXCL10,GPX3,GSTM5,HLA-A,HSD11B1,Ifitm1,ISG15,NR1H3,OAS3,PLTP,PPARG,TMEM100	111 (12)
ACKR2	G-protein coupled receptor	2.75e-05	CCL11,CXCL10,IFI16,Ifi27l2a/Ifi27l2b,IFIT3,Ifitm1,ISG15,OAS2,OAS3
ID2	transcription regulator	2.97e-05	ADM,BATF,BCL3,CCL11,CCND2,CDK20,Cdkn1c,CSF1,CSF2RB,FLT3LG,GADD45B,ICAM1,IFNGR1,IGFBP4,LMO2,MYC,SOCS3,SOX13,TGFBR3,TNFSF14
DOCK8	other	3e-05	CCND2,CITED2,CMPK2,CXCL10,EDN1,HELZ2,IFIT3,ISG15,PLA1A,SLCO3A1,SOCS1
TRAF3IP2	enzyme	3.06e-05	ACE,AGT,CCL11,Ccl7,CSF1,CX3CL1,CXCL2,ICAM1,IL11RA,MMP3	109 (14)
PSMB11	peptidase	3.79e-05	Abi3bp,Actn3,CCL11,Ccl7,CTSV,CXCL12,EGFLAM,GADD45B,LAMB2,MMP3,NID1,OLFML2B,RARRES2,THBS3
AHR	ligand-dependent nuclear receptor	4.15e-05	A4GALT,ADAMTS2,CEBPA,COL14A1,COL4A2,CXCL10,DCN,EDN1,EFEMP1,FBLN2,GAS6,GSTM5,HP,LBP,LTBP1,LTBP2,MATN2,NID1,OLFML1,PMP22,PPARG,SOCS3,TGFBR2,TIMP2	129 (10)
NFKB2	transcription regulator	4.26e-05	BEND5,CD34,CX3CL1,CXCL12,DPT,Gstt1,IGFBP4,IGFBP5,IL34,KAZALD1,LTC4S,PAMR1,RRAD
CREB1	transcription regulator	4.58e-05	APOE,ARC,CEBPA,FRMD6,GADD45B,MCL1,MEST,MYC,OXT,PDXK,PPARG,PPP1R15A	13 (2)
SASH1	other	4.63e-05	CCND2,CITED2,CMPK2,CXCL10,EDN1,HELZ2,IFIT3,ISG15,PLA1A,SLCO3A1,SOCS1
BDNF	growth factor	4.78e-05	ARC,CCND2,Cdkn1c,CYGB,FRMD6,GRB14,ITIH3,KIF1A,RGS4,SFRP2,SPRY2,TAC1,VASN
STAT6	transcription regulator	5.81e-05	AHNAK,APOE,BCL3,Bst2,CCL11,CCND2,CLPS,Cmah,CMPK2,CTSB,CXCL10,CXCL2,GADD45B,IFI16,IFIT3,IRAK3,ISG15,KSR1,Ly6a (includes others),Ms4a4c (includes others),OAS3,PREX1,PRKCA,RAB30,SELENBP1,TSLP	136 (14)
PNPT1	enzyme	6.01e-05	Bst2,CMPK2,CXCL10,IFI16,IFIT3,ISG15,Sp100,TOR3A
GNAQ	enzyme	7.37e-05	ADAMTS1,Ccl7,CTSV,HAND2,KLF15,PTX3,SOCS3,THBD
MAPKAP1	other	7.76e-05	CXCL10,DAPK1,IFI16,OAS2,PHF11
OSM	cytokine	7.86e-05	BCL3,CCL11,CEBPA,CXCL2,HP,IL6ST,LRG1,MMP3,PPARG,SOCS3	44 (3)
NFATC2	transcription regulator	7.88e-05	BATF,CITED2,CMPK2,CX3CL1,CXCL10,CXCL2,EDN1,HELZ2,IFIT3,ISG15,PPARG,SLCO3A1,SOCS1,SOCS3,TNFSF13B	136 (14)
IL17A	cytokine	9.26e-05	B2M,CCL11,Ccl7,CX3CL1,CXCL10,CXCL12,CXCL2,ICAM1,IGF1,MMP3,TGFBR2,TNFSF12,TSLP	119 (12)
C3AR1	G-protein coupled receptor	0.000105	C3,CXCL10,DCN,IGF1,LTBP1,LTBP2,TGFBR2	94 (5)
MYF6	transcription regulator	0.000106	ANG,CCL11,CTSB,CTSH,CX3CL1,CXCL10,DCN,DPP4,FGF7,FNDC5,GSN,IGF1
COP1	enzyme	0.00013	APOE,C3,CXCL10,IFI16,Ifitm1,MMP3
FADD	other	0.000138	CD34,CXCL10,CXCL2,GADD45B,ICAM1,LY6E,MYC,PPP1R15A,SOCS1,Sp100
Hdac	group	0.000148	ADAMTS1,AGTR1,CX3CL1,EDN1,HTRA1,IGF1,SEMA3C,SFRP2,SPRY2,TCF21,TGFBR2
LIF	cytokine	0.000148	AHNAK,AHSG,CXCL10,CXCL2,IGF1,IL34,KNG1,MYC,RGS4,SFRP4,SOCS3	73 (9)
COLQ	other	0.000157	ADAMTS2,COL4A2,DCN,FGF7,LAMB1,LAMB2,LTBP1,LTBP4,NID1,PRELP
ESR2	ligand-dependent nuclear receptor	0.000161	AKAP12,AR,CADM3,CES1,COMP,GPX3,HAND2,IGF1,KAZALD1,OXT,RASSF2,SFRP4,SOCS3,TAC1,THBS4,TIMP2
TLR9	transmembrane receptor	0.000161	ADAMTS4,Ccl7,CSF1,CXCL10,CXCL2,EDN1,FLT3LG,GADD45B,ICAM1,IFI16,IFIT3,ISG15,MYC,SOCS1,SOCS3,TSLP	107 (13)
SUCNR1	G-protein coupled receptor	0.00017	COL4A2,LAMA2,LAMB1,LAMB2,NID1
USP18	peptidase	0.00017	CTSK,CXCL10,ISG15,SOCS1,SOCS3	114 (13)
IFN alpha/beta	group	0.000179	CX3CL1,HLA-A,IFI16,Ifi27l2a/Ifi27l2b,IFIT3,Ly6a (includes others),LY6E,SERPINB9,SOCS1	103 (9)
Il3	cytokine	0.000179	ANPEP,CCND2,CSF1,IGF1,KSR1,Ly6a (includes others),MMP3,PRTN3,SOCS1	118 (12)
GNAS	enzyme	0.000185	ADAMTS1,ARL4D,CEBPA,CXCL2,GDF9,PPARG,RASD1,SCG3
C5AR1	G-protein coupled receptor	0.000185	C3,CXCL2,DCN,IGF1,LTBP1,LTBP2,PPARG,TGFBR2	92 (13)
FMR1	translation regulator	0.000189	AGAP1,ARC,BASP1,CPQ,DLG2,DNM1,ICAM5,IGFBP4,LYNX1,NAAA,NDN,QPCT,SASH1,SLC29A1,VWA1
IL1R1	transmembrane receptor	0.000199	Ccl7,CXCL10,CXCL12,CXCL2,ICAM1,IGF1,LBP	58 (8)
mir-223	microRNA	0.000206	CAMKK1,CD34,CSF1,FAM20C,GSTM5,ID2,IFI16,IGF1,Ly6a (includes others),PRTN3,S100A6,SLC29A1,TOB1
NFKBIA	transcription regulator	0.000206	C3,CARD10,CCL11,Ccl7,CXCL2,HLA-A,ICAM1,Ly6a (includes others),TNFSF14	25 (4)
OGA	enzyme	0.000211	APOE,Cd59a,Cdkn1c,CEBPA,CSF2RB,FGF18,GAA,GSN,IFIT3,IGF1,IGFBP4,IGFBP7,IL6ST,PLCE1,SOCS1,SOCS3,TGFBR3
INHBA	growth factor	0.000212	IGF1,IRX1,ITGA11
SENP3	peptidase	0.000218	Bst2,CXCL10,HLA-A,IFIT3,ISG15,OAS2,SAMHD1,TDRD7	41 (5)
FKBP10	enzyme	0.000238	ADAMTS4,BCL3,COL8A2,EPHB2,IGF1,LBP,MMP3,SOCS1,TAC1
NFE2L2	transcription regulator	0.000254	ACE,AGT,ALAS1,ANG,ARHGEF3,CCL11,CEBPA,CTSK,CXCL10,CXCL2,FMO1,FTL,FXYD1,GSTM4,GSTM5,Gstt1,GSTT2/GSTT2B,HPCA,ICAM1,ISG15,LY6E,MGST3,NUCB2,PPARG,S100A13,SLC7A8,SOCS3	131 (15)
DYSF	other	0.000292	B2M,Ccl7,CTSH,CTSV,CXCL10,FTL,HLA-A,IFI16,PLPP3,PRSS23,S100A13
SERPINE1	other	0.000301	CES1,CXCL2,DBP,FBLN2,FXYD6,PI16,SPON2,TGFBR2
LDLR	transporter	0.000319	APOE,Bst2,Ccl7,CEBPA,CX3CL1,CYP27A1,ENG,GAS6,GNGT2,ICAM1,LRP1,MYC,NR1H3,PLTP,PPARG,PPP1R15A,SOCS1,TNFSF14	60 (8)
THRA	ligand-dependent nuclear receptor	0.000331	CEBPA,CTSB,CXCL10,CXCL2,DIO3,IGF1,PPARG,PTTG1,RCAN2,SFRP2	42 (3)
RNASEH2B	other	0.000352	Bst2,CMPK2,CXCL10,IFI35,IFIT3,Ifitm1,ISG15
miR-338-3p (miRNAs w/seed CCAGCAU)	mature microRNA	0.000352	ADAMTS15,ADAMTS2,COL4A2,LOXL4,NID1,TGFBR2
miR-335-3p (miRNAs w/seed UUUUCAU)	mature microRNA	0.000352	ADAMTS15,ADAMTS2,COL4A2,LOXL4,NID1,TGFBR2
AIM2	other	0.000352	CSF1,CSF2RB,HLA-A,IFI35,IFNGR1,Ly6a (includes others)	99 (9)
GNA11	enzyme	0.00036	ADAMTS1,CTSV,HAND2,KLF15
KLF11	transcription regulator	0.000399	AGT,CCL11,DCN,EDN1,ENG,LTBP1,MMP3,MYC,PPARG,TGFBR2,TIMP2
CASR	G-protein coupled receptor	0.000421	ARHGEF3,CCND2,COL4A2,CSF1,CXCL10,EDN1,IGFBP5,ISG15,PDLIM2,PPARG,SOCS3,THBD,TMEM100	44 (3)
PLK4	kinase	0.000438	Ccl7,CITED2,CMPK2,CXCL10,EDN1,MMP3
Irgm1	other	0.000441	B2M,CXCL10,ID2,IFI16,Ifi27l2a/Ifi27l2b,IFI35,IFIT3,ISG15,OAS2,OAS3,SAMHD1	91 (7)
ZBTB10	other	0.000494	B2M,Bst2,CD34,CX3CL1,CXCL10,IFI16,Ifi27l2a/Ifi27l2b,IFIT3,Ifitm1,ISG15,LRP1,SAMHD1,TSLP,UNC93B1
CCAR1	transcription regulator	0.000515	CEBPA,EPAS1,PPARG	64 (6)
ASXL1	transcription regulator	0.00054	G0S2,HSD11B1,KLF15,PELI2,PPARG,RARRES2
PRKAG3	kinase	0.000542	ALAS1,Cdkn1c,CYP27A1,FTL,IGFBP5,METTL7A,SLC4A3,TMCC2
Nr1h	group	0.000576	APOD,APOE,BCL3,BMP6,C2,CCND2,CSF1,CXCL10,EDN1,MYLIP,PLTP,PTGES
EBF2	transcription regulator	0.00058	ADAMTS15,DIO2,ENTPD2,SFRP4,THBS4
ROCK1	kinase	0.00058	COL4A2,FBLN2,FBN1,ICAM1,LAMA2
IKBKE	kinase	0.000587	CXCL10,CXCL12,CXCL2,HLA-A,IFI16,IFIT3,MMP3	120 (13)
CHD4	enzyme	0.000622	ARC,DAPK1,HMCN2,ID2,Pou3f1,SFRP4,SOCS3,TIMP2
miR-29b-3p (and other miRNAs w/seed AGCACCA)	mature microRNA	0.000659	ADAMTS15,ADAMTS2,COL4A2,LOXL4,NID1,TGFBR2
IFIH1	enzyme	0.000659	Bst2,CXCL10,CXCL2,ISG15,Ly6a (includes others),OAS2	91 (14)
IFNLR1	transmembrane receptor	0.000689	CMPK2,CSF1,CXCL10,CXCL2,IFIT3,ISG15,MYC
IL6	cytokine	0.000779	ACVRL1,AGT,BMP6,C3,CCL11,CXCL2,HP,ICAM1,ID2,IL6ST,LBP,MMP3,MYC,PPARG,SOCS3	128 (14)
PLA2G4A	enzyme	0.000799	CX3CL1,GSTM5,ICAM1,MYC	27 (5)
IRS1	enzyme	0.00081	BMP6,CEBPA,COL4A2,FHL1,FMO1,IGF1,IGFBP4,NDN,PLPP3,PPARG,SFRP2,TNXB
OSMR	transmembrane receptor	0.000919	BCL3,CXCL10,CXCL2,IL6ST,LRG1,PHF11,SOCS1,SOCS3	63 (7)
let-7a-5p (and other miRNAs w/seed GAGGUAG)	mature microRNA	0.000919	ADAMTS15,ADAMTS2,CCND2,COL4A2,EDN1,LOXL4,NID1,TGFBR2
EIF4E	translation regulator	0.000927	ADAMTS15,B2M,Bst2,HLA-A,IFI16,Ifi27l2a/Ifi27l2b,MCL1,MMP3,SLCO2B1
ARHGAP21	other	0.000933	BATF,CITED2,CXCL10,CXCL2,IFIT3,PLA1A,SLCO3A1
NFkB (complex)	complex	0.000937	C3,CARD10,Ccl7,CXCL10,CXCL2,HLA-A,ICAM1,PTGES,SOCS3,TIMP2,TNFSF14	77 (9)
SIX5	transcription regulator	0.000954	FZD8,IGFBP5,PLTP,PTN,SFRP2
COL5A1	other	0.000958	APOE,FBLN2,FBN1,LTBP2,S100A6,SRPX2
miR-30c-5p (and other miRNAs w/seed GUAAACA)	mature microRNA	0.00108	ADAMTS15,ADAMTS2,COL4A2,LOXL4,NID1,PPARG,TGFBR2
EZH2	transcription regulator	0.00112	CEBPA,CSF1,CXCL10,EPAS1,FGF23,FOXJ1,Ifi27l2a/Ifi27l2b,IGF1,IRAK3,PPARG,SOCS3,TGFBR3
FZD9	G-protein coupled receptor	0.00112	CXCL10,IFI16,Ifi27l2a/Ifi27l2b,ISG15
WNT1	cytokine	0.00112	CCN5,CCND2,EDN1,MYC
KIF1B	transporter	0.00112	Cdkn1c,EPAS1,HAND2,SYNM
MMP9	peptidase	0.00124	CCL11,CTSB,CTSK,CXCL2,ICAM5,MMP3,TNFSF12	104 (9)
FOXO4	transcription regulator	0.00127	ANXA3,COL4A2,COMP,FMOD,FYN,GPX3,IGFBP7,PRCP,S1PR3
RXRA	ligand-dependent nuclear receptor	0.00132	ADH1C,CEBPA,CTSB,CXCL10,GAS6,IGF1,NR1H3,PMP22,PPARG,TSLP,ZNF423
DDX58	enzyme	0.00142	AHNAK,CXCL10,IFI35,IFIT3,ISG15,SOCS1,SOCS3	77 (11)
MTNR1A	G-protein coupled receptor	0.00144	DIO2,DIO3
STEAP1	transporter	0.00144	CEBPA,PPARG
C1QL4	other	0.00144	CEBPA,PPARG
METTL8	enzyme	0.00144	CEBPA,PPARG
MTNR1B	G-protein coupled receptor	0.00144	DIO2,DIO3
STEAP2	enzyme	0.00144	CEBPA,PPARG
IGFALS	other	0.00144	IGF1,PPARG
STRA6	transporter	0.00144	PPARG,SOCS3
ID4	transcription regulator	0.00144	CEBPA,PPARG
SPRY1	other	0.00148	FGF7,ID2,IGF1,ISG15,MEST
INHA	growth factor	0.00153	ADAMTS1,CCND2,COMP,IGFBP4,LTBP1,MATN2,MYC,PRSS23,PTX3,SFRP4
JUN	transcription regulator	0.00164	APOE,C3,Ccl7,CXCL10,CYGB,IFI16,IGF1,IRAK3,MMP3,MYC,RXRA,SOCS3	145 (14)
DUSP1	phosphatase	0.00167	CTSK,CXCL10,CXCL2,IFI16,IFIT3,IRAK3,ISG15,SLC15A3,SOCS1,SOCS3	169 (17)
NR1I3	ligand-dependent nuclear receptor	0.00167	ALAS1,CYP27A1,GADD45B,GSTM4,GSTM5,Gstt1,ICAM1,LRG1,MYC,SLC29A1
APC	enzyme	0.00168	CCND2,CXCL12,CXCL2,DPP4,GLUL,ID2,IGF1,IGFBP5,MMP3,MYC,PRKCA	113 (8)
ST14	peptidase	0.0017	CXCL2,ICAM1,TSLP
CEBPA	transcription regulator	0.00177	CCND2,CEBPA,CELA2A,FHL1,G0S2,HSD11B1,IGFBP4,Ly6a (includes others),MYC,PPARG,RARRES2,RGL1,TAC1	70 (6)
DICER1	enzyme	0.00177	APOD,CCND2,Cdkn1c,CELF2,CXCL10,MYC,PMP22,Pou3f1,PRKCA,RBM38,SEMA3C,SFRP4,SOCS3,SPRY2,TGFBR2
IL11RA	transmembrane receptor	0.00185	CCL11,Ccl7,FGF23,ICAM1,MMP3,MYC,SOCS3	98 (6)
ATF3	transcription regulator	0.00186	CX3CL1,ICAM1,PPP1R15A,PTGES,SLC15A3,TSLP
NR1H3	ligand-dependent nuclear receptor	0.00198	APOE,Bst2,Ccl7,CX3CL1,CXCL10,CXCL2,DIO2,G0S2,GAS6,GNGT2,GPX3,GSTM5,HSD11B1,MYLIP,PLTP,SOCS1	64 (8)
RELA	transcription regulator	0.00198	APOE,CCL11,CITED2,CXCL10,CXCL2,ICAM1,ISG15,LUM,MYC,OAS2	104 (7)
CFB	peptidase	0.00201	C3,C4A/C4B,CXCL2,THBD
EXT1	enzyme	0.00201	CEBPA,GSC,KLF15,PPARG
IKZF1	transcription regulator	0.00203	CCND2,CD34,CSF1,CXCL2,DNM1,IFI16,IGF1,LMO2,LRP1,MYC,PTH1R,SASH1
PLCG2	enzyme	0.00206	Ccl7,CTSK,CTSV,CXCL10,HLA-A,IFI16,IFIT3,ISG15	119 (13)
IFN Beta	group	0.00209	Bst2,CXCL10,GAS6,IFI16,IFIT3,ISG15,OAS3
CCN2	growth factor	0.00209	ADAMTS1,COL4A2,IGF1,MYC,PTH1R,RAMP2,SFRP4
IRF5	transcription regulator	0.00216	CMPK2,CXCL10,CXCL2,IFIT3,ISG15,OAS2	75 (11)
PGR	ligand-dependent nuclear receptor	0.0022	ADAMTS1,AR,EPAS1,PPARG,S100A6
IL13	cytokine	0.00228	CCL11,CTSB,CTSH,CTSK,CTSV,CXCL2,TIMP2,TSLP,TYRO3	107 (10)
FOXM1	transcription regulator	0.00229	ACE,AR,CXCL12,HSD11B2,IGF1,MYC,PTTG1,TGFBR2	79 (4)
LMNB1	other	0.00249	AEBP1,B2M,CCN5,CXCL12,FBN1,S100A13
FOXO1	transcription regulator	0.00251	AGT,ANXA3,Cdkn1c,COL4A2,COMP,CTSK,CYP27A1,EBF1,FMOD,FYN,GPX3,GSTK1,IGFBP7,MYC,PPARG,PRCP,S1PR3	63 (5)
NPM1	transcription regulator	0.0026	CEBPA,CSF1,CXCL2,HOXB5
FCGR2B	transmembrane receptor	0.0026	CXCL10,ICAM1,SOCS1,SOCS3	115 (13)
MYT1	transcription regulator	0.0026	Bst2,GLT8D2,IL27RA,STEAP3
PLK2	kinase	0.00264	Ccl7,CITED2,CMPK2,CXCL10,EDN1
NEK7	kinase	0.00265	CXCL10,EDN1,ISG15
miR-27a-3p (and other miRNAs w/seed UCACAGU)	mature microRNA	0.00265	IFI16,IGF1,PXN
DKK1	growth factor	0.00265	EPHB2,MYC,TCF7L2
NR1H2	ligand-dependent nuclear receptor	0.00274	APOE,Ccl7,CXCL10,CXCL2,DIO2,HSD11B1,HSD17B4,NR1H3,PLTP	29 (4)
CYP19A1	enzyme	0.00274	AR,CXCL10,HLA-A,HSD11B2,IGF1,PPARG,PTX3,S1PR3,Srgn	46 (3)
CBFB	transcription regulator	0.00281	AGPAT4,CEBPA,HTRA1,ICAM1,KCNK5,PPARG,TGFBR2,TGFBR3
PPARG	ligand-dependent nuclear receptor	0.00286	AGT,APOE,ARL4D,C3,CCL11,Cdkn1c,CEBPA,CES1,CXCL2,CYP4B1,FAM20C,HP,ICAM1,IGF1,IGFBP6,IGFBP7,NR1H3,PPARG,RARRES2,RGL1,SOCS1,TSLP	87 (10)
RCE1	peptidase	0.00287	AEBP1,B2M,CCN5,CXCL12,FBN1,S100A13
FAS	transmembrane receptor	0.00299	COL4A2,CSF1,CXCL10,CXCL2,FBN1,ICAM1,LUM	54 (8)
THRB	ligand-dependent nuclear receptor	0.00299	BCL3,CCND2,CXCL10,CXCL2,DCN,KCNMA1,MYC,NR1H3,P2RY14,PPARG,PTTG1,SFRP2,SFRP4,TLE2	102 (11)
PIK3CG	kinase	0.00299	B2M,C2,CTSK,CXCL10,HLA-A,ICAM1,MMP3,OAS2,SECTM1	98 (10)
HNF4A	transcription regulator	0.003	ANPEP,CALML4,Cdkn1c,CYP27A1,FETUB,FHL1,FMO1,FXYD6,GADD45B,GSN,HLA-A,ITIH3,MYC,NTRK2,SGSH,SLC22A18,TCF7L2,VTN,XPNPEP2
MARK2	kinase	0.00313	BATF,Ccl7,CXCL2,IGF1,SLCO3A1	85 (6)
MIR17HG	other	0.00322	GPC3,HOXB5,IL6ST,LRP1,LTBP1,MAN2A1,RECK,RGMA,TGFBR2,TOB2
MSTN	growth factor	0.00328	CEBPA,CTSK,CTSV,IGF1,IGFBP5,PPARG
LIPE	enzyme	0.0033	Actn3,ADH1C,CEBPA,CITED2,EDN1,FMOD,G0S2,ID2,PPARG,RRAD,RXRA
Collagen(s)	complex	0.0033	C3,C4A/C4B,Cd59a,PPP1R15A
SAA1	transporter	0.0033	CCL11,CTSK,CXCL10,MMP3	114 (12)
SPHK1	kinase	0.0033	ICAM1,OAS3,SOCS3,TNFSF13B	133 (11)
LCAT	enzyme	0.0033	APOE,CEBPA,MYC,PPARG	96 (5)
NOTCH1	transcription regulator	0.00341	CCND2,Cdkn1c,CEBPA,IGFBP4,MYC,PPARG,TGFBR2,TGFBR3
TAF4	transcription regulator	0.00354	DCN,FMOD,GAS6,ID2,LUM,MMP3,PTN,SFRP2,VEGFD
TSC2	other	0.00354	ARC,BCL3,CXCL12,DPP7,GSN,IGFBP5,MCL1,PRKCA,SOCS3	56 (6)
LHCGR	G-protein coupled receptor	0.0037	ADAMTS1,AR,CTSV,GDF9,IGFBP4
TLR7	transmembrane receptor	0.00375	Abi3bp,AGT,Ccl7,CXCL2,DIO2,ISG15,MCOLN2,PHF11,RGS4,SOCS1	59 (7)
GPER1	G-protein coupled receptor	0.00386	IGF1,MYC,SFRP2
AEBP1	peptidase	0.00386	APOE,NR1H3,PPARG
LDB1	transcription regulator	0.00407	CCND2,CD34,DPP4,ENG,GSN,Ifitm1,IL34,MZB1,PTTG1,RRAD,RXRA,SFRP2,SLC7A8,SOBP,SPRY2,TBKBP1,TNS2,TOR3A,UNC93B1
PRDM16	transcription regulator	0.00412	CXCL10,FOXJ1,OAS2,OAS3
MPZ	other	0.00412	ID2,PMP22,Pou3f1,PPP1R15A
CSF3	cytokine	0.00412	BATF,CXCL2,Ly6a (includes others),MCL1	39 (3)
Mt1	other	0.00412	CEBPA,Gstt1,MEST,MYC
Mt2	other	0.00412	CEBPA,Gstt1,MEST,MYC
CREM	transcription regulator	0.00417	ACE,APOE,ARC,FRMD6,GADD45B,MCL1,MEST,PDXK,PPP1R15A
TGFB1	growth factor	0.00417	ACE,CXCL10,DBP,ICAM1,Ly6a (includes others),MMP3,MYC,SOCS3,TGFBR2	115 (12)
NONMMUG036351	other	0.00421	CEBPA,PPARG
STAT	group	0.00421	SOCS1,SOCS3
AKIRIN2	other	0.00421	CCND2,MYC
SLC27A1	transporter	0.00421	CEBPA,PPARG
TAPBP	transporter	0.00421	HLA-A,TAP2
TFAP2B	transcription regulator	0.00421	EDN1,EPAS1
STAT2	transcription regulator	0.00433	CXCL10,IFIT3,ISG15,SOCS1,SOCS3	71 (10)
MAVS	other	0.00479	CMPK2,CXCL10,CXCL2,IFIT3,ISG15,OAS2	72 (11)
RXRB	ligand-dependent nuclear receptor	0.00479	CTSB,CXCL10,GAS6,IGF1,PMP22,TSLP
BAX	transporter	0.00479	CTSB,CTSH,CTSK,CXCL10,HLA-A,Ifitm1
HIF1A	transcription regulator	0.00496	ACE,ADM,Ccl7,Cdkn1c,CSF1,CXCL10,CXCL12,CXCL2,CYB5A,EDN1,ICAM1,IFI16,IGFBP5,SLC29A1,SOCS3	136 (12)
SLC22A5	transporter	0.00504	ACVRL1,BMP6,LTBP1,LTBP4,TGFBR2
EIF2A	translation regulator	0.00507	ATF5,ICAM1,IGFBP6,PMP22
TLR5	transmembrane receptor	0.00507	CCL11,CXCL2,ICAM1,TSLP	56 (6)
STAT4	transcription regulator	0.00508	BCL3,CXCL10,CXCL2,ISG15,Ms4a4c (includes others),MYC,RRAD	133 (13)
RHO	G-protein coupled receptor	0.00508	B2M,LAMB2,NID1,PCOLCE,S100A6,SELENOP,SERPING1
mir-21	microRNA	0.00534	C1R,CXCL10,DBP,EIF4E3,FLT3LG,ICAM1,IFI16,MYC,OAS2,OAS3,Sp100,TGFBR2	106 (9)
PARP14	enzyme	0.00536	CXCL10,ISG15,MCL1
YWHAZ	enzyme	0.00536	CTSK,CXCL2,PPARG
Cxcl3	cytokine	0.00536	CCL11,CEBPA,PPARG
EGR1	transcription regulator	0.00536	AR,Ccl7,CCND2,CXCL2,FTL,ICAM1,MYC,SOCS1
IL1A	cytokine	0.0054	ADAMTS1,C3,C4A/C4B,CTSK,CXCL10,CXCL2	97 (8)
TP73	transcription regulator	0.00543	B2M,C1R,C3,CCN5,CX3CL1,CXCL10,CXCL2,EDN1,ENG,ID2,LRG1,MICOS10-NBL1/NBL1,SERPING1,SLC4A3	22 (2)
IL10	cytokine	0.00571	BCL3,CCL11,Ccl7,CTSB,CTSH,CTSV,CXCL10,CXCL2,GNGT2,GNS,ICAM1,MAN2A1,MMP3,SOCS3	123 (14)
ARHGAP31	other	0.00582	GADD45B,GDF15,ID2,MMP3,TGFBR3
NOD2	other	0.00605	CXCL10,CXCL2,ICAM1,MCOLN2,NR1H3,PTGES	74 (11)
DUSP11	phosphatase	0.00615	CMPK2,Ifi27l2a/Ifi27l2b,IFIT3,ISG15
KDM2B	enzyme	0.00615	Ccl7,CX3CL1,CXCL10,SFRP2
SMARCA5	transcription regulator	0.00615	B2M,CCND2,EPHB2,HLA-A,IGFBP4,Ly6a (includes others),RRAD,SEMA4A,TCF7L2,UNC93B1
mir-155	microRNA	0.00617	AGTR1,CEBPA,CXCL10,IFIT3,PPARG,SOCS1,SOCS3	105 (12)
IRAK4	kinase	0.00617	CXCL10,CXCL2,EDN1,IFNGR1,PPARG,SLC25A25,SOCS1	118 (15)
RUNX1	transcription regulator	0.00635	Cdkn1c,CEBPA,CSF2RB,ID2,ISG15,Ly6a (includes others),MYC,NOP2,OAS3,SLC24A3,Sp100
SQSTM1	transcription regulator	0.00677	Ccl7,CITED2,CXCL10,CXCL2,EDN1,GSTM5	47 (6)
TNFSF12	cytokine	0.00678	CCL11,Ccl7,CXCL10,CXCL2,KLF15,MMP3,PTX3	98 (11)
MKNK1	kinase	0.00711	CD34,EPB41L2,HSD17B4,ID2,IFI16,ISG15,LAMB2,MAN2A1,Mapre2,MMP3,PLTP,SPRY2
PTGIS	enzyme	0.00716	CXCL2,ICAM1,PTGES
CARM1	transcription regulator	0.00716	C3,CXCL10,ICAM1
IFRD1	other	0.00716	IGF1,LAMA2,MYC
NLRP12	other	0.00737	BCL3,CXCL2,FLT3LG,ICAM1	58 (8)
CDKN2A	transcription regulator	0.00751	C3,CCL11,Ccl7,CSF1,CX3CL1,CXCL10,EBF1,GFRA2,IFI35,IGFBP5,MYC,TGFBR3	55 (7)
UCP1	transporter	0.00751	AGAP1,ATF5,CTSV,CXCL10,FGF7,GDF15,GPX3,IFIT3,LRRC8D,MYC,OAS3,SYNM
TFRC	transporter	0.00754	ATF5,FTL,GPX3,GSTT2/GSTT2B,PPP1R15A,PTN
RGS2	enzyme	0.00763	ADM,Cdkn1c,CXCL12,HSD11B1,HSD11B2,PDLIM2,PPARG,RARRES2,SLC7A8
HMOX1	enzyme	0.00764	CXCL10,ENG,GPX3,ICAM1,TNFSF14	54 (7)
NCOA1	transcription regulator	0.00806	CBX4,CEBPA,DBP,FGF18,HSD11B1,MYC,OXT,PPARG
RIPK2	kinase	0.00813	CXCL10,CXCL2,ICAM1,MCOLN2,NR1H3,PTGES,TSLP	69 (9)
PIK3R1	kinase	0.00813	ATF5,CCND2,CXCL10,CXCL12,ENG,ISG15,MYC	137 (14)
Wnt	group	0.00821	CEBPA,PPARG
SLC27A4	transporter	0.00821	CEBPA,PPARG
CREB3L2	transcription regulator	0.00821	ATF5,MCL1
NAMPT	cytokine	0.00821	CXCL10,CXCL2	39 (3)
DNMT3L	transcription regulator	0.00821	Cdkn1c,MEST
TAS1R3	G-protein coupled receptor	0.00821	CEBPA,PPARG
MAPKAPK2	kinase	0.00837	CCL11,Ccl7,CITED2,CXCL10,CXCL2,PLA1A	112 (11)
ATF4	transcription regulator	0.0085	ARHGAP24,ATF5,CYP27A1,FYN,GDF15,IGFBP5,IGFBP7,PMP22,PPARG,PTX3
RNA polymerase II	complex	0.00853	ALAS1,C3,CEBPA,GADD45B,HP,IFNGR1,IGF1,MYC,PPARG,SOCS3,TAP2
IL5	cytokine	0.00853	CCND2,CITED2,CSF2RB,GLIPR2,GSTT2/GSTT2B,JCHAIN,MYC,RASGRP2,S100A6,SEMA4A,SOCS1
EGLN1	enzyme	0.00869	ADM,EDN1,EPAS1,MYC,TGFBR2
NR5A2	ligand-dependent nuclear receptor	0.0087	C3,Ccl7,CELA3B,CPA1,CXCL10,CYP27A1,HP,ICAM1	109 (8)
CTNNB1	transcription regulator	0.00876	AOC3,CACNA1G,CCND2,Cdkn1c,CEBPA,COL4A2,CTSF,CX3CL1,CXCL10,CXCL12,CXCL2,CYB5A,EYA2,FBLN2,FGF18,GADD45B,GLUL,ID2,IFI16,IGFBP5,JCHAIN,LAMB1,MCL1,MMP3,MYC,PMP22,PPARG,SYNM,TCF7L2	155 (12)
POU4F1	transcription regulator	0.00876	DLG2,HOXB5,IRX1,KCNMA1,MSC,NTRK2,RGMA,SCN7A,TAC1
ERK1/2	group	0.00887	CCND2,CEBPA,DAPK1,MYC,S100A6,SOCS3,TAC1
Ptprd	phosphatase	0.00928	IFI35,IGFBP5,MYC	39 (3)
TIRAP	other	0.00928	CXCL10,CXCL2,ICAM1	85 (11)
COL9A1	other	0.00928	COMP,FMOD,THBS4
PFKFB3	kinase	0.00928	CXCL12,EPAS1,ICAM1
SPRY2	other	0.00928	ID2,ISG15,MEST
GATA4	transcription regulator	0.00937	ANGPT4,EPDR1,IGFBP5,IGFBP6,LRG1,LTBP2,OGN,SFRP4,THBS4
PTEN	phosphatase	0.00947	AR,CADM3,CEBPA,CTSB,CTSV,CXCL10,CXCL2,EPAS1,FGF23,GPR27,IGF1,MCL1,MMP3,MYC,P2RY14,PPARG,PTN,RAMP2,SOCS3,SPRY2,TGFBR2	140 (13)
GATA2	transcription regulator	0.00955	Ccl7,CEBPA,CELA2A,CLPS,CPA1,CX3CL1,CXCL10,CXCL12,CXCL2,EDN1,ICAM1,LMO2,Ly6a (includes others),PRSS2,PRSS3,PRTN3,S1PR3
PTGER4	G-protein coupled receptor	0.00955	ADAMTS4,Ccl7,CITED2,CMPK2,CXCL10,EDN1,IFI16,IFI35,RASSF2,SLFN5,TOR3A	93 (7)
PRDM1	transcription regulator	0.0101	CXCL2,FAM102A,FNDC5,GALNT2,ID2,JCHAIN,MYC,TNFSF13B
CD44	other	0.0102	Ccl7,CCND2,CX3CL1,LIMS2,LTBP1,LTBP2,Ly6a (includes others),MCL1,MMP3,PLPP3
ZBTB20	transcription regulator	0.0102	GAS6,GPC3,GSTM4,GSTM5,IGF1,SOCS3
CGAS	enzyme	0.0103	CXCL10,IFIT3,ISG15,OAS3
MET	kinase	0.0109	Ccl7,CCND2,CITED2,EDN1,IGF1,MYC,SLCO3A1,SOCS3
NFKB1	transcription regulator	0.0109	APOE,CCL11,CCND2,CEBPA,CSF1,CXCL10,ISG15,MYC
TGFBR2	kinase	0.0112	AGPAT4,BATF,BCL3,CSF1,CXCL2,EPAS1,FMOD,GADD45B,HP,ICAM1,Ly6a (includes others),PPARG,PTH1R,RRAD,SOCS3
TREM2	transmembrane receptor	0.0113	B2M,CSF1,CTSB,CTSV,CXCL2,HLA-A
YAP1	transcription regulator	0.0114	AMOTL2,CCN5,CXCL12,CXCL2,DCN,HP,IGFBP4,S1PR3,TGFBR2
EBF1	transcription regulator	0.0115	CXCL10,CXCL12,EBF1,Ly6a (includes others),MYC,Pou3f1,PPARG,SFRP2,SOCS1,SOCS3
VSIR	other	0.0117	CCL11,CXCL10,PPARG
MSR1	transmembrane receptor	0.0117	CXCL10,CXCL2,ISG15
DLX2	transcription regulator	0.0117	FOXJ1,HAND2,TGFBR2
IL6R	transmembrane receptor	0.0117	HP,MMP3,SOCS3
USF2	transcription regulator	0.0117	AGT,AGTRAP,OXT
CXCR2	G-protein coupled receptor	0.0117	CXCL10,CXCL2,PPARG
ADAMTS12	peptidase	0.012	CCL11,CXCL10,MMP3,S100A6
CDKN1B	kinase	0.0121	AGTRAP,B2M,FHL1,FLT3LG,MCL1,MYC,RRAD,SELENOP,TCF7L2
NEIL2	enzyme	0.0123	C3,CCL11,Ccl7,CSF1,CXCL10,CXCL2,TNFSF14
TRAF3	enzyme	0.0124	ADM,CXCL10,CXCL2,ICAM1,KSR1,MCL1
IDH1	enzyme	0.0124	APOE,EPAS1,NR1H3,PPARG,PPP1R15A
NEDD9	other	0.0124	CACNA1G,FOXJ1,NAAA,TPPP3,TUBA1A
Cdc42	enzyme	0.0124	CEBPA,CSF1,CTSB,CTSH,CTSV
ACOX1	enzyme	0.0125	ADAMTS1,COL4A2,CTSV,CXCL12,DPP4,HSD11B1,IGF1,NR1H3,QPCT,SELENBP1,SLCO2B1
IL2	cytokine	0.0126	CSF1,CXCL10,EPAS1,GFRA2,IGFBP4,Ly6a (includes others),MYC,PPARG,PTGIR,RXRA,SOCS3,TGFBR3
Creb	group	0.0132	AASS,ADM,BMP6,CEBPA,CTSV,GSTM4,IFI16,MCL1,PCOLCE,PPARG,PRKCA
LGALS12	other	0.0133	CEBPA,PPARG
METTL3	enzyme	0.0133	SOCS1,SOCS3
WDR5	transcription regulator	0.0133	MYC,SFRP2
Pzp	other	0.0133	APOE,LRP1
FGF1	growth factor	0.0133	CELA2A,CLPS
IGFBP2	other	0.0133	IGFBP4,PTN
NME1	kinase	0.0133	LPAR1,PTN
SOCS2	other	0.0133	IGF1,PPARG
PPARA	ligand-dependent nuclear receptor	0.0135	C1R,C1S,C2,C3,CDS2,CEBPA,CFI,CXCL12,CYP27A1,G0S2,GSTK1,Gstt1,GSTT2/GSTT2B,HSD17B4,MGST3,MYC,OXT,PLTP,PPARG,QPCT,SELENBP1
RBPJ	transcription regulator	0.0137	Cdkn1c,CSF1,CXCL12,FGF18,FGF7,IGF1,MMP3,MYC,VEGFD
miR-204-5p (and other miRNAs w/seed UCCCUUU)	mature microRNA	0.0138	ID2,LTBP1,MICOS10-NBL1/NBL1,MYC,TGFBR2
FOLR1	transporter	0.0143	ADH1C,AOC3,BASP1,CELF2,LAMB2,LPAR1,Srgn,TAC1
GLIS2	transcription regulator	0.0145	C3,CXCL10,LTBP2
PTPRE	phosphatase	0.0145	Ccl7,CXCL2,PLA1A
TNK1	kinase	0.0145	IFI16,Ifitm1,OAS2
SFPQ	other	0.0145	PPARG,RAB23,SVEP1
CD38	enzyme	0.0154	CCND2,CITED2,CSF2RB,GLIPR2,GSTT2/GSTT2B,JCHAIN,RASGRP2,S100A6,SEMA4A,SOCS1,SOCS3
Map3k7	kinase	0.0155	AR,Ccl7,CMPK2,CXCL10,CXCL2,EDN1,ISG15
JUND	transcription regulator	0.0159	C3,Ccl7,CXCL10,SOCS1
CX3CL1	cytokine	0.0161	ADAMTS1,CSF1,IFI16,IFIT3,IGF1,PPARG
RGS10	enzyme	0.0161	CCL11,Ccl7,CX3CL1,CXCL10,CXCL2,IL6ST
MYRF	transcription regulator	0.0161	AMOTL2,CFI,COL14A1,GDF15,GRB14,LOXL4
Bvht	other	0.0167	ACVRL1,AGTR1,CYGB,EBF1,HAND2,TCF21,UNC45B
SOCS1	other	0.0167	CCND2,CXCL10,IFI16,IFIT3,ISG15,OAS2,SOCS3
SMARCA4	transcription regulator	0.0167	ACE,AGT,CDK20,EBF1,GADD45B,MYC,PPARG
SP3	transcription regulator	0.0171	AKAP12,CEBPA,PTTG1,RASGRP2,RECK
LGALS3	other	0.0171	CEBPA,ICAM1,IGF1,PPARG,SOCS3
FOS	transcription regulator	0.0171	C3,Ccl7,CXCL10,FETUB,IGFBP5,IRAK3,MMP3,MYC,PTH1R,PTTG1,RGMA,RXRA,SEMA3B,SIRPA,SOCS3,VEGFD
HSF1	transcription regulator	0.0174	Abi3bp,B2M,DPT,FGF7,FMOD,ICAM1,PPARG,SEMA3C
STING1	other	0.0175	CXCL10,CXCL2,IFI16,Ifi27l2a/Ifi27l2b,IFIT3,ISG15
IFI16	transcription regulator	0.0176	CXCL10,ID2,ISG15
FCER1A	transmembrane receptor	0.0176	CEBPA,PPARG,SIRPA
CXCL2	cytokine	0.0176	CXCL10,CXCL2,ICAM1
IL36A	cytokine	0.0176	Ccl7,CXCL2,MMP3
SMAD4	transcription regulator	0.018	CCND2,ICAM1,ID2,IRAK3,KLF15,MYC,PTX3
ITGB2	transmembrane receptor	0.0181	CXCL10,CXCL2,GADD45B,TGFBR2
IL27	cytokine	0.0181	CXCL10,ID2,MCL1,SOCS3
HOXC8	transcription regulator	0.0181	Ccl7,CXCL10,Ly6a (includes others),PMP22
TRPV4	ion channel	0.0181	Ccl7,CXCL10,CXCL2,SOCS3
TAZ	enzyme	0.0184	CXCL12,CXCL2,DCN,FBLN2,HP,IGFBP4,MYC,PTX3,S1PR3
FOXO3	transcription regulator	0.0184	ANXA3,COL4A2,COMP,FMOD,FYN,GPX3,IGFBP7,PRCP,S1PR3
SETD2	enzyme	0.0189	ANG,CITED2,ENG,IGF1,SEMA3C
mir-204	microRNA	0.0189	ID2,LTBP1,MICOS10-NBL1/NBL1,MYC,TGFBR2
AIP	transcription regulator	0.0189	CMKLR1,HTR1D,NPY1R,P2RY14,RGS4
ITK	kinase	0.0193	ARL4D,HLA-A,IFNGR1,Ly6a (includes others),MYC,PREX1,SPRY2
CLEC12A	other	0.0195	IFIT3,ISG15
SIRT2	transcription regulator	0.0195	CXCL10,ISG15
KLF10	transcription regulator	0.0195	CEBPA,PPARG
ST13	other	0.0195	CEBPA,PPARG
RPS6KB2	kinase	0.0195	CXCL10,ISG15
DES	other	0.0195	ACE,DCN
EFEMP2	other	0.0195	EFEMP1,FBLN2
RPA1	other	0.0195	Abi3bp,FMOD
UBE2I	enzyme	0.0195	CEBPA,PPARG
DHH	peptidase	0.0195	ADAMTS1,TAC1
ADAM10	peptidase	0.0197	AHSG,ATP6V0A4,C3,CSF1,CXCL12,IFI16,ITIH3,KNG1,RAMP2,RGS4
NGLY1	enzyme	0.0205	CXCL10,Ifi27l2a/Ifi27l2b,IFIT3,OAS3
IL12A	cytokine	0.0205	CXCL10,ICAM1,SOCS1,SOCS3
KRT17	other	0.0205	CCL11,CXCL10,CXCL2,MMP3
ZFP36	transcription regulator	0.0206	CXCL2,ICAM1,LMO2,SOCS1,THBD,TMCC2
EPAS1	transcription regulator	0.0206	CEBPA,CITED2,CXCL2,EDN1,IFNGR1,PPARG,ZNF423
mir-142	microRNA	0.0208	IL6ST,Ly6a (includes others),S1PR3,SOCS1,TGFBR2
JAK2	kinase	0.0208	AKAP12,CXCL10,GFRA2,JCHAIN,SOCS3
NR3C2	ligand-dependent nuclear receptor	0.0208	AGT,APOE,EDN1,IGF1,PTX3
Histone h3	group	0.021	ADCY5,ADRA1B,AKAP12,ARSG,CACNA1G,CEBPA,CLPS,DUSP2,FOXJ1,ID2,Ifi27l2a/Ifi27l2b,IGFBP4,PPARG,RGS4,SOCS3
RHOJ	enzyme	0.0211	AKAP12,GSN,PTN
MAP2K3	kinase	0.0211	CTSK,ICAM1,ISG15
BID	other	0.0211	CTSB,CTSH,CTSK
FDFT1	enzyme	0.0211	CYP27A1,LRP1,NR1H3
SMAD3	transcription regulator	0.0217	BMP6,CCND2,CES1,CXCL10,FNDC5,HP,LUM,Ly6a (includes others),MYC
PSEN1	peptidase	0.0218	APOE,ARC,C1R,C1S,C3,DBP,DHRS7,GADD45B,Sp100,TNXB
RETNLB	other	0.0221	IGF1,KLF15,MYC,NDN,PLA1A,PLA2G15,THBS4
ZFHX3	transcription regulator	0.0221	EBF1,HLA-A,ID2,PTTG1,RASL11B,TAC1,TUBA1A
SOX2	transcription regulator	0.0226	ADAMTS4,CITED2,EPB41L2,FYN,GADD45B,GSC,GSN,LIMS2,LPAR1,NAAA,NDN,NFASC,PPARG,S100A13,SNX18,SOX13,TMEM100
SIRT6	enzyme	0.0228	DBP,IGF1,IRAK3,PLPP3,TGFBR2
TNFRSF1B	transmembrane receptor	0.0228	CXCL2,ICAM1,LBP,MMP3,SOCS3
CHADL	other	0.023	GFRA2,MN1,PTH1R,PTX3
CEBPD	transcription regulator	0.023	CTSV,IGFBP5,MMP3,PPARG
KITLG	growth factor	0.023	CEBPA,CSF1,CXCL12,PRTN3
IL7	cytokine	0.023	CTSK,EBF1,MCL1,SOCS1
ZNF106	other	0.0249	C3,C4A/C4B,CXCL10,Ifi27l2a/Ifi27l2b,PMP22
PTPN1	phosphatase	0.0249	ADRA1B,Ccl7,CXCL2,DUSP2,SOCS1
MYOC	other	0.0249	LAMA2,LAMB1,NFASC
ZNF503	other	0.0249	EBF1,RASGRP2,TAC1
TFEB	transcription regulator	0.0249	CTSB,CTSK,PPARG
SOCS6	other	0.0249	Ccl7,CXCL2,PLA1A
SYK	kinase	0.0249	CITED2,CXCL10,EDN1
NBEAL2	other	0.0249	Ccl7,CXCL10,CXCL2
BACH1	transcription regulator	0.0249	FTL,IGF1,PPARG
DCN	other	0.0249	CXCL10,FBN1,ICAM1
Cux1	transcription regulator	0.0249	Ccl7,CXCL10,HTRA1
SP1	transcription regulator	0.025	AKAP12,APOE,CEBPA,IRAK3,MYC,PTTG1,RASGRP2,RECK
NR3C1	ligand-dependent nuclear receptor	0.0259	ADH1C,ADM,B2M,C1R,Ccl7,CXCL10,CXCL2,EDN1,GLUL,HP,HSD11B2,IGF1,ISG15,MEST,PPARG,TSLP
HDAC1	transcription regulator	0.0264	AGTR1,AGTRAP,AKAP12,CCND2,CD34,CEBPA,CTSK,GLUL,MYC,PPARG
HUWE1	transcription regulator	0.0266	CCND2,MYC
TPSAB1/TPSB2	peptidase	0.0266	CXCL2,MMP3
UNC5B	transmembrane receptor	0.0266	CCL11,CXCL2
AGT	growth factor	0.0266	AGT,CXCL2
TLX1	transcription regulator	0.0266	NPY1R,TAC1
mir-1	microRNA	0.0266	CXCL12,EIF4E3
IL1R2	transmembrane receptor	0.0266	CXCL2,ICAM1
P2RX4	ion channel	0.0266	CXCL2,ICAM1
MAP3K5	kinase	0.0266	ACE,Ccl7
AICDA	enzyme	0.0266	CEBPA,SOCS3
TRIM14	other	0.0266	ISG15,SOCS3
IL9	cytokine	0.0266	Ccl7,MYC
OSBPL8	transporter	0.0266	APOE,NR1H3
Igkv1-117	other	0.0266	CCND2,MYC
NLRC5	transcription regulator	0.0266	B2M,HLA-A
UTS2R	G-protein coupled receptor	0.0266	NR1H3,PPARG
TIMP1	cytokine	0.0266	Cdkn1c,TIMP2
CCDC80	other	0.0266	CEBPA,PPARG
EDN1	cytokine	0.0266	EDN1,HAND2
ADM	other	0.0266	RAMP2,TAC1
PTPRJ	phosphatase	0.0272	Ccl7,CITED2,CXCL2,EDN1,PLA1A
BSCL2	other	0.0278	AOC3,Ccl7,CEBPA,IGFBP5,MMP3,PPARG
ALDH1A2	enzyme	0.0288	CSF1,IGFBP4,Ly6a (includes others),PCOLCE
KCNJ10	ion channel	0.0291	ANXA3,CXCL10,ICAM1
FLT3LG	cytokine	0.0291	CEBPA,CXCL12,CXCL2
PRKAA1	kinase	0.0295	CAMKK1,CD302,CXCL12,IGFBP4,ITIH5,Ly6a (includes others),PCOLCE,SOCS3
FEV	transcription regulator	0.0303	ADRA1B,HTRA1,LPAR1,NCALD,SLC7A8,TCF7L2,VTN
JAK1	kinase	0.0319	BCL3,FGF23,LRG1,SOCS3
ICMT	enzyme	0.0319	AEBP1,CCN5,GNGT2,S100A13
NKX3-1	transcription regulator	0.0321	AR,CTSB,CTSV,FGF23,MYC
TET2	enzyme	0.0322	AGAP1,Ccl7,CEBPA,CMPK2,GRK5,IFI16,IFIT3
MAPK9	kinase	0.0329	Ccl7,DIO2,EDN1,EPAS1,MMP3,MYC,PLA1A,PTGES
MEIS2	transcription regulator	0.0336	GSC,IGF1,OSR2
USF1	transcription regulator	0.0336	AGT,AGTRAP,AKAP12
CHRNA7	transmembrane receptor	0.0336	CXCL10,CXCL2,TIMP2
IGF2BP1	translation regulator	0.0336	COL14A1,LUM,MYC
COL4A3	other	0.0336	COL4A2,LAMB1,TIMP2
FCGR2A	transmembrane receptor	0.0336	CXCL10,CXCL2,ICAM1
USP19	peptidase	0.0336	CES1,CXCL10,KLF15
Histone h4	group	0.0342	AKAP12,CXCL10,KIF1A,NTRK2,OAS3,SOCS3
PAX7	transcription regulator	0.0342	ID2,MEST,PARM1,PPARG,PRSS23,TOB1
DIO3	enzyme	0.0344	ART3,EPAS1,FXYD6,GPC3,HLA-A,ISLR2,ITIH3,SNED1,SPRN,Srgn,TYRO3
CEBPB	transcription regulator	0.0345	C2,CCND2,CEBPA,CXCL10,CYB5A,DAPK1,ENTPD2,FHL1,FTL,GLIPR2,HP,HSD11B1,HSD17B4,IGF1,IGFBP4,IRAK3,MYC,PPARG,PPP1R15A,PTGES,TAC1
LTBP4	growth factor	0.0346	ID2,MYC
FLNA	other	0.0346	CTSB,PXN
mir-221	microRNA	0.0346	Cdkn1c,HOXB5
TWIST1	transcription regulator	0.0346	CXCL12,SLC29A1
FEM1A	transcription regulator	0.0346	CXCL10,CXCL2
ANGPT1	growth factor	0.0346	ADAMTS1,ADAMTS4
PTPRS	phosphatase	0.0346	IGF1,NTRK2
GHSR	G-protein coupled receptor	0.0346	CTSK,IGF1
NEK6	kinase	0.0346	CITED2,CXCL10
PIM2	kinase	0.0346	MYC,SOCS1
ACKR3	G-protein coupled receptor	0.0346	ADM,FMOD
FOSB	transcription regulator	0.0346	CEBPA,PPARG
DSP	other	0.0346	CEBPA,PPARG
STEAP3	transporter	0.0348	BMP6,HAND2,KLF15,MMP3,PNP
MMP2	peptidase	0.0353	CCL11,ICAM5,LRP1,NR1H3
Klrk1	transmembrane receptor	0.0353	CSF1,IFNGR1,Ly6a (includes others),SEMA4A
POU5F1	transcription regulator	0.0365	ATP6V0A4,CTSB,CTSV,GAA,IL6ST,SOCS3
TGFBR1	kinase	0.0365	C3,Ccl7,CXCL10,FMOD,LIMK1,MYC
KMT2A	transcription regulator	0.0365	ADRA1B,ARSG,HOXB5,IGFBP4,MYC,RGS4
voltage-gated calcium channel	complex	0.038	CCND2
PP2A	complex	0.038	ARC
Gα12/13	group	0.038	IGF1
PLC	group	0.038	MYC
Smad	complex	0.038	MCL1
SMPD3	enzyme	0.038	IGF1
Gm26504	other	0.038	IGF1
ATP6AP2	transporter	0.038	AGT
FMOD	other	0.038	LUM
EIF4B	translation regulator	0.038	ISG15
SIRT7	enzyme	0.038	PPARG
PHF8	enzyme	0.038	IRAK3
SLC9A6	transporter	0.038	NTRK2
Ctf2	cytokine	0.038	SOCS3
KDM3B	enzyme	0.038	IGF1
SGMS2	enzyme	0.038	ICAM1
CYTL1	cytokine	0.038	IGF1
TPH2	enzyme	0.038	IGF1
ASH1L	transcription regulator	0.038	IRAK3
NAP1L2	other	0.038	Cdkn1c
PHF2	enzyme	0.038	HTRA1
CADPS2	other	0.038	OXT
FZD8	G-protein coupled receptor	0.038	IGFBP5
Tcp4	other	0.038	HTRA1
Raet1a	other	0.038	HLA-A
Myosin2	complex	0.038	PPARG
Raet1b	other	0.038	HLA-A
RBMS1	other	0.038	MYC
SGTA	other	0.038	IGF1
AP2M1	other	0.038	NTRK2
CDH11	other	0.038	VEGFD
ERAP1	peptidase	0.038	HLA-A
INSL3	growth factor	0.038	NUCB2
PAG1	other	0.038	FYN
PTP4A3	phosphatase	0.038	MYC
NAB1	transcription regulator	0.038	IFNGR1
PAPPA	peptidase	0.038	IGFBP5
BPTF	transcription regulator	0.038	MYC
miR-10a-5p (and other miRNAs w/seed ACCCUGU)	mature microRNA	0.038	TGFBR2
mir-136	microRNA	0.038	CXCL12
miR-142-5p (and other miRNAs w/seed AUAAAGU)	mature microRNA	0.038	TGFBR2
miR-690 (miRNAs w/seed AAGGCUA)	mature microRNA	0.038	CEBPA
Mir690	microRNA	0.038	CEBPA
H60a	other	0.038	HLA-A
SMARCA1	transcription regulator	0.038	MYC
PHGDH	enzyme	0.038	ARC
Scd2	enzyme	0.038	PPARG
TIMP4	other	0.038	TIMP2
SLC8A1	transporter	0.038	EDN1
Raet1d/Raet1e	other	0.038	HLA-A
ZNF613	transcription regulator	0.038	ID2
HUNK	kinase	0.038	MYC
NFIX	transcription regulator	0.038	CLEC3B
XRCC5	enzyme	0.038	APOE
AHNAK	other	0.038	MYC
PTS	enzyme	0.038	IGF1
CSF3R	transmembrane receptor	0.038	CXCL12
EIF3A	translation regulator	0.038	ISG15
FSCN1	other	0.038	CXCL10
DDX1	enzyme	0.038	HTRA1
CFH	other	0.038	CXCL2
MED24	transcription regulator	0.038	HTRA1
Tmsb4x (includes others)	other	0.038	ICAM1
DDX17	enzyme	0.038	HTRA1
MXD4	transcription regulator	0.038	ID2
CREB5	transcription regulator	0.038	PPARG
A130040M12Rik	other	0.038	RAB23
GCDH	enzyme	0.038	ANG
CDC23	enzyme	0.038	PTTG1
JAM2	other	0.038	CXCL12
EDNRA	transmembrane receptor	0.038	GSC
SPINT2	other	0.038	CXCL2
SPRY4	other	0.038	ISG15
CDO1	enzyme	0.038	IGF1
RBM39	transcription regulator	0.038	HTRA1
CYFIP1	translation regulator	0.038	ARC
JMY	transcription regulator	0.038	HTRA1
IL17F	cytokine	0.038	CXCL2
MED4	transcription regulator	0.038	HTRA1
LAMB2	enzyme	0.038	LAMB1
NEDD4L	enzyme	0.038	IL11RA
TLR7/8	group	0.038	MCOLN2
ULBP1	transmembrane receptor	0.038	HLA-A
NCF1	enzyme	0.0384	ICAM1,IGF1,ISG15
LPIN1	phosphatase	0.0384	APOE,CEBPA,PPARG
FBXW7	enzyme	0.0384	Cdkn1c,MYC,PPARG
S100A8	other	0.0384	CXCL10,CXCL2,ICAM1
CYBB	enzyme	0.0384	CXCL10,CXCL12,PPARG
PAK2	kinase	0.0388	IFI16,IGF1,IGFBP5,S100A6
ATG7	enzyme	0.0389	APOE,CMPK2,GSTM5,Ly6a (includes others),MYC,SOCS3
GFI1	transcription regulator	0.0402	BCL3,CCND2,ICAM1,ID2,LPAR1,Ly6a (includes others),RASL11B,TNFSF14
CSF1	cytokine	0.0404	APOE,Ccl7,CSF1,CTSH,CTSK,HLA-A,PPARG
GATA6	transcription regulator	0.0404	C1R,C4A/C4B,CALML4,DPP4,LTBP1,PTGES,SEMA3C
CSF2	cytokine	0.0418	C3,C4A/C4B,CXCL10,ICAM1,IGF1,IRAK3,MYC,NR1H3,PLA2G15,PPARG,STEAP3
PRKAA2	kinase	0.0422	CAMKK1,CD302,CXCL12,IGFBP4,ITIH5,Ly6a (includes others),PCOLCE,SOCS3
TNFRSF1A	transmembrane receptor	0.0422	CXCL10,CXCL2,ICAM1,LBP,LMO2,SOCS3,THBD,TMCC2
IL12B	cytokine	0.0425	CXCL10,ICAM1,SOCS1,SOCS3
TIMP3	other	0.0425	ENG,LTBP1,TGFBR2,TGFBR3
DDIT3	transcription regulator	0.0425	ATF5,CEBPA,PPARG,PPP1R15A
Tcf7	transcription regulator	0.0434	BATF,C3orf70,FRMD6,FYN,ID2,IFNGR1,IL27RA,IL34,LYSMD2,PLTP,PPARG,SOCS3,SOX13
LDL	complex	0.0434	Ccl7,ICAM1
ANKRD17	other	0.0434	Ccl7,SOCS3
IL1RL2	transmembrane receptor	0.0434	CXCL2,MMP3
FOXL2	transcription regulator	0.0434	GDF9,IGF1
BPIFA1	other	0.0434	CXCL2,FOXJ1
IGF2	growth factor	0.0434	IGF1,IGFBP5
TMEM79	other	0.0434	ICAM1,TSLP
PPP1R15B	phosphatase	0.0434	PPARG,PPP1R15A
GAS6	growth factor	0.0434	SOCS1,SOCS3
mir-27	microRNA	0.0434	CXCL12,PPARG
PIM1	kinase	0.0434	MYC,SOCS1
PIK3R2	kinase	0.0434	CXCL10,ISG15
HSPA9	other	0.0434	Cdkn1c,MYC
WWOX	enzyme	0.0434	HAS1,TIMP2
Flg	other	0.0434	ICAM1,TSLP
GIPR	G-protein coupled receptor	0.0434	Ccl7,SOCS3
PRKACA	kinase	0.0434	ANTXR1,IGF1
GLI2	transcription regulator	0.0435	CCL11,CCND2,CXCL10,CXCL2,MMP3
FAM3B	cytokine	0.0436	DCN,IGFBP4,PTN
C1QA	other	0.0436	C3,C4A/C4B,CXCL10
TANK	other	0.0436	Ccl7,CXCL2,PLA1A
SRSF2	transcription regulator	0.0436	CEBPA,CES1,PPP1R15A
ITGB1	transmembrane receptor	0.0441	ADAMTS2,HAS1,MATN2,TCF7L2,TNFSF12,TNXB
MYCN	transcription regulator	0.0441	ADAMTS1,DUSP2,HDAC11,ITIH3,RAB3D,RCAN2
CREBBP	transcription regulator	0.0461	AKAP12,ARHGAP24,ARHGEF3,CCND2,CEBPA,CXCL12,EYA2,HDAC11,HSD11B1,MCF2L,OAS3,RGL1,SOCS3,TAP2,TLE2
TXNRD1	enzyme	0.0465	GSTM4,GSTM5,MGST3,MOCOS
GSR	enzyme	0.0465	GSTM4,GSTM5,MGST3,MOCOS
DRD2	G-protein coupled receptor	0.0465	IGF1,LTBP1,TAC1,TGFBR2
WT1	transcription regulator	0.0465	CTSV,IGF1,LRP1,NTRK2
EP300	transcription regulator	0.0479	AKAP12,AR,ARHGAP24,ARHGEF3,EYA2,HDAC11,HSD11B1,ID2,MCF2L,OAS3,RGL1,SOCS3,TLE2
ESR1	ligand-dependent nuclear receptor	0.0479	ACE,ADH1C,AR,C3,CALML4,Cdkn1c,GDF15,IGF1,LBP,NENF,OXT,PPARG,TAC1
ZBTB16	transcription regulator	0.0486	Ccl7,CXCL10,EYA2,ID2,IFNGR1,IL6ST,Ly6a (includes others),SOX13
Ciap	group	0.0491	CCL11,CXCL2,MYC
NCOR2	transcription regulator	0.0491	CTSB,IGF1,TSLP
CTSS	peptidase	0.0491	COL4A2,CTSK,CTSV
NPR1	enzyme	0.0491	ACE,AGT,RGS4
JAG1	growth factor	0.0491	APOD,GDF15,GPX3

## Sheet: 7. HSF1 targets
shBRCA tumor CAFs	shContol tumor CAFs
Cck	Cmah
Trim9	Atp6v0a4
Slc38a4	Cdkn1c
Car9	Tcf21
Ecel1	Ntrk2
Mboat2	Fam83f
F2rl2	Irx1
Rasgef1b	C4b
Map3k1	Ptx3
Ero1l	Tppp3
Gata4	Aass
Prkg2	Dpp4
Cxadr	Lmo2
Srrm4	Ly6c1
Vat1l	Ces1d
Ttc9	Npy1r
Hmga2	Foxj1
Gatm	Gsn
Rbfox1	Itih3
Lgr5	Clec3b
Slc38a1	Col6a6
Slc25a13	Cela2a
Ctsc	Tnfsf14
Nt5e
Gmpr
Col24a1
Slc17a9
Itga10
Tgfbi
Spata13
Tuft1
Car2
Tmtc2
Cobll1
Arg1
Bnip3
Rhbdf2
Nxph3
Vsig8
Net1
Csf3
Rpp25
Plxna2
Dab2
Nudt17
Podnl1
Slc2a3
