# Supplementary material for: BRCA mutational status shapes the stromal microenvironment of pancreatic cancer linking clusterin expression in cancer associated fibroblasts with HSF1 signaling
Source: Nat Commun. 2022 Oct 31;13:6513. doi: 10.1038/s41467-022-34081-3 (PMC9622893; doi:10.1038/s41467-022-34081-3)
Supplement: Supplementary file 14 — Supplementary Data 11 [file 41467_2022_34081_MOESM14_ESM.xlsx]

## Sheet: Readme
Supplementary Table 11. Potential HSF1 targets.This table contains two tabs:
1	Potential HSF1 targets out of genes upregulated in PSC treated with KPC-shBrca2-CM or KPC-shControl-CM (see Supplementary Table 8 sheet 6 and Methods)
2	Potential HSF1 target genes out of genes upregulated in CAFs from KPC-shBrca2 tumors or KPC-shControl tumors.
	*To yield differentially uipregulated genes in shBRCA tumor- or shControl tumor-CAFs for this analysis, the differentially expressed genes (see supplementary Table 10 tab 1 and Methods) were filtered using the following criteria: |Log2FC|>1.5, Padj<0.05

## Sheet: 1. PSCs
shBrca2 CM treated PSCs			shControl CM treated PSCs
Gene symbol	HSF1 targeted		Gene symbol	HSF1 targeted
H19			Gm6793
Pamr1			Slc11a2
Ggps1			Grem2
Ctla2a			Cebpb
Cfap100			Timp1	+
Clu	+		Crispld2	+
Fgf23	+		Kifc3
Cdo1	+		Mt1	+
Dtx4			Nfatc1	+
Cpxm1	+		Slc48a1
Ltbp1	+		Mvd	+
Nr2f1	+		Nr4a1
Kng1	+		Rnf149
Kng2			Magoh
Rsad2	+		Adora2a	+
Eif1a	+		Tmem97
Rgmb			Pfkl
Mndal	+		Dgat2
Slc14a1			Rab15
Zbtb38	+		Dhcr24
Gda			Stac2
Mark1	+		Cd74	+
C4b			Ctsh
Acp2			Lrrc8d
Pomk			Mtpn	+
Pi16	+		Socs3
Hivep3			C3
Dhrs3	+		Crlf1
Eif4ebp3			Procr
Casp4			Cd14
Lsm3			Smoc1
			Csf1r
			Sod3	+
			Sdc1
			Igfbp5
			Dnmt3l
			Atp5md	+
			Slc39a14	+
			Stc2
			Ackr3
			Fcor
			Zc3h12a	+
			Nr4a2
			Rasl12
			Col23a1
			Ttc39c
			Gngt2
			Cpm	+
			Acsbg1
			Slc11a1
			Tnfrsf9
			Repin1
			Syt7
			C1qtnf7	+
			Cck
			Tbx3
			Trem2
			Gdnf	+
			Slc39a4
			Pcsk9	+
			Cfb
			Chst11	+
			Pdpn	+
			Serping1
			Has1
			Cxcl2	+
			Ramp3
			Ier3
			Camp
			Anxa8
			Mt2
			Retn
			Cxcl1
			Lgi2
			Adamts7
			Angptl4
			Ptges
			Slc16a3
			Ptprn
			Abcb1a	+
			Nt5e	+
			F5
			Slc15a3
			Rbp4
			Cxcl3
			S100a8
			Dcn
			Lif
			Slirp
			Rarres2
			Slpi
			Clstn3
			Il13ra2
			a
			Gpr84
			Prg4
			Ism1
			Gm525
			Il11
			Mmp3
			Nos2
			Prss50
			Il6
			Dqx1
			Saa2
			Saa3
			Hp
			Lcn2	+
			Saa1	+
			Csf3

## Sheet: 2. CAFs
shBrca2 tumor CAFs			shControl tumor CAFs
Gene symbol	HSF1 targeted		Gene symbol	HSF1 targeted
Calb2			Cmah	+
Pitx1			Pla1a
Cck	+		Fam124a
Trim9	+		Ptgir
Hoxa9			Cilp
Prkcb			Col28a1
Tmem179			Pcolce2
Dnajc6			Atp6v0a4	+
Hoxc9			Sfrp4
Hoxc8			Fmo1
Tm4sf4			Unc45b
Alas2			Cyp2j9
Elf3			Gm11517
Defb48			Lama2
Gm6793			Ism1
Hoxc10			Endou
Slc38a4	+		Gstm1
Car9	+		Entpd2
Ecel1	+		Rrad
Gipr			Gimap6
Calca			Oxt
Sim2			Qpct
Slit1			Ldb2
Egln3			Mylip
Mboat2	+		Cdkn1c	+
Clca3a2			Dio2
F2rl2	+		Fndc5
Prr9			Cadm3
Rasgef1b	+		Lrrc17
2610528A11Rik			Plekha6
Krt76			Tcf21	+
Adgrf4			Ntrk2	+
Samd5			Duox1
Map3k1	+		Myc
Ero1l	+		Srgn
Gata4	+		Fign
Rnf128			Rcan2
Prkg2	+		Fam83f	+
Cldn2			Ace
Sema3a			Vegfd
Zbtb8b			Gpr27
Cxadr	+		Plpp3
Bend4			Osr2
Srrm4	+		Xpnpep2
Cdk15			Hpca
Vat1l	+		Itih5
Nrgn			C4a
Ttc9	+		Kcnq4
Hmga2	+		Dpt
Inhba			Msc
Il10			Gm42517
Gjb3			Fbln7
Gatm	+		Irx1	+
Scube3			C4b	+
Ankrd1			Rasd1
Cldn3			Ackr1
Rbfox1	+		Vtn
Lgr5	+		Ly6a
Pla2g7			Adh1
Nfe2l3			Glt8d2
Lama5			Ptx3	+
Nrep			Galnt16
Slc38a1	+		Tppp3	+
Slc25a13	+		Aass	+
Gja4			Gsc
Il18r1			Tnxb
Ptprv			Csf2rb
Ctsc	+		Dpp4	+
Pcnx2			Prss2
Spint1			Lmo2	+
Cadm4			Sectm1a
Nlrc3			Pamr1
Vtcn1			Ly6c1	+
Nt5e	+		Svep1
Gmpr	+		Ecm2
Syt5			Col14a1
Stk26			Ces1d	+
Gm6093			Batf
Cpe			Snora78
Aqp2			Duoxa1
Col24a1	+		Scara5
Dusp4			Comp
Tspan7			Csf2rb2
Slc17a9	+		Ltc4s
Mgll			Efemp1
Itga10	+		Sh2d4a
Aqp5			Tac1
Ecrg4			Icam5
Tgfbi	+		Agt
Spata13	+		Npy1r	+
Ucp2			Nrros
4833422C13Rik			Actn3
Arap2			Foxj1	+
Fam71f2			Edn1
Tuft1	+		Gsn	+
Aplp1			Agxt
Car2	+		Pcsk6
Abcb1b			Fam71a
Tmtc2	+		P2ry14
Serpinb8			Mest
Baiap2l1			Itih3	+
Cobll1	+		Clec3b	+
Serpinb2			Txndc8
D630010B17Rik			Zfp296
Rcsd1			Hmcn2
Sez6l			Mgam
Olfm2			Cyp4b1
Col4a6			Alkal2
Arg1	+		Try5
Bnip3	+		Col6a6	+
Slpi			Ackr2
Arl4c			Tslp
Calcb			Mir214
Plek2			Cela2a	+
Pde3b			L3mbtl1
Rhbdf2	+		Mzb1
Clu			Adra1b
Nxph3	+		Jchain
Vsig8	+		Scg3
Hoxc6			Tnfsf14	+
Pgf
Net1	+
Raet1e
Hilpda
Cdh11
Hspb2
Serinc2
Csf3	+
Rpp25	+
Krt8
Hdc
Mira
Mmd
Plxna2	+
Dab2	+
Hoxa7
Spint2
Nudt17	+
Stap2
Cfap45
Podnl1	+
Aldh1a3
Slc2a3	+
Olr1
Arhgdib
Mthfd1l
