# Supplementary material for: BRCA mutational status shapes the stromal microenvironment of pancreatic cancer linking clusterin expression in cancer associated fibroblasts with HSF1 signaling
Source: Nat Commun. 2022 Oct 31;13:6513. doi: 10.1038/s41467-022-34081-3 (PMC9622893; doi:10.1038/s41467-022-34081-3)
Supplement: Supplementary file 15 — Supplementary Data 12 [file 41467_2022_34081_MOESM15_ESM.xlsx]

## Sheet: Sheet1
Supplementary Table 12. List of antibodies
Antibody	Cat. #	Origin	Dilution	Antigen retrieval	Application
HSF1	Cell signaling 4356S	Rab	1:1000	citrate buffer pH=6.0	MxIF
Cytokeratin	DAKO M3515 Clone AE1/AE3	Mouse	1:400	citrate buffer pH=6.0	MxIF
NRF2	Abcam Ab137550	Rab	1:600	citrate buffer pH=6.0	MxIF
ATF6	Proteintech 24169-1-AP	Rab	1:600	citrate buffer pH=6.0	MxIF
HIF1a	Abcam Ab2185	Rab	1:600	citrate buffer pH=6.0	MxIF
aSMA	Sigma A2547 Clone 1A4	Mouse	1:1000	citrate buffer pH=6.0	MxIF, IHC
ATF4	Abcam Ab184909	rabbit	1:800	citrate buffer pH=6.0	MxIF
Clusterin	Cell signaling D7N2K	rabbit	1:600	citrate buffer pH=6.0	MxIF, IHC
XBP1	Abcam Ab 37152	rabbit	1:600	citrate buffer pH=6.0	MxIF
MUC5B	Abcam Ab 87376	rabbit	1:500	Tris EDTA pH=9.0	MxIF, IHC
HLA-DR	Abcam Ab92511	rabbit	1:600	Tris EDTA pH=9.0	MxIF, IHC
SERPINA1	Sigma-Aldrich HPA000927	rabbit	1:1000	citrate buffer pH=6.0	MxIF, IHC
DAPI	Biolegend 422801		1:1000	citrate buffer pH=6.0	MxIF
EPCAM FITC	eBioscience 11579182	Mouse	1:100		FACS
CD45 FITC	Milteny Biotec 130-110-796	Human	1:100		FACS
CD31 FITC	Milteny Biotec 130-123-675	Rat	1:100		FACS
CD90 APC-Cy7	Biolegend 105328	Rat	1:100		FACS
PDPN-APC	Biolegend 127410	Syrian Hamster	1:100		FACS
CD25-BV711	Biolegend 102049	Rat	1:100		FACS
CD69-APC	Biolegend 104514	Armenian Hamster	1:100		FACS
CD8-Alexa Fluor 488	Biolegend 100723	Rat	1:100		FACS
PDPN-BV421	Biolegend 127423	Syrian Hamster	1:100		FACS
PD-L1-APC	Biolegend 124312	Rat	1:100		FACS
CD155-PE	Biolegend 132205	Rat	1:100		FACS
Nectin2-BV711	BD Biosciences 748049	Rat	1:100		FACS
Anti-Rabbit Alexa Fluor 568	Abcam ab175693	Donkey	1:400	citrate buffer pH=6.0	IF
Anti-Mouse Alexa Fluor 488	Cell Signaling 4408S	Goat	1:400	citrate buffer pH=6.0	IF
PDGFRa	abcam ab96569	mouse	1:200	citrate buffer pH=6.0	MxIF
