# Supplementary material for: BRCA mutational status shapes the stromal microenvironment of pancreatic cancer linking clusterin expression in cancer associated fibroblasts with HSF1 signaling
Source: Nat Commun. 2022 Oct 31;13:6513. doi: 10.1038/s41467-022-34081-3 (PMC9622893; doi:10.1038/s41467-022-34081-3)
Supplement: Supplementary file 16 — Supplementary Data 13 [file 41467_2022_34081_MOESM16_ESM.xlsx]

## Sheet: Sheet1
Supplementary Table 13. Primer sequences
Transcript	Organism	Forward	Reverse	Application
mIl-6	mouse	ACCAGAGGAAATTTTCAATAGGC	TGATGCACTTGCAGAAAACA	Real-time PCR
mLif	mouse	CGAGATGAGATGCAGGGATT	CAGGTGGCATTTACAGGGGT	Real-time PCR
mActa2	mouse	GCCATCTTTCATTGGGATGGA	CCCCTGACAGGACGTTGTTA	Real-time PCR
mMuc5b	mouse	CTGAAGACCTGTCGGAACCCAA	GCCACACACTTCATCTGGTCCT	Real-time PCR
mClusterin	mouse	CGTCCAGGGAGTGAAGCACA	CCTAGTGTCCTCCAGAGCATCCT	Real-time PCR
mPd-l1	mouse	AAGTCAATGCCCCATACCGC	CTCTTCCCACTCACGGGTTG	Real-time PCR
mHprt	mouse	CATAACCTGGTTCATCATCGC	TCCTCCTCAGACCGCTTTT	Real-time PCR
mClusterin	mouse	CCCCCGCTGGGTGCT	TGACTCACGCCCAGAGAATG	CHIP PCR
mHsp90aa1	mouse	AGAACCCTCCCCAACCGTC	GAGCACCTGGCTGTGGAG	CHIP PCR
mHspa1a	mouse	GGAACCCACAACTCCGATTA	TGCGCCTTTAAGGAGTCTTC	CHIP PCR
mIntragenic	mouse	ATTTTGTGCTGCATAACCTCCT	TAGCAACATCCTAAGCTGGACA	CHIP PCR
mMUC5b	mouse	GTGGCACATGCATTTCATCTC	TCCTGAGGTAGGGTTTCTT	CHIP PCR
