# Supplementary material for: BRCA mutational status shapes the stromal microenvironment of pancreatic cancer linking clusterin expression in cancer associated fibroblasts with HSF1 signaling
Source: Nat Commun. 2022 Oct 31;13:6513. doi: 10.1038/s41467-022-34081-3 (PMC9622893; doi:10.1038/s41467-022-34081-3)
Supplement: Supplementary file 18 — Source Data [file 41467_2022_34081_MOESM18_ESM.xlsx]

## Sheet: Fig 1
Fig 1c			Fig 1d			Fig 1e			Fig 1f			Fig 1g			Fig 1h
BRCA-WT	BRCA-mut		BRCA-WT	BRCA-mut		BRCA-WT	BRCA-mut		BRCA-WT	BRCA-mut		BRCA-WT	BRCA-mut		BRCA-WT	BRCA-mut
0.00525045	0.0155407		0.0738677	0.0766905		0.041229	0.007618		-4.77016	-4.38815		-3.85614	-0.88883		0.914017	3.49932
5.01303e-06	0.0045602		0.0417246	0.0565987		0.038904	0.021742		-13.2409	-5.08192		-13.2856	-3.52162		-0.04477	1.56029
0.00201601	0.0295975		0.0578199	0.0400959		0.025755	0.026807		-8.84341	-1.54767		-7.40176	-0.95418		1.44165	0.593489
0.000413787	0.000705816		0.0689913	0.0982634		0.018103	0.033107		-10.1739	-8.49485		-7.05372	-6.92472		3.12022	1.57013
0.00717535	0.0211945		0.086946	0.0740917		0.023552	0.021709		-5.67755	-5.08975		-3.36055	-3.48199		2.317	1.60776
0.0201227	0.00335836		0.0800363	0.0791192		0.018576	0.032066		-4.2724	-6.02417		-2.26704	-4.5154		2.00536	1.50876
0.009888	0.0256241		0.047223	0.069606		0.027168	0.02743		-1.51757	-4.87404		-0.64932	-3.71477		0.669969	1.15926
0.001537	0.010312		0.060512	0.069904		0.008141	0.03691		-11.7029	-6.28695		-8.60737	-4.55272		3.27173	0.877757
2.11e-05	0.020306		0.064868	0.064033		0.010259	0.012382		-13.7649	1.19482		-11.792	5.75447		2.97024	2.23212
0.000124	0.006007		0.071591	0.068567		0.013202	0.033997		-10.4306	-2.33368		-8.08879	-0.70701		2.69645	1.18368
0.020964	0.007926		0.04096	0.053325		0.029675	0.022539		0.413424	-0.92996		1.40196	1.66346		0.46226	1.49548
0.001048			0.063062			0.060548			-7.44081			-8.91885			0.26641
0.007259			0.025106			0.025683			0.295804			0.320168			-0.02869
0.001143			0.106944			0.015066			-12.7112			-10.8883			2.74347
0.006098			0.077799			0.038665			-7.28511			-7.41733			0.952877

## Sheet: Fig 2
Fig 2d
MUC1		MUC5B		MUC5AC		MUC6		MUC13		MUC16		SERPINA1		SERPINH1		SERPINB5		SERPINF1		SERPINC1		SERPINA3
Tumor	Control	Tumor	Control	Tumor	Control	Tumor	Control	Tumor	Control	Tumor	Control	Tumor	Adjacent	Tumor	Adjacent	Tumor	Adjacent	Tumor	Adjacent	Tumor	Adjacent	Tumor	Adjacent
27.86	0	29.2	22.96	30.04	24.11	0	0	26.05	23.85	0	0	27.75	21.52	28.4	0	27.78	0	25.9	0	0	0	0	23.09
29.93	0	0	0	0	25.83	28.61	29.36	0	0	0	0	27.23	25.84	26.13	0	0	0	23.01	23.49	0	0	0	0
30.23	0	29.64	0	31.07	0	0	0	25.75	0	0	0	29.02	0	27.38	0	26.07	0	25.98	0	25.45	0	26.42	0
26.14	0	28.49	0	26.81	0	0	0	28.16	27.75	28.86	0	27.87	27.61	28.84	0	25.73	0	0	0	26.5	0	0	0
0	0	28.37	0	30.23	0	0	0	26.61	0	0	0	25.17	0	0	0	0	0	0	0	0	0	0	0
28.24	0	23.87	0	0	0	0	0	23.68	0	0	0	26.7	0	22.45	0	0	0	0	0	0	0	0	0
22.27	22.68	25.34	0	0	0	23.3	26.73	0	24.21	0	0	28.74	0	26.82	0	26.66	0	26.03	0	24.34	0	25.6	0
0	0	30.84	27.46	33.81	29.25	29.54	30.46	26.78	0	0	0	28.23	0	25.39	0	0	0	22.14	0	0	23.22	28.73	0
0	0	0	0	21.96	0	0	0	0	0	0	0	26.28	28.26	25.83	25.85	0	0	31.58	28.8	0	0	0	0
0	0	0	0	0	23.56	0	26.09	0	0	0	0	27.72	25.05	23.48	0	0	0	24.25	0	0	0	0	0
27.46	26.49	0	0	24.16	0	0	0	0	0	0	0	25.78	29.45	0	27.27	0	0	0	0	0	25.53	0	27.28
30.81	0	32.73	0	32.37	0	26.67	0	0	0	21.25	0	27.98	0	26.44	0	25.47	0	0	0	0	0	0	0
29.39	0	28.02	0	29.15	0	25.31	0	0	0	0	0	28.05	0	22.85	0	20.61	0	0	0	0	0	0	0
24.69	0	26.07	0	0	0	0	26.59	0	0	25.52	0	26.63	0	25.14	0	0	0	0	0	24.62	0	20.64	0
27.64	0	29.74	26.6	28.39	29.41	24.41	0	0	0	29.45	0	28.75	27.97	27.03	21.44	24.61	0	0	27.26	26.32	26.08	24.6	27.43
27.58	0	26.57	0	28.92	0	26.93	0	28.47	0	0	0	31.85	27.4	25.72	0	23.43	0	24.88	21.49	25.18	23.98	0	0
26.54		0		0		0		22.58		0		28		25.64		23.35		23.38		23.16		24.51
30.48		0		0		25.76		24.3		0		28.47		0		0		0		0		0
30.18		31.75		31.21		30.49		28.61		0		29.66		28.15		28.69		32.93		0		0
28.85		33.39		35.1		28.45		0		0		28.76		25.36		31.82		25.38		24.67		26.53
30.95		33.91		30.74		27.73		27.45		0		25.07		23.22		26.33		23.84		0		0
Fig 2f
BRCA-WT		BRCA-mut
CLU + MUC	SMA + MUC	CLU + MUC	SMA + MUC
10.44	2.53	12.16	7.41
19.37	10.08	18.66	7.79
14	4.88	49.84	5.48
22.57	5.03	11.73	4.08
1.33	2.08	23.14	2.78
22.51	6.75	31.06	7.38
5.89	1.69	34.19	8.29
13.5	8.41	17.49	6.19
11.09	13.55	15.79	12.79

## Sheet: Fig 3
Fig 3c
BRCA-WT	BRCA-mut
1219	806
655	867
776	531
689	932
479	698
1171	878
362	1546
665	1402.87
1381	1936.29
605	813.918
711	1194.93
518.5	2595.05
1122	529.635
1011.5	1026.33
641.75	806
527
926.5
199.75
939.25
726.75

## Sheet: Fig 4
Fig 4a			Fig 4b
CLU/SMA	HSF1		CLU/SMA	HSF1
-0.0105016	1026.33		-0.456548	939.25
-0.0556939	529.635		-1.24256	726.75
0.237968	1936.29		-0.0567711	1122
-0.90637	596.156		-1.6862	518.5
1.01323	1402.87		-1.67718	926.5
0.179069	806		-2.09181	1011.5
0.687806	867		-0.826641	527
-0.681393	531		0.54012	1219
-0.940247	932		-0.532208	655
-0.588142	878		-1.09213	1171
1.0343	1546		0.253757	362
			-2.78271	1381
			-1.35318	776
			1.3101	689
Fig 4c			Fig 4d			Fig 4e			Fig 4f
WT	Hsf1 null		WT	Hsf1 null		WT	Hsf1 null		WT	Hsf1 null
0.958622	1.25193		0.278364	0.417421		0.897529	0.850833		0.640387	1.64775
1.42572	0.180612		0.323726	0.170379		1.46124	1.62903		0.944798	0.49532
0.615663	0.328802		2.39791	1.17744		0.641233	0.48507		1.34828	0.960617
0.834718	0.344936		2.15025	0.611696		0.445874	1.58512		1.63392	0.703292
1.07372	0.152582		0.287697	0.192653		1.67013	1.0987		0.448994	0.467026
1.09156	0.140392		0.562049	0.0623066		0.883996	1.24829		0.917088	0.77675
	0.26956			0.369676			0.912009			0.954225
Fig 4g							Fig 4h							Fig 4i							Fig 4j
Control			Aglaroxin C				Control			Aglaroxin C				Control			Aglaroxin C				Control			Aglaroxin C
KPC shControl	KPC ShBrca2	Growth medium	KPC shControl	KPC ShBrca2	Growth medium		KPC shControl	KPC ShBrca2	Growth medium	KPC shControl	KPC ShBrca2	Growth medium		KPC shControl	KPC ShBrca2	Growth medium	KPC shControl	KPC ShBrca2	Growth medium		KPC shControl	KPC ShBrca2	Growth medium	KPC shControl	KPC ShBrca2	Growth medium
1.10957	1.186	0.025285	0.186874	0.24861	0.17172		2.11905	2.40442	0.033742	0.071429	0.161875	0.178822		2.22364	0.258171	26.7905	0.15655	0.055537	38.1271		2.09732	0.66422	0.00025	0.262511	0.154605	0.000748
1.01446	3.52084	0.033961	0.150702	0.393846	0.038376		0.785714	5.05681	0.029311	0.206774	2.59264	0.042555		0.58147	1.3416	61.3552	0.152309	0.210695	18.1549		0.658257	1.34246	0.000506	0.342959	0.278819	0.000553
0.875973	1.76773	0.023359	0.155433	0.574366	0.068409		0.095238	0.55321	0.166667	1.04704	4.91055	0		0.194888	0.489684	84.0799	0.192878	0.271391	35.0335		0.244427	0.321706	0.000477	0.312141	0.709216	0.000829
1.08259	1.11273	0.909172	0.104923	0.082182	1.09924		1.81047	1.31222	1.35807	0.721728	0.495239	0		0.952072	1.03681	208.77	0.312669	0.516967	56.7665		0.681405	0.82123	0.01233	0.668379	0.813286	0
0.917408	1.99135	1.18791	0.106198	0.250611	1.08381		0.189532	0.291641	0	0.326826	0.490502	0.591331		1.04793	2.05078	169.187	0.984877	0.826353	81.5216		1.31859	0.784276	0.011154	0.699218	0.727846	0
0.962987	1.45256	0.242808	0.071169				1.61182	4.00712	0.471406	0.80472				1.11453	1.74743	56.3252	0.29294				0.988967	0.480743	0.000886	1.12638
0.811515	2.09474	0.291031	0.084082				0.435266	2.74057	0.440694	0.152332				0.950025	0.554583	58.1815	0.254596				0.875413	0.582097	0.0014	2.30225
1.2255	2.06436	0.313806	0.283572				0.952916	4.23957	0.197093	1.2322				0.935447	0.682787	44.4003	1.69619				1.13562	0.904064	0.000913	1.66942
1.09404	0.832774	0.482884					0.134202							0.927701	0.42907	31.9599					1.12631	4.4787	0.002702
1.14446	1.26985	0.292623					1.1181							0.573643	0.543441	20.8043					1.05213	6.38654	0.00423
0.761499	1.28608	0.243551					1.74769							1.49866	0.54646	50.4517					0.821566	6.21834	0.00441
0.796754														1.43963							0.88301
0.732283														0.376578							1.15748
1.47096														1.1838							0.959515
Fig 4k			Fig 4l			Fig 4m			Fig 4n
HSF1	IgG		HSF1	IgG		HSF1	IgG		shControl		shBrca2
1.64027	-1.70391		2.3821	0.0579651		0.996171	0.660368		CM	Boiled CM	CM	Boiled CM
0.61071	-1.70658		1.26636	-0.360976		1.9914	-0.86778		0.957	1.712	2.643	1.463
1.6698	-0.171155		0.601671	-0.366903		1.14963	0.325232		0.988	0.695	3.051	1.669
-0.0898742	-0.871025		0.608477	0.0944206		0.649053	-0.13426		1.058	0.877	3.982	2.559
4.60924	0.42884		3.60563	0.125112		3.21579	0.233931		1	1.154	4.256	2.869
2.99833	-0.302003		2.31807	-0.034623		4.26776	0.256399			1.138	3.293	2.579
										1.158	3.725

## Sheet: Fig 6
Fig 6a							Fig 6b			Fig 6c
Control			Aglaroxin C				shControl	shBRCA		shControl	shBRCA
KPC shControl	KPC ShBrca2	Growth medium	KPC shControl	KPC ShBrca2	Growth medium		0.96188	0.930514		0.914209	0.820828
0.704587	1.34116	1.31957	0.401313	0.498724	0.211523		1.20483	0.327823		1.22807	0.322509
0.79392	1.48761	0.766121	0.408996	0.200678	0.427159		0.833286	0.718536		0.857719	0.624748
1.50149	1.38129	0.932099	0.577212	0.627791	1.1282		1.22794	0.73637		1.21431	0.603036
1.27618	3.60132	0.238897					0.809802	0.864371		0.811788	0.850283
1.00688	1.21459	0.169737					0.962259	0.81954		0.973897	0.825448
0.716937	1.65933	0.429898
0.764885	0.980198	0.847792
0.509679	2.115	0.614163
1.72544		0.957172
Fig 6e			Fig 6f			Fig 6g			Fig 6h
shControl	shBrca2		shControl	shBrca2		shControl	shBrca2		NT CM	BRCA CM
73065.5	122064		38615.5	53598		20938	27998.5		0.741786	0.558066
64465	105774		39532.5	49280.5		18966.5	23097		0.825645	0.618025
48830	101650		27090.5	49732.5		13940	21932		1.08668	0.9377
Fig 6k			Fig 6l			Fig 6m
aSMA-rich	Clu-rich		aSMA-rich	Clu-rich		aSMA-rich	Clu-rich
0.4036	0.160064		30.676	42.138		123.8	201.4
0.40024	0.111866		30.266	52.828		131.4	223.2
0.34905	0.2529		34.9033	43.4867		193.667	221.167

## Sheet: Sup. Fig 1
Sup Fig 1c
	BRCA-WT										BRCA-mut
CLU	0.75	1	0.833333	0.852174	0.916667	0.851062	0.48	0.888889	0.893282	CLU	0.52381	0.655172	0.731801	0.914706	0.807699	0.792603	0.931818
CLU HLA-DR	0	0	0	0.043478	0.083333	0.079991	0.111111	0.062301		CLU HLA-DR	0.015873	0.241379	0.183908	0.055882	0.154143	0.031121	0.060606
CLU αSMA	0.25	0	0.166667	0.104348	0	0.068947	0.12	0	0.044417	CLU αSMA	0.103448	0.0842912	0.0294118	0.038158	0.176277	0.007576
Sup Fig 1d
	BRCA-WT															BRCA-mut
HLA-DR	0.96489	1	0.94186	0.799145	0.915999	0.751323	1	0.973261	0.773895	0.944444	0.84994	1	0.956038	0.879666	0.992958	HLA-DR	0.642857	0.815114	0.972296	0.856531	0.847372	0.653956	0.941402	0.819771	0.921674	0.929037
HLA-DR CLU	0	0	0	0	0	0.046296	0	0.007475	0.167744	0	0.030303	0	0.012195	0.073131	0.007042	HLA-DR CLU	0.071429	0	0	0	0.093333	0.118792	0.033688	0.095919	0.037193	0.041873
HLA-DR αSMA	0.03511	0	0.05814	0.200855	0.084001	0.202381	0	0.0192637	0.0583609	0.0555556	0.119757	0	0.0317672	0.0472023	0	HLA-DR αSMA	0.285714	0.184886	0.027704	0.143469	0.059295	0.227251	0.02491	0.0843101	0.0411336	0.0290899
Sup Fig 1e
	BRCA-WT																BRCA-mut
αSMA	0.943009	1	0.925581	0.929264	0.935185	0.957126	0.997143	0.980621	0.87634	0.997101	0.882927	1	0.984721	0.976519	1	αSMA	0.86747	0.856897	0.941915	0.842593	0.893245	0.881932	0.81423	0.953917	0.925553	0.983797
αSMA CLU	0.02257	0	0	0.026667	0	0.030303	0	0.00137	0.090972	0	0.021342	0	0	0.005401	0	αSMA CLU	0.116466	0.006472	0	0	0.04878	0.032593	0.138889	0.011393	0.063115	0.002299
αSMA HLA-DR	0.034421	0	0.074419	0.044069	0.064815	0.012571	0.00285714	0.0141335	0.0326878	0.00289855	0.0957307	0	0.0152787	0.0180805	0	αSMA HLA-DR	0.0160643	0.136631	0.0580849	0.157407	0.057975	0.085475	0.0468808	0.03469	0.0113315	0.0139039
Sup Fig 1f	BRCA-WT	BRCA-MUT		Sup Fig 1g	BRCA-WT	BRCA-mut		Sup Fig 1h	BRCA-WT	BRCA-mut			Sup Fig 1i	BRCA-WT	BRCA-mut
	0.113176	0.0299786			0.2145	0.245			4.207	9.56				95.58	90.19
	0.00803605	0.0243848			0.3534	0.1209			8.482	9.329				91.16	90.55
	0.0381698	0			0.887	0.18125			4.572	5.9455				94.54	93.875
	0	0.017			0	0.0146			3.546	3.9895				96.45	95.995
	0	0.112834			0	2.901			2.762	8.274				97.24	88.83
	0.000475511	0.098			0.0201	0.6221			3.255	4.67				96.72	94.71
		0.00172712			0.0564	0.0776			2.8797	10.04				97.0633	89.89
					1.056	0.4871			6.382	3.61				92.56	95.9
					0.9434	0.3786			12.65	21.31				86.41	78.31
					0.3978	0.1804			17.39	8.212				82.21	91.61
					0.3257				6.567					93.11
					0.8781				8.171					90.95
					0.1566				1.096					98.75
					0.5083				10.4					89.09
					1.97				6.121					91.91
					0.7591				3.937					95.3
					0.0741				12.42					87.5
Sup Fig 1k			Sup Fig 1l			Sup Fig 1m
BRCA1-mut	BRCA2-mut		BRCA1-mut	BRCA2-mut		BRCA-WT		BRCA-mut
-4	-2.5		-1.18267	-0.0105		no treatment	Adj. treatment	no treatment	Adj. treatment
-2.9	-3.9		0.237968	-0.90637		-0.5	-1.4	-1.18267	-0.0105
-3.87721	-2.6		-0.93139	1.01323		-1.7	-1.9	-0.90637	0.994392
	-2			0.994392		-3.5	-0.1	1.01323	-0.05569
	-2.5			-0.05569		-1.134	-1.2	-0.892	0.237968
	-4.16383			-0.89166		-2.706	-0.8	-0.932	-1.124
	-3.36884			-0.79573		-1.314	-2.1	-0.796	-0.79
	-3.90914			-0.79078		-2.226	-1.7	-0.298	-1.098
	-4.35545			-1.0972		-2.668	-1.302
	-2.94131			-0.29767			-2.424
	-4.67635			-1.12423

## Sheet: Sup Fig 2
Sup Fig 2a			Sup Fig 2d
BRCA-WT	BRCA-mut		BRCA-WT	BRCA-mut
1341.94	1646.52		0.061628	0.015001
915.5	487.204		0.035287	0.00461
221.499	1401.29		0.000634	0.043306
403.45	2822.49		0.006689	0.005304
555.171	855.104		0.006453	0.004087
801.42			0.007348	0.002157
			0.014045	0.04108
			0.035948
			0.006964
			0.012954
			0.029218

## Sheet: Sup Fig 3
Sup Fig 3b			Sup Fig 3c			Sup Fig 3d			Sup Fig 3e			Sup Fig 3f
BRCA-WT	BRCA-mut		BRCA-WT	BRCA-mut		BRCA-WT	BRCA-mut		BRCA-WT	BRCA-mut		BRCA-WT	BRCA-mut
170	118		243	147		192	169		209	87.06		117	147.35
70.5	82		205	184		154	142		134	132.36		177	90.31
193	85.6		491	108		395	123		151	129.3		159	168.95
216	168		596	265		223	214		96	82.02		144	39.34
118	225		221	601		130	456		55	107.9		67	53.55
87.7	99		205	239		197	163		205	301.6		58	173.49
84	286		84.7	387		91.7	278		98	130.3		82	141.09
214	492		271	683		204	579		88	86.6		74	97.9
246			395			240			91	431.3		80	79.95
120			248			216			309	353.8		82	140.88
120			248			148			201	54.9		54	64.92
									116	155.4		152	73.6
									200	225.2		46	204.67
									163	64.86		17	27.83
									143	107.8		83	43.98
									102			196

## Sheet: Sup Fig 4
Sup Fig 4a	exp 1	exp 2		exp 3
shControl	shBrca2	shControl	shBrca2		shControl	shBrca2
1.0231	0.066007	0.995277	0.291599		1.24624	0.194234
0.942244	0.067657	1.03811	0.333031		1.00703	0.221593
1.03465	0.085809	0.966616	0.322052		0.746723	0.0966104
Sup Fig 4c
2D culture	quiescent	PSC CM	KPC CM
23.9508	3.12241	3.38933	0.0214463
23.2154	2.9385	2.66507	0.0453999
32.8853	2.02854	1.94508	0.0410679
Sup Fig 4d
2D culture	quiescent	PSC CM	KPC CM
0.00639241	0.00737384	0	1.05638
0.0255423	0.002262	0.00728221	2.85571
0.00344505	0.00797872	0.00396218	2.32422
Sup Fig 4e
2D culture	quiescent	PSC CM	KPC CM
0.0133792	0.0596871	0.01875	0.555242
0.0322358	0.0258191	0.0212903	0.897152
0.0097728	0.0317305	0.0213336	0.831478
